# Supplementary material for: Glial immune-related pathways mediate effects of closed head traumatic brain injury on behavior and lethality in Drosophila
Source: PLoS Biol. 2022 Jan 26;20(1):e3001456. doi: 10.1371/journal.pbio.3001456 (PMC8791498; doi:10.1371/journal.pbio.3001456)
Supplement: S1 Data — (XLSX) [file pbio.3001456.s010.xlsx]

## Sheet: Legend
Figure/panel	Corresponding data
S1(B-F)	TBIx1_sham, TBIx1
	TBIx5_sham, TBIx5
	TBIx10_sham, TBIx10
Data frames extracted from .mp4 files

## Sheet: TBIx1_sham
Fly_1	Fly_2	Fly_3	Fly_4	Fly_5	Fly_6	Fly_7	Fly_8
NaN NaN NaN	NaN NaN NaN	NaN NaN NaN	NaN NaN NaN	15.52 168.17 119.00	110.53 352.43 77.00	NaN NaN NaN	NaN NaN NaN
NaN NaN NaN	NaN NaN NaN	NaN NaN NaN	NaN NaN NaN	13.32 195.50 155.00	69.10 317.75 134.00	NaN NaN NaN	NaN NaN NaN
NaN NaN NaN	NaN NaN NaN	NaN NaN NaN	153.67 223.83 127.00	14.03 188.63 115.00	36.46 264.12 142.00	NaN NaN NaN	NaN NaN NaN
NaN NaN NaN	NaN NaN NaN	NaN NaN NaN	155.17 228.16 145.00	14.87 227.05 167.00	24.89 208.45 174.00	NaN NaN NaN	NaN NaN NaN
NaN NaN NaN	NaN NaN NaN	NaN NaN NaN	158.97 231.26 181.00	31.08 276.37 99.00	32.66 153.42 154.00	NaN NaN NaN	NaN NaN NaN
NaN NaN NaN	NaN NaN NaN	NaN NaN NaN	148.31 231.34 108.00	58.66 316.93 106.00	50.22 117.24 131.00	NaN NaN NaN	NaN NaN NaN
129.06 350.56 54.00	NaN NaN NaN	NaN NaN NaN	145.82 222.32 74.00	91.05 345.35 79.00	79.87 78.30 103.00	NaN NaN NaN	NaN NaN NaN
128.47 351.45 76.00	NaN NaN NaN	NaN NaN NaN	NaN NaN NaN	NaN NaN NaN	120.15 52.60 53.00	NaN NaN NaN	NaN NaN NaN
129.04 351.15 84.00	NaN NaN NaN	NaN NaN NaN	160.83 166.80 169.00	NaN NaN NaN	166.51 36.30 71.00	NaN NaN NaN	NaN NaN NaN
129.69 351.65 81.00	NaN NaN NaN	NaN NaN NaN	189.83 161.91 158.00	219.67 370.20 30.00	209.17 33.37 63.00	NaN NaN NaN	NaN NaN NaN
129.20 351.86 88.00	NaN NaN NaN	NaN NaN NaN	220.16 165.84 166.00	260.12 356.90 41.00	267.80 47.77 40.00	NaN NaN NaN	NaN NaN NaN
129.37 351.57 86.00	NaN NaN NaN	NaN NaN NaN	236.91 172.09 182.00	NaN NaN NaN	NaN NaN NaN	NaN NaN NaN	NaN NaN NaN
129.37 351.57 86.00	NaN NaN NaN	NaN NaN NaN	232.86 163.63 138.00	NaN NaN NaN	338.21 103.33 63.00	NaN NaN NaN	NaN NaN NaN
129.37 351.57 86.00	NaN NaN NaN	NaN NaN NaN	230.97 157.30 199.00	NaN NaN NaN	NaN NaN NaN	NaN NaN NaN	NaN NaN NaN
129.45 351.70 84.00	NaN NaN NaN	NaN NaN NaN	227.93 150.44 227.00	NaN NaN NaN	NaN NaN NaN	NaN NaN NaN	NaN NaN NaN
135.42 353.35 71.00	NaN NaN NaN	NaN NaN NaN	223.30 133.00 212.00	NaN NaN NaN	NaN NaN NaN	NaN NaN NaN	NaN NaN NaN
153.20 357.55 44.00	NaN NaN NaN	NaN NaN NaN	203.90 115.95 212.00	NaN NaN NaN	NaN NaN NaN	NaN NaN NaN	NaN NaN NaN
176.02 360.34 41.00	NaN NaN NaN	NaN NaN NaN	189.99 119.05 216.00	NaN NaN NaN	NaN NaN NaN	NaN NaN NaN	NaN NaN NaN
195.19 362.03 31.00	NaN NaN NaN	NaN NaN NaN	178.92 112.89 208.00	NaN NaN NaN	NaN NaN NaN	NaN NaN NaN	NaN NaN NaN
NaN NaN NaN	NaN NaN NaN	NaN NaN NaN	166.72 121.19 200.00	277.84 275.51 100.00	NaN NaN NaN	NaN NaN NaN	NaN NaN NaN
NaN NaN NaN	NaN NaN NaN	NaN NaN NaN	127.72 128.72 204.00	241.82 308.19 125.00	NaN NaN NaN	NaN NaN NaN	NaN NaN NaN
NaN NaN NaN	303.37 328.85 124.00	NaN NaN NaN	112.95 134.41 98.00	NaN NaN NaN	NaN NaN NaN	NaN NaN NaN	NaN NaN NaN
NaN NaN NaN	303.74 328.86 140.00	NaN NaN NaN	111.15 133.02 48.00	NaN NaN NaN	NaN NaN NaN	NaN NaN NaN	NaN NaN NaN
244.23 355.68 31.00	304.15 328.64 156.00	NaN NaN NaN	NaN NaN NaN	162.25 365.81 32.00	NaN NaN NaN	NaN NaN NaN	NaN NaN NaN
NaN NaN NaN	303.81 328.74 149.00	NaN NaN NaN	NaN NaN NaN	122.98 349.98 60.00	NaN NaN NaN	NaN NaN NaN	NaN NaN NaN
NaN NaN NaN	303.96 328.63 151.00	NaN NaN NaN	NaN NaN NaN	83.31 315.71 131.00	NaN NaN NaN	NaN NaN NaN	NaN NaN NaN
NaN NaN NaN	303.87 328.64 152.00	NaN NaN NaN	NaN NaN NaN	53.95 295.61 149.00	NaN NaN NaN	NaN NaN NaN	NaN NaN NaN
NaN NaN NaN	303.92 328.61 153.00	NaN NaN NaN	NaN NaN NaN	37.95 272.81 143.00	NaN NaN NaN	NaN NaN NaN	NaN NaN NaN
NaN NaN NaN	303.92 328.61 153.00	NaN NaN NaN	NaN NaN NaN	23.23 241.97 175.00	NaN NaN NaN	NaN NaN NaN	NaN NaN NaN
NaN NaN NaN	303.97 328.58 154.00	NaN NaN NaN	NaN NaN NaN	22.99 210.88 199.00	NaN NaN NaN	NaN NaN NaN	NaN NaN NaN
NaN NaN NaN	306.83 324.61 148.00	NaN NaN NaN	NaN NaN NaN	23.37 209.76 204.00	NaN NaN NaN	NaN NaN NaN	NaN NaN NaN
NaN NaN NaN	323.92 307.98 119.00	NaN NaN NaN	NaN NaN NaN	19.72 207.10 172.00	NaN NaN NaN	NaN NaN NaN	NaN NaN NaN
NaN NaN NaN	326.99 296.33 134.00	NaN NaN NaN	NaN NaN NaN	13.98 205.88 129.00	NaN NaN NaN	NaN NaN NaN	NaN NaN NaN
NaN NaN NaN	334.31 284.55 107.00	NaN NaN NaN	NaN NaN NaN	19.91 183.94 143.00	NaN NaN NaN	NaN NaN NaN	NaN NaN NaN
NaN NaN NaN	342.94 271.04 89.00	NaN NaN NaN	NaN NaN NaN	30.53 143.28 199.00	349.91 121.96 47.00	NaN NaN NaN	NaN NaN NaN
NaN NaN NaN	344.71 260.09 56.00	NaN NaN NaN	NaN NaN NaN	52.02 100.32 110.00	332.68 97.14 44.00	NaN NaN NaN	NaN NaN NaN
NaN NaN NaN	NaN NaN NaN	NaN NaN NaN	NaN NaN NaN	88.02 62.46 50.00	325.52 87.62 60.00	NaN NaN NaN	NaN NaN NaN
NaN NaN NaN	NaN NaN NaN	NaN NaN NaN	NaN NaN NaN	127.15 40.64 53.00	NaN NaN NaN	NaN NaN NaN	NaN NaN NaN
NaN NaN NaN	NaN NaN NaN	NaN NaN NaN	NaN NaN NaN	169.52 31.42 33.00	NaN NaN NaN	NaN NaN NaN	NaN NaN NaN
NaN NaN NaN	NaN NaN NaN	NaN NaN NaN	NaN NaN NaN	NaN NaN NaN	259.92 58.20 76.00	NaN NaN NaN	NaN NaN NaN
NaN NaN NaN	NaN NaN NaN	NaN NaN NaN	93.81 132.38 200.00	NaN NaN NaN	220.24 41.37 82.00	NaN NaN NaN	NaN NaN NaN
NaN NaN NaN	NaN NaN NaN	NaN NaN NaN	93.15 132.45 227.00	NaN NaN NaN	170.60 37.33 102.00	NaN NaN NaN	NaN NaN NaN
NaN NaN NaN	NaN NaN NaN	NaN NaN NaN	93.00 132.44 231.00	NaN NaN NaN	130.84 49.00 93.00	NaN NaN NaN	NaN NaN NaN
NaN NaN NaN	NaN NaN NaN	NaN NaN NaN	92.72 132.34 233.00	NaN NaN NaN	93.42 68.64 120.00	NaN NaN NaN	NaN NaN NaN
NaN NaN NaN	NaN NaN NaN	NaN NaN NaN	93.07 132.34 237.00	NaN NaN NaN	72.04 90.21 165.00	NaN NaN NaN	NaN NaN NaN
NaN NaN NaN	NaN NaN NaN	NaN NaN NaN	92.89 132.46 228.00	NaN NaN NaN	54.19 126.22 195.00	NaN NaN NaN	NaN NaN NaN
NaN NaN NaN	NaN NaN NaN	NaN NaN NaN	92.93 132.45 233.00	NaN NaN NaN	34.79 160.68 229.00	NaN NaN NaN	NaN NaN NaN
NaN NaN NaN	NaN NaN NaN	NaN NaN NaN	92.63 132.21 233.00	NaN NaN NaN	30.32 198.39 232.00	NaN NaN NaN	NaN NaN NaN
NaN NaN NaN	NaN NaN NaN	NaN NaN NaN	92.59 132.43 234.00	NaN NaN NaN	29.10 234.15 221.00	NaN NaN NaN	NaN NaN NaN
NaN NaN NaN	NaN NaN NaN	NaN NaN NaN	88.44 131.81 223.00	NaN NaN NaN	46.59 251.57 212.00	NaN NaN NaN	NaN NaN NaN
NaN NaN NaN	NaN NaN NaN	NaN NaN NaN	64.68 131.29 251.00	NaN NaN NaN	72.90 288.43 202.00	NaN NaN NaN	NaN NaN NaN
NaN NaN NaN	NaN NaN NaN	NaN NaN NaN	48.47 141.56 261.00	NaN NaN NaN	96.96 330.05 167.00	NaN NaN NaN	NaN NaN NaN
NaN NaN NaN	NaN NaN NaN	NaN NaN NaN	41.80 153.28 269.00	NaN NaN NaN	140.82 363.41 102.00	NaN NaN NaN	NaN NaN NaN
NaN NaN NaN	NaN NaN NaN	NaN NaN NaN	40.46 152.13 250.00	NaN NaN NaN	165.68 367.14 79.00	NaN NaN NaN	NaN NaN NaN
298.50 302.40 48.00	NaN NaN NaN	NaN NaN NaN	34.84 147.70 123.00	NaN NaN NaN	182.61 367.24 136.00	NaN NaN NaN	NaN NaN NaN
286.96 293.44 98.00	358.85 244.15 34.00	NaN NaN NaN	33.73 144.71 92.00	NaN NaN NaN	181.23 365.67 96.00	NaN NaN NaN	NaN NaN NaN
253.13 282.91 127.00	358.89 243.97 36.00	NaN NaN NaN	33.23 138.15 166.00	NaN NaN NaN	194.53 377.03 59.00	NaN NaN NaN	NaN NaN NaN
227.57 287.74 144.00	358.89 243.81 37.00	NaN NaN NaN	39.80 125.60 200.00	NaN NaN NaN	225.42 374.58 33.00	NaN NaN NaN	NaN NaN NaN
215.21 305.34 149.00	358.82 243.40 40.00	NaN NaN NaN	57.27 100.26 188.00	NaN NaN NaN	NaN NaN NaN	NaN NaN NaN	NaN NaN NaN
198.09 328.52 138.00	358.82 243.40 40.00	NaN NaN NaN	60.93 95.59 189.00	NaN NaN NaN	NaN NaN NaN	NaN NaN NaN	NaN NaN NaN
185.15 348.21 119.00	358.82 243.40 40.00	NaN NaN NaN	61.34 94.27 176.00	NaN NaN NaN	NaN NaN NaN	NaN NaN NaN	NaN NaN NaN
170.88 347.91 92.00	358.66 243.00 44.00	NaN NaN NaN	65.23 91.70 179.00	NaN NaN NaN	NaN NaN NaN	NaN NaN NaN	NaN NaN NaN
170.94 351.24 110.00	358.83 242.72 47.00	NaN NaN NaN	75.08 85.33 174.00	NaN NaN NaN	NaN NaN NaN	NaN NaN NaN	NaN NaN NaN
160.40 352.56 96.00	NaN NaN NaN	NaN NaN NaN	85.60 78.96 162.00	NaN NaN NaN	NaN NaN NaN	NaN NaN NaN	NaN NaN NaN
165.29 349.67 116.00	NaN NaN NaN	NaN NaN NaN	97.44 72.87 170.00	NaN NaN NaN	NaN NaN NaN	NaN NaN NaN	NaN NaN NaN
171.22 349.79 115.00	NaN NaN NaN	NaN NaN NaN	104.60 68.53 207.00	NaN NaN NaN	NaN NaN NaN	NaN NaN NaN	NaN NaN NaN
174.16 349.94 113.00	359.13 205.13 30.00	NaN NaN NaN	118.91 77.59 243.00	NaN NaN NaN	NaN NaN NaN	NaN NaN NaN	NaN NaN NaN
176.19 353.15 62.00	353.51 193.38 92.00	NaN NaN NaN	161.20 100.47 231.00	NaN NaN NaN	NaN NaN NaN	NaN NaN NaN	NaN NaN NaN
NaN NaN NaN	336.75 188.46 116.00	NaN NaN NaN	201.27 116.95 225.00	NaN NaN NaN	NaN NaN NaN	NaN NaN NaN	NaN NaN NaN
NaN NaN NaN	319.30 178.39 152.00	NaN NaN NaN	224.08 127.72 222.00	NaN NaN NaN	NaN NaN NaN	NaN NaN NaN	NaN NaN NaN
NaN NaN NaN	301.95 161.75 168.00	NaN NaN NaN	220.54 129.44 224.00	NaN NaN NaN	NaN NaN NaN	NaN NaN NaN	NaN NaN NaN
NaN NaN NaN	275.58 134.57 187.00	NaN NaN NaN	203.81 150.43 180.00	NaN NaN NaN	NaN NaN NaN	NaN NaN NaN	NaN NaN NaN
138.26 359.23 62.00	258.52 94.77 175.00	NaN NaN NaN	188.22 157.21 91.00	NaN NaN NaN	NaN NaN NaN	NaN NaN NaN	NaN NaN NaN
122.94 353.22 69.00	248.05 75.13 167.00	NaN NaN NaN	194.34 161.53 130.00	NaN NaN NaN	NaN NaN NaN	NaN NaN NaN	NaN NaN NaN
119.12 351.29 59.00	230.90 63.11 170.00	NaN NaN NaN	223.07 166.06 179.00	NaN NaN NaN	349.51 120.47 57.00	NaN NaN NaN	NaN NaN NaN
NaN NaN NaN	192.17 57.69 186.00	NaN NaN NaN	247.34 192.53 195.00	NaN NaN NaN	331.05 94.63 62.00	NaN NaN NaN	NaN NaN NaN
NaN NaN NaN	169.09 56.32 183.00	NaN NaN NaN	249.67 204.39 124.00	NaN NaN NaN	302.25 67.98 56.00	NaN NaN NaN	NaN NaN NaN
NaN NaN NaN	156.79 56.67 179.00	NaN NaN NaN	NaN NaN NaN	NaN NaN NaN	265.75 47.21 57.00	NaN NaN NaN	NaN NaN NaN
NaN NaN NaN	146.29 67.24 218.00	NaN NaN NaN	245.26 232.86 35.00	NaN NaN NaN	225.27 34.92 62.00	NaN NaN NaN	NaN NaN NaN
NaN NaN NaN	138.68 96.21 206.00	NaN NaN NaN	NaN NaN NaN	NaN NaN NaN	186.73 33.46 67.00	NaN NaN NaN	NaN NaN NaN
NaN NaN NaN	125.66 129.54 206.00	NaN NaN NaN	NaN NaN NaN	NaN NaN NaN	142.61 44.51 69.00	NaN NaN NaN	NaN NaN NaN
NaN NaN NaN	93.86 166.93 226.00	NaN NaN NaN	NaN NaN NaN	NaN NaN NaN	138.08 48.75 108.00	NaN NaN NaN	NaN NaN NaN
NaN NaN NaN	48.61 194.96 256.00	NaN NaN NaN	NaN NaN NaN	NaN NaN NaN	123.63 55.23 100.00	NaN NaN NaN	NaN NaN NaN
NaN NaN NaN	33.40 204.63 273.00	NaN NaN NaN	NaN NaN NaN	NaN NaN NaN	95.77 74.06 157.00	NaN NaN NaN	NaN NaN NaN
NaN NaN NaN	45.27 222.57 262.00	NaN NaN NaN	NaN NaN NaN	NaN NaN NaN	75.46 91.51 190.00	NaN NaN NaN	NaN NaN NaN
NaN NaN NaN	60.26 257.49 241.00	NaN NaN NaN	250.30 230.37 30.00	NaN NaN NaN	61.41 108.65 196.00	NaN NaN NaN	NaN NaN NaN
NaN NaN NaN	64.75 292.70 253.00	NaN NaN NaN	NaN NaN NaN	216.84 346.80 64.00	47.57 137.53 247.00	NaN NaN NaN	NaN NaN NaN
NaN NaN NaN	69.27 319.95 254.00	NaN NaN NaN	250.27 229.65 37.00	206.19 298.53 97.00	34.71 175.49 239.00	NaN NaN NaN	NaN NaN NaN
NaN NaN NaN	87.48 332.57 254.00	NaN NaN NaN	250.36 228.92 53.00	NaN NaN NaN	32.40 203.00 254.00	NaN NaN NaN	NaN NaN NaN
NaN NaN NaN	122.52 356.66 249.00	NaN NaN NaN	250.12 227.92 59.00	115.29 227.73 79.00	32.65 227.02 197.00	NaN NaN NaN	NaN NaN NaN
NaN NaN NaN	147.16 371.06 195.00	NaN NaN NaN	249.98 227.34 64.00	54.84 206.27 153.00	43.64 271.49 152.00	NaN NaN NaN	NaN NaN NaN
NaN NaN NaN	169.31 375.62 200.00	NaN NaN NaN	249.89 227.22 63.00	19.38 196.30 201.00	71.20 317.21 130.00	NaN NaN NaN	NaN NaN NaN
NaN NaN NaN	194.46 377.03 188.00	NaN NaN NaN	248.91 225.89 55.00	17.70 224.79 207.00	93.58 341.99 118.00	NaN NaN NaN	NaN NaN NaN
NaN NaN NaN	205.49 372.53 210.00	NaN NaN NaN	NaN NaN NaN	26.03 256.75 170.00	130.18 361.26 80.00	NaN NaN NaN	NaN NaN NaN
NaN NaN NaN	222.44 372.34 196.00	NaN NaN NaN	NaN NaN NaN	40.02 288.60 139.00	165.66 373.10 70.00	NaN NaN NaN	NaN NaN NaN
NaN NaN NaN	245.24 366.59 184.00	NaN NaN NaN	NaN NaN NaN	49.38 297.39 139.00	208.43 375.76 58.00	NaN NaN NaN	NaN NaN NaN
NaN NaN NaN	269.23 358.52 147.00	NaN NaN NaN	NaN NaN NaN	75.76 329.95 119.00	229.25 373.09 53.00	NaN NaN NaN	NaN NaN NaN
NaN NaN NaN	283.73 347.80 114.00	NaN NaN NaN	NaN NaN NaN	NaN NaN NaN	241.15 369.65 60.00	NaN NaN NaN	NaN NaN NaN
NaN NaN NaN	NaN NaN NaN	NaN NaN NaN	NaN NaN NaN	NaN NaN NaN	NaN NaN NaN	NaN NaN NaN	NaN NaN NaN
NaN NaN NaN	NaN NaN NaN	NaN NaN NaN	NaN NaN NaN	NaN NaN NaN	NaN NaN NaN	NaN NaN NaN	NaN NaN NaN
NaN NaN NaN	NaN NaN NaN	NaN NaN NaN	NaN NaN NaN	NaN NaN NaN	NaN NaN NaN	NaN NaN NaN	NaN NaN NaN
NaN NaN NaN	NaN NaN NaN	NaN NaN NaN	NaN NaN NaN	NaN NaN NaN	NaN NaN NaN	NaN NaN NaN	NaN NaN NaN
NaN NaN NaN	NaN NaN NaN	NaN NaN NaN	NaN NaN NaN	NaN NaN NaN	353.03 281.68 31.00	NaN NaN NaN	NaN NaN NaN
NaN NaN NaN	NaN NaN NaN	NaN NaN NaN	NaN NaN NaN	NaN NaN NaN	NaN NaN NaN	NaN NaN NaN	NaN NaN NaN
NaN NaN NaN	NaN NaN NaN	NaN NaN NaN	NaN NaN NaN	NaN NaN NaN	NaN NaN NaN	NaN NaN NaN	NaN NaN NaN
NaN NaN NaN	NaN NaN NaN	NaN NaN NaN	NaN NaN NaN	NaN NaN NaN	NaN NaN NaN	NaN NaN NaN	NaN NaN NaN
NaN NaN NaN	NaN NaN NaN	NaN NaN NaN	NaN NaN NaN	NaN NaN NaN	NaN NaN NaN	NaN NaN NaN	NaN NaN NaN
NaN NaN NaN	NaN NaN NaN	NaN NaN NaN	NaN NaN NaN	166.94 367.04 50.00	349.76 121.54 46.00	NaN NaN NaN	NaN NaN NaN
NaN NaN NaN	330.63 125.17 35.00	NaN NaN NaN	252.07 214.53 45.00	150.38 366.34 56.00	329.22 92.37 78.00	NaN NaN NaN	NaN NaN NaN
NaN NaN NaN	301.18 90.42 95.00	NaN NaN NaN	252.25 214.53 32.00	149.96 363.40 57.00	309.90 75.07 60.00	NaN NaN NaN	NaN NaN NaN
NaN NaN NaN	263.45 65.64 94.00	NaN NaN NaN	NaN NaN NaN	143.20 364.24 51.00	291.12 60.44 52.00	NaN NaN NaN	NaN NaN NaN
NaN NaN NaN	222.38 52.02 123.00	NaN NaN NaN	NaN NaN NaN	137.92 358.59 37.00	259.98 45.63 62.00	NaN NaN NaN	NaN NaN NaN
NaN NaN NaN	186.01 48.90 128.00	NaN NaN NaN	NaN NaN NaN	148.24 352.75 103.00	240.48 39.73 84.00	NaN NaN NaN	NaN NaN NaN
NaN NaN NaN	155.06 52.45 149.00	NaN NaN NaN	NaN NaN NaN	155.67 349.80 138.00	223.45 36.22 87.00	NaN NaN NaN	NaN NaN NaN
NaN NaN NaN	124.81 61.15 143.00	NaN NaN NaN	NaN NaN NaN	179.46 340.64 142.00	197.92 35.46 85.00	NaN NaN NaN	NaN NaN NaN
NaN NaN NaN	93.07 77.46 160.00	NaN NaN NaN	NaN NaN NaN	232.50 299.94 151.00	161.73 39.88 74.00	NaN NaN NaN	NaN NaN NaN
NaN NaN NaN	65.91 100.67 206.00	NaN NaN NaN	NaN NaN NaN	290.80 310.26 66.00	121.55 57.33 86.00	NaN NaN NaN	NaN NaN NaN
NaN NaN NaN	51.22 118.04 209.00	NaN NaN NaN	NaN NaN NaN	NaN NaN NaN	87.68 80.21 145.00	NaN NaN NaN	NaN NaN NaN
NaN NaN NaN	48.11 121.77 209.00	NaN NaN NaN	NaN NaN NaN	NaN NaN NaN	60.25 112.31 199.00	NaN NaN NaN	NaN NaN NaN
NaN NaN NaN	45.14 126.81 215.00	NaN NaN NaN	NaN NaN NaN	NaN NaN NaN	42.15 147.34 210.00	NaN NaN NaN	NaN NaN NaN
NaN NaN NaN	32.14 150.49 206.00	NaN NaN NaN	NaN NaN NaN	359.54 195.16 37.00	31.48 187.96 170.00	NaN NaN NaN	NaN NaN NaN
NaN NaN NaN	22.22 172.39 178.00	NaN NaN NaN	NaN NaN NaN	NaN NaN NaN	27.19 217.85 151.00	NaN NaN NaN	NaN NaN NaN
NaN NaN NaN	15.85 192.64 204.00	NaN NaN NaN	NaN NaN NaN	NaN NaN NaN	29.47 239.87 191.00	NaN NaN NaN	NaN NaN NaN
NaN NaN NaN	16.98 208.11 204.00	NaN NaN NaN	NaN NaN NaN	NaN NaN NaN	44.97 279.53 155.00	NaN NaN NaN	NaN NaN NaN
NaN NaN NaN	20.07 235.47 228.00	NaN NaN NaN	NaN NaN NaN	NaN NaN NaN	67.44 315.42 128.00	NaN NaN NaN	NaN NaN NaN
NaN NaN NaN	26.27 261.78 244.00	NaN NaN NaN	NaN NaN NaN	NaN NaN NaN	87.71 334.36 129.00	NaN NaN NaN	NaN NaN NaN
NaN NaN NaN	38.86 292.41 227.00	NaN NaN NaN	NaN NaN NaN	NaN NaN NaN	122.01 354.74 94.00	NaN NaN NaN	NaN NaN NaN
NaN NaN NaN	54.11 316.56 217.00	NaN NaN NaN	NaN NaN NaN	NaN NaN NaN	169.77 372.34 56.00	NaN NaN NaN	NaN NaN NaN
NaN NaN NaN	71.61 335.27 209.00	NaN NaN NaN	NaN NaN NaN	NaN NaN NaN	201.25 374.44 55.00	NaN NaN NaN	NaN NaN NaN
NaN NaN NaN	90.76 350.90 178.00	NaN NaN NaN	251.33 218.76 46.00	NaN NaN NaN	215.17 373.47 58.00	NaN NaN NaN	NaN NaN NaN
NaN NaN NaN	106.81 361.46 147.00	NaN NaN NaN	249.98 217.76 89.00	NaN NaN NaN	222.37 371.18 78.00	NaN NaN NaN	NaN NaN NaN
NaN NaN NaN	120.95 367.85 92.00	NaN NaN NaN	246.36 215.19 108.00	201.33 30.76 46.00	248.52 366.85 61.00	NaN NaN NaN	NaN NaN NaN
NaN NaN NaN	NaN NaN NaN	NaN NaN NaN	246.07 215.68 156.00	157.95 32.73 41.00	NaN NaN NaN	NaN NaN NaN	NaN NaN NaN
NaN NaN NaN	NaN NaN NaN	NaN NaN NaN	246.14 215.45 159.00	150.38 34.60 60.00	NaN NaN NaN	NaN NaN NaN	NaN NaN NaN
106.91 349.50 32.00	NaN NaN NaN	NaN NaN NaN	246.56 215.48 159.00	124.24 40.66 68.00	NaN NaN NaN	NaN NaN NaN	NaN NaN NaN
105.01 345.95 74.00	NaN NaN NaN	NaN NaN NaN	246.61 215.59 160.00	96.08 57.41 78.00	NaN NaN NaN	NaN NaN NaN	NaN NaN NaN
104.33 344.91 87.00	NaN NaN NaN	NaN NaN NaN	246.63 215.61 160.00	73.43 74.62 77.00	NaN NaN NaN	NaN NaN NaN	NaN NaN NaN
104.31 345.08 96.00	NaN NaN NaN	NaN NaN NaN	246.88 215.59 162.00	44.49 111.14 119.00	NaN NaN NaN	NaN NaN NaN	NaN NaN NaN
104.28 345.12 92.00	134.03 375.56 34.00	NaN NaN NaN	246.90 216.70 164.00	27.89 145.17 170.00	NaN NaN NaN	NaN NaN NaN	NaN NaN NaN
104.35 345.24 88.00	137.03 376.51 105.00	NaN NaN NaN	243.54 219.26 145.00	21.76 167.08 168.00	356.00 133.00 39.00	NaN NaN NaN	NaN NaN NaN
104.04 344.70 90.00	137.44 376.64 118.00	NaN NaN NaN	239.31 225.22 144.00	17.22 201.85 143.00	352.38 126.08 63.00	NaN NaN NaN	NaN NaN NaN
103.28 344.37 90.00	137.90 376.90 130.00	NaN NaN NaN	235.39 227.54 166.00	17.08 222.06 165.00	336.72 100.72 60.00	NaN NaN NaN	NaN NaN NaN
101.47 343.30 86.00	137.71 377.00 128.00	NaN NaN NaN	219.61 230.87 173.00	19.44 236.35 151.00	307.04 72.47 55.00	NaN NaN NaN	NaN NaN NaN
98.44 340.30 98.00	137.82 377.03 130.00	NaN NaN NaN	196.26 237.08 181.00	22.74 250.43 161.00	NaN NaN NaN	NaN NaN NaN	NaN NaN NaN
92.75 335.82 114.00	137.76 376.94 127.00	NaN NaN NaN	186.76 242.83 196.00	30.35 275.49 115.00	NaN NaN NaN	NaN NaN NaN	NaN NaN NaN
87.14 332.33 117.00	137.92 377.15 126.00	NaN NaN NaN	156.67 233.16 166.00	40.03 289.94 114.00	288.78 57.35 37.00	NaN NaN NaN	NaN NaN NaN
78.21 324.38 76.00	137.93 377.07 126.00	NaN NaN NaN	145.02 224.93 54.00	53.98 311.48 108.00	299.53 64.91 45.00	NaN NaN NaN	NaN NaN NaN
NaN NaN NaN	138.17 375.89 135.00	NaN NaN NaN	NaN NaN NaN	64.18 324.02 98.00	310.29 72.89 55.00	NaN NaN NaN	NaN NaN NaN
NaN NaN NaN	151.57 378.46 136.00	NaN NaN NaN	143.89 179.30 89.00	84.29 340.02 84.00	312.06 74.76 50.00	NaN NaN NaN	NaN NaN NaN
NaN NaN NaN	168.00 380.77 158.00	NaN NaN NaN	146.15 174.51 132.00	94.04 344.17 121.00	334.06 98.25 65.00	NaN NaN NaN	NaN NaN NaN
NaN NaN NaN	176.99 381.92 158.00	NaN NaN NaN	144.43 177.64 127.00	112.31 331.63 157.00	333.28 96.42 36.00	NaN NaN NaN	NaN NaN NaN
NaN NaN NaN	196.10 383.62 143.00	NaN NaN NaN	143.01 184.12 94.00	128.19 290.86 134.00	323.78 86.02 51.00	NaN NaN NaN	NaN NaN NaN
NaN NaN NaN	221.81 379.37 142.00	NaN NaN NaN	140.83 189.90 108.00	141.09 252.97 35.00	280.86 54.71 42.00	NaN NaN NaN	NaN NaN NaN
NaN NaN NaN	242.87 373.48 109.00	NaN NaN NaN	139.27 192.70 128.00	153.59 208.86 160.00	244.23 39.10 79.00	NaN NaN NaN	NaN NaN NaN
NaN NaN NaN	273.12 359.94 66.00	NaN NaN NaN	141.26 191.74 97.00	161.72 152.19 32.00	234.34 37.67 64.00	NaN NaN NaN	NaN NaN NaN
NaN NaN NaN	301.53 338.83 30.00	NaN NaN NaN	141.13 188.76 70.00	126.65 104.39 106.00	201.60 35.21 91.00	NaN NaN NaN	NaN NaN NaN
NaN NaN NaN	NaN NaN NaN	69.60 323.31 35.00	146.92 174.98 131.00	94.90 65.59 70.00	150.58 44.16 69.00	NaN NaN NaN	NaN NaN NaN
NaN NaN NaN	NaN NaN NaN	68.53 319.76 93.00	161.43 164.05 166.00	117.70 49.08 83.00	104.17 67.79 106.00	NaN NaN NaN	NaN NaN NaN
NaN NaN NaN	NaN NaN NaN	68.37 319.22 104.00	181.02 160.65 162.00	137.30 42.85 88.00	66.21 102.12 170.00	NaN NaN NaN	NaN NaN NaN
NaN NaN NaN	NaN NaN NaN	68.20 318.74 102.00	190.17 161.18 94.00	122.59 47.62 105.00	39.57 149.80 166.00	NaN NaN NaN	NaN NaN NaN
NaN NaN NaN	359.79 217.00 42.00	68.12 318.55 109.00	194.90 159.71 48.00	110.73 54.55 138.00	30.21 201.33 189.00	NaN NaN NaN	NaN NaN NaN
NaN NaN NaN	358.66 195.81 58.00	67.54 316.89 110.00	NaN NaN NaN	83.19 68.02 106.00	41.11 257.28 197.00	NaN NaN NaN	NaN NaN NaN
NaN NaN NaN	NaN NaN NaN	67.08 317.31 98.00	NaN NaN NaN	66.36 81.25 114.00	60.34 297.17 223.00	NaN NaN NaN	NaN NaN NaN
NaN NaN NaN	340.58 140.64 45.00	68.92 317.16 90.00	NaN NaN NaN	46.54 101.92 125.00	95.49 334.85 152.00	NaN NaN NaN	NaN NaN NaN
NaN NaN NaN	326.09 117.38 97.00	69.38 315.04 93.00	NaN NaN NaN	30.59 134.66 187.00	122.06 353.68 109.00	NaN NaN NaN	NaN NaN NaN
NaN NaN NaN	306.88 96.17 113.00	68.44 313.60 131.00	NaN NaN NaN	30.74 174.11 166.00	166.25 371.11 61.00	NaN NaN NaN	NaN NaN NaN
NaN NaN NaN	290.10 80.87 118.00	64.26 309.60 145.00	NaN NaN NaN	46.31 215.55 159.00	207.80 375.63 46.00	NaN NaN NaN	NaN NaN NaN
NaN NaN NaN	269.25 68.59 112.00	57.60 300.73 158.00	NaN NaN NaN	70.77 230.33 135.00	230.58 372.56 43.00	NaN NaN NaN	NaN NaN NaN
NaN NaN NaN	260.58 65.06 130.00	52.02 291.92 155.00	NaN NaN NaN	50.90 252.98 178.00	NaN NaN NaN	NaN NaN NaN	NaN NaN NaN
NaN NaN NaN	258.99 65.02 143.00	44.16 278.78 140.00	NaN NaN NaN	33.10 263.30 181.00	NaN NaN NaN	NaN NaN NaN	NaN NaN NaN
NaN NaN NaN	NaN NaN NaN	37.96 267.31 153.00	NaN NaN NaN	28.23 255.51 200.00	NaN NaN NaN	NaN NaN NaN	NaN NaN NaN
NaN NaN NaN	NaN NaN NaN	31.91 252.96 185.00	NaN NaN NaN	26.37 249.24 172.00	NaN NaN NaN	NaN NaN NaN	NaN NaN NaN
NaN NaN NaN	NaN NaN NaN	27.66 242.53 196.00	NaN NaN NaN	26.46 254.94 203.00	NaN NaN NaN	NaN NaN NaN	NaN NaN NaN
NaN NaN NaN	NaN NaN NaN	23.38 223.03 198.00	NaN NaN NaN	33.51 274.59 122.00	NaN NaN NaN	NaN NaN NaN	NaN NaN NaN
NaN NaN NaN	NaN NaN NaN	21.36 196.42 200.00	NaN NaN NaN	52.30 290.62 164.00	NaN NaN NaN	NaN NaN NaN	NaN NaN NaN
NaN NaN NaN	NaN NaN NaN	23.54 171.35 196.00	NaN NaN NaN	56.76 311.61 140.00	350.14 122.18 57.00	NaN NaN NaN	NaN NaN NaN
NaN NaN NaN	NaN NaN NaN	28.84 146.96 179.00	NaN NaN NaN	70.77 322.33 117.00	334.11 98.38 74.00	NaN NaN NaN	NaN NaN NaN
NaN NaN NaN	NaN NaN NaN	38.02 123.80 133.00	NaN NaN NaN	68.78 324.67 95.00	309.19 73.92 64.00	NaN NaN NaN	NaN NaN NaN
NaN NaN NaN	NaN NaN NaN	49.12 103.16 108.00	NaN NaN NaN	76.59 329.56 78.00	292.07 60.78 72.00	NaN NaN NaN	NaN NaN NaN
NaN NaN NaN	NaN NaN NaN	52.67 98.46 104.00	NaN NaN NaN	96.36 339.35 86.00	278.20 58.97 93.00	NaN NaN NaN	NaN NaN NaN
NaN NaN NaN	NaN NaN NaN	62.04 88.12 89.00	NaN NaN NaN	114.81 347.94 99.00	255.41 51.00 107.00	NaN NaN NaN	NaN NaN NaN
NaN NaN NaN	NaN NaN NaN	73.20 77.07 60.00	NaN NaN NaN	129.77 355.13 61.00	225.51 38.43 115.00	NaN NaN NaN	NaN NaN NaN
NaN NaN NaN	NaN NaN NaN	83.42 68.02 43.00	NaN NaN NaN	130.14 355.83 58.00	201.59 39.38 111.00	NaN NaN NaN	NaN NaN NaN
NaN NaN NaN	NaN NaN NaN	91.39 62.00 38.00	NaN NaN NaN	NaN NaN NaN	161.92 43.60 132.00	NaN NaN NaN	NaN NaN NaN
NaN NaN NaN	NaN NaN NaN	NaN NaN NaN	NaN NaN NaN	NaN NaN NaN	146.33 47.93 72.00	NaN NaN NaN	NaN NaN NaN
NaN NaN NaN	NaN NaN NaN	NaN NaN NaN	NaN NaN NaN	NaN NaN NaN	141.33 45.64 33.00	NaN NaN NaN	NaN NaN NaN
NaN NaN NaN	NaN NaN NaN	NaN NaN NaN	NaN NaN NaN	NaN NaN NaN	144.26 42.00 57.00	NaN NaN NaN	NaN NaN NaN
NaN NaN NaN	NaN NaN NaN	NaN NaN NaN	NaN NaN NaN	NaN NaN NaN	174.04 34.76 70.00	NaN NaN NaN	NaN NaN NaN
NaN NaN NaN	NaN NaN NaN	NaN NaN NaN	NaN NaN NaN	NaN NaN NaN	216.38 33.38 63.00	NaN NaN NaN	NaN NaN NaN
NaN NaN NaN	NaN NaN NaN	NaN NaN NaN	NaN NaN NaN	NaN NaN NaN	261.69 44.67 67.00	NaN NaN NaN	NaN NaN NaN
NaN NaN NaN	233.10 67.39 107.00	NaN NaN NaN	NaN NaN NaN	NaN NaN NaN	NaN NaN NaN	NaN NaN NaN	NaN NaN NaN
NaN NaN NaN	230.49 67.31 168.00	NaN NaN NaN	NaN NaN NaN	NaN NaN NaN	322.45 85.88 49.00	NaN NaN NaN	NaN NaN NaN
67.61 320.63 54.00	230.45 67.35 168.00	NaN NaN NaN	NaN NaN NaN	NaN NaN NaN	345.47 114.49 59.00	NaN NaN NaN	NaN NaN NaN
67.50 320.20 64.00	230.49 67.42 166.00	NaN NaN NaN	NaN NaN NaN	NaN NaN NaN	NaN NaN NaN	NaN NaN NaN	NaN NaN NaN
67.49 320.32 63.00	230.49 67.42 166.00	NaN NaN NaN	NaN NaN NaN	NaN NaN NaN	NaN NaN NaN	NaN NaN NaN	NaN NaN NaN
67.48 320.23 61.00	230.30 67.42 171.00	NaN NaN NaN	NaN NaN NaN	NaN NaN NaN	NaN NaN NaN	NaN NaN NaN	NaN NaN NaN
67.51 320.35 57.00	230.00 67.36 168.00	NaN NaN NaN	NaN NaN NaN	NaN NaN NaN	NaN NaN NaN	NaN NaN NaN	NaN NaN NaN
67.52 320.24 54.00	230.05 67.35 167.00	NaN NaN NaN	NaN NaN NaN	NaN NaN NaN	NaN NaN NaN	NaN NaN NaN	NaN NaN NaN
67.50 320.14 56.00	230.02 67.32 168.00	NaN NaN NaN	NaN NaN NaN	NaN NaN NaN	355.23 278.55 31.00	NaN NaN NaN	NaN NaN NaN
67.51 320.35 57.00	226.87 67.25 175.00	NaN NaN NaN	NaN NaN NaN	NaN NaN NaN	NaN NaN NaN	NaN NaN NaN	NaN NaN NaN
NaN NaN NaN	211.31 61.23 179.00	NaN NaN NaN	NaN NaN NaN	NaN NaN NaN	NaN NaN NaN	NaN NaN NaN	NaN NaN NaN
NaN NaN NaN	187.84 56.14 176.00	NaN NaN NaN	NaN NaN NaN	NaN NaN NaN	NaN NaN NaN	NaN NaN NaN	NaN NaN NaN
NaN NaN NaN	160.52 73.06 216.00	NaN NaN NaN	NaN NaN NaN	NaN NaN NaN	245.05 370.75 59.00	NaN NaN NaN	NaN NaN NaN
NaN NaN NaN	136.42 111.20 203.00	NaN NaN NaN	NaN NaN NaN	NaN NaN NaN	219.20 376.36 59.00	NaN NaN NaN	NaN NaN NaN
NaN NaN NaN	112.80 144.96 221.00	NaN NaN NaN	NaN NaN NaN	117.85 47.34 112.00	188.10 375.61 62.00	NaN NaN NaN	NaN NaN NaN
NaN NaN NaN	70.77 177.26 231.00	NaN NaN NaN	NaN NaN NaN	86.57 65.22 69.00	140.36 365.95 91.00	NaN NaN NaN	NaN NaN NaN
NaN NaN NaN	26.48 205.25 278.00	NaN NaN NaN	NaN NaN NaN	63.37 86.08 104.00	116.73 355.19 103.00	NaN NaN NaN	NaN NaN NaN
NaN NaN NaN	38.07 215.30 264.00	NaN NaN NaN	NaN NaN NaN	43.40 113.98 127.00	88.33 335.01 123.00	NaN NaN NaN	NaN NaN NaN
NaN NaN NaN	52.74 242.79 258.00	NaN NaN NaN	NaN NaN NaN	26.25 157.53 186.00	75.84 325.14 115.00	NaN NaN NaN	NaN NaN NaN
NaN NaN NaN	57.10 286.22 260.00	110.82 48.21 33.00	NaN NaN NaN	20.11 189.41 167.00	68.77 314.96 141.00	NaN NaN NaN	NaN NaN NaN
NaN NaN NaN	62.57 312.59 262.00	111.19 48.12 42.00	NaN NaN NaN	15.02 207.57 123.00	49.12 282.26 163.00	NaN NaN NaN	NaN NaN NaN
NaN NaN NaN	87.66 334.67 255.00	111.12 48.17 41.00	NaN NaN NaN	13.28 218.84 157.00	31.41 244.16 167.00	NaN NaN NaN	NaN NaN NaN
NaN NaN NaN	108.29 356.73 218.00	111.06 48.51 35.00	NaN NaN NaN	19.77 245.65 164.00	28.40 236.07 166.00	NaN NaN NaN	NaN NaN NaN
NaN NaN NaN	132.52 361.90 241.00	NaN NaN NaN	NaN NaN NaN	34.97 281.30 100.00	28.48 227.93 182.00	NaN NaN NaN	NaN NaN NaN
NaN NaN NaN	164.61 377.84 188.00	NaN NaN NaN	NaN NaN NaN	59.40 316.37 106.00	25.64 187.66 177.00	NaN NaN NaN	NaN NaN NaN
NaN NaN NaN	175.67 374.09 210.00	NaN NaN NaN	NaN NaN NaN	68.64 322.23 112.00	33.25 153.16 179.00	NaN NaN NaN	NaN NaN NaN
NaN NaN NaN	200.66 377.35 184.00	NaN NaN NaN	NaN NaN NaN	67.19 321.77 122.00	46.99 124.86 156.00	NaN NaN NaN	NaN NaN NaN
NaN NaN NaN	224.02 374.99 155.00	NaN NaN NaN	NaN NaN NaN	66.19 322.25 127.00	58.84 100.86 128.00	NaN NaN NaN	NaN NaN NaN
NaN NaN NaN	235.30 370.96 162.00	129.62 41.95 37.00	NaN NaN NaN	65.79 322.91 116.00	80.93 79.48 109.00	NaN NaN NaN	NaN NaN NaN
NaN NaN NaN	241.53 371.60 104.00	134.18 39.95 39.00	NaN NaN NaN	66.17 323.51 111.00	119.83 53.45 64.00	NaN NaN NaN	NaN NaN NaN
NaN NaN NaN	NaN NaN NaN	137.10 38.64 39.00	NaN NaN NaN	65.46 324.07 105.00	157.75 38.63 72.00	NaN NaN NaN	NaN NaN NaN
NaN NaN NaN	NaN NaN NaN	135.58 38.42 36.00	NaN NaN NaN	76.29 333.48 97.00	183.41 35.01 68.00	NaN NaN NaN	NaN NaN NaN
NaN NaN NaN	NaN NaN NaN	133.93 39.57 46.00	NaN NaN NaN	NaN NaN NaN	202.00 33.57 53.00	NaN NaN NaN	NaN NaN NaN
NaN NaN NaN	NaN NaN NaN	130.89 40.75 36.00	NaN NaN NaN	NaN NaN NaN	258.61 43.45 66.00	NaN NaN NaN	NaN NaN NaN
NaN NaN NaN	NaN NaN NaN	NaN NaN NaN	NaN NaN NaN	NaN NaN NaN	NaN NaN NaN	NaN NaN NaN	NaN NaN NaN
NaN NaN NaN	NaN NaN NaN	NaN NaN NaN	NaN NaN NaN	NaN NaN NaN	333.85 97.98 53.00	NaN NaN NaN	NaN NaN NaN
NaN NaN NaN	NaN NaN NaN	NaN NaN NaN	NaN NaN NaN	NaN NaN NaN	350.74 122.09 34.00	NaN NaN NaN	NaN NaN NaN
NaN NaN NaN	NaN NaN NaN	NaN NaN NaN	NaN NaN NaN	NaN NaN NaN	NaN NaN NaN	NaN NaN NaN	NaN NaN NaN
NaN NaN NaN	NaN NaN NaN	NaN NaN NaN	NaN NaN NaN	NaN NaN NaN	NaN NaN NaN	NaN NaN NaN	NaN NaN NaN
NaN NaN NaN	260.02 373.19 47.00	NaN NaN NaN	NaN NaN NaN	NaN NaN NaN	NaN NaN NaN	NaN NaN NaN	NaN NaN NaN
NaN NaN NaN	260.72 371.60 83.00	NaN NaN NaN	NaN NaN NaN	NaN NaN NaN	NaN NaN NaN	NaN NaN NaN	NaN NaN NaN
NaN NaN NaN	260.55 371.75 84.00	NaN NaN NaN	NaN NaN NaN	NaN NaN NaN	328.55 237.63 105.00	NaN NaN NaN	NaN NaN NaN
NaN NaN NaN	260.68 371.70 84.00	NaN NaN NaN	NaN NaN NaN	NaN NaN NaN	286.44 247.54 155.00	NaN NaN NaN	NaN NaN NaN
NaN NaN NaN	260.77 371.41 91.00	NaN NaN NaN	NaN NaN NaN	NaN NaN NaN	253.85 286.19 144.00	NaN NaN NaN	NaN NaN NaN
NaN NaN NaN	260.66 371.67 92.00	NaN NaN NaN	NaN NaN NaN	NaN NaN NaN	278.63 331.74 94.00	NaN NaN NaN	NaN NaN NaN
NaN NaN NaN	260.56 372.15 87.00	NaN NaN NaN	NaN NaN NaN	NaN NaN NaN	295.32 336.60 40.00	NaN NaN NaN	NaN NaN NaN
59.44 315.63 43.00	260.48 372.11 90.00	NaN NaN NaN	NaN NaN NaN	NaN NaN NaN	298.13 329.94 53.00	NaN NaN NaN	NaN NaN NaN
58.21 311.83 100.00	260.56 371.90 93.00	NaN NaN NaN	NaN NaN NaN	NaN NaN NaN	NaN NaN NaN	NaN NaN NaN	NaN NaN NaN
57.63 310.82 120.00	265.32 367.60 73.00	NaN NaN NaN	NaN NaN NaN	NaN NaN NaN	270.77 355.28 39.00	NaN NaN NaN	NaN NaN NaN
57.87 310.97 113.00	276.50 359.87 52.00	NaN NaN NaN	NaN NaN NaN	NaN NaN NaN	252.07 359.63 56.00	NaN NaN NaN	NaN NaN NaN
57.75 310.81 117.00	292.51 348.26 35.00	NaN NaN NaN	NaN NaN NaN	262.07 45.83 30.00	232.69 370.97 74.00	NaN NaN NaN	NaN NaN NaN
57.85 310.83 118.00	NaN NaN NaN	NaN NaN NaN	NaN NaN NaN	261.80 45.60 30.00	198.22 375.59 68.00	NaN NaN NaN	NaN NaN NaN
57.72 310.75 122.00	NaN NaN NaN	NaN NaN NaN	NaN NaN NaN	234.88 37.03 32.00	164.96 371.45 80.00	NaN NaN NaN	NaN NaN NaN
57.71 310.80 119.00	NaN NaN NaN	NaN NaN NaN	NaN NaN NaN	190.00 30.47 38.00	124.85 356.38 125.00	NaN NaN NaN	NaN NaN NaN
57.94 309.94 116.00	NaN NaN NaN	NaN NaN NaN	NaN NaN NaN	146.67 35.37 49.00	93.38 333.92 165.00	NaN NaN NaN	NaN NaN NaN
56.36 305.43 115.00	343.43 287.47 30.00	NaN NaN NaN	NaN NaN NaN	122.55 41.97 65.00	65.16 303.55 206.00	NaN NaN NaN	NaN NaN NaN
53.25 300.59 122.00	NaN NaN NaN	NaN NaN NaN	NaN NaN NaN	79.30 68.59 76.00	45.19 277.78 186.00	NaN NaN NaN	NaN NaN NaN
48.19 292.79 126.00	NaN NaN NaN	NaN NaN NaN	NaN NaN NaN	47.19 107.46 113.00	31.30 239.78 222.00	NaN NaN NaN	NaN NaN NaN
42.59 284.69 122.00	NaN NaN NaN	NaN NaN NaN	NaN NaN NaN	35.63 127.71 180.00	34.53 215.10 243.00	NaN NaN NaN	NaN NaN NaN
35.02 270.66 122.00	NaN NaN NaN	NaN NaN NaN	NaN NaN NaN	36.27 132.70 174.00	30.51 218.81 225.00	NaN NaN NaN	NaN NaN NaN
26.95 254.15 142.00	NaN NaN NaN	NaN NaN NaN	NaN NaN NaN	39.69 136.01 195.00	29.36 211.50 233.00	NaN NaN NaN	NaN NaN NaN
21.35 241.09 165.00	NaN NaN NaN	NaN NaN NaN	NaN NaN NaN	71.70 140.40 189.00	30.18 199.36 216.00	NaN NaN NaN	NaN NaN NaN
19.69 240.04 162.00	318.64 110.51 45.00	NaN NaN NaN	NaN NaN NaN	113.58 155.02 139.00	27.53 189.42 224.00	NaN NaN NaN	NaN NaN NaN
21.39 246.52 173.00	307.33 97.91 91.00	NaN NaN NaN	NaN NaN NaN	125.35 160.49 141.00	28.53 191.13 198.00	NaN NaN NaN	NaN NaN NaN
23.28 249.71 178.00	289.54 81.50 101.00	NaN NaN NaN	NaN NaN NaN	136.46 156.95 122.00	30.47 173.51 173.00	NaN NaN NaN	NaN NaN NaN
23.31 250.19 173.00	266.02 67.34 116.00	NaN NaN NaN	NaN NaN NaN	148.55 153.02 109.00	44.22 139.24 183.00	NaN NaN NaN	NaN NaN NaN
23.02 250.52 174.00	251.42 60.99 140.00	NaN NaN NaN	NaN NaN NaN	158.62 152.52 103.00	66.59 100.49 177.00	NaN NaN NaN	NaN NaN NaN
24.22 249.42 176.00	250.77 60.47 136.00	NaN NaN NaN	NaN NaN NaN	157.89 150.92 120.00	75.29 89.51 132.00	NaN NaN NaN	NaN NaN NaN
24.20 242.06 177.00	241.52 59.26 163.00	NaN NaN NaN	NaN NaN NaN	168.42 145.25 118.00	104.26 64.32 96.00	NaN NaN NaN	NaN NaN NaN
21.96 229.42 177.00	226.53 53.51 150.00	NaN NaN NaN	NaN NaN NaN	173.18 136.27 146.00	134.09 52.12 126.00	NaN NaN NaN	NaN NaN NaN
19.91 211.11 182.00	212.78 50.62 144.00	NaN NaN NaN	NaN NaN NaN	184.76 116.09 139.00	155.49 41.47 70.00	NaN NaN NaN	NaN NaN NaN
20.35 190.23 187.00	200.05 49.76 144.00	NaN NaN NaN	NaN NaN NaN	236.98 103.03 173.00	NaN NaN NaN	NaN NaN NaN	NaN NaN NaN
22.74 167.58 203.00	175.89 49.91 152.00	NaN NaN NaN	NaN NaN NaN	283.53 131.59 135.00	NaN NaN NaN	NaN NaN NaN	NaN NaN NaN
26.28 147.00 188.00	150.74 53.00 162.00	NaN NaN NaN	NaN NaN NaN	293.06 162.44 140.00	NaN NaN NaN	NaN NaN NaN	NaN NaN NaN
29.27 134.06 120.00	118.73 64.16 161.00	NaN NaN NaN	NaN NaN NaN	313.57 174.22 120.00	NaN NaN NaN	NaN NaN NaN	NaN NaN NaN
32.17 125.60 116.00	83.24 86.15 194.00	NaN NaN NaN	NaN NaN NaN	NaN NaN NaN	183.88 35.38 66.00	NaN NaN NaN	NaN NaN NaN
31.87 126.01 127.00	53.90 117.18 242.00	NaN NaN NaN	NaN NaN NaN	NaN NaN NaN	184.61 35.43 83.00	NaN NaN NaN	NaN NaN NaN
30.29 126.76 119.00	32.95 155.98 256.00	NaN NaN NaN	NaN NaN NaN	NaN NaN NaN	184.48 35.18 83.00	NaN NaN NaN	NaN NaN NaN
29.01 127.20 109.00	22.73 200.96 268.00	NaN NaN NaN	NaN NaN NaN	304.26 264.76 99.00	184.42 35.14 81.00	NaN NaN NaN	NaN NaN NaN
28.57 127.57 117.00	24.21 243.70 238.00	NaN NaN NaN	NaN NaN NaN	266.19 284.74 141.00	184.43 35.04 82.00	230.00 354.31 32.00	NaN NaN NaN
28.27 127.39 109.00	NaN NaN NaN	NaN NaN NaN	NaN NaN NaN	211.96 309.89 140.00	184.20 34.95 82.00	229.74 354.34 35.00	NaN NaN NaN
28.36 127.64 108.00	NaN NaN NaN	NaN NaN NaN	NaN NaN NaN	180.47 336.09 135.00	183.72 34.86 92.00	229.30 354.49 47.00	NaN NaN NaN
28.89 127.46 108.00	NaN NaN NaN	NaN NaN NaN	NaN NaN NaN	166.97 356.53 100.00	183.85 34.84 93.00	228.94 354.53 53.00	NaN NaN NaN
31.78 124.12 108.00	NaN NaN NaN	NaN NaN NaN	NaN NaN NaN	168.95 354.35 101.00	182.44 35.41 94.00	229.04 353.96 45.00	NaN NaN NaN
33.96 117.89 91.00	27.89 267.18 151.00	NaN NaN NaN	NaN NaN NaN	149.15 355.35 81.00	192.83 33.52 81.00	228.53 353.50 32.00	NaN NaN NaN
37.68 109.36 75.00	29.33 270.33 231.00	NaN NaN NaN	NaN NaN NaN	135.04 351.88 94.00	217.26 36.42 77.00	NaN NaN NaN	NaN NaN NaN
39.53 104.90 102.00	29.45 270.50 233.00	NaN NaN NaN	NaN NaN NaN	124.36 340.40 135.00	233.96 38.45 85.00	NaN NaN NaN	NaN NaN NaN
50.02 93.16 111.00	29.40 270.66 230.00	NaN NaN NaN	NaN NaN NaN	102.47 328.70 158.00	233.02 38.47 86.00	NaN NaN NaN	NaN NaN NaN
64.87 76.14 106.00	29.31 270.72 232.00	NaN NaN NaN	NaN NaN NaN	84.40 305.52 170.00	232.46 38.22 89.00	NaN NaN NaN	NaN NaN NaN
80.43 62.53 97.00	29.29 270.74 229.00	NaN NaN NaN	NaN NaN NaN	82.12 277.30 175.00	231.87 37.92 90.00	NaN NaN NaN	NaN NaN NaN
94.05 52.60 93.00	29.35 270.87 231.00	NaN NaN NaN	NaN NaN NaN	86.25 250.80 140.00	232.53 38.21 95.00	NaN NaN NaN	NaN NaN NaN
107.02 44.87 91.00	29.33 270.82 230.00	NaN NaN NaN	NaN NaN NaN	90.01 211.54 94.00	232.04 38.01 94.00	204.64 360.06 50.00	NaN NaN NaN
NaN NaN NaN	29.28 270.87 232.00	NaN NaN NaN	NaN NaN NaN	100.69 191.20 119.00	236.94 38.38 87.00	194.75 360.88 64.00	NaN NaN NaN
NaN NaN NaN	30.44 271.85 248.00	NaN NaN NaN	NaN NaN NaN	114.96 177.91 138.00	273.08 50.84 49.00	186.51 360.93 74.00	NaN NaN NaN
115.41 37.95 64.00	34.82 283.48 228.00	NaN NaN NaN	NaN NaN NaN	145.14 159.25 105.00	307.28 71.44 54.00	177.69 359.26 91.00	NaN NaN NaN
123.75 35.86 64.00	44.08 302.53 205.00	NaN NaN NaN	NaN NaN NaN	165.96 146.81 114.00	331.04 94.42 50.00	166.19 357.23 116.00	NaN NaN NaN
125.32 34.68 53.00	NaN NaN NaN	NaN NaN NaN	NaN NaN NaN	164.24 143.08 134.00	353.91 128.13 32.00	155.56 353.67 108.00	NaN NaN NaN
123.23 34.67 39.00	NaN NaN NaN	NaN NaN NaN	NaN NaN NaN	180.63 102.73 128.00	NaN NaN NaN	137.51 347.23 120.00	NaN NaN NaN
122.18 34.52 33.00	62.55 328.47 139.00	NaN NaN NaN	NaN NaN NaN	187.93 53.69 123.00	NaN NaN NaN	122.80 341.26 138.00	NaN NaN NaN
121.43 34.35 51.00	63.21 329.93 175.00	NaN NaN NaN	NaN NaN NaN	177.94 36.39 105.00	NaN NaN NaN	109.19 334.38 156.00	NaN NaN NaN
127.15 34.02 95.00	63.31 329.78 179.00	NaN NaN NaN	NaN NaN NaN	161.05 36.47 109.00	NaN NaN NaN	98.25 325.82 157.00	NaN NaN NaN
125.21 34.98 100.00	63.50 329.80 183.00	NaN NaN NaN	NaN NaN NaN	138.19 41.67 128.00	NaN NaN NaN	82.51 310.54 89.00	NaN NaN NaN
118.79 38.65 78.00	63.62 329.93 188.00	NaN NaN NaN	NaN NaN NaN	115.18 50.98 128.00	NaN NaN NaN	72.09 297.54 179.00	NaN NaN NaN
105.53 46.81 96.00	63.61 329.89 189.00	NaN NaN NaN	NaN NaN NaN	86.19 66.02 125.00	NaN NaN NaN	58.99 279.65 172.00	NaN NaN NaN
95.36 53.97 97.00	63.53 329.93 190.00	NaN NaN NaN	NaN NaN NaN	66.50 87.54 138.00	NaN NaN NaN	49.73 263.24 186.00	NaN NaN NaN
86.66 58.44 94.00	63.58 329.84 190.00	NaN NaN NaN	NaN NaN NaN	52.33 108.46 164.00	NaN NaN NaN	43.02 249.25 216.00	NaN NaN NaN
NaN NaN NaN	62.02 329.01 175.00	NaN NaN NaN	NaN NaN NaN	37.24 137.96 189.00	238.69 371.24 59.00	43.71 251.02 128.00	NaN NaN NaN
NaN NaN NaN	66.28 333.30 178.00	NaN NaN NaN	NaN NaN NaN	28.19 172.93 205.00	210.73 375.97 59.00	54.20 266.76 193.00	NaN NaN NaN
NaN NaN NaN	76.58 342.04 185.00	NaN NaN NaN	NaN NaN NaN	26.78 216.69 204.00	162.66 371.73 71.00	68.81 287.88 216.00	NaN NaN NaN
NaN NaN NaN	95.37 356.32 179.00	NaN NaN NaN	NaN NaN NaN	35.80 240.41 177.00	140.59 366.38 82.00	75.50 297.69 228.00	NaN NaN NaN
NaN NaN NaN	109.53 364.63 155.00	NaN NaN NaN	NaN NaN NaN	46.05 271.76 177.00	111.49 351.63 101.00	84.93 307.02 215.00	NaN NaN NaN
NaN NaN NaN	131.61 373.93 141.00	NaN NaN NaN	NaN NaN NaN	55.02 285.95 185.00	93.83 341.20 132.00	97.83 319.57 187.00	NaN NaN NaN
NaN NaN NaN	163.63 381.67 124.00	NaN NaN NaN	NaN NaN NaN	64.40 299.94 181.00	73.97 324.60 150.00	117.01 333.74 149.00	NaN NaN NaN
NaN NaN NaN	197.55 383.69 108.00	NaN NaN NaN	NaN NaN NaN	77.46 316.21 160.00	60.81 306.26 166.00	138.99 344.39 126.00	NaN NaN NaN
NaN NaN NaN	226.32 379.86 106.00	NaN NaN NaN	NaN NaN NaN	85.76 322.52 163.00	42.55 277.02 167.00	165.07 352.25 99.00	NaN NaN NaN
NaN NaN NaN	249.57 372.99 68.00	NaN NaN NaN	NaN NaN NaN	81.64 321.22 141.00	33.46 256.41 185.00	196.38 355.74 78.00	NaN NaN NaN
NaN NaN NaN	256.86 370.26 70.00	NaN NaN NaN	NaN NaN NaN	79.98 325.75 61.00	29.61 224.87 183.00	NaN NaN NaN	NaN NaN NaN
NaN NaN NaN	279.81 356.13 62.00	NaN NaN NaN	NaN NaN NaN	77.85 328.53 34.00	31.49 181.40 174.00	NaN NaN NaN	NaN NaN NaN
NaN NaN NaN	NaN NaN NaN	NaN NaN NaN	NaN NaN NaN	NaN NaN NaN	37.28 144.97 117.00	NaN NaN NaN	NaN NaN NaN
NaN NaN NaN	327.16 312.13 31.00	NaN NaN NaN	NaN NaN NaN	73.14 330.84 50.00	45.29 127.58 161.00	250.14 346.83 70.00	NaN NaN NaN
NaN NaN NaN	NaN NaN NaN	NaN NaN NaN	NaN NaN NaN	77.03 329.44 116.00	63.17 99.79 151.00	248.22 348.33 67.00	NaN NaN NaN
NaN NaN NaN	NaN NaN NaN	NaN NaN NaN	NaN NaN NaN	88.09 321.44 171.00	94.10 69.46 90.00	248.59 347.43 74.00	NaN NaN NaN
NaN NaN NaN	359.58 207.19 36.00	NaN NaN NaN	NaN NaN NaN	111.32 297.14 154.00	134.85 47.05 79.00	249.52 349.03 69.00	NaN NaN NaN
NaN NaN NaN	NaN NaN NaN	NaN NaN NaN	NaN NaN NaN	101.65 268.31 118.00	159.23 41.33 86.00	249.52 349.65 66.00	NaN NaN NaN
NaN NaN NaN	344.83 150.81 53.00	NaN NaN NaN	NaN NaN NaN	72.81 240.71 129.00	173.10 38.19 101.00	249.34 350.06 62.00	NaN NaN NaN
NaN NaN NaN	333.54 129.07 76.00	NaN NaN NaN	NaN NaN NaN	32.21 218.25 184.00	197.21 34.59 70.00	248.71 350.00 59.00	NaN NaN NaN
NaN NaN NaN	315.13 104.54 95.00	NaN NaN NaN	NaN NaN NaN	18.03 205.66 172.00	240.40 39.28 57.00	245.05 349.35 81.00	NaN NaN NaN
NaN NaN NaN	291.47 83.85 111.00	NaN NaN NaN	NaN NaN NaN	17.62 190.50 157.00	291.46 60.46 46.00	243.92 345.16 118.00	NaN NaN NaN
NaN NaN NaN	274.54 72.19 118.00	NaN NaN NaN	NaN NaN NaN	18.64 182.88 193.00	324.54 87.62 52.00	241.88 334.23 154.00	NaN NaN NaN
NaN NaN NaN	265.10 78.26 148.00	NaN NaN NaN	NaN NaN NaN	20.46 190.93 174.00	332.72 97.26 53.00	237.95 319.96 173.00	NaN NaN NaN
NaN NaN NaN	241.60 91.82 116.00	NaN NaN NaN	NaN NaN NaN	19.70 193.30 152.00	343.25 110.48 69.00	237.98 302.84 193.00	NaN NaN NaN
NaN NaN NaN	243.23 90.48 81.00	NaN NaN NaN	NaN NaN NaN	12.75 195.26 131.00	NaN NaN NaN	240.03 285.48 197.00	NaN NaN NaN
NaN NaN NaN	NaN NaN NaN	NaN NaN NaN	NaN NaN NaN	16.25 182.40 141.00	NaN NaN NaN	241.53 280.39 199.00	NaN NaN NaN
NaN NaN NaN	NaN NaN NaN	NaN NaN NaN	NaN NaN NaN	15.82 180.30 130.00	NaN NaN NaN	246.14 266.60 194.00	NaN NaN NaN
NaN NaN NaN	NaN NaN NaN	NaN NaN NaN	NaN NaN NaN	16.84 181.13 106.00	NaN NaN NaN	250.63 258.60 200.00	NaN NaN NaN
NaN NaN NaN	NaN NaN NaN	NaN NaN NaN	NaN NaN NaN	21.07 178.33 108.00	NaN NaN NaN	257.24 259.80 203.00	NaN NaN NaN
NaN NaN NaN	NaN NaN NaN	NaN NaN NaN	NaN NaN NaN	22.72 179.46 189.00	NaN NaN NaN	278.78 253.12 211.00	NaN NaN NaN
NaN NaN NaN	NaN NaN NaN	NaN NaN NaN	NaN NaN NaN	41.60 178.96 198.00	NaN NaN NaN	299.20 242.20 207.00	NaN NaN NaN
NaN NaN NaN	NaN NaN NaN	NaN NaN NaN	NaN NaN NaN	100.22 177.12 156.00	NaN NaN NaN	319.85 230.36 192.00	NaN NaN NaN
NaN NaN NaN	NaN NaN NaN	NaN NaN NaN	NaN NaN NaN	108.49 194.62 134.00	NaN NaN NaN	338.30 222.13 144.00	NaN NaN NaN
NaN NaN NaN	NaN NaN NaN	NaN NaN NaN	NaN NaN NaN	131.95 234.33 66.00	NaN NaN NaN	346.06 216.87 112.00	NaN NaN NaN
NaN NaN NaN	NaN NaN NaN	NaN NaN NaN	NaN NaN NaN	NaN NaN NaN	236.44 373.02 63.00	347.30 213.15 115.00	NaN NaN NaN
NaN NaN NaN	NaN NaN NaN	NaN NaN NaN	NaN NaN NaN	NaN NaN NaN	228.80 373.74 70.00	344.64 208.39 121.00	NaN NaN NaN
NaN NaN NaN	NaN NaN NaN	NaN NaN NaN	NaN NaN NaN	175.68 260.40 77.00	225.13 374.58 64.00	340.79 216.40 134.00	NaN NaN NaN
NaN NaN NaN	NaN NaN NaN	NaN NaN NaN	NaN NaN NaN	179.72 261.53 87.00	225.45 374.92 60.00	333.90 231.46 140.00	NaN NaN NaN
NaN NaN NaN	NaN NaN NaN	NaN NaN NaN	NaN NaN NaN	190.34 269.59 106.00	224.88 375.65 60.00	325.53 264.08 133.00	NaN NaN NaN
NaN NaN NaN	NaN NaN NaN	NaN NaN NaN	NaN NaN NaN	199.01 271.77 111.00	225.88 375.07 59.00	300.43 297.56 159.00	NaN NaN NaN
NaN NaN NaN	NaN NaN NaN	NaN NaN NaN	NaN NaN NaN	220.60 258.64 124.00	225.93 375.53 59.00	269.76 331.38 146.00	NaN NaN NaN
NaN NaN NaN	NaN NaN NaN	NaN NaN NaN	NaN NaN NaN	226.06 247.68 148.00	226.35 375.22 55.00	247.27 342.57 142.00	NaN NaN NaN
NaN NaN NaN	NaN NaN NaN	NaN NaN NaN	NaN NaN NaN	250.64 224.58 150.00	225.81 375.83 52.00	NaN NaN NaN	NaN NaN NaN
NaN NaN NaN	NaN NaN NaN	NaN NaN NaN	NaN NaN NaN	254.35 217.86 168.00	205.78 376.69 55.00	NaN NaN NaN	NaN NaN NaN
NaN NaN NaN	NaN NaN NaN	NaN NaN NaN	NaN NaN NaN	272.68 221.89 157.00	156.36 369.94 69.00	NaN NaN NaN	NaN NaN NaN
NaN NaN NaN	NaN NaN NaN	NaN NaN NaN	NaN NaN NaN	322.92 218.00 50.00	138.86 364.17 78.00	209.47 359.69 51.00	NaN NaN NaN
NaN NaN NaN	NaN NaN NaN	NaN NaN NaN	NaN NaN NaN	NaN NaN NaN	109.84 350.88 121.00	188.28 361.02 65.00	NaN NaN NaN
NaN NaN NaN	NaN NaN NaN	NaN NaN NaN	NaN NaN NaN	NaN NaN NaN	83.09 329.51 135.00	175.70 359.16 80.00	NaN NaN NaN
NaN NaN NaN	NaN NaN NaN	NaN NaN NaN	NaN NaN NaN	NaN NaN NaN	53.03 291.73 147.00	160.04 356.75 92.00	NaN NaN NaN
NaN NaN NaN	NaN NaN NaN	NaN NaN NaN	NaN NaN NaN	NaN NaN NaN	29.23 231.99 163.00	147.46 354.10 97.00	NaN NaN NaN
NaN NaN NaN	NaN NaN NaN	NaN NaN NaN	NaN NaN NaN	NaN NaN NaN	26.49 189.66 194.00	130.28 348.24 115.00	NaN NaN NaN
NaN NaN NaN	NaN NaN NaN	NaN NaN NaN	NaN NaN NaN	NaN NaN NaN	42.01 133.72 159.00	118.09 340.81 128.00	NaN NaN NaN
NaN NaN NaN	NaN NaN NaN	NaN NaN NaN	NaN NaN NaN	NaN NaN NaN	57.78 104.13 138.00	103.96 331.99 145.00	NaN NaN NaN
NaN NaN NaN	NaN NaN NaN	NaN NaN NaN	NaN NaN NaN	NaN NaN NaN	89.39 72.22 106.00	91.47 323.75 156.00	NaN NaN NaN
NaN NaN NaN	NaN NaN NaN	NaN NaN NaN	NaN NaN NaN	NaN NaN NaN	132.81 46.84 58.00	89.98 318.76 167.00	NaN NaN NaN
NaN NaN NaN	NaN NaN NaN	NaN NaN NaN	NaN NaN NaN	NaN NaN NaN	191.48 32.93 60.00	80.30 312.92 178.00	NaN NaN NaN
NaN NaN NaN	NaN NaN NaN	NaN NaN NaN	NaN NaN NaN	NaN NaN NaN	259.35 44.75 48.00	67.57 295.49 197.00	NaN NaN NaN
NaN NaN NaN	NaN NaN NaN	NaN NaN NaN	NaN NaN NaN	NaN NaN NaN	311.44 75.84 32.00	53.68 273.97 170.00	NaN NaN NaN
NaN NaN NaN	NaN NaN NaN	NaN NaN NaN	NaN NaN NaN	222.38 34.84 45.00	NaN NaN NaN	41.72 250.94 219.00	NaN NaN NaN
NaN NaN NaN	NaN NaN NaN	NaN NaN NaN	NaN NaN NaN	202.86 30.18 57.00	NaN NaN NaN	34.40 231.07 211.00	NaN NaN NaN
NaN NaN NaN	NaN NaN NaN	NaN NaN NaN	NaN NaN NaN	168.44 31.84 45.00	NaN NaN NaN	30.56 215.47 215.00	NaN NaN NaN
NaN NaN NaN	NaN NaN NaN	NaN NaN NaN	NaN NaN NaN	152.04 35.78 54.00	NaN NaN NaN	28.43 198.96 209.00	NaN NaN NaN
NaN NaN NaN	NaN NaN NaN	NaN NaN NaN	NaN NaN NaN	153.86 51.12 98.00	NaN NaN NaN	27.45 185.94 200.00	NaN NaN NaN
NaN NaN NaN	NaN NaN NaN	NaN NaN NaN	NaN NaN NaN	177.68 86.29 99.00	NaN NaN NaN	29.59 179.40 226.00	NaN NaN NaN
NaN NaN NaN	NaN NaN NaN	NaN NaN NaN	NaN NaN NaN	220.01 119.47 87.00	NaN NaN NaN	30.29 164.17 215.00	NaN NaN NaN
NaN NaN NaN	NaN NaN NaN	NaN NaN NaN	NaN NaN NaN	262.40 141.06 124.00	NaN NaN NaN	34.66 146.75 205.00	NaN NaN NaN
NaN NaN NaN	NaN NaN NaN	NaN NaN NaN	NaN NaN NaN	311.57 136.81 81.00	NaN NaN NaN	41.18 126.64 186.00	NaN NaN NaN
NaN NaN NaN	NaN NaN NaN	NaN NaN NaN	NaN NaN NaN	NaN NaN NaN	251.49 368.91 53.00	54.75 102.80 162.00	NaN NaN NaN
NaN NaN NaN	NaN NaN NaN	NaN NaN NaN	NaN NaN NaN	NaN NaN NaN	203.52 376.26 46.00	69.55 82.11 142.00	NaN NaN NaN
NaN NaN NaN	NaN NaN NaN	NaN NaN NaN	NaN NaN NaN	NaN NaN NaN	185.82 376.35 49.00	86.69 64.95 139.00	NaN NaN NaN
NaN NaN NaN	NaN NaN NaN	NaN NaN NaN	NaN NaN NaN	NaN NaN NaN	150.58 368.07 85.00	109.92 48.03 117.00	NaN NaN NaN
NaN NaN NaN	NaN NaN NaN	NaN NaN NaN	NaN NaN NaN	NaN NaN NaN	119.67 354.18 104.00	118.10 41.57 115.00	NaN NaN NaN
NaN NaN NaN	NaN NaN NaN	NaN NaN NaN	NaN NaN NaN	NaN NaN NaN	87.91 334.43 124.00	117.05 41.85 108.00	NaN NaN NaN
NaN NaN NaN	NaN NaN NaN	NaN NaN NaN	NaN NaN NaN	NaN NaN NaN	63.85 314.01 149.00	114.43 43.38 129.00	NaN NaN NaN
NaN NaN NaN	NaN NaN NaN	NaN NaN NaN	NaN NaN NaN	NaN NaN NaN	44.38 279.81 162.00	115.95 43.50 115.00	NaN NaN NaN
NaN NaN NaN	NaN NaN NaN	NaN NaN NaN	NaN NaN NaN	NaN NaN NaN	31.21 249.30 181.00	NaN NaN NaN	NaN NaN NaN
NaN NaN NaN	NaN NaN NaN	NaN NaN NaN	NaN NaN NaN	NaN NaN NaN	26.02 206.39 179.00	136.01 34.71 116.00	NaN NaN NaN
NaN NaN NaN	NaN NaN NaN	NaN NaN NaN	NaN NaN NaN	NaN NaN NaN	28.75 170.28 189.00	157.39 27.55 119.00	NaN NaN NaN
NaN NaN NaN	NaN NaN NaN	NaN NaN NaN	NaN NaN NaN	NaN NaN NaN	38.32 140.78 193.00	176.84 23.66 119.00	NaN NaN NaN
NaN NaN NaN	NaN NaN NaN	NaN NaN NaN	NaN NaN NaN	NaN NaN NaN	55.43 107.17 149.00	191.03 22.08 119.00	NaN NaN NaN
NaN NaN NaN	NaN NaN NaN	NaN NaN NaN	NaN NaN NaN	NaN NaN NaN	86.35 73.67 100.00	185.88 21.51 57.00	NaN NaN NaN
NaN NaN NaN	NaN NaN NaN	NaN NaN NaN	NaN NaN NaN	NaN NaN NaN	130.02 47.70 57.00	181.23 20.93 43.00	NaN NaN NaN
NaN NaN NaN	NaN NaN NaN	NaN NaN NaN	NaN NaN NaN	NaN NaN NaN	191.26 33.72 47.00	168.79 23.04 100.00	NaN NaN NaN
NaN NaN NaN	NaN NaN NaN	NaN NaN NaN	NaN NaN NaN	NaN NaN NaN	257.17 43.76 46.00	150.49 28.21 124.00	NaN NaN NaN
NaN NaN NaN	NaN NaN NaN	NaN NaN NaN	NaN NaN NaN	278.67 323.98 43.00	NaN NaN NaN	134.83 32.57 134.00	NaN NaN NaN
NaN NaN NaN	NaN NaN NaN	NaN NaN NaN	NaN NaN NaN	250.72 289.17 111.00	326.85 90.13 48.00	118.70 40.47 129.00	NaN NaN NaN
NaN NaN NaN	NaN NaN NaN	NaN NaN NaN	NaN NaN NaN	231.45 245.78 123.00	343.40 110.68 65.00	99.83 52.37 141.00	NaN NaN NaN
NaN NaN NaN	NaN NaN NaN	NaN NaN NaN	NaN NaN NaN	244.26 248.34 141.00	NaN NaN NaN	85.20 63.59 133.00	NaN NaN NaN
NaN NaN NaN	NaN NaN NaN	NaN NaN NaN	NaN NaN NaN	276.91 219.85 140.00	NaN NaN NaN	81.07 70.91 138.00	NaN NaN NaN
NaN NaN NaN	NaN NaN NaN	NaN NaN NaN	NaN NaN NaN	316.97 199.74 114.00	NaN NaN NaN	77.17 73.31 143.00	NaN NaN NaN
NaN NaN NaN	NaN NaN NaN	NaN NaN NaN	NaN NaN NaN	NaN NaN NaN	NaN NaN NaN	68.13 82.02 158.00	NaN NaN NaN
NaN NaN NaN	NaN NaN NaN	NaN NaN NaN	NaN NaN NaN	NaN NaN NaN	NaN NaN NaN	58.39 95.51 167.00	NaN NaN NaN
NaN NaN NaN	NaN NaN NaN	NaN NaN NaN	NaN NaN NaN	339.47 153.62 47.00	NaN NaN NaN	48.11 113.83 186.00	NaN NaN NaN
NaN NaN NaN	NaN NaN NaN	NaN NaN NaN	NaN NaN NaN	NaN NaN NaN	NaN NaN NaN	44.19 125.20 212.00	NaN NaN NaN
NaN NaN NaN	NaN NaN NaN	NaN NaN NaN	NaN NaN NaN	303.49 82.75 61.00	NaN NaN NaN	40.61 131.39 208.00	NaN NaN NaN
NaN NaN NaN	NaN NaN NaN	NaN NaN NaN	NaN NaN NaN	266.00 52.18 50.00	NaN NaN NaN	34.86 148.63 228.00	NaN NaN NaN
NaN NaN NaN	NaN NaN NaN	NaN NaN NaN	NaN NaN NaN	234.41 39.50 86.00	238.48 371.33 58.00	31.28 159.32 228.00	NaN NaN NaN
NaN NaN NaN	234.04 83.58 132.00	NaN NaN NaN	NaN NaN NaN	213.34 33.32 76.00	214.30 376.58 53.00	30.65 170.01 217.00	NaN NaN NaN
NaN NaN NaN	231.36 83.77 196.00	NaN NaN NaN	NaN NaN NaN	169.30 31.51 70.00	189.61 376.11 64.00	29.87 183.51 234.00	NaN NaN NaN
NaN NaN NaN	231.35 83.76 196.00	NaN NaN NaN	NaN NaN NaN	129.75 50.23 165.00	159.47 370.94 86.00	30.52 201.30 229.00	NaN NaN NaN
NaN NaN NaN	231.40 83.74 197.00	NaN NaN NaN	NaN NaN NaN	83.79 71.08 132.00	117.61 354.02 96.00	33.47 220.33 218.00	NaN NaN NaN
NaN NaN NaN	231.43 83.72 197.00	NaN NaN NaN	NaN NaN NaN	76.14 102.44 152.00	87.03 334.60 121.00	33.49 225.03 207.00	NaN NaN NaN
NaN NaN NaN	231.49 83.70 196.00	NaN NaN NaN	NaN NaN NaN	95.51 147.43 143.00	80.52 329.19 141.00	37.88 238.10 217.00	NaN NaN NaN
NaN NaN NaN	231.40 83.69 194.00	NaN NaN NaN	NaN NaN NaN	107.67 191.72 117.00	63.16 305.42 149.00	42.29 256.15 208.00	NaN NaN NaN
NaN NaN NaN	231.35 83.56 198.00	NaN NaN NaN	NaN NaN NaN	110.01 217.97 100.00	45.30 269.16 170.00	47.36 267.97 117.00	NaN NaN NaN
NaN NaN NaN	231.25 83.55 200.00	NaN NaN NaN	NaN NaN NaN	111.13 228.41 111.00	32.54 224.87 188.00	NaN NaN NaN	NaN NaN NaN
NaN NaN NaN	225.24 83.89 197.00	NaN NaN NaN	NaN NaN NaN	113.91 282.29 138.00	29.76 180.40 141.00	NaN NaN NaN	NaN NaN NaN
NaN NaN NaN	210.99 81.08 204.00	NaN NaN NaN	NaN NaN NaN	133.53 340.58 118.00	38.79 142.45 154.00	NaN NaN NaN	NaN NaN NaN
NaN NaN NaN	190.25 79.86 208.00	NaN NaN NaN	NaN NaN NaN	170.91 357.15 34.00	50.24 117.70 144.00	NaN NaN NaN	NaN NaN NaN
NaN NaN NaN	173.25 70.33 207.00	NaN NaN NaN	NaN NaN NaN	199.74 358.36 61.00	72.35 88.50 147.00	NaN NaN NaN	NaN NaN NaN
NaN NaN NaN	167.50 77.10 206.00	NaN NaN NaN	NaN NaN NaN	212.54 355.97 69.00	97.18 68.05 97.00	NaN NaN NaN	NaN NaN NaN
NaN NaN NaN	159.11 89.57 202.00	NaN NaN NaN	NaN NaN NaN	NaN NaN NaN	140.05 44.89 74.00	NaN NaN NaN	NaN NaN NaN
NaN NaN NaN	149.73 109.50 206.00	NaN NaN NaN	NaN NaN NaN	NaN NaN NaN	196.44 34.60 57.00	NaN NaN NaN	NaN NaN NaN
NaN NaN NaN	138.89 126.82 183.00	NaN NaN NaN	NaN NaN NaN	NaN NaN NaN	252.58 42.40 60.00	NaN NaN NaN	NaN NaN NaN
NaN NaN NaN	NaN NaN NaN	NaN NaN NaN	NaN NaN NaN	NaN NaN NaN	290.63 60.82 38.00	NaN NaN NaN	NaN NaN NaN
NaN NaN NaN	NaN NaN NaN	NaN NaN NaN	NaN NaN NaN	NaN NaN NaN	323.76 87.78 51.00	NaN NaN NaN	NaN NaN NaN
NaN NaN NaN	NaN NaN NaN	NaN NaN NaN	NaN NaN NaN	NaN NaN NaN	NaN NaN NaN	NaN NaN NaN	NaN NaN NaN
NaN NaN NaN	NaN NaN NaN	NaN NaN NaN	NaN NaN NaN	NaN NaN NaN	NaN NaN NaN	NaN NaN NaN	NaN NaN NaN
NaN NaN NaN	NaN NaN NaN	NaN NaN NaN	NaN NaN NaN	NaN NaN NaN	NaN NaN NaN	NaN NaN NaN	NaN NaN NaN
NaN NaN NaN	NaN NaN NaN	NaN NaN NaN	NaN NaN NaN	NaN NaN NaN	NaN NaN NaN	NaN NaN NaN	NaN NaN NaN
NaN NaN NaN	141.28 146.43 54.00	NaN NaN NaN	NaN NaN NaN	NaN NaN NaN	NaN NaN NaN	NaN NaN NaN	NaN NaN NaN
NaN NaN NaN	138.93 151.37 147.00	NaN NaN NaN	NaN NaN NaN	NaN NaN NaN	NaN NaN NaN	NaN NaN NaN	NaN NaN NaN
NaN NaN NaN	138.83 151.67 184.00	NaN NaN NaN	NaN NaN NaN	NaN NaN NaN	NaN NaN NaN	NaN NaN NaN	NaN NaN NaN
NaN NaN NaN	138.78 152.39 203.00	NaN NaN NaN	NaN NaN NaN	NaN NaN NaN	NaN NaN NaN	NaN NaN NaN	NaN NaN NaN
NaN NaN NaN	138.48 153.24 192.00	NaN NaN NaN	NaN NaN NaN	NaN NaN NaN	NaN NaN NaN	NaN NaN NaN	NaN NaN NaN
NaN NaN NaN	138.46 158.63 203.00	NaN NaN NaN	NaN NaN NaN	NaN NaN NaN	259.46 366.73 41.00	NaN NaN NaN	NaN NaN NaN
NaN NaN NaN	137.16 161.54 212.00	NaN NaN NaN	NaN NaN NaN	NaN NaN NaN	221.65 375.38 52.00	NaN NaN NaN	NaN NaN NaN
NaN NaN NaN	137.15 161.61 208.00	NaN NaN NaN	NaN NaN NaN	NaN NaN NaN	181.43 375.53 68.00	NaN NaN NaN	NaN NaN NaN
NaN NaN NaN	137.16 161.78 210.00	NaN NaN NaN	NaN NaN NaN	NaN NaN NaN	141.04 366.05 76.00	NaN NaN NaN	NaN NaN NaN
NaN NaN NaN	137.17 161.84 210.00	NaN NaN NaN	NaN NaN NaN	136.61 365.78 49.00	121.09 358.70 93.00	NaN NaN NaN	NaN NaN NaN
NaN NaN NaN	142.50 162.17 218.00	NaN NaN NaN	NaN NaN NaN	115.15 358.73 52.00	111.35 351.78 97.00	NaN NaN NaN	NaN NaN NaN
NaN NaN NaN	155.74 167.78 211.00	NaN NaN NaN	NaN NaN NaN	94.58 348.01 92.00	82.50 329.13 127.00	NaN NaN NaN	NaN NaN NaN
NaN NaN NaN	157.83 178.41 198.00	NaN NaN NaN	NaN NaN NaN	74.54 334.29 124.00	51.95 294.82 177.00	NaN NaN NaN	NaN NaN NaN
NaN NaN NaN	155.56 192.17 193.00	NaN NaN NaN	NaN NaN NaN	52.36 310.98 132.00	33.82 258.19 169.00	NaN NaN NaN	NaN NaN NaN
NaN NaN NaN	148.30 219.59 199.00	NaN NaN NaN	NaN NaN NaN	36.77 285.88 118.00	25.48 221.01 181.00	NaN NaN NaN	NaN NaN NaN
NaN NaN NaN	141.45 256.49 199.00	NaN NaN NaN	NaN NaN NaN	20.23 242.22 155.00	28.84 170.50 175.00	NaN NaN NaN	NaN NaN NaN
NaN NaN NaN	125.62 297.96 219.00	NaN NaN NaN	NaN NaN NaN	15.13 188.29 147.00	41.67 132.23 171.00	NaN NaN NaN	NaN NaN NaN
NaN NaN NaN	105.65 331.68 223.00	NaN NaN NaN	NaN NaN NaN	29.47 134.54 133.00	69.78 90.39 122.00	NaN NaN NaN	44.10 279.00 52.00
NaN NaN NaN	97.91 344.97 208.00	NaN NaN NaN	NaN NaN NaN	55.47 89.23 79.00	107.08 60.47 92.00	NaN NaN NaN	43.72 280.22 99.00
NaN NaN NaN	103.62 347.81 223.00	NaN NaN NaN	NaN NaN NaN	101.91 51.68 34.00	146.20 42.91 55.00	NaN NaN NaN	43.85 280.70 105.00
NaN NaN NaN	109.05 355.84 207.00	NaN NaN NaN	NaN NaN NaN	131.62 38.75 60.00	198.42 36.02 53.00	NaN NaN NaN	44.32 281.50 111.00
NaN NaN NaN	107.67 358.39 109.00	NaN NaN NaN	NaN NaN NaN	131.35 38.79 63.00	234.17 41.45 117.00	NaN NaN NaN	44.63 282.31 108.00
NaN NaN NaN	104.12 359.29 82.00	NaN NaN NaN	NaN NaN NaN	168.32 31.53 34.00	250.68 45.97 126.00	NaN NaN NaN	45.12 283.41 105.00
NaN NaN NaN	101.86 360.36 86.00	NaN NaN NaN	NaN NaN NaN	NaN NaN NaN	264.89 49.55 93.00	NaN NaN NaN	45.70 284.49 103.00
NaN NaN NaN	97.18 360.09 78.00	NaN NaN NaN	NaN NaN NaN	229.00 33.91 35.00	294.30 73.97 74.00	NaN NaN NaN	44.77 284.11 104.00
NaN NaN NaN	94.02 358.06 125.00	NaN NaN NaN	NaN NaN NaN	NaN NaN NaN	318.82 91.26 62.00	NaN NaN NaN	41.35 279.47 109.00
NaN NaN NaN	85.60 353.34 145.00	NaN NaN NaN	NaN NaN NaN	NaN NaN NaN	342.14 115.63 57.00	NaN NaN NaN	39.91 279.38 86.00
NaN NaN NaN	80.57 350.57 154.00	NaN NaN NaN	NaN NaN NaN	NaN NaN NaN	NaN NaN NaN	NaN NaN NaN	42.03 287.33 105.00
NaN NaN NaN	70.27 340.96 166.00	NaN NaN NaN	NaN NaN NaN	NaN NaN NaN	NaN NaN NaN	NaN NaN NaN	44.90 294.95 129.00
NaN NaN NaN	58.22 328.38 179.00	NaN NaN NaN	NaN NaN NaN	NaN NaN NaN	NaN NaN NaN	NaN NaN NaN	48.75 300.26 150.00
NaN NaN NaN	49.74 318.16 185.00	NaN NaN NaN	NaN NaN NaN	NaN NaN NaN	NaN NaN NaN	NaN NaN NaN	53.92 308.33 165.00
NaN NaN NaN	41.67 307.86 190.00	NaN NaN NaN	NaN NaN NaN	NaN NaN NaN	NaN NaN NaN	NaN NaN NaN	62.24 319.12 131.00
NaN NaN NaN	37.36 300.75 193.00	NaN NaN NaN	NaN NaN NaN	NaN NaN NaN	NaN NaN NaN	NaN NaN NaN	70.37 325.25 63.00
NaN NaN NaN	29.27 283.21 184.00	NaN NaN NaN	NaN NaN NaN	310.84 250.37 82.00	NaN NaN NaN	NaN NaN NaN	NaN NaN NaN
NaN NaN NaN	21.76 265.85 217.00	NaN NaN NaN	NaN NaN NaN	283.11 249.18 117.00	NaN NaN NaN	NaN NaN NaN	NaN NaN NaN
NaN NaN NaN	20.56 261.25 206.00	NaN NaN NaN	NaN NaN NaN	283.22 249.25 114.00	NaN NaN NaN	52.64 283.42 50.00	NaN NaN NaN
NaN NaN NaN	18.84 248.74 220.00	NaN NaN NaN	NaN NaN NaN	247.17 248.99 133.00	NaN NaN NaN	55.06 284.67 109.00	NaN NaN NaN
NaN NaN NaN	16.64 235.40 220.00	NaN NaN NaN	NaN NaN NaN	221.20 260.28 138.00	233.58 372.72 76.00	56.64 286.31 156.00	NaN NaN NaN
NaN NaN NaN	14.91 226.57 211.00	NaN NaN NaN	NaN NaN NaN	226.21 257.52 142.00	196.90 376.12 49.00	56.87 286.65 164.00	NaN NaN NaN
NaN NaN NaN	16.45 214.25 207.00	NaN NaN NaN	NaN NaN NaN	210.62 246.62 71.00	163.86 372.08 87.00	56.88 286.54 163.00	NaN NaN NaN
NaN NaN NaN	17.29 196.05 199.00	NaN NaN NaN	NaN NaN NaN	168.73 225.23 116.00	125.07 358.45 87.00	57.67 286.30 174.00	NaN NaN NaN
NaN NaN NaN	18.99 178.22 209.00	NaN NaN NaN	NaN NaN NaN	NaN NaN NaN	103.30 346.71 83.00	57.31 286.51 176.00	NaN NaN NaN
NaN NaN NaN	23.61 159.48 195.00	NaN NaN NaN	NaN NaN NaN	158.44 152.92 62.00	89.89 336.51 131.00	58.14 286.56 179.00	NaN NaN NaN
NaN NaN NaN	27.38 152.33 176.00	NaN NaN NaN	NaN NaN NaN	169.70 141.06 104.00	65.62 310.56 149.00	59.32 287.59 187.00	NaN NaN NaN
NaN NaN NaN	29.26 143.13 129.00	NaN NaN NaN	NaN NaN NaN	207.51 110.80 94.00	41.57 270.57 129.00	60.79 289.94 191.00	NaN NaN NaN
NaN NaN NaN	NaN NaN NaN	NaN NaN NaN	NaN NaN NaN	233.71 135.29 148.00	28.13 244.16 156.00	63.23 294.33 179.00	NaN NaN NaN
NaN NaN NaN	NaN NaN NaN	NaN NaN NaN	NaN NaN NaN	212.75 167.40 141.00	25.03 223.77 175.00	66.99 299.01 177.00	NaN NaN NaN
NaN NaN NaN	NaN NaN NaN	NaN NaN NaN	NaN NaN NaN	190.94 187.71 104.00	24.24 196.76 190.00	74.34 307.96 172.00	NaN NaN NaN
NaN NaN NaN	NaN NaN NaN	NaN NaN NaN	NaN NaN NaN	160.90 181.07 83.00	30.72 162.82 187.00	89.42 319.83 174.00	NaN NaN NaN
NaN NaN NaN	NaN NaN NaN	NaN NaN NaN	NaN NaN NaN	145.10 195.75 77.00	41.90 127.84 163.00	110.44 334.27 145.00	NaN NaN NaN
NaN NaN NaN	NaN NaN NaN	NaN NaN NaN	NaN NaN NaN	130.43 214.60 30.00	55.86 107.82 136.00	133.92 346.55 122.00	NaN NaN NaN
NaN NaN NaN	NaN NaN NaN	NaN NaN NaN	204.53 168.13 32.00	128.20 221.07 54.00	76.53 82.53 109.00	153.19 352.65 98.00	NaN NaN NaN
NaN NaN NaN	NaN NaN NaN	NaN NaN NaN	207.01 168.18 68.00	113.48 263.84 145.00	103.61 62.73 84.00	173.98 357.08 92.00	NaN NaN NaN
NaN NaN NaN	NaN NaN NaN	NaN NaN NaN	207.89 168.58 81.00	118.69 331.14 142.00	126.62 52.62 79.00	189.67 357.33 54.00	NaN NaN NaN
NaN NaN NaN	NaN NaN NaN	NaN NaN NaN	209.31 169.18 67.00	161.58 339.97 123.00	140.54 48.90 125.00	205.67 356.14 57.00	NaN NaN NaN
NaN NaN NaN	NaN NaN NaN	NaN NaN NaN	209.95 170.40 43.00	186.98 346.98 127.00	152.68 41.00 81.00	216.43 354.96 79.00	NaN NaN NaN
NaN NaN NaN	NaN NaN NaN	NaN NaN NaN	215.07 173.53 102.00	195.92 351.73 115.00	188.67 36.54 54.00	223.00 354.18 71.00	NaN NaN NaN
NaN NaN NaN	NaN NaN NaN	NaN NaN NaN	216.22 172.72 120.00	193.82 352.22 106.00	234.38 38.92 77.00	218.95 353.37 82.00	NaN NaN NaN
NaN NaN NaN	NaN NaN NaN	NaN NaN NaN	216.87 172.70 127.00	NaN NaN NaN	279.05 54.14 42.00	217.12 352.37 107.00	NaN NaN NaN
NaN NaN NaN	NaN NaN NaN	NaN NaN NaN	214.88 172.42 120.00	NaN NaN NaN	311.29 75.33 42.00	216.54 352.70 109.00	NaN NaN NaN
NaN NaN NaN	NaN NaN NaN	NaN NaN NaN	216.04 172.60 113.00	NaN NaN NaN	345.26 113.53 47.00	217.13 351.55 117.00	NaN NaN NaN
NaN NaN NaN	NaN NaN NaN	NaN NaN NaN	214.63 177.48 99.00	NaN NaN NaN	NaN NaN NaN	216.86 349.93 125.00	NaN NaN NaN
NaN NaN NaN	NaN NaN NaN	NaN NaN NaN	213.87 182.86 117.00	NaN NaN NaN	NaN NaN NaN	218.02 348.65 141.00	NaN NaN NaN
NaN NaN NaN	NaN NaN NaN	NaN NaN NaN	212.52 186.23 142.00	NaN NaN NaN	NaN NaN NaN	216.10 341.54 177.00	NaN NaN NaN
NaN NaN NaN	NaN NaN NaN	NaN NaN NaN	213.02 186.58 146.00	208.94 347.71 82.00	NaN NaN NaN	202.70 337.13 201.00	NaN NaN NaN
NaN NaN NaN	NaN NaN NaN	NaN NaN NaN	211.99 187.57 152.00	184.83 321.51 63.00	NaN NaN NaN	186.24 328.21 200.00	NaN NaN NaN
NaN NaN NaN	NaN NaN NaN	NaN NaN NaN	213.44 197.67 167.00	143.90 293.66 116.00	NaN NaN NaN	156.87 312.39 205.00	NaN NaN NaN
NaN NaN NaN	NaN NaN NaN	NaN NaN NaN	214.54 209.94 113.00	95.08 286.44 163.00	NaN NaN NaN	115.93 299.33 239.00	NaN NaN NaN
NaN NaN NaN	NaN NaN NaN	NaN NaN NaN	NaN NaN NaN	70.41 319.29 157.00	NaN NaN NaN	78.56 274.95 247.00	NaN NaN NaN
NaN NaN NaN	NaN NaN NaN	NaN NaN NaN	218.38 233.48 90.00	87.16 336.21 111.00	NaN NaN NaN	51.03 244.12 269.00	NaN NaN NaN
NaN NaN NaN	NaN NaN NaN	NaN NaN NaN	215.43 235.72 74.00	110.53 350.97 36.00	NaN NaN NaN	47.46 233.55 277.00	NaN NaN NaN
NaN NaN NaN	NaN NaN NaN	NaN NaN NaN	209.80 237.51 61.00	NaN NaN NaN	213.29 376.15 59.00	46.17 215.35 254.00	NaN NaN NaN
NaN NaN NaN	NaN NaN NaN	NaN NaN NaN	NaN NaN NaN	NaN NaN NaN	177.84 374.40 73.00	55.10 183.24 258.00	NaN NaN NaN
NaN NaN NaN	NaN NaN NaN	NaN NaN NaN	NaN NaN NaN	NaN NaN NaN	140.97 365.22 79.00	60.98 145.40 251.00	NaN NaN NaN
NaN NaN NaN	NaN NaN NaN	NaN NaN NaN	NaN NaN NaN	NaN NaN NaN	108.01 349.68 111.00	68.15 110.98 240.00	NaN NaN NaN
NaN NaN NaN	NaN NaN NaN	NaN NaN NaN	NaN NaN NaN	NaN NaN NaN	108.11 347.93 122.00	77.67 90.06 219.00	NaN NaN NaN
NaN NaN NaN	NaN NaN NaN	NaN NaN NaN	NaN NaN NaN	NaN NaN NaN	105.91 339.28 162.00	94.49 75.89 243.00	NaN NaN NaN
NaN NaN NaN	NaN NaN NaN	NaN NaN NaN	NaN NaN NaN	NaN NaN NaN	82.45 327.57 184.00	113.48 54.78 223.00	NaN NaN NaN
NaN NaN NaN	NaN NaN NaN	NaN NaN NaN	NaN NaN NaN	NaN NaN NaN	68.73 308.72 211.00	129.59 40.38 192.00	NaN NaN NaN
NaN NaN NaN	NaN NaN NaN	NaN NaN NaN	NaN NaN NaN	NaN NaN NaN	47.29 281.31 183.00	134.71 42.89 216.00	NaN NaN NaN
NaN NaN NaN	NaN NaN NaN	NaN NaN NaN	NaN NaN NaN	NaN NaN NaN	37.12 239.36 236.00	149.15 54.69 215.00	NaN NaN NaN
NaN NaN NaN	NaN NaN NaN	NaN NaN NaN	NaN NaN NaN	NaN NaN NaN	29.05 219.91 232.00	151.92 79.60 205.00	NaN NaN NaN
NaN NaN NaN	NaN NaN NaN	NaN NaN NaN	NaN NaN NaN	NaN NaN NaN	30.22 195.25 218.00	155.83 101.16 205.00	NaN NaN NaN
NaN NaN NaN	NaN NaN NaN	NaN NaN NaN	NaN NaN NaN	NaN NaN NaN	29.96 194.15 210.00	162.48 127.79 205.00	NaN NaN NaN
NaN NaN NaN	NaN NaN NaN	NaN NaN NaN	NaN NaN NaN	NaN NaN NaN	28.16 178.52 183.00	175.72 150.35 137.00	NaN NaN NaN
NaN NaN NaN	NaN NaN NaN	NaN NaN NaN	NaN NaN NaN	NaN NaN NaN	40.49 141.34 156.00	187.56 149.18 88.00	NaN NaN NaN
NaN NaN NaN	NaN NaN NaN	NaN NaN NaN	NaN NaN NaN	359.08 181.05 38.00	53.77 113.65 129.00	194.89 148.02 209.00	NaN NaN NaN
NaN NaN NaN	NaN NaN NaN	NaN NaN NaN	NaN NaN NaN	NaN NaN NaN	70.11 89.10 127.00	193.25 149.35 208.00	NaN NaN NaN
NaN NaN NaN	33.74 132.57 42.00	NaN NaN NaN	NaN NaN NaN	NaN NaN NaN	90.87 70.11 89.00	191.04 149.00 219.00	NaN NaN NaN
NaN NaN NaN	37.20 128.39 147.00	NaN NaN NaN	NaN NaN NaN	NaN NaN NaN	127.62 48.78 65.00	188.46 147.96 207.00	NaN NaN NaN
NaN NaN NaN	37.69 127.52 166.00	NaN NaN NaN	NaN NaN NaN	NaN NaN NaN	176.93 34.00 70.00	188.32 154.55 174.00	NaN NaN NaN
NaN NaN NaN	37.51 127.36 168.00	NaN NaN NaN	NaN NaN NaN	282.99 277.84 92.00	232.37 35.87 54.00	193.71 157.66 145.00	NaN NaN NaN
NaN NaN NaN	37.60 127.53 169.00	NaN NaN NaN	NaN NaN NaN	229.35 246.87 118.00	278.43 53.09 47.00	195.61 158.77 138.00	NaN NaN NaN
NaN NaN NaN	37.60 127.49 167.00	NaN NaN NaN	NaN NaN NaN	223.71 253.23 127.00	311.90 75.50 48.00	195.88 158.35 145.00	NaN NaN NaN
NaN NaN NaN	37.67 127.45 166.00	NaN NaN NaN	NaN NaN NaN	203.50 270.49 104.00	343.59 110.72 32.00	195.22 159.47 136.00	NaN NaN NaN
NaN NaN NaN	37.60 127.58 163.00	NaN NaN NaN	NaN NaN NaN	190.70 256.18 84.00	NaN NaN NaN	196.14 161.27 128.00	NaN NaN NaN
NaN NaN NaN	37.53 127.41 167.00	NaN NaN NaN	NaN NaN NaN	206.62 221.75 53.00	NaN NaN NaN	206.57 179.65 127.00	NaN NaN NaN
NaN NaN NaN	38.11 127.07 165.00	NaN NaN NaN	NaN NaN NaN	197.10 211.77 30.00	NaN NaN NaN	201.62 209.92 151.00	NaN NaN NaN
NaN NaN NaN	43.80 121.63 172.00	NaN NaN NaN	NaN NaN NaN	163.03 205.18 126.00	NaN NaN NaN	194.59 229.32 139.00	NaN NaN NaN
NaN NaN NaN	51.70 111.97 152.00	NaN NaN NaN	NaN NaN NaN	163.05 205.38 124.00	NaN NaN NaN	186.75 240.61 134.00	NaN NaN NaN
NaN NaN NaN	56.05 106.05 82.00	NaN NaN NaN	NaN NaN NaN	123.27 187.08 84.00	NaN NaN NaN	174.60 246.23 124.00	NaN NaN NaN
NaN NaN NaN	NaN NaN NaN	NaN NaN NaN	NaN NaN NaN	106.97 187.02 139.00	NaN NaN NaN	161.11 243.91 87.00	NaN NaN NaN
NaN NaN NaN	NaN NaN NaN	NaN NaN NaN	NaN NaN NaN	84.29 192.38 151.00	NaN NaN NaN	NaN NaN NaN	NaN NaN NaN
NaN NaN NaN	NaN NaN NaN	NaN NaN NaN	NaN NaN NaN	23.76 211.06 273.00	NaN NaN NaN	NaN NaN NaN	NaN NaN NaN
NaN NaN NaN	NaN NaN NaN	NaN NaN NaN	NaN NaN NaN	29.08 231.89 201.00	NaN NaN NaN	143.72 220.28 65.00	NaN NaN NaN
NaN NaN NaN	NaN NaN NaN	NaN NaN NaN	NaN NaN NaN	32.22 244.45 216.00	NaN NaN NaN	112.00 219.26 204.00	NaN NaN NaN
NaN NaN NaN	NaN NaN NaN	NaN NaN NaN	NaN NaN NaN	29.12 247.39 99.00	NaN NaN NaN	65.40 235.38 235.00	NaN NaN NaN
NaN NaN NaN	NaN NaN NaN	NaN NaN NaN	NaN NaN NaN	21.53 238.16 90.00	248.27 368.76 62.00	48.81 238.42 199.00	NaN NaN NaN
NaN NaN NaN	NaN NaN NaN	NaN NaN NaN	NaN NaN NaN	21.65 237.95 113.00	216.38 376.00 47.00	41.24 237.79 123.00	NaN NaN NaN
NaN NaN NaN	NaN NaN NaN	NaN NaN NaN	NaN NaN NaN	18.56 230.51 101.00	216.35 368.03 34.00	37.06 239.39 119.00	NaN NaN NaN
NaN NaN NaN	NaN NaN NaN	NaN NaN NaN	NaN NaN NaN	14.31 203.14 147.00	202.34 365.04 142.00	37.03 243.23 144.00	NaN NaN NaN
NaN NaN NaN	NaN NaN NaN	NaN NaN NaN	NaN NaN NaN	15.99 164.64 152.00	176.00 372.92 86.00	38.14 243.70 191.00	NaN NaN NaN
NaN NaN NaN	NaN NaN NaN	NaN NaN NaN	NaN NaN NaN	26.75 135.57 137.00	152.83 366.06 108.00	36.64 244.90 185.00	NaN NaN NaN
NaN NaN NaN	NaN NaN NaN	NaN NaN NaN	NaN NaN NaN	43.11 105.17 102.00	151.49 368.80 95.00	39.15 256.36 194.00	NaN NaN NaN
NaN NaN NaN	NaN NaN NaN	NaN NaN NaN	NaN NaN NaN	71.42 73.05 62.00	125.65 360.02 80.00	47.20 270.84 161.00	NaN NaN NaN
NaN NaN NaN	NaN NaN NaN	NaN NaN NaN	NaN NaN NaN	115.07 46.09 43.00	100.25 345.70 124.00	54.89 284.19 160.00	NaN NaN NaN
NaN NaN NaN	NaN NaN NaN	NaN NaN NaN	NaN NaN NaN	NaN NaN NaN	79.64 328.46 148.00	64.01 296.75 169.00	NaN NaN NaN
NaN NaN NaN	NaN NaN NaN	NaN NaN NaN	NaN NaN NaN	NaN NaN NaN	53.51 295.12 145.00	78.08 311.22 169.00	NaN NaN NaN
NaN NaN NaN	NaN NaN NaN	NaN NaN NaN	NaN NaN NaN	NaN NaN NaN	35.53 262.66 181.00	85.80 321.04 79.00	NaN NaN NaN
NaN NaN NaN	NaN NaN NaN	NaN NaN NaN	NaN NaN NaN	NaN NaN NaN	27.51 234.63 186.00	NaN NaN NaN	NaN NaN NaN
NaN NaN NaN	NaN NaN NaN	NaN NaN NaN	NaN NaN NaN	NaN NaN NaN	26.60 219.83 189.00	NaN NaN NaN	NaN NaN NaN
NaN NaN NaN	NaN NaN NaN	NaN NaN NaN	NaN NaN NaN	NaN NaN NaN	28.70 184.92 185.00	NaN NaN NaN	NaN NaN NaN
NaN NaN NaN	NaN NaN NaN	NaN NaN NaN	NaN NaN NaN	NaN NaN NaN	38.08 142.68 146.00	NaN NaN NaN	NaN NaN NaN
NaN NaN NaN	NaN NaN NaN	NaN NaN NaN	NaN NaN NaN	NaN NaN NaN	50.24 116.43 144.00	NaN NaN NaN	NaN NaN NaN
NaN NaN NaN	NaN NaN NaN	NaN NaN NaN	NaN NaN NaN	NaN NaN NaN	75.05 85.99 113.00	NaN NaN NaN	NaN NaN NaN
NaN NaN NaN	NaN NaN NaN	NaN NaN NaN	NaN NaN NaN	NaN NaN NaN	108.04 59.04 67.00	NaN NaN NaN	NaN NaN NaN
NaN NaN NaN	NaN NaN NaN	NaN NaN NaN	NaN NaN NaN	NaN NaN NaN	149.95 40.48 62.00	NaN NaN NaN	NaN NaN NaN
NaN NaN NaN	NaN NaN NaN	NaN NaN NaN	NaN NaN NaN	NaN NaN NaN	180.42 34.01 67.00	NaN NaN NaN	NaN NaN NaN
NaN NaN NaN	NaN NaN NaN	NaN NaN NaN	NaN NaN NaN	NaN NaN NaN	228.96 36.38 72.00	NaN NaN NaN	NaN NaN NaN
NaN NaN NaN	NaN NaN NaN	NaN NaN NaN	NaN NaN NaN	NaN NaN NaN	NaN NaN NaN	NaN NaN NaN	NaN NaN NaN
NaN NaN NaN	NaN NaN NaN	NaN NaN NaN	NaN NaN NaN	231.05 352.90 58.00	NaN NaN NaN	NaN NaN NaN	NaN NaN NaN
NaN NaN NaN	NaN NaN NaN	NaN NaN NaN	NaN NaN NaN	206.09 357.93 75.00	342.39 109.02 41.00	NaN NaN NaN	NaN NaN NaN
NaN NaN NaN	NaN NaN NaN	NaN NaN NaN	NaN NaN NaN	163.96 354.83 111.00	NaN NaN NaN	NaN NaN NaN	NaN NaN NaN
NaN NaN NaN	NaN NaN NaN	NaN NaN NaN	NaN NaN NaN	134.49 342.65 114.00	NaN NaN NaN	NaN NaN NaN	NaN NaN NaN
NaN NaN NaN	NaN NaN NaN	NaN NaN NaN	NaN NaN NaN	119.21 295.82 136.00	NaN NaN NaN	NaN NaN NaN	NaN NaN NaN
NaN NaN NaN	NaN NaN NaN	NaN NaN NaN	NaN NaN NaN	NaN NaN NaN	NaN NaN NaN	NaN NaN NaN	NaN NaN NaN
NaN NaN NaN	NaN NaN NaN	NaN NaN NaN	NaN NaN NaN	NaN NaN NaN	NaN NaN NaN	NaN NaN NaN	NaN NaN NaN
NaN NaN NaN	NaN NaN NaN	NaN NaN NaN	NaN NaN NaN	NaN NaN NaN	NaN NaN NaN	NaN NaN NaN	NaN NaN NaN
NaN NaN NaN	NaN NaN NaN	NaN NaN NaN	NaN NaN NaN	NaN NaN NaN	342.05 301.26 38.00	NaN NaN NaN	NaN NaN NaN
NaN NaN NaN	NaN NaN NaN	NaN NaN NaN	NaN NaN NaN	123.98 235.56 126.00	NaN NaN NaN	NaN NaN NaN	NaN NaN NaN
NaN NaN NaN	NaN NaN NaN	NaN NaN NaN	NaN NaN NaN	123.94 234.75 112.00	NaN NaN NaN	NaN NaN NaN	NaN NaN NaN
NaN NaN NaN	NaN NaN NaN	NaN NaN NaN	NaN NaN NaN	123.38 234.88 111.00	271.80 358.57 35.00	NaN NaN NaN	NaN NaN NaN
NaN NaN NaN	NaN NaN NaN	NaN NaN NaN	NaN NaN NaN	123.63 234.69 121.00	244.57 368.81 83.00	NaN NaN NaN	NaN NaN NaN
NaN NaN NaN	NaN NaN NaN	NaN NaN NaN	NaN NaN NaN	123.47 234.78 120.00	213.78 373.08 79.00	NaN NaN NaN	NaN NaN NaN
NaN NaN NaN	NaN NaN NaN	NaN NaN NaN	NaN NaN NaN	123.97 234.32 112.00	170.78 370.68 78.00	NaN NaN NaN	NaN NaN NaN
NaN NaN NaN	NaN NaN NaN	NaN NaN NaN	NaN NaN NaN	124.38 234.54 109.00	131.81 358.68 108.00	NaN NaN NaN	NaN NaN NaN
NaN NaN NaN	NaN NaN NaN	NaN NaN NaN	NaN NaN NaN	124.35 234.56 109.00	117.02 348.78 133.00	NaN NaN NaN	NaN NaN NaN
NaN NaN NaN	58.04 96.87 113.00	NaN NaN NaN	NaN NaN NaN	124.41 234.45 107.00	111.62 343.32 149.00	NaN NaN NaN	NaN NaN NaN
NaN NaN NaN	58.70 96.39 135.00	NaN NaN NaN	NaN NaN NaN	125.78 227.14 81.00	110.28 344.52 132.00	NaN NaN NaN	NaN NaN NaN
NaN NaN NaN	58.86 96.48 133.00	NaN NaN NaN	NaN NaN NaN	121.16 185.85 124.00	110.25 345.02 134.00	NaN NaN NaN	NaN NaN NaN
NaN NaN NaN	59.19 96.14 146.00	NaN NaN NaN	NaN NaN NaN	137.23 174.06 69.00	109.93 345.17 130.00	NaN NaN NaN	NaN NaN NaN
NaN NaN NaN	59.50 95.94 157.00	NaN NaN NaN	NaN NaN NaN	151.69 187.22 54.00	109.70 345.50 126.00	NaN NaN NaN	NaN NaN NaN
NaN NaN NaN	59.59 95.94 158.00	NaN NaN NaN	NaN NaN NaN	192.00 200.06 48.00	109.89 345.48 123.00	NaN NaN NaN	NaN NaN NaN
NaN NaN NaN	59.50 95.92 154.00	NaN NaN NaN	NaN NaN NaN	188.68 196.90 98.00	108.42 346.29 120.00	NaN NaN NaN	NaN NaN NaN
NaN NaN NaN	59.52 95.94 155.00	NaN NaN NaN	NaN NaN NaN	195.92 189.16 105.00	79.87 324.86 148.00	NaN NaN NaN	NaN NaN NaN
NaN NaN NaN	59.48 96.00 156.00	NaN NaN NaN	NaN NaN NaN	197.75 193.26 121.00	43.94 271.04 150.00	NaN NaN NaN	NaN NaN NaN
NaN NaN NaN	64.07 94.19 132.00	NaN NaN NaN	NaN NaN NaN	NaN NaN NaN	30.82 206.77 197.00	NaN NaN NaN	NaN NaN NaN
NaN NaN NaN	72.68 87.09 121.00	NaN NaN NaN	NaN NaN NaN	177.68 150.29 124.00	38.38 148.46 157.00	NaN NaN NaN	NaN NaN NaN
NaN NaN NaN	77.43 84.22 130.00	NaN NaN NaN	NaN NaN NaN	184.94 136.77 118.00	59.76 104.23 127.00	NaN NaN NaN	NaN NaN NaN
NaN NaN NaN	76.57 84.07 146.00	NaN NaN NaN	NaN NaN NaN	220.00 119.59 111.00	83.49 77.32 105.00	NaN NaN NaN	NaN NaN NaN
NaN NaN NaN	79.67 81.72 138.00	NaN NaN NaN	NaN NaN NaN	226.53 114.91 109.00	122.14 50.71 69.00	NaN NaN NaN	NaN NaN NaN
NaN NaN NaN	89.36 75.08 118.00	NaN NaN NaN	NaN NaN NaN	227.10 116.34 134.00	155.84 39.85 68.00	NaN NaN NaN	NaN NaN NaN
NaN NaN NaN	96.67 70.91 120.00	NaN NaN NaN	NaN NaN NaN	233.27 126.12 147.00	189.95 37.13 78.00	94.93 330.38 61.00	NaN NaN NaN
NaN NaN NaN	105.02 65.79 107.00	NaN NaN NaN	NaN NaN NaN	231.56 150.43 171.00	207.08 35.17 78.00	98.22 332.00 132.00	NaN NaN NaN
NaN NaN NaN	110.99 62.82 119.00	NaN NaN NaN	NaN NaN NaN	211.46 173.23 158.00	248.27 41.76 71.00	98.62 332.09 142.00	NaN NaN NaN
NaN NaN NaN	117.74 59.36 124.00	NaN NaN NaN	NaN NaN NaN	177.54 189.79 52.00	295.29 63.17 48.00	98.50 332.04 137.00	NaN NaN NaN
NaN NaN NaN	125.24 55.93 130.00	NaN NaN NaN	NaN NaN NaN	NaN NaN NaN	322.64 86.56 36.00	98.94 332.13 128.00	NaN NaN NaN
NaN NaN NaN	133.58 53.44 113.00	NaN NaN NaN	NaN NaN NaN	166.00 178.10 40.00	335.43 100.13 40.00	99.31 331.53 121.00	NaN NaN NaN
NaN NaN NaN	130.49 56.48 140.00	NaN NaN NaN	NaN NaN NaN	164.14 185.28 106.00	342.27 109.54 41.00	99.57 332.03 120.00	NaN NaN NaN
NaN NaN NaN	139.26 65.29 192.00	NaN NaN NaN	NaN NaN NaN	148.26 203.45 130.00	352.60 125.26 50.00	100.03 330.52 128.00	NaN NaN NaN
NaN NaN NaN	148.13 71.46 219.00	NaN NaN NaN	NaN NaN NaN	NaN NaN NaN	NaN NaN NaN	100.44 329.01 144.00	NaN NaN NaN
NaN NaN NaN	160.85 76.04 210.00	NaN NaN NaN	NaN NaN NaN	117.45 231.18 128.00	NaN NaN NaN	100.28 332.61 141.00	NaN NaN NaN
NaN NaN NaN	177.39 86.19 201.00	NaN NaN NaN	NaN NaN NaN	86.98 239.29 147.00	NaN NaN NaN	108.05 337.56 136.00	NaN NaN NaN
NaN NaN NaN	195.76 93.95 197.00	NaN NaN NaN	NaN NaN NaN	78.86 254.80 163.00	NaN NaN NaN	120.74 344.05 119.00	NaN NaN NaN
NaN NaN NaN	218.62 90.11 187.00	NaN NaN NaN	NaN NaN NaN	71.96 307.31 165.00	NaN NaN NaN	129.81 348.17 118.00	NaN NaN NaN
NaN NaN NaN	239.31 86.44 176.00	NaN NaN NaN	NaN NaN NaN	87.13 319.29 174.00	NaN NaN NaN	136.10 350.58 118.00	NaN NaN NaN
NaN NaN NaN	258.20 80.19 137.00	NaN NaN NaN	NaN NaN NaN	83.58 316.93 169.00	NaN NaN NaN	153.74 355.17 94.00	NaN NaN NaN
NaN NaN NaN	270.49 84.93 122.00	NaN NaN NaN	NaN NaN NaN	81.71 326.76 51.00	NaN NaN NaN	173.55 359.65 78.00	NaN NaN NaN
NaN NaN NaN	285.54 95.46 120.00	NaN NaN NaN	NaN NaN NaN	79.08 332.00 38.00	NaN NaN NaN	198.68 361.49 74.00	NaN NaN NaN
NaN NaN NaN	300.66 101.13 56.00	NaN NaN NaN	NaN NaN NaN	79.22 332.77 81.00	NaN NaN NaN	218.58 361.03 71.00	NaN NaN NaN
NaN NaN NaN	297.61 106.97 117.00	NaN NaN NaN	NaN NaN NaN	61.49 320.36 105.00	238.00 371.20 55.00	235.87 357.71 75.00	NaN NaN NaN
NaN NaN NaN	296.12 116.98 133.00	NaN NaN NaN	NaN NaN NaN	45.63 301.40 119.00	216.73 376.73 73.00	254.23 351.43 61.00	NaN NaN NaN
NaN NaN NaN	291.19 131.85 155.00	NaN NaN NaN	NaN NaN NaN	29.39 273.25 142.00	188.59 375.83 70.00	270.46 345.07 57.00	NaN NaN NaN
NaN NaN NaN	292.20 147.57 171.00	NaN NaN NaN	NaN NaN NaN	18.24 242.07 173.00	183.73 375.55 67.00	287.00 334.21 34.00	NaN NaN NaN
NaN NaN NaN	296.60 166.09 169.00	NaN NaN NaN	NaN NaN NaN	14.08 197.63 155.00	148.30 368.41 70.00	NaN NaN NaN	NaN NaN NaN
NaN NaN NaN	310.25 186.75 171.00	NaN NaN NaN	NaN NaN NaN	22.28 147.57 141.00	106.61 349.57 112.00	NaN NaN NaN	NaN NaN NaN
NaN NaN NaN	327.89 210.15 99.00	NaN NaN NaN	NaN NaN NaN	38.34 113.93 117.00	88.28 337.20 138.00	NaN NaN NaN	NaN NaN NaN
NaN NaN NaN	NaN NaN NaN	NaN NaN NaN	NaN NaN NaN	41.20 110.55 121.00	81.59 331.35 144.00	NaN NaN NaN	NaN NaN NaN
NaN NaN NaN	340.06 237.81 52.00	NaN NaN NaN	NaN NaN NaN	40.58 110.79 125.00	54.83 299.26 167.00	359.55 250.53 40.00	NaN NaN NaN
NaN NaN NaN	334.82 247.83 71.00	NaN NaN NaN	NaN NaN NaN	40.69 110.26 121.00	35.30 263.72 178.00	362.77 243.84 43.00	NaN NaN NaN
NaN NaN NaN	327.58 252.80 102.00	NaN NaN NaN	NaN NaN NaN	41.39 110.69 127.00	31.01 237.48 183.00	NaN NaN NaN	NaN NaN NaN
NaN NaN NaN	323.48 264.23 106.00	NaN NaN NaN	NaN NaN NaN	41.26 110.23 122.00	31.15 199.62 195.00	NaN NaN NaN	NaN NaN NaN
NaN NaN NaN	326.13 273.55 93.00	NaN NaN NaN	NaN NaN NaN	41.22 109.83 116.00	39.04 157.14 223.00	373.66 191.02 44.00	NaN NaN NaN
NaN NaN NaN	329.21 287.10 58.00	NaN NaN NaN	NaN NaN NaN	41.50 109.24 119.00	48.80 129.06 179.00	371.48 164.32 31.00	NaN NaN NaN
NaN NaN NaN	328.28 289.66 64.00	NaN NaN NaN	NaN NaN NaN	44.04 105.17 113.00	64.21 100.46 139.00	NaN NaN NaN	NaN NaN NaN
NaN NaN NaN	329.49 290.44 57.00	NaN NaN NaN	NaN NaN NaN	54.52 89.54 83.00	94.01 68.56 86.00	NaN NaN NaN	NaN NaN NaN
NaN NaN NaN	NaN NaN NaN	NaN NaN NaN	NaN NaN NaN	91.66 57.59 58.00	129.47 48.97 72.00	335.32 81.51 69.00	NaN NaN NaN
NaN NaN NaN	333.71 302.04 45.00	NaN NaN NaN	NaN NaN NaN	NaN NaN NaN	168.88 38.37 73.00	312.49 58.64 87.00	NaN NaN NaN
NaN NaN NaN	NaN NaN NaN	NaN NaN NaN	NaN NaN NaN	NaN NaN NaN	199.82 35.54 67.00	305.11 51.70 103.00	NaN NaN NaN
NaN NaN NaN	NaN NaN NaN	NaN NaN NaN	NaN NaN NaN	NaN NaN NaN	239.65 40.22 69.00	296.46 47.18 94.00	NaN NaN NaN
NaN NaN NaN	NaN NaN NaN	NaN NaN NaN	NaN NaN NaN	NaN NaN NaN	279.18 54.84 44.00	294.22 46.44 100.00	NaN NaN NaN
NaN NaN NaN	NaN NaN NaN	NaN NaN NaN	NaN NaN NaN	294.52 67.07 56.00	311.90 75.42 50.00	294.20 45.85 91.00	NaN NaN NaN
NaN NaN NaN	NaN NaN NaN	NaN NaN NaN	NaN NaN NaN	290.03 60.97 39.00	311.96 74.55 55.00	279.77 38.79 61.00	NaN NaN NaN
NaN NaN NaN	NaN NaN NaN	NaN NaN NaN	NaN NaN NaN	283.95 70.96 99.00	336.17 100.46 70.00	NaN NaN NaN	NaN NaN NaN
NaN NaN NaN	NaN NaN NaN	NaN NaN NaN	NaN NaN NaN	279.60 79.50 110.00	354.94 129.60 47.00	241.27 24.60 97.00	NaN NaN NaN
NaN NaN NaN	NaN NaN NaN	NaN NaN NaN	NaN NaN NaN	251.74 139.53 144.00	NaN NaN NaN	248.82 24.71 38.00	NaN NaN NaN
NaN NaN NaN	NaN NaN NaN	NaN NaN NaN	NaN NaN NaN	270.20 200.65 145.00	NaN NaN NaN	NaN NaN NaN	NaN NaN NaN
NaN NaN NaN	NaN NaN NaN	NaN NaN NaN	NaN NaN NaN	257.50 219.61 137.00	NaN NaN NaN	NaN NaN NaN	NaN NaN NaN
NaN NaN NaN	NaN NaN NaN	NaN NaN NaN	NaN NaN NaN	252.52 220.46 142.00	NaN NaN NaN	NaN NaN NaN	NaN NaN NaN
NaN NaN NaN	NaN NaN NaN	NaN NaN NaN	NaN NaN NaN	212.92 215.01 98.00	NaN NaN NaN	NaN NaN NaN	NaN NaN NaN
NaN NaN NaN	NaN NaN NaN	NaN NaN NaN	NaN NaN NaN	199.63 197.34 100.00	NaN NaN NaN	NaN NaN NaN	NaN NaN NaN
NaN NaN NaN	NaN NaN NaN	NaN NaN NaN	NaN NaN NaN	162.97 210.26 154.00	NaN NaN NaN	NaN NaN NaN	NaN NaN NaN
NaN NaN NaN	NaN NaN NaN	NaN NaN NaN	NaN NaN NaN	NaN NaN NaN	NaN NaN NaN	NaN NaN NaN	NaN NaN NaN
NaN NaN NaN	NaN NaN NaN	NaN NaN NaN	NaN NaN NaN	130.25 245.08 125.00	239.19 371.98 53.00	260.85 27.78 41.00	NaN NaN NaN
NaN NaN NaN	NaN NaN NaN	NaN NaN NaN	NaN NaN NaN	112.01 305.47 147.00	203.71 376.15 66.00	NaN NaN NaN	NaN NaN NaN
NaN NaN NaN	NaN NaN NaN	NaN NaN NaN	NaN NaN NaN	125.09 340.29 129.00	174.34 373.73 73.00	261.43 28.64 44.00	NaN NaN NaN
NaN NaN NaN	NaN NaN NaN	NaN NaN NaN	NaN NaN NaN	142.30 343.84 128.00	168.59 373.97 71.00	260.89 29.63 56.00	NaN NaN NaN
NaN NaN NaN	NaN NaN NaN	NaN NaN NaN	NaN NaN NaN	167.94 353.32 79.00	139.26 365.00 81.00	261.34 29.71 62.00	NaN NaN NaN
NaN NaN NaN	NaN NaN NaN	NaN NaN NaN	NaN NaN NaN	202.98 358.98 43.00	97.20 342.53 125.00	261.71 29.66 65.00	NaN NaN NaN
NaN NaN NaN	NaN NaN NaN	NaN NaN NaN	NaN NaN NaN	201.34 352.25 102.00	77.65 325.23 128.00	262.86 28.95 59.00	NaN NaN NaN
NaN NaN NaN	NaN NaN NaN	NaN NaN NaN	NaN NaN NaN	191.21 357.36 75.00	66.45 312.04 149.00	262.73 28.93 56.00	NaN NaN NaN
NaN NaN NaN	NaN NaN NaN	NaN NaN NaN	NaN NaN NaN	NaN NaN NaN	48.84 282.97 168.00	263.14 28.82 49.00	NaN NaN NaN
NaN NaN NaN	NaN NaN NaN	NaN NaN NaN	NaN NaN NaN	NaN NaN NaN	34.81 240.85 189.00	NaN NaN NaN	NaN NaN NaN
NaN NaN NaN	NaN NaN NaN	NaN NaN NaN	NaN NaN NaN	NaN NaN NaN	29.56 194.76 172.00	NaN NaN NaN	NaN NaN NaN
NaN NaN NaN	NaN NaN NaN	NaN NaN NaN	NaN NaN NaN	NaN NaN NaN	30.71 167.45 139.00	278.23 36.15 48.00	NaN NaN NaN
NaN NaN NaN	NaN NaN NaN	NaN NaN NaN	NaN NaN NaN	NaN NaN NaN	37.45 146.98 164.00	280.95 37.32 82.00	NaN NaN NaN
NaN NaN NaN	NaN NaN NaN	NaN NaN NaN	NaN NaN NaN	NaN NaN NaN	54.69 111.37 137.00	292.36 43.46 103.00	NaN NaN NaN
NaN NaN NaN	NaN NaN NaN	NaN NaN NaN	NaN NaN NaN	NaN NaN NaN	86.11 75.77 96.00	311.85 57.29 108.00	NaN NaN NaN
NaN NaN NaN	NaN NaN NaN	NaN NaN NaN	NaN NaN NaN	NaN NaN NaN	116.93 54.72 76.00	319.96 67.17 108.00	NaN NaN NaN
NaN NaN NaN	NaN NaN NaN	NaN NaN NaN	NaN NaN NaN	NaN NaN NaN	151.76 41.68 72.00	321.01 79.92 154.00	NaN NaN NaN
NaN NaN NaN	NaN NaN NaN	NaN NaN NaN	NaN NaN NaN	NaN NaN NaN	188.17 39.35 122.00	320.42 107.78 171.00	NaN NaN NaN
NaN NaN NaN	NaN NaN NaN	NaN NaN NaN	NaN NaN NaN	NaN NaN NaN	205.17 34.77 77.00	319.52 146.89 188.00	NaN NaN NaN
NaN NaN NaN	NaN NaN NaN	NaN NaN NaN	NaN NaN NaN	NaN NaN NaN	244.80 41.62 69.00	310.37 192.87 193.00	NaN NaN NaN
NaN NaN NaN	NaN NaN NaN	NaN NaN NaN	NaN NaN NaN	NaN NaN NaN	284.14 56.98 43.00	290.07 242.40 202.00	NaN NaN NaN
NaN NaN NaN	NaN NaN NaN	NaN NaN NaN	NaN NaN NaN	307.55 214.93 44.00	325.08 88.39 49.00	259.82 294.86 190.00	NaN NaN NaN
NaN NaN NaN	NaN NaN NaN	NaN NaN NaN	NaN NaN NaN	264.66 194.84 141.00	347.32 116.57 37.00	211.62 327.30 205.00	NaN NaN NaN
NaN NaN NaN	NaN NaN NaN	NaN NaN NaN	NaN NaN NaN	213.07 192.68 99.00	NaN NaN NaN	164.42 345.24 177.00	NaN NaN NaN
NaN NaN NaN	NaN NaN NaN	NaN NaN NaN	NaN NaN NaN	167.41 220.48 107.00	NaN NaN NaN	156.31 340.59 157.00	NaN NaN NaN
NaN NaN NaN	NaN NaN NaN	NaN NaN NaN	NaN NaN NaN	141.42 267.65 100.00	NaN NaN NaN	139.62 342.67 104.00	NaN NaN NaN
NaN NaN NaN	NaN NaN NaN	NaN NaN NaN	NaN NaN NaN	148.87 314.32 94.00	NaN NaN NaN	120.42 335.55 132.00	NaN NaN NaN
NaN NaN NaN	NaN NaN NaN	NaN NaN NaN	NaN NaN NaN	161.68 343.79 96.00	NaN NaN NaN	93.95 319.03 165.00	NaN NaN NaN
NaN NaN NaN	NaN NaN NaN	NaN NaN NaN	NaN NaN NaN	NaN NaN NaN	NaN NaN NaN	68.01 297.07 163.00	NaN NaN NaN
NaN NaN NaN	NaN NaN NaN	NaN NaN NaN	NaN NaN NaN	NaN NaN NaN	NaN NaN NaN	63.31 291.40 181.00	NaN NaN NaN
NaN NaN NaN	NaN NaN NaN	NaN NaN NaN	NaN NaN NaN	NaN NaN NaN	NaN NaN NaN	53.74 275.96 178.00	NaN NaN NaN
NaN NaN NaN	NaN NaN NaN	NaN NaN NaN	NaN NaN NaN	NaN NaN NaN	NaN NaN NaN	42.70 253.42 217.00	NaN NaN NaN
NaN NaN NaN	NaN NaN NaN	NaN NaN NaN	NaN NaN NaN	NaN NaN NaN	NaN NaN NaN	32.70 223.53 224.00	NaN NaN NaN
NaN NaN NaN	NaN NaN NaN	NaN NaN NaN	NaN NaN NaN	NaN NaN NaN	NaN NaN NaN	31.00 184.40 217.00	NaN NaN NaN
NaN NaN NaN	NaN NaN NaN	NaN NaN NaN	NaN NaN NaN	NaN NaN NaN	245.85 369.23 61.00	34.88 152.42 210.00	NaN NaN NaN
NaN NaN NaN	NaN NaN NaN	NaN NaN NaN	NaN NaN NaN	NaN NaN NaN	210.21 375.79 56.00	45.46 123.69 206.00	NaN NaN NaN
NaN NaN NaN	NaN NaN NaN	NaN NaN NaN	NaN NaN NaN	NaN NaN NaN	167.06 372.44 62.00	61.50 96.78 150.00	NaN NaN NaN
NaN NaN NaN	NaN NaN NaN	NaN NaN NaN	NaN NaN NaN	NaN NaN NaN	139.92 365.23 83.00	NaN NaN NaN	NaN NaN NaN
NaN NaN NaN	NaN NaN NaN	NaN NaN NaN	NaN NaN NaN	NaN NaN NaN	110.44 351.18 107.00	NaN NaN NaN	NaN NaN NaN
NaN NaN NaN	NaN NaN NaN	NaN NaN NaN	NaN NaN NaN	NaN NaN NaN	91.72 338.14 125.00	NaN NaN NaN	NaN NaN NaN
NaN NaN NaN	NaN NaN NaN	NaN NaN NaN	NaN NaN NaN	NaN NaN NaN	62.34 309.33 160.00	NaN NaN NaN	NaN NaN NaN
NaN NaN NaN	NaN NaN NaN	NaN NaN NaN	NaN NaN NaN	285.65 203.91 109.00	43.98 276.65 158.00	NaN NaN NaN	NaN NaN NaN
NaN NaN NaN	NaN NaN NaN	NaN NaN NaN	NaN NaN NaN	234.05 188.83 113.00	31.01 233.66 172.00	NaN NaN NaN	NaN NaN NaN
NaN NaN NaN	NaN NaN NaN	NaN NaN NaN	NaN NaN NaN	178.29 199.16 31.00	29.18 183.31 174.00	NaN NaN NaN	NaN NaN NaN
NaN NaN NaN	NaN NaN NaN	NaN NaN NaN	NaN NaN NaN	132.58 236.25 59.00	32.20 157.39 172.00	NaN NaN NaN	NaN NaN NaN
NaN NaN NaN	NaN NaN NaN	NaN NaN NaN	NaN NaN NaN	108.66 278.08 144.00	33.82 152.28 188.00	NaN NaN NaN	NaN NaN NaN
NaN NaN NaN	NaN NaN NaN	NaN NaN NaN	NaN NaN NaN	80.62 327.56 156.00	46.74 122.68 157.00	NaN NaN NaN	NaN NaN NaN
NaN NaN NaN	NaN NaN NaN	NaN NaN NaN	NaN NaN NaN	70.11 320.90 138.00	69.20 89.27 135.00	NaN NaN NaN	NaN NaN NaN
NaN NaN NaN	NaN NaN NaN	NaN NaN NaN	NaN NaN NaN	56.35 298.08 159.00	93.07 69.00 86.00	NaN NaN NaN	NaN NaN NaN
NaN NaN NaN	NaN NaN NaN	NaN NaN NaN	NaN NaN NaN	37.97 266.40 149.00	125.69 50.53 72.00	NaN NaN NaN	NaN NaN NaN
NaN NaN NaN	NaN NaN NaN	NaN NaN NaN	NaN NaN NaN	27.55 240.85 196.00	174.95 36.25 64.00	NaN NaN NaN	NaN NaN NaN
NaN NaN NaN	NaN NaN NaN	NaN NaN NaN	NaN NaN NaN	24.42 218.57 185.00	228.43 36.33 61.00	NaN NaN NaN	NaN NaN NaN
NaN NaN NaN	NaN NaN NaN	NaN NaN NaN	NaN NaN NaN	18.95 206.78 185.00	271.41 49.27 56.00	NaN NaN NaN	NaN NaN NaN
NaN NaN NaN	NaN NaN NaN	NaN NaN NaN	NaN NaN NaN	23.74 188.68 178.00	NaN NaN NaN	NaN NaN NaN	NaN NaN NaN
NaN NaN NaN	NaN NaN NaN	NaN NaN NaN	NaN NaN NaN	20.85 175.36 178.00	NaN NaN NaN	NaN NaN NaN	NaN NaN NaN
NaN NaN NaN	NaN NaN NaN	NaN NaN NaN	NaN NaN NaN	16.93 172.17 150.00	NaN NaN NaN	NaN NaN NaN	NaN NaN NaN
NaN NaN NaN	NaN NaN NaN	NaN NaN NaN	NaN NaN NaN	22.20 154.88 148.00	NaN NaN NaN	NaN NaN NaN	NaN NaN NaN
NaN NaN NaN	NaN NaN NaN	NaN NaN NaN	NaN NaN NaN	33.42 124.79 132.00	NaN NaN NaN	NaN NaN NaN	NaN NaN NaN
NaN NaN NaN	NaN NaN NaN	NaN NaN NaN	NaN NaN NaN	57.10 88.26 82.00	NaN NaN NaN	NaN NaN NaN	NaN NaN NaN
NaN NaN NaN	NaN NaN NaN	NaN NaN NaN	NaN NaN NaN	91.53 57.34 58.00	NaN NaN NaN	NaN NaN NaN	NaN NaN NaN
NaN NaN NaN	NaN NaN NaN	NaN NaN NaN	NaN NaN NaN	130.89 39.48 56.00	NaN NaN NaN	NaN NaN NaN	NaN NaN NaN
NaN NaN NaN	NaN NaN NaN	NaN NaN NaN	NaN NaN NaN	185.59 30.73 41.00	NaN NaN NaN	NaN NaN NaN	NaN NaN NaN
NaN NaN NaN	NaN NaN NaN	NaN NaN NaN	NaN NaN NaN	NaN NaN NaN	NaN NaN NaN	NaN NaN NaN	NaN NaN NaN
64.32 73.23 31.00	NaN NaN NaN	NaN NaN NaN	NaN NaN NaN	NaN NaN NaN	NaN NaN NaN	76.26 74.13 80.00	NaN NaN NaN
63.29 77.01 95.00	NaN NaN NaN	NaN NaN NaN	NaN NaN NaN	NaN NaN NaN	NaN NaN NaN	76.95 74.42 74.00	NaN NaN NaN
63.03 77.56 108.00	NaN NaN NaN	NaN NaN NaN	NaN NaN NaN	NaN NaN NaN	NaN NaN NaN	76.19 74.81 59.00	NaN NaN NaN
62.96 77.95 111.00	NaN NaN NaN	NaN NaN NaN	NaN NaN NaN	NaN NaN NaN	247.18 370.15 60.00	77.57 73.53 96.00	NaN NaN NaN
61.58 81.26 128.00	NaN NaN NaN	NaN NaN NaN	NaN NaN NaN	NaN NaN NaN	215.11 376.71 66.00	79.37 72.19 139.00	NaN NaN NaN
62.68 79.60 115.00	NaN NaN NaN	NaN NaN NaN	NaN NaN NaN	NaN NaN NaN	193.61 375.65 57.00	79.74 71.96 138.00	NaN NaN NaN
64.28 79.12 120.00	NaN NaN NaN	NaN NaN NaN	NaN NaN NaN	NaN NaN NaN	182.72 375.75 61.00	79.57 72.00 143.00	NaN NaN NaN
64.55 76.66 111.00	NaN NaN NaN	NaN NaN NaN	NaN NaN NaN	NaN NaN NaN	150.76 369.01 72.00	79.58 72.07 149.00	NaN NaN NaN
64.50 76.88 113.00	NaN NaN NaN	NaN NaN NaN	NaN NaN NaN	NaN NaN NaN	118.37 356.60 98.00	79.69 71.93 149.00	NaN NaN NaN
62.75 79.24 104.00	NaN NaN NaN	NaN NaN NaN	NaN NaN NaN	327.92 248.17 48.00	103.87 345.96 121.00	83.57 68.56 116.00	NaN NaN NaN
58.56 86.56 115.00	NaN NaN NaN	NaN NaN NaN	NaN NaN NaN	301.48 273.72 69.00	78.57 325.20 132.00	84.61 66.10 71.00	NaN NaN NaN
50.79 96.37 121.00	NaN NaN NaN	NaN NaN NaN	NaN NaN NaN	287.89 285.37 46.00	51.24 292.94 147.00	82.42 67.17 52.00	NaN NaN NaN
42.30 108.17 125.00	NaN NaN NaN	NaN NaN NaN	NaN NaN NaN	284.27 287.52 123.00	45.54 283.84 148.00	82.57 67.30 69.00	NaN NaN NaN
35.25 119.62 146.00	NaN NaN NaN	NaN NaN NaN	NaN NaN NaN	275.85 285.74 128.00	37.17 267.87 168.00	89.53 61.22 124.00	NaN NaN NaN
29.49 133.04 152.00	NaN NaN NaN	NaN NaN NaN	NaN NaN NaN	275.60 285.07 129.00	30.12 238.52 197.00	97.34 53.30 113.00	NaN NaN NaN
24.93 146.24 90.00	NaN NaN NaN	NaN NaN NaN	NaN NaN NaN	275.55 285.36 128.00	29.79 202.97 181.00	112.91 44.48 134.00	NaN NaN NaN
NaN NaN NaN	NaN NaN NaN	NaN NaN NaN	NaN NaN NaN	275.65 285.66 123.00	38.34 158.42 207.00	138.85 32.35 136.00	NaN NaN NaN
NaN NaN NaN	NaN NaN NaN	NaN NaN NaN	NaN NaN NaN	276.04 285.98 130.00	51.67 119.41 114.00	168.87 24.59 114.00	NaN NaN NaN
NaN NaN NaN	NaN NaN NaN	NaN NaN NaN	NaN NaN NaN	276.98 286.17 125.00	64.03 97.86 145.00	206.39 21.42 102.00	NaN NaN NaN
NaN NaN NaN	NaN NaN NaN	NaN NaN NaN	NaN NaN NaN	278.23 286.67 132.00	92.76 69.58 84.00	245.71 26.87 103.00	NaN NaN NaN
NaN NaN NaN	NaN NaN NaN	NaN NaN NaN	NaN NaN NaN	278.66 286.60 128.00	129.92 47.85 60.00	NaN NaN NaN	NaN NaN NaN
NaN NaN NaN	NaN NaN NaN	NaN NaN NaN	NaN NaN NaN	282.04 302.29 101.00	165.35 36.22 69.00	300.62 51.75 65.00	NaN NaN NaN
NaN NaN NaN	NaN NaN NaN	NaN NaN NaN	NaN NaN NaN	NaN NaN NaN	192.04 32.43 67.00	325.54 73.90 39.00	NaN NaN NaN
NaN NaN NaN	NaN NaN NaN	NaN NaN NaN	NaN NaN NaN	235.95 355.95 40.00	249.65 40.77 52.00	NaN NaN NaN	NaN NaN NaN
NaN NaN NaN	NaN NaN NaN	NaN NaN NaN	NaN NaN NaN	204.21 356.89 107.00	292.07 60.63 40.00	362.72 129.84 58.00	NaN NaN NaN
NaN NaN NaN	NaN NaN NaN	NaN NaN NaN	NaN NaN NaN	160.27 356.79 82.00	330.62 94.46 63.00	367.22 142.54 72.00	NaN NaN NaN
NaN NaN NaN	NaN NaN NaN	NaN NaN NaN	NaN NaN NaN	132.61 349.99 90.00	346.96 116.34 50.00	369.26 148.05 86.00	NaN NaN NaN
NaN NaN NaN	NaN NaN NaN	NaN NaN NaN	NaN NaN NaN	142.27 351.17 100.00	NaN NaN NaN	371.53 162.95 75.00	NaN NaN NaN
NaN NaN NaN	NaN NaN NaN	NaN NaN NaN	NaN NaN NaN	NaN NaN NaN	NaN NaN NaN	373.03 184.00 59.00	NaN NaN NaN
18.31 156.38 84.00	NaN NaN NaN	NaN NaN NaN	NaN NaN NaN	NaN NaN NaN	NaN NaN NaN	373.45 194.65 65.00	NaN NaN NaN
18.78 159.48 153.00	NaN NaN NaN	NaN NaN NaN	NaN NaN NaN	NaN NaN NaN	NaN NaN NaN	373.36 198.18 39.00	NaN NaN NaN
18.68 160.05 165.00	NaN NaN NaN	NaN NaN NaN	NaN NaN NaN	99.39 350.99 85.00	NaN NaN NaN	NaN NaN NaN	NaN NaN NaN
18.77 160.30 170.00	NaN NaN NaN	NaN NaN NaN	NaN NaN NaN	75.39 331.27 90.00	NaN NaN NaN	NaN NaN NaN	NaN NaN NaN
18.78 160.19 176.00	NaN NaN NaN	NaN NaN NaN	NaN NaN NaN	57.56 313.54 103.00	NaN NaN NaN	NaN NaN NaN	NaN NaN NaN
18.73 160.18 176.00	NaN NaN NaN	NaN NaN NaN	NaN NaN NaN	40.17 293.83 117.00	NaN NaN NaN	NaN NaN NaN	NaN NaN NaN
18.68 160.14 176.00	NaN NaN NaN	NaN NaN NaN	NaN NaN NaN	23.14 254.48 147.00	260.83 365.92 36.00	NaN NaN NaN	NaN NaN NaN
18.67 160.28 181.00	NaN NaN NaN	NaN NaN NaN	NaN NaN NaN	16.47 201.02 137.00	237.13 372.88 56.00	313.32 315.97 31.00	NaN NaN NaN
18.67 162.03 174.00	NaN NaN NaN	NaN NaN NaN	NaN NaN NaN	27.73 140.16 131.00	197.56 376.84 55.00	277.89 340.48 56.00	NaN NaN NaN
18.52 166.81 165.00	NaN NaN NaN	NaN NaN NaN	NaN NaN NaN	62.87 85.00 71.00	169.94 374.56 68.00	245.58 351.15 66.00	NaN NaN NaN
17.46 170.97 100.00	NaN NaN NaN	NaN NaN NaN	NaN NaN NaN	109.30 49.70 47.00	173.47 374.60 40.00	212.05 355.74 77.00	NaN NaN NaN
NaN NaN NaN	NaN NaN NaN	NaN NaN NaN	NaN NaN NaN	151.00 34.60 35.00	168.49 373.61 59.00	170.54 353.14 101.00	NaN NaN NaN
16.10 193.88 42.00	NaN NaN NaN	NaN NaN NaN	NaN NaN NaN	NaN NaN NaN	146.92 358.14 144.00	134.80 340.41 153.00	NaN NaN NaN
16.58 197.70 93.00	NaN NaN NaN	NaN NaN NaN	NaN NaN NaN	NaN NaN NaN	115.99 343.77 169.00	110.63 326.41 193.00	NaN NaN NaN
17.12 202.99 157.00	NaN NaN NaN	NaN NaN NaN	NaN NaN NaN	NaN NaN NaN	93.37 336.55 172.00	97.33 317.08 227.00	NaN NaN NaN
17.91 211.13 177.00	NaN NaN NaN	NaN NaN NaN	NaN NaN NaN	NaN NaN NaN	75.72 314.00 192.00	83.57 304.17 236.00	NaN NaN NaN
16.13 213.05 164.00	NaN NaN NaN	NaN NaN NaN	NaN NaN NaN	NaN NaN NaN	47.58 282.20 187.00	67.65 283.85 239.00	NaN NaN NaN
12.77 208.85 118.00	NaN NaN NaN	NaN NaN NaN	NaN NaN NaN	NaN NaN NaN	37.36 246.46 229.00	50.35 253.67 246.00	NaN NaN NaN
14.06 205.31 77.00	NaN NaN NaN	NaN NaN NaN	NaN NaN NaN	NaN NaN NaN	31.26 218.66 220.00	37.51 221.45 248.00	NaN NaN NaN
14.44 198.84 104.00	NaN NaN NaN	NaN NaN NaN	NaN NaN NaN	NaN NaN NaN	28.17 190.03 222.00	33.95 180.54 236.00	NaN NaN NaN
14.96 188.38 146.00	NaN NaN NaN	106.29 51.26 35.00	NaN NaN NaN	NaN NaN NaN	30.67 176.78 220.00	42.93 135.20 241.00	NaN NaN NaN
14.90 181.90 163.00	NaN NaN NaN	106.72 51.42 36.00	NaN NaN NaN	NaN NaN NaN	33.48 181.54 223.00	63.29 95.68 161.00	NaN NaN NaN
14.42 182.10 163.00	NaN NaN NaN	107.87 51.97 38.00	NaN NaN NaN	NaN NaN NaN	33.54 177.66 204.00	79.57 73.05 152.00	NaN NaN NaN
14.47 181.97 172.00	NaN NaN NaN	108.53 51.71 34.00	NaN NaN NaN	NaN NaN NaN	28.05 173.86 152.00	81.23 69.43 142.00	NaN NaN NaN
14.71 180.37 170.00	NaN NaN NaN	109.03 50.89 37.00	NaN NaN NaN	NaN NaN NaN	29.02 168.64 148.00	97.11 57.46 134.00	NaN NaN NaN
15.99 175.91 174.00	NaN NaN NaN	109.32 50.79 34.00	NaN NaN NaN	NaN NaN NaN	51.13 123.93 151.00	113.35 46.51 130.00	NaN NaN NaN
19.76 160.22 161.00	NaN NaN NaN	109.67 50.13 39.00	NaN NaN NaN	NaN NaN NaN	89.70 78.63 136.00	129.23 37.21 124.00	NaN NaN NaN
25.05 143.65 167.00	NaN NaN NaN	110.10 49.56 41.00	NaN NaN NaN	NaN NaN NaN	118.81 58.29 112.00	140.32 31.77 120.00	NaN NaN NaN
30.94 126.89 159.00	NaN NaN NaN	113.95 47.46 37.00	NaN NaN NaN	NaN NaN NaN	152.32 42.39 80.00	160.93 25.05 119.00	NaN NaN NaN
36.86 115.22 130.00	NaN NaN NaN	120.13 44.33 39.00	NaN NaN NaN	178.55 347.26 93.00	173.96 39.36 117.00	187.04 21.83 103.00	NaN NaN NaN
45.81 100.10 121.00	NaN NaN NaN	127.65 42.29 31.00	NaN NaN NaN	178.63 315.75 91.00	206.08 35.35 71.00	202.77 21.60 106.00	NaN NaN NaN
56.68 85.07 111.00	NaN NaN NaN	NaN NaN NaN	NaN NaN NaN	165.28 265.63 32.00	250.57 42.61 70.00	224.52 23.26 105.00	NaN NaN NaN
66.62 73.46 90.00	NaN NaN NaN	NaN NaN NaN	NaN NaN NaN	117.89 240.17 106.00	288.74 61.02 46.00	247.74 28.58 95.00	NaN NaN NaN
73.71 66.01 77.00	NaN NaN NaN	NaN NaN NaN	NaN NaN NaN	65.38 253.25 182.00	NaN NaN NaN	257.41 31.92 86.00	NaN NaN NaN
83.60 57.81 73.00	NaN NaN NaN	NaN NaN NaN	NaN NaN NaN	45.37 293.54 147.00	343.66 110.20 56.00	274.69 40.71 65.00	NaN NaN NaN
81.19 58.77 73.00	NaN NaN NaN	NaN NaN NaN	NaN NaN NaN	59.03 305.90 149.00	356.26 132.76 34.00	292.46 48.58 48.00	NaN NaN NaN
87.10 55.85 84.00	NaN NaN NaN	NaN NaN NaN	NaN NaN NaN	60.11 315.81 110.00	NaN NaN NaN	312.97 64.63 60.00	NaN NaN NaN
92.61 53.00 88.00	NaN NaN NaN	NaN NaN NaN	NaN NaN NaN	84.30 334.92 96.00	371.97 205.05 37.00	330.81 82.46 37.00	NaN NaN NaN
101.33 48.59 97.00	NaN NaN NaN	NaN NaN NaN	NaN NaN NaN	NaN NaN NaN	NaN NaN NaN	NaN NaN NaN	NaN NaN NaN
111.05 44.18 83.00	NaN NaN NaN	NaN NaN NaN	NaN NaN NaN	NaN NaN NaN	NaN NaN NaN	NaN NaN NaN	NaN NaN NaN
117.25 41.36 80.00	NaN NaN NaN	NaN NaN NaN	NaN NaN NaN	NaN NaN NaN	NaN NaN NaN	369.38 156.22 37.00	NaN NaN NaN
116.11 40.17 83.00	NaN NaN NaN	NaN NaN NaN	NaN NaN NaN	NaN NaN NaN	NaN NaN NaN	372.94 184.76 62.00	NaN NaN NaN
120.48 38.85 71.00	NaN NaN NaN	165.73 29.45 33.00	NaN NaN NaN	NaN NaN NaN	265.13 362.95 62.00	372.48 197.78 64.00	NaN NaN NaN
130.46 36.92 37.00	NaN NaN NaN	158.49 29.78 37.00	NaN NaN NaN	NaN NaN NaN	247.00 368.98 41.00	372.17 205.81 47.00	NaN NaN NaN
NaN NaN NaN	NaN NaN NaN	NaN NaN NaN	NaN NaN NaN	NaN NaN NaN	218.15 375.31 54.00	NaN NaN NaN	NaN NaN NaN
NaN NaN NaN	NaN NaN NaN	NaN NaN NaN	NaN NaN NaN	NaN NaN NaN	178.34 374.48 64.00	NaN NaN NaN	NaN NaN NaN
NaN NaN NaN	NaN NaN NaN	NaN NaN NaN	NaN NaN NaN	NaN NaN NaN	136.17 363.71 94.00	322.23 303.23 30.00	NaN NaN NaN
NaN NaN NaN	NaN NaN NaN	NaN NaN NaN	NaN NaN NaN	NaN NaN NaN	101.12 344.12 124.00	292.06 327.37 52.00	NaN NaN NaN
NaN NaN NaN	NaN NaN NaN	NaN NaN NaN	NaN NaN NaN	NaN NaN NaN	71.11 316.31 143.00	287.56 330.82 57.00	NaN NaN NaN
NaN NaN NaN	NaN NaN NaN	NaN NaN NaN	NaN NaN NaN	NaN NaN NaN	50.15 292.61 170.00	290.65 330.46 54.00	NaN NaN NaN
NaN NaN NaN	NaN NaN NaN	NaN NaN NaN	NaN NaN NaN	NaN NaN NaN	35.85 262.68 183.00	294.56 328.85 59.00	NaN NaN NaN
NaN NaN NaN	NaN NaN NaN	NaN NaN NaN	NaN NaN NaN	241.40 38.98 43.00	26.59 226.39 180.00	299.57 325.70 44.00	NaN NaN NaN
NaN NaN NaN	NaN NaN NaN	NaN NaN NaN	NaN NaN NaN	236.77 35.84 31.00	25.67 188.93 190.00	298.69 319.36 95.00	NaN NaN NaN
NaN NaN NaN	NaN NaN NaN	NaN NaN NaN	NaN NaN NaN	232.77 36.90 98.00	33.63 151.91 197.00	289.86 309.05 138.00	NaN NaN NaN
NaN NaN NaN	NaN NaN NaN	NaN NaN NaN	NaN NaN NaN	211.25 43.38 126.00	54.70 108.21 152.00	275.48 290.57 173.00	NaN NaN NaN
NaN NaN NaN	NaN NaN NaN	NaN NaN NaN	NaN NaN NaN	167.51 38.58 147.00	78.83 80.43 115.00	252.45 260.41 181.00	NaN NaN NaN
NaN NaN NaN	NaN NaN NaN	NaN NaN NaN	NaN NaN NaN	140.54 42.59 142.00	109.26 58.83 76.00	239.42 246.59 185.00	NaN NaN NaN
NaN NaN NaN	NaN NaN NaN	NaN NaN NaN	NaN NaN NaN	97.36 83.86 165.00	147.21 43.08 76.00	247.26 249.60 191.00	NaN NaN NaN
NaN NaN NaN	NaN NaN NaN	NaN NaN NaN	NaN NaN NaN	49.12 115.35 170.00	183.87 39.00 116.00	260.16 249.00 206.00	NaN NaN NaN
NaN NaN NaN	NaN NaN NaN	NaN NaN NaN	NaN NaN NaN	42.40 130.17 172.00	190.44 36.68 85.00	283.77 251.06 209.00	NaN NaN NaN
NaN NaN NaN	NaN NaN NaN	NaN NaN NaN	NaN NaN NaN	30.59 157.03 190.00	214.22 35.46 82.00	309.88 247.32 202.00	NaN NaN NaN
NaN NaN NaN	NaN NaN NaN	NaN NaN NaN	NaN NaN NaN	25.93 196.20 183.00	232.84 40.88 131.00	347.57 240.71 97.00	NaN NaN NaN
NaN NaN NaN	NaN NaN NaN	NaN NaN NaN	NaN NaN NaN	26.38 200.63 180.00	241.37 40.42 113.00	NaN NaN NaN	NaN NaN NaN
NaN NaN NaN	NaN NaN NaN	NaN NaN NaN	NaN NaN NaN	22.23 208.94 146.00	272.31 50.43 49.00	NaN NaN NaN	NaN NaN NaN
NaN NaN NaN	NaN NaN NaN	NaN NaN NaN	NaN NaN NaN	19.10 227.57 86.00	NaN NaN NaN	NaN NaN NaN	NaN NaN NaN
NaN NaN NaN	NaN NaN NaN	NaN NaN NaN	NaN NaN NaN	17.80 230.80 98.00	NaN NaN NaN	372.89 200.73 56.00	NaN NaN NaN
NaN NaN NaN	NaN NaN NaN	NaN NaN NaN	NaN NaN NaN	11.23 216.16 146.00	NaN NaN NaN	373.44 186.58 45.00	NaN NaN NaN
NaN NaN NaN	NaN NaN NaN	NaN NaN NaN	NaN NaN NaN	10.90 192.53 143.00	NaN NaN NaN	NaN NaN NaN	NaN NaN NaN
NaN NaN NaN	NaN NaN NaN	NaN NaN NaN	NaN NaN NaN	14.34 171.43 148.00	NaN NaN NaN	NaN NaN NaN	NaN NaN NaN
NaN NaN NaN	NaN NaN NaN	NaN NaN NaN	NaN NaN NaN	20.94 147.43 145.00	NaN NaN NaN	NaN NaN NaN	NaN NaN NaN
NaN NaN NaN	NaN NaN NaN	NaN NaN NaN	NaN NaN NaN	33.81 117.57 91.00	NaN NaN NaN	NaN NaN NaN	NaN NaN NaN
NaN NaN NaN	NaN NaN NaN	NaN NaN NaN	NaN NaN NaN	52.36 91.57 87.00	NaN NaN NaN	332.00 81.38 53.00	NaN NaN NaN
NaN NaN NaN	NaN NaN NaN	NaN NaN NaN	NaN NaN NaN	85.33 60.89 57.00	NaN NaN NaN	314.10 63.47 77.00	NaN NaN NaN
NaN NaN NaN	NaN NaN NaN	NaN NaN NaN	NaN NaN NaN	108.63 47.20 56.00	256.75 366.25 67.00	295.22 49.42 73.00	NaN NaN NaN
NaN NaN NaN	NaN NaN NaN	NaN NaN NaN	NaN NaN NaN	155.67 33.53 36.00	230.31 372.97 58.00	264.75 33.90 40.00	NaN NaN NaN
NaN NaN NaN	NaN NaN NaN	NaN NaN NaN	NaN NaN NaN	195.37 30.89 35.00	210.42 374.96 69.00	244.45 26.70 109.00	NaN NaN NaN
NaN NaN NaN	NaN NaN NaN	NaN NaN NaN	NaN NaN NaN	NaN NaN NaN	176.35 373.41 63.00	217.01 22.50 118.00	NaN NaN NaN
NaN NaN NaN	NaN NaN NaN	NaN NaN NaN	NaN NaN NaN	NaN NaN NaN	132.10 362.22 73.00	182.22 22.48 124.00	NaN NaN NaN
NaN NaN NaN	NaN NaN NaN	NaN NaN NaN	NaN NaN NaN	NaN NaN NaN	113.42 353.17 116.00	150.96 28.87 134.00	NaN NaN NaN
NaN NaN NaN	NaN NaN NaN	NaN NaN NaN	NaN NaN NaN	NaN NaN NaN	93.75 339.94 127.00	126.19 37.82 153.00	NaN NaN NaN
NaN NaN NaN	NaN NaN NaN	NaN NaN NaN	NaN NaN NaN	NaN NaN NaN	63.71 308.93 130.00	105.21 49.53 151.00	NaN NaN NaN
NaN NaN NaN	NaN NaN NaN	NaN NaN NaN	NaN NaN NaN	NaN NaN NaN	36.29 262.90 162.00	90.30 59.80 138.00	NaN NaN NaN
NaN NaN NaN	NaN NaN NaN	NaN NaN NaN	NaN NaN NaN	NaN NaN NaN	28.70 233.11 196.00	71.33 80.28 163.00	NaN NaN NaN
NaN NaN NaN	NaN NaN NaN	NaN NaN NaN	NaN NaN NaN	NaN NaN NaN	26.27 193.53 200.00	56.49 101.46 197.00	NaN NaN NaN
NaN NaN NaN	NaN NaN NaN	NaN NaN NaN	NaN NaN NaN	NaN NaN NaN	30.59 162.55 190.00	45.04 125.35 248.00	NaN NaN NaN
NaN NaN NaN	NaN NaN NaN	NaN NaN NaN	NaN NaN NaN	NaN NaN NaN	42.97 129.61 160.00	36.93 151.97 240.00	NaN NaN NaN
NaN NaN NaN	NaN NaN NaN	NaN NaN NaN	NaN NaN NaN	NaN NaN NaN	60.71 99.25 156.00	35.78 162.90 233.00	NaN NaN NaN
NaN NaN NaN	NaN NaN NaN	NaN NaN NaN	NaN NaN NaN	293.86 225.49 87.00	86.70 72.93 91.00	35.56 187.94 267.00	NaN NaN NaN
NaN NaN NaN	NaN NaN NaN	NaN NaN NaN	NaN NaN NaN	272.86 213.37 136.00	117.45 53.15 65.00	38.53 217.50 280.00	NaN NaN NaN
NaN NaN NaN	NaN NaN NaN	NaN NaN NaN	NaN NaN NaN	247.24 224.77 133.00	171.31 35.41 58.00	45.68 244.56 271.00	NaN NaN NaN
NaN NaN NaN	NaN NaN NaN	NaN NaN NaN	NaN NaN NaN	213.22 224.37 83.00	238.91 38.25 55.00	61.00 275.86 215.00	NaN NaN NaN
NaN NaN NaN	NaN NaN NaN	NaN NaN NaN	NaN NaN NaN	NaN NaN NaN	283.52 55.20 40.00	78.49 299.83 221.00	NaN NaN NaN
NaN NaN NaN	NaN NaN NaN	NaN NaN NaN	NaN NaN NaN	151.41 211.59 171.00	323.05 86.71 42.00	100.31 320.88 189.00	NaN NaN NaN
NaN NaN NaN	NaN NaN NaN	NaN NaN NaN	NaN NaN NaN	NaN NaN NaN	NaN NaN NaN	127.45 339.19 121.00	NaN NaN NaN
NaN NaN NaN	NaN NaN NaN	NaN NaN NaN	NaN NaN NaN	116.17 194.72 166.00	NaN NaN NaN	158.88 352.69 75.00	NaN NaN NaN
NaN NaN NaN	NaN NaN NaN	NaN NaN NaN	NaN NaN NaN	118.90 165.90 125.00	NaN NaN NaN	188.74 358.18 82.00	NaN NaN NaN
NaN NaN NaN	NaN NaN NaN	NaN NaN NaN	NaN NaN NaN	120.61 139.44 130.00	NaN NaN NaN	224.32 356.92 60.00	NaN NaN NaN
NaN NaN NaN	NaN NaN NaN	NaN NaN NaN	NaN NaN NaN	126.72 85.78 121.00	NaN NaN NaN	255.80 349.55 60.00	NaN NaN NaN
NaN NaN NaN	NaN NaN NaN	NaN NaN NaN	NaN NaN NaN	154.02 38.11 126.00	NaN NaN NaN	273.82 340.84 49.00	NaN NaN NaN
NaN NaN NaN	NaN NaN NaN	NaN NaN NaN	NaN NaN NaN	183.57 34.77 120.00	NaN NaN NaN	299.19 324.31 36.00	NaN NaN NaN
NaN NaN NaN	NaN NaN NaN	NaN NaN NaN	NaN NaN NaN	177.57 36.77 90.00	NaN NaN NaN	NaN NaN NaN	NaN NaN NaN
NaN NaN NaN	NaN NaN NaN	NaN NaN NaN	NaN NaN NaN	NaN NaN NaN	NaN NaN NaN	327.62 298.43 47.00	NaN NaN NaN
NaN NaN NaN	NaN NaN NaN	NaN NaN NaN	NaN NaN NaN	NaN NaN NaN	NaN NaN NaN	NaN NaN NaN	NaN NaN NaN
NaN NaN NaN	NaN NaN NaN	NaN NaN NaN	NaN NaN NaN	NaN NaN NaN	NaN NaN NaN	NaN NaN NaN	NaN NaN NaN
NaN NaN NaN	NaN NaN NaN	NaN NaN NaN	NaN NaN NaN	NaN NaN NaN	243.14 370.86 58.00	NaN NaN NaN	NaN NaN NaN
NaN NaN NaN	NaN NaN NaN	NaN NaN NaN	NaN NaN NaN	NaN NaN NaN	214.28 375.83 53.00	NaN NaN NaN	NaN NaN NaN
NaN NaN NaN	NaN NaN NaN	NaN NaN NaN	NaN NaN NaN	NaN NaN NaN	199.72 376.24 68.00	NaN NaN NaN	NaN NaN NaN
NaN NaN NaN	NaN NaN NaN	NaN NaN NaN	NaN NaN NaN	NaN NaN NaN	177.99 372.92 73.00	370.89 215.62 47.00	NaN NaN NaN
NaN NaN NaN	NaN NaN NaN	NaN NaN NaN	NaN NaN NaN	NaN NaN NaN	152.51 367.56 70.00	373.37 194.88 49.00	NaN NaN NaN
NaN NaN NaN	NaN NaN NaN	NaN NaN NaN	NaN NaN NaN	NaN NaN NaN	144.82 365.39 66.00	372.07 168.02 43.00	NaN NaN NaN
NaN NaN NaN	NaN NaN NaN	NaN NaN NaN	NaN NaN NaN	NaN NaN NaN	144.34 363.87 77.00	365.77 140.00 52.00	NaN NaN NaN
NaN NaN NaN	NaN NaN NaN	NaN NaN NaN	NaN NaN NaN	NaN NaN NaN	141.85 356.94 125.00	356.89 116.43 56.00	NaN NaN NaN
NaN NaN NaN	NaN NaN NaN	NaN NaN NaN	NaN NaN NaN	NaN NaN NaN	141.39 328.29 160.00	342.20 92.20 60.00	NaN NaN NaN
NaN NaN NaN	NaN NaN NaN	NaN NaN NaN	NaN NaN NaN	NaN NaN NaN	129.23 293.17 140.00	326.59 72.32 75.00	NaN NaN NaN
NaN NaN NaN	NaN NaN NaN	NaN NaN NaN	NaN NaN NaN	NaN NaN NaN	98.31 261.23 117.00	306.89 54.86 84.00	NaN NaN NaN
NaN NaN NaN	NaN NaN NaN	NaN NaN NaN	NaN NaN NaN	NaN NaN NaN	55.38 262.99 209.00	299.00 47.59 44.00	NaN NaN NaN
NaN NaN NaN	NaN NaN NaN	NaN NaN NaN	NaN NaN NaN	NaN NaN NaN	41.89 258.66 212.00	NaN NaN NaN	NaN NaN NaN
NaN NaN NaN	NaN NaN NaN	NaN NaN NaN	NaN NaN NaN	NaN NaN NaN	64.71 264.98 82.00	NaN NaN NaN	NaN NaN NaN
NaN NaN NaN	NaN NaN NaN	NaN NaN NaN	NaN NaN NaN	NaN NaN NaN	74.82 253.57 228.00	NaN NaN NaN	NaN NaN NaN
NaN NaN NaN	NaN NaN NaN	NaN NaN NaN	NaN NaN NaN	NaN NaN NaN	80.49 242.24 203.00	NaN NaN NaN	NaN NaN NaN
NaN NaN NaN	NaN NaN NaN	NaN NaN NaN	NaN NaN NaN	NaN NaN NaN	71.99 215.79 198.00	NaN NaN NaN	NaN NaN NaN
NaN NaN NaN	NaN NaN NaN	NaN NaN NaN	NaN NaN NaN	NaN NaN NaN	57.04 196.48 218.00	NaN NaN NaN	NaN NaN NaN
NaN NaN NaN	NaN NaN NaN	NaN NaN NaN	NaN NaN NaN	NaN NaN NaN	38.79 186.83 229.00	NaN NaN NaN	NaN NaN NaN
NaN NaN NaN	NaN NaN NaN	NaN NaN NaN	NaN NaN NaN	NaN NaN NaN	33.17 188.28 130.00	NaN NaN NaN	NaN NaN NaN
NaN NaN NaN	NaN NaN NaN	NaN NaN NaN	NaN NaN NaN	NaN NaN NaN	27.76 188.79 89.00	NaN NaN NaN	NaN NaN NaN
NaN NaN NaN	NaN NaN NaN	NaN NaN NaN	NaN NaN NaN	NaN NaN NaN	28.53 169.14 176.00	NaN NaN NaN	NaN NaN NaN
NaN NaN NaN	NaN NaN NaN	NaN NaN NaN	NaN NaN NaN	NaN NaN NaN	35.84 146.64 181.00	NaN NaN NaN	NaN NaN NaN
NaN NaN NaN	NaN NaN NaN	NaN NaN NaN	NaN NaN NaN	NaN NaN NaN	52.79 113.30 154.00	NaN NaN NaN	NaN NaN NaN
NaN NaN NaN	NaN NaN NaN	NaN NaN NaN	NaN NaN NaN	NaN NaN NaN	68.20 94.01 146.00	NaN NaN NaN	NaN NaN NaN
NaN NaN NaN	NaN NaN NaN	NaN NaN NaN	NaN NaN NaN	NaN NaN NaN	94.72 70.22 107.00	NaN NaN NaN	NaN NaN NaN
NaN NaN NaN	NaN NaN NaN	NaN NaN NaN	NaN NaN NaN	NaN NaN NaN	107.19 60.99 91.00	NaN NaN NaN	NaN NaN NaN
NaN NaN NaN	NaN NaN NaN	NaN NaN NaN	NaN NaN NaN	NaN NaN NaN	132.75 49.30 67.00	NaN NaN NaN	NaN NaN NaN
NaN NaN NaN	NaN NaN NaN	NaN NaN NaN	NaN NaN NaN	NaN NaN NaN	157.48 41.51 85.00	NaN NaN NaN	NaN NaN NaN
NaN NaN NaN	NaN NaN NaN	NaN NaN NaN	NaN NaN NaN	NaN NaN NaN	183.50 37.92 80.00	NaN NaN NaN	NaN NaN NaN
NaN NaN NaN	NaN NaN NaN	NaN NaN NaN	NaN NaN NaN	NaN NaN NaN	214.62 36.65 79.00	279.50 35.80 30.00	NaN NaN NaN
NaN NaN NaN	NaN NaN NaN	NaN NaN NaN	NaN NaN NaN	NaN NaN NaN	247.74 41.48 73.00	280.63 36.08 48.00	NaN NaN NaN
NaN NaN NaN	NaN NaN NaN	NaN NaN NaN	NaN NaN NaN	NaN NaN NaN	273.68 53.27 66.00	282.47 36.60 62.00	NaN NaN NaN
NaN NaN NaN	NaN NaN NaN	NaN NaN NaN	NaN NaN NaN	NaN NaN NaN	NaN NaN NaN	283.68 36.63 81.00	NaN NaN NaN
NaN NaN NaN	NaN NaN NaN	NaN NaN NaN	NaN NaN NaN	NaN NaN NaN	NaN NaN NaN	284.42 37.07 81.00	NaN NaN NaN
NaN NaN NaN	NaN NaN NaN	NaN NaN NaN	NaN NaN NaN	NaN NaN NaN	NaN NaN NaN	284.46 37.18 85.00	NaN NaN NaN
NaN NaN NaN	NaN NaN NaN	NaN NaN NaN	NaN NaN NaN	NaN NaN NaN	NaN NaN NaN	285.38 38.73 56.00	NaN NaN NaN
NaN NaN NaN	NaN NaN NaN	NaN NaN NaN	NaN NaN NaN	NaN NaN NaN	310.81 72.73 52.00	NaN NaN NaN	NaN NaN NaN
NaN NaN NaN	NaN NaN NaN	NaN NaN NaN	NaN NaN NaN	NaN NaN NaN	310.82 72.46 57.00	NaN NaN NaN	NaN NaN NaN
NaN NaN NaN	NaN NaN NaN	NaN NaN NaN	NaN NaN NaN	NaN NaN NaN	310.46 71.46 67.00	NaN NaN NaN	NaN NaN NaN
NaN NaN NaN	NaN NaN NaN	NaN NaN NaN	NaN NaN NaN	NaN NaN NaN	310.43 71.54 69.00	NaN NaN NaN	NaN NaN NaN
NaN NaN NaN	NaN NaN NaN	NaN NaN NaN	NaN NaN NaN	156.20 354.73 64.00	310.32 70.99 75.00	NaN NaN NaN	NaN NaN NaN
NaN NaN NaN	NaN NaN NaN	NaN NaN NaN	NaN NaN NaN	165.62 330.52 117.00	310.55 71.07 83.00	NaN NaN NaN	NaN NaN NaN
NaN NaN NaN	NaN NaN NaN	NaN NaN NaN	NaN NaN NaN	179.01 282.78 78.00	310.40 71.07 87.00	NaN NaN NaN	NaN NaN NaN
NaN NaN NaN	NaN NaN NaN	NaN NaN NaN	NaN NaN NaN	213.57 240.88 90.00	310.34 71.24 86.00	NaN NaN NaN	NaN NaN NaN
NaN NaN NaN	NaN NaN NaN	NaN NaN NaN	NaN NaN NaN	210.40 185.84 101.00	310.34 71.17 86.00	NaN NaN NaN	NaN NaN NaN
NaN NaN NaN	NaN NaN NaN	NaN NaN NaN	NaN NaN NaN	199.24 129.56 50.00	311.70 74.25 56.00	NaN NaN NaN	NaN NaN NaN
NaN NaN NaN	NaN NaN NaN	NaN NaN NaN	NaN NaN NaN	164.61 93.09 123.00	328.73 91.18 67.00	298.64 47.46 69.00	NaN NaN NaN
NaN NaN NaN	NaN NaN NaN	NaN NaN NaN	NaN NaN NaN	111.95 67.29 133.00	328.86 89.57 81.00	299.44 47.59 80.00	NaN NaN NaN
NaN NaN NaN	NaN NaN NaN	NaN NaN NaN	NaN NaN NaN	77.83 75.98 121.00	328.07 89.21 82.00	299.71 47.55 83.00	NaN NaN NaN
NaN NaN NaN	NaN NaN NaN	NaN NaN NaN	NaN NaN NaN	47.83 120.34 163.00	328.22 89.04 78.00	299.90 47.63 89.00	NaN NaN NaN
NaN NaN NaN	NaN NaN NaN	NaN NaN NaN	NaN NaN NaN	21.90 164.19 185.00	328.02 88.92 80.00	299.64 47.51 95.00	NaN NaN NaN
NaN NaN NaN	NaN NaN NaN	NaN NaN NaN	NaN NaN NaN	22.00 211.73 197.00	341.90 109.17 60.00	299.69 47.49 94.00	NaN NaN NaN
NaN NaN NaN	NaN NaN NaN	NaN NaN NaN	NaN NaN NaN	26.80 257.96 162.00	NaN NaN NaN	301.88 49.51 98.00	NaN NaN NaN
NaN NaN NaN	NaN NaN NaN	NaN NaN NaN	NaN NaN NaN	43.27 293.80 148.00	NaN NaN NaN	303.00 50.18 100.00	NaN NaN NaN
NaN NaN NaN	NaN NaN NaN	NaN NaN NaN	NaN NaN NaN	59.72 312.38 133.00	NaN NaN NaN	305.14 51.49 87.00	NaN NaN NaN
NaN NaN NaN	NaN NaN NaN	NaN NaN NaN	NaN NaN NaN	83.50 332.23 98.00	355.82 276.88 33.00	307.64 52.78 77.00	NaN NaN NaN
NaN NaN NaN	NaN NaN NaN	NaN NaN NaN	NaN NaN NaN	NaN NaN NaN	NaN NaN NaN	310.71 54.86 59.00	NaN NaN NaN
NaN NaN NaN	NaN NaN NaN	NaN NaN NaN	NaN NaN NaN	NaN NaN NaN	NaN NaN NaN	312.87 56.72 47.00	NaN NaN NaN
NaN NaN NaN	NaN NaN NaN	NaN NaN NaN	NaN NaN NaN	NaN NaN NaN	226.96 372.17 54.00	314.68 58.41 44.00	NaN NaN NaN
NaN NaN NaN	NaN NaN NaN	NaN NaN NaN	NaN NaN NaN	NaN NaN NaN	185.55 373.05 77.00	317.14 61.22 63.00	NaN NaN NaN
NaN NaN NaN	NaN NaN NaN	NaN NaN NaN	NaN NaN NaN	NaN NaN NaN	125.85 355.58 106.00	319.42 63.96 72.00	NaN NaN NaN
NaN NaN NaN	NaN NaN NaN	NaN NaN NaN	NaN NaN NaN	NaN NaN NaN	76.59 319.28 165.00	323.47 67.74 91.00	NaN NaN NaN
NaN NaN NaN	NaN NaN NaN	NaN NaN NaN	NaN NaN NaN	NaN NaN NaN	50.98 283.34 183.00	330.21 75.19 68.00	NaN NaN NaN
NaN NaN NaN	NaN NaN NaN	NaN NaN NaN	NaN NaN NaN	NaN NaN NaN	40.13 249.51 230.00	341.52 90.41 46.00	NaN NaN NaN
NaN NaN NaN	NaN NaN NaN	NaN NaN NaN	NaN NaN NaN	NaN NaN NaN	33.59 221.34 228.00	NaN NaN NaN	NaN NaN NaN
NaN NaN NaN	NaN NaN NaN	NaN NaN NaN	NaN NaN NaN	NaN NaN NaN	33.51 172.83 174.00	NaN NaN NaN	NaN NaN NaN
NaN NaN NaN	NaN NaN NaN	NaN NaN NaN	NaN NaN NaN	NaN NaN NaN	44.64 130.57 145.00	NaN NaN NaN	NaN NaN NaN
NaN NaN NaN	NaN NaN NaN	NaN NaN NaN	NaN NaN NaN	NaN NaN NaN	68.38 92.64 131.00	NaN NaN NaN	NaN NaN NaN
NaN NaN NaN	325.82 320.86 51.00	NaN NaN NaN	NaN NaN NaN	NaN NaN NaN	80.83 79.54 112.00	NaN NaN NaN	NaN NaN NaN
NaN NaN NaN	324.93 320.72 58.00	NaN NaN NaN	NaN NaN NaN	NaN NaN NaN	108.96 58.81 72.00	NaN NaN NaN	NaN NaN NaN
NaN NaN NaN	325.58 320.78 55.00	NaN NaN NaN	NaN NaN NaN	NaN NaN NaN	135.14 45.33 72.00	NaN NaN NaN	NaN NaN NaN
NaN NaN NaN	325.32 321.03 62.00	NaN NaN NaN	NaN NaN NaN	NaN NaN NaN	185.38 34.52 60.00	NaN NaN NaN	NaN NaN NaN
NaN NaN NaN	324.12 321.63 84.00	NaN NaN NaN	NaN NaN NaN	NaN NaN NaN	249.77 41.67 52.00	NaN NaN NaN	NaN NaN NaN
NaN NaN NaN	323.11 322.01 99.00	NaN NaN NaN	NaN NaN NaN	NaN NaN NaN	308.60 72.79 47.00	359.77 179.72 65.00	NaN NaN NaN
NaN NaN NaN	322.16 322.31 108.00	NaN NaN NaN	NaN NaN NaN	NaN NaN NaN	342.42 108.53 45.00	341.26 184.07 122.00	NaN NaN NaN
NaN NaN NaN	321.35 322.61 103.00	NaN NaN NaN	NaN NaN NaN	303.23 286.36 81.00	NaN NaN NaN	320.85 190.75 161.00	NaN NaN NaN
NaN NaN NaN	319.34 324.93 100.00	NaN NaN NaN	NaN NaN NaN	257.97 276.51 121.00	NaN NaN NaN	298.03 196.72 190.00	NaN NaN NaN
NaN NaN NaN	314.63 329.68 84.00	NaN NaN NaN	NaN NaN NaN	251.85 244.42 127.00	NaN NaN NaN	271.75 204.27 191.00	NaN NaN NaN
NaN NaN NaN	313.07 330.42 84.00	NaN NaN NaN	NaN NaN NaN	241.50 217.12 68.00	NaN NaN NaN	244.44 215.84 182.00	NaN NaN NaN
NaN NaN NaN	313.44 329.19 110.00	NaN NaN NaN	NaN NaN NaN	223.77 191.13 97.00	NaN NaN NaN	221.45 227.09 159.00	NaN NaN NaN
NaN NaN NaN	311.72 327.13 136.00	NaN NaN NaN	NaN NaN NaN	230.49 181.88 126.00	NaN NaN NaN	200.01 238.67 140.00	NaN NaN NaN
NaN NaN NaN	309.13 327.04 149.00	NaN NaN NaN	NaN NaN NaN	223.68 187.14 90.00	NaN NaN NaN	180.92 250.70 158.00	NaN NaN NaN
NaN NaN NaN	301.81 324.79 161.00	NaN NaN NaN	NaN NaN NaN	213.50 192.03 117.00	NaN NaN NaN	170.93 259.08 172.00	NaN NaN NaN
NaN NaN NaN	294.64 321.37 175.00	NaN NaN NaN	NaN NaN NaN	204.66 184.80 125.00	355.13 279.15 55.00	162.00 266.64 173.00	NaN NaN NaN
NaN NaN NaN	289.30 314.05 184.00	NaN NaN NaN	NaN NaN NaN	208.53 185.83 113.00	340.56 302.84 61.00	149.53 283.54 191.00	NaN NaN NaN
NaN NaN NaN	289.36 304.85 184.00	NaN NaN NaN	NaN NaN NaN	191.97 175.89 38.00	NaN NaN NaN	138.66 301.84 206.00	NaN NaN NaN
NaN NaN NaN	289.90 293.11 188.00	NaN NaN NaN	NaN NaN NaN	NaN NaN NaN	NaN NaN NaN	128.32 320.91 208.00	NaN NaN NaN
NaN NaN NaN	289.11 280.79 161.00	NaN NaN NaN	NaN NaN NaN	NaN NaN NaN	203.96 375.98 48.00	123.80 332.02 180.00	NaN NaN NaN
NaN NaN NaN	287.50 271.86 36.00	NaN NaN NaN	NaN NaN NaN	NaN NaN NaN	160.27 371.16 74.00	121.65 334.23 167.00	NaN NaN NaN
NaN NaN NaN	285.39 245.55 31.00	NaN NaN NaN	NaN NaN NaN	149.06 185.21 102.00	109.31 350.18 107.00	123.44 331.43 79.00	NaN NaN NaN
NaN NaN NaN	NaN NaN NaN	NaN NaN NaN	NaN NaN NaN	146.54 184.44 95.00	98.12 342.79 125.00	NaN NaN NaN	NaN NaN NaN
NaN NaN NaN	NaN NaN NaN	NaN NaN NaN	NaN NaN NaN	131.46 174.24 74.00	75.07 321.81 129.00	135.95 343.24 109.00	NaN NaN NaN
NaN NaN NaN	NaN NaN NaN	NaN NaN NaN	NaN NaN NaN	113.77 188.77 159.00	47.34 285.17 161.00	142.44 345.36 113.00	NaN NaN NaN
NaN NaN NaN	NaN NaN NaN	NaN NaN NaN	NaN NaN NaN	111.84 214.14 101.00	31.86 248.97 187.00	140.88 344.58 118.00	NaN NaN NaN
NaN NaN NaN	285.32 251.25 44.00	NaN NaN NaN	NaN NaN NaN	105.54 221.13 111.00	27.66 212.18 189.00	140.69 344.90 108.00	NaN NaN NaN
NaN NaN NaN	285.49 251.22 41.00	NaN NaN NaN	NaN NaN NaN	84.93 271.74 160.00	36.75 152.17 156.00	143.01 345.19 106.00	NaN NaN NaN
NaN NaN NaN	NaN NaN NaN	NaN NaN NaN	NaN NaN NaN	85.56 309.65 180.00	58.91 103.84 117.00	142.43 346.42 98.00	NaN NaN NaN
NaN NaN NaN	NaN NaN NaN	NaN NaN NaN	NaN NaN NaN	85.10 313.13 185.00	65.76 96.35 150.00	141.40 344.09 131.00	NaN NaN NaN
NaN NaN NaN	NaN NaN NaN	NaN NaN NaN	NaN NaN NaN	90.54 321.43 175.00	88.96 72.02 93.00	138.64 339.12 161.00	NaN NaN NaN
NaN NaN NaN	NaN NaN NaN	NaN NaN NaN	NaN NaN NaN	91.07 321.24 168.00	131.79 46.85 61.00	132.96 338.90 166.00	NaN NaN NaN
NaN NaN NaN	NaN NaN NaN	NaN NaN NaN	NaN NaN NaN	88.49 324.55 145.00	200.82 33.34 38.00	122.13 338.35 176.00	NaN NaN NaN
NaN NaN NaN	NaN NaN NaN	NaN NaN NaN	NaN NaN NaN	84.37 329.63 57.00	245.36 38.98 66.00	114.02 333.66 170.00	NaN NaN NaN
NaN NaN NaN	NaN NaN NaN	NaN NaN NaN	NaN NaN NaN	78.98 325.83 63.00	NaN NaN NaN	105.56 328.88 185.00	NaN NaN NaN
NaN NaN NaN	NaN NaN NaN	NaN NaN NaN	NaN NaN NaN	68.66 319.95 59.00	344.43 112.03 35.00	102.39 324.71 177.00	NaN NaN NaN
NaN NaN NaN	NaN NaN NaN	NaN NaN NaN	NaN NaN NaN	56.33 310.46 83.00	NaN NaN NaN	91.85 319.08 202.00	NaN NaN NaN
NaN NaN NaN	NaN NaN NaN	NaN NaN NaN	NaN NaN NaN	47.48 297.96 125.00	NaN NaN NaN	85.46 311.98 207.00	NaN NaN NaN
NaN NaN NaN	289.09 266.33 43.00	NaN NaN NaN	NaN NaN NaN	40.76 292.76 127.00	NaN NaN NaN	78.18 304.23 209.00	NaN NaN NaN
NaN NaN NaN	288.68 266.00 41.00	NaN NaN NaN	NaN NaN NaN	38.72 288.90 118.00	NaN NaN NaN	80.38 298.72 214.00	NaN NaN NaN
NaN NaN NaN	287.79 264.88 48.00	NaN NaN NaN	NaN NaN NaN	38.62 288.88 119.00	NaN NaN NaN	75.21 296.38 217.00	NaN NaN NaN
NaN NaN NaN	287.50 263.28 60.00	NaN NaN NaN	NaN NaN NaN	32.31 273.68 121.00	NaN NaN NaN	67.92 290.14 220.00	NaN NaN NaN
NaN NaN NaN	287.74 262.29 76.00	NaN NaN NaN	NaN NaN NaN	20.02 243.12 170.00	NaN NaN NaN	64.70 285.86 207.00	NaN NaN NaN
NaN NaN NaN	287.54 262.14 72.00	NaN NaN NaN	NaN NaN NaN	17.62 220.20 148.00	NaN NaN NaN	60.69 279.01 191.00	NaN NaN NaN
NaN NaN NaN	288.42 262.77 60.00	NaN NaN NaN	NaN NaN NaN	18.72 203.93 149.00	NaN NaN NaN	61.19 278.39 201.00	NaN NaN NaN
NaN NaN NaN	287.68 261.94 77.00	NaN NaN NaN	NaN NaN NaN	18.93 199.42 155.00	241.78 370.85 74.00	61.04 278.92 202.00	NaN NaN NaN
NaN NaN NaN	289.13 261.21 84.00	NaN NaN NaN	NaN NaN NaN	19.19 199.01 165.00	217.93 374.77 57.00	60.23 278.18 201.00	NaN NaN NaN
NaN NaN NaN	289.76 260.06 112.00	NaN NaN NaN	NaN NaN NaN	18.69 199.00 160.00	191.48 375.68 50.00	52.36 264.60 216.00	NaN NaN NaN
NaN NaN NaN	290.53 258.22 108.00	NaN NaN NaN	NaN NaN NaN	18.60 198.89 157.00	176.74 374.57 58.00	44.53 255.75 255.00	NaN NaN NaN
NaN NaN NaN	286.98 253.47 173.00	NaN NaN NaN	NaN NaN NaN	18.58 198.80 153.00	172.42 373.80 59.00	44.98 250.32 214.00	NaN NaN NaN
NaN NaN NaN	286.72 253.05 183.00	NaN NaN NaN	NaN NaN NaN	18.79 198.38 160.00	162.37 368.44 104.00	35.00 243.98 212.00	NaN NaN NaN
NaN NaN NaN	286.37 251.72 192.00	NaN NaN NaN	NaN NaN NaN	20.68 176.34 166.00	137.00 363.39 101.00	32.65 233.95 204.00	NaN NaN NaN
NaN NaN NaN	285.69 250.97 206.00	NaN NaN NaN	NaN NaN NaN	27.08 142.36 147.00	110.41 349.30 133.00	30.59 222.26 213.00	NaN NaN NaN
NaN NaN NaN	285.16 251.23 194.00	NaN NaN NaN	NaN NaN NaN	50.62 96.61 85.00	81.91 327.83 163.00	29.13 210.92 210.00	NaN NaN NaN
NaN NaN NaN	285.08 252.65 199.00	NaN NaN NaN	NaN NaN NaN	73.14 71.92 59.00	61.96 300.71 196.00	28.16 200.52 210.00	NaN NaN NaN
NaN NaN NaN	282.99 252.09 196.00	NaN NaN NaN	NaN NaN NaN	123.72 42.70 40.00	54.32 289.92 208.00	28.84 186.95 221.00	NaN NaN NaN
NaN NaN NaN	282.33 252.36 189.00	NaN NaN NaN	NaN NaN NaN	182.41 30.38 34.00	39.13 258.37 201.00	29.65 170.80 233.00	NaN NaN NaN
NaN NaN NaN	276.96 252.12 170.00	NaN NaN NaN	NaN NaN NaN	NaN NaN NaN	31.96 226.90 230.00	31.33 157.21 217.00	68.71 332.26 35.00
NaN NaN NaN	275.41 253.18 165.00	NaN NaN NaN	NaN NaN NaN	NaN NaN NaN	29.17 197.30 234.00	34.77 143.32 60.00	72.53 332.62 97.00
NaN NaN NaN	272.53 255.81 144.00	NaN NaN NaN	NaN NaN NaN	NaN NaN NaN	30.58 178.83 214.00	NaN NaN NaN	74.35 333.37 134.00
NaN NaN NaN	270.75 258.30 141.00	NaN NaN NaN	NaN NaN NaN	NaN NaN NaN	32.90 169.10 217.00	NaN NaN NaN	75.65 334.09 157.00
NaN NaN NaN	272.28 262.29 138.00	NaN NaN NaN	NaN NaN NaN	NaN NaN NaN	38.39 144.96 215.00	NaN NaN NaN	75.42 334.02 158.00
NaN NaN NaN	268.86 270.04 159.00	NaN NaN NaN	NaN NaN NaN	348.84 135.84 31.00	49.77 118.21 172.00	NaN NaN NaN	75.43 333.99 157.00
NaN NaN NaN	269.23 273.36 171.00	NaN NaN NaN	NaN NaN NaN	348.04 141.72 50.00	74.10 91.54 177.00	NaN NaN NaN	76.14 334.19 155.00
NaN NaN NaN	264.98 280.31 163.00	NaN NaN NaN	NaN NaN NaN	347.00 147.11 72.00	113.37 62.35 99.00	NaN NaN NaN	76.82 334.30 156.00
NaN NaN NaN	261.14 283.46 167.00	NaN NaN NaN	NaN NaN NaN	335.61 171.45 49.00	148.12 48.48 82.00	NaN NaN NaN	77.10 334.40 154.00
NaN NaN NaN	261.08 283.02 143.00	NaN NaN NaN	NaN NaN NaN	317.84 200.38 99.00	192.92 39.77 83.00	NaN NaN NaN	78.79 335.26 151.00
NaN NaN NaN	258.59 282.56 104.00	NaN NaN NaN	NaN NaN NaN	301.31 218.70 91.00	244.37 53.43 86.00	NaN NaN NaN	81.92 337.63 153.00
NaN NaN NaN	256.94 282.38 53.00	NaN NaN NaN	NaN NaN NaN	263.18 241.72 139.00	289.35 80.91 77.00	NaN NaN NaN	86.97 340.98 148.00
NaN NaN NaN	NaN NaN NaN	NaN NaN NaN	NaN NaN NaN	244.32 268.58 128.00	327.36 127.26 39.00	NaN NaN NaN	93.28 345.74 146.00
NaN NaN NaN	NaN NaN NaN	NaN NaN NaN	NaN NaN NaN	237.57 292.82 144.00	309.92 183.29 92.00	NaN NaN NaN	101.62 351.04 140.00
NaN NaN NaN	NaN NaN NaN	NaN NaN NaN	NaN NaN NaN	206.00 328.86 137.00	298.26 229.61 135.00	NaN NaN NaN	109.34 355.84 128.00
NaN NaN NaN	NaN NaN NaN	NaN NaN NaN	NaN NaN NaN	177.95 355.63 100.00	263.33 277.02 158.00	NaN NaN NaN	119.79 360.63 124.00
NaN NaN NaN	NaN NaN NaN	NaN NaN NaN	NaN NaN NaN	NaN NaN NaN	202.46 288.37 164.00	NaN NaN NaN	133.46 366.33 118.00
NaN NaN NaN	NaN NaN NaN	NaN NaN NaN	NaN NaN NaN	NaN NaN NaN	143.36 287.81 159.00	NaN NaN NaN	149.72 371.73 107.00
NaN NaN NaN	NaN NaN NaN	NaN NaN NaN	NaN NaN NaN	NaN NaN NaN	87.90 269.36 176.00	NaN NaN NaN	162.92 374.51 114.00
NaN NaN NaN	NaN NaN NaN	NaN NaN NaN	NaN NaN NaN	NaN NaN NaN	40.18 254.84 229.00	NaN NaN NaN	170.03 375.33 113.00
NaN NaN NaN	225.56 297.67 52.00	NaN NaN NaN	NaN NaN NaN	NaN NaN NaN	34.85 238.55 223.00	NaN NaN NaN	177.48 376.79 111.00
NaN NaN NaN	216.35 296.79 156.00	NaN NaN NaN	NaN NaN NaN	144.74 367.38 42.00	28.46 200.05 237.00	NaN NaN NaN	190.16 376.56 107.00
NaN NaN NaN	203.35 291.20 133.00	NaN NaN NaN	NaN NaN NaN	130.77 361.94 31.00	33.80 185.28 212.00	NaN NaN NaN	202.79 376.38 112.00
NaN NaN NaN	198.49 276.75 109.00	NaN NaN NaN	NaN NaN NaN	118.95 358.90 42.00	28.97 181.64 156.00	NaN NaN NaN	217.41 374.85 108.00
NaN NaN NaN	198.34 269.75 95.00	NaN NaN NaN	NaN NaN NaN	105.88 353.72 69.00	33.45 179.06 127.00	NaN NaN NaN	234.81 371.32 103.00
NaN NaN NaN	200.25 267.99 103.00	NaN NaN NaN	NaN NaN NaN	107.62 352.33 69.00	37.54 169.55 246.00	NaN NaN NaN	250.51 366.74 94.00
NaN NaN NaN	200.17 267.44 100.00	NaN NaN NaN	NaN NaN NaN	106.13 337.82 123.00	39.75 157.25 224.00	NaN NaN NaN	265.74 360.39 93.00
NaN NaN NaN	196.03 264.93 75.00	NaN NaN NaN	NaN NaN NaN	112.28 314.06 157.00	51.67 123.96 171.00	NaN NaN NaN	277.65 354.44 84.00
NaN NaN NaN	191.71 259.14 85.00	NaN NaN NaN	NaN NaN NaN	132.42 275.48 139.00	77.36 88.79 159.00	NaN NaN NaN	281.83 353.18 94.00
NaN NaN NaN	188.62 255.06 50.00	NaN NaN NaN	NaN NaN NaN	132.81 240.50 54.00	97.47 72.15 137.00	NaN NaN NaN	284.60 350.18 95.00
NaN NaN NaN	NaN NaN NaN	NaN NaN NaN	NaN NaN NaN	122.75 221.86 36.00	121.90 56.06 86.00	NaN NaN NaN	285.57 348.56 97.00
NaN NaN NaN	NaN NaN NaN	NaN NaN NaN	NaN NaN NaN	123.25 223.17 36.00	150.85 43.08 98.00	NaN NaN NaN	284.61 346.12 125.00
NaN NaN NaN	NaN NaN NaN	NaN NaN NaN	NaN NaN NaN	NaN NaN NaN	150.33 43.01 96.00	NaN NaN NaN	284.94 344.09 137.00
NaN NaN NaN	NaN NaN NaN	NaN NaN NaN	NaN NaN NaN	83.37 183.61 105.00	162.20 41.69 100.00	34.96 135.08 90.00	289.95 339.45 143.00
NaN NaN NaN	NaN NaN NaN	NaN NaN NaN	NaN NaN NaN	43.03 169.29 175.00	180.29 36.64 78.00	37.28 132.15 176.00	299.20 332.89 131.00
NaN NaN NaN	NaN NaN NaN	NaN NaN NaN	NaN NaN NaN	17.92 179.19 209.00	218.12 35.71 84.00	38.55 130.99 202.00	309.60 324.68 117.00
NaN NaN NaN	NaN NaN NaN	NaN NaN NaN	NaN NaN NaN	16.92 208.26 195.00	254.37 44.35 65.00	38.51 130.74 204.00	321.69 312.78 112.00
NaN NaN NaN	NaN NaN NaN	NaN NaN NaN	NaN NaN NaN	23.54 241.13 181.00	293.70 62.91 54.00	38.43 130.80 205.00	334.69 300.53 115.00
NaN NaN NaN	NaN NaN NaN	NaN NaN NaN	NaN NaN NaN	31.44 273.93 151.00	323.24 87.11 46.00	38.60 130.85 198.00	341.92 290.25 111.00
NaN NaN NaN	NaN NaN NaN	NaN NaN NaN	NaN NaN NaN	54.39 295.84 152.00	346.74 115.34 50.00	38.53 130.89 201.00	342.85 283.18 96.00
NaN NaN NaN	NaN NaN NaN	NaN NaN NaN	NaN NaN NaN	76.08 320.00 142.00	NaN NaN NaN	38.61 130.68 206.00	345.53 273.73 79.00
NaN NaN NaN	NaN NaN NaN	NaN NaN NaN	NaN NaN NaN	91.55 337.81 94.00	NaN NaN NaN	38.50 130.81 204.00	353.75 261.91 81.00
NaN NaN NaN	NaN NaN NaN	NaN NaN NaN	NaN NaN NaN	98.71 342.74 69.00	NaN NaN NaN	40.80 128.94 199.00	357.52 254.85 33.00
NaN NaN NaN	NaN NaN NaN	NaN NaN NaN	NaN NaN NaN	NaN NaN NaN	NaN NaN NaN	43.39 121.94 196.00	NaN NaN NaN
NaN NaN NaN	NaN NaN NaN	NaN NaN NaN	NaN NaN NaN	NaN NaN NaN	NaN NaN NaN	49.48 112.84 186.00	360.19 232.95 42.00
NaN NaN NaN	NaN NaN NaN	NaN NaN NaN	NaN NaN NaN	NaN NaN NaN	NaN NaN NaN	57.44 99.18 170.00	363.88 216.37 75.00
NaN NaN NaN	NaN NaN NaN	NaN NaN NaN	NaN NaN NaN	154.69 368.00 36.00	NaN NaN NaN	66.71 87.07 163.00	364.86 203.70 88.00
NaN NaN NaN	NaN NaN NaN	NaN NaN NaN	NaN NaN NaN	173.07 368.36 42.00	NaN NaN NaN	76.46 75.43 148.00	361.30 198.98 50.00
NaN NaN NaN	NaN NaN NaN	NaN NaN NaN	NaN NaN NaN	NaN NaN NaN	NaN NaN NaN	89.73 63.22 143.00	359.46 188.61 56.00
NaN NaN NaN	NaN NaN NaN	NaN NaN NaN	NaN NaN NaN	NaN NaN NaN	252.67 367.29 78.00	102.83 52.30 130.00	361.56 175.55 82.00
NaN NaN NaN	NaN NaN NaN	NaN NaN NaN	NaN NaN NaN	234.50 355.87 30.00	220.32 372.71 72.00	104.03 51.07 133.00	359.96 166.90 80.00
NaN NaN NaN	NaN NaN NaN	NaN NaN NaN	NaN NaN NaN	227.29 348.91 91.00	208.43 374.22 67.00	104.22 50.86 126.00	354.45 165.05 56.00
NaN NaN NaN	NaN NaN NaN	NaN NaN NaN	NaN NaN NaN	215.16 327.14 114.00	176.78 373.07 59.00	107.34 48.49 131.00	356.15 154.27 85.00
NaN NaN NaN	NaN NaN NaN	NaN NaN NaN	NaN NaN NaN	215.94 285.31 137.00	168.37 371.79 57.00	106.79 48.00 121.00	352.55 145.25 83.00
NaN NaN NaN	NaN NaN NaN	NaN NaN NaN	NaN NaN NaN	241.07 248.98 147.00	141.68 365.61 88.00	110.38 47.25 118.00	348.67 134.92 98.00
NaN NaN NaN	NaN NaN NaN	NaN NaN NaN	NaN NaN NaN	286.63 242.22 134.00	106.65 347.91 115.00	115.59 44.44 119.00	343.77 132.21 81.00
NaN NaN NaN	NaN NaN NaN	NaN NaN NaN	NaN NaN NaN	332.32 232.98 50.00	82.47 328.83 133.00	119.42 41.28 86.00	342.11 125.51 96.00
NaN NaN NaN	NaN NaN NaN	NaN NaN NaN	NaN NaN NaN	NaN NaN NaN	70.77 315.99 157.00	119.04 40.61 69.00	337.68 120.58 78.00
NaN NaN NaN	NaN NaN NaN	NaN NaN NaN	NaN NaN NaN	NaN NaN NaN	72.68 317.64 152.00	121.37 39.95 75.00	331.05 115.31 85.00
NaN NaN NaN	NaN NaN NaN	NaN NaN NaN	NaN NaN NaN	NaN NaN NaN	72.65 319.80 161.00	128.32 35.38 127.00	324.38 104.03 94.00
NaN NaN NaN	NaN NaN NaN	NaN NaN NaN	NaN NaN NaN	NaN NaN NaN	72.00 320.51 176.00	141.42 31.36 129.00	319.15 92.08 124.00
NaN NaN NaN	NaN NaN NaN	NaN NaN NaN	NaN NaN NaN	324.86 132.75 51.00	71.69 320.21 181.00	154.62 27.72 123.00	311.14 85.77 120.00
NaN NaN NaN	NaN NaN NaN	NaN NaN NaN	NaN NaN NaN	284.92 114.24 141.00	71.47 319.95 177.00	174.83 23.92 121.00	302.26 80.57 114.00
NaN NaN NaN	NaN NaN NaN	NaN NaN NaN	NaN NaN NaN	274.35 79.20 103.00	71.55 320.57 185.00	194.27 21.57 122.00	292.89 72.09 120.00
NaN NaN NaN	NaN NaN NaN	NaN NaN NaN	NaN NaN NaN	276.23 59.67 40.00	71.63 319.75 168.00	210.00 20.85 111.00	285.78 65.51 128.00
NaN NaN NaN	NaN NaN NaN	NaN NaN NaN	NaN NaN NaN	NaN NaN NaN	64.06 308.01 152.00	231.70 24.04 107.00	277.48 63.94 121.00
NaN NaN NaN	NaN NaN NaN	NaN NaN NaN	NaN NaN NaN	NaN NaN NaN	45.15 276.12 152.00	254.01 29.35 106.00	266.73 56.60 124.00
NaN NaN NaN	NaN NaN NaN	NaN NaN NaN	NaN NaN NaN	NaN NaN NaN	28.49 237.63 177.00	278.00 39.09 55.00	257.90 50.77 88.00
NaN NaN NaN	NaN NaN NaN	NaN NaN NaN	NaN NaN NaN	NaN NaN NaN	26.76 203.97 187.00	294.33 47.01 78.00	251.02 53.77 62.00
NaN NaN NaN	NaN NaN NaN	NaN NaN NaN	NaN NaN NaN	NaN NaN NaN	33.85 153.85 184.00	310.21 58.11 80.00	245.00 52.89 62.00
NaN NaN NaN	NaN NaN NaN	NaN NaN NaN	NaN NaN NaN	NaN NaN NaN	53.14 113.95 131.00	328.77 75.48 61.00	237.12 49.94 86.00
NaN NaN NaN	NaN NaN NaN	NaN NaN NaN	NaN NaN NaN	NaN NaN NaN	88.53 73.13 85.00	340.47 88.61 72.00	235.91 48.43 47.00
NaN NaN NaN	NaN NaN NaN	NaN NaN NaN	NaN NaN NaN	NaN NaN NaN	141.15 44.34 62.00	350.59 103.05 61.00	NaN NaN NaN
148.38 27.36 56.00	NaN NaN NaN	NaN NaN NaN	NaN NaN NaN	NaN NaN NaN	204.31 35.73 48.00	357.16 114.38 82.00	NaN NaN NaN
148.39 27.68 66.00	NaN NaN NaN	NaN NaN NaN	NaN NaN NaN	NaN NaN NaN	257.48 45.21 66.00	359.68 118.89 93.00	NaN NaN NaN
148.35 27.59 75.00	NaN NaN NaN	NaN NaN NaN	NaN NaN NaN	NaN NaN NaN	272.60 52.53 55.00	364.36 132.44 85.00	NaN NaN NaN
148.66 27.81 83.00	196.82 191.01 87.00	NaN NaN NaN	NaN NaN NaN	NaN NaN NaN	301.77 68.42 52.00	369.25 148.16 76.00	NaN NaN NaN
148.56 27.80 84.00	197.66 188.05 119.00	NaN NaN NaN	NaN NaN NaN	NaN NaN NaN	333.20 96.74 70.00	371.57 164.46 61.00	NaN NaN NaN
148.89 27.85 89.00	198.73 187.30 119.00	NaN NaN NaN	NaN NaN NaN	NaN NaN NaN	NaN NaN NaN	373.28 180.73 60.00	NaN NaN NaN
148.90 27.86 91.00	203.64 183.76 149.00	NaN NaN NaN	NaN NaN NaN	NaN NaN NaN	NaN NaN NaN	373.16 195.63 32.00	NaN NaN NaN
149.95 26.62 78.00	210.37 184.90 147.00	NaN NaN NaN	NaN NaN NaN	NaN NaN NaN	NaN NaN NaN	NaN NaN NaN	NaN NaN NaN
155.47 26.11 76.00	214.79 185.86 126.00	NaN NaN NaN	NaN NaN NaN	NaN NaN NaN	NaN NaN NaN	NaN NaN NaN	NaN NaN NaN
163.89 25.70 64.00	220.48 189.99 152.00	NaN NaN NaN	NaN NaN NaN	NaN NaN NaN	NaN NaN NaN	NaN NaN NaN	NaN NaN NaN
172.36 24.74 58.00	222.32 205.18 114.00	NaN NaN NaN	NaN NaN NaN	NaN NaN NaN	NaN NaN NaN	NaN NaN NaN	NaN NaN NaN
186.07 23.88 56.00	221.56 215.56 124.00	NaN NaN NaN	NaN NaN NaN	124.56 355.03 62.00	NaN NaN NaN	331.34 297.53 32.00	NaN NaN NaN
197.25 24.25 57.00	218.87 221.77 123.00	NaN NaN NaN	NaN NaN NaN	96.15 337.95 103.00	NaN NaN NaN	311.76 316.70 54.00	NaN NaN NaN
209.51 25.28 57.00	212.94 226.33 126.00	NaN NaN NaN	NaN NaN NaN	70.73 314.98 144.00	NaN NaN NaN	290.47 330.91 68.00	NaN NaN NaN
223.55 27.84 49.00	205.90 229.69 162.00	NaN NaN NaN	NaN NaN NaN	71.36 313.95 163.00	250.77 368.23 53.00	267.59 341.61 70.00	NaN NaN NaN
236.87 31.05 38.00	205.37 230.68 178.00	NaN NaN NaN	NaN NaN NaN	74.52 304.31 179.00	211.51 376.05 57.00	252.89 344.94 97.00	NaN NaN NaN
NaN NaN NaN	204.27 230.49 185.00	NaN NaN NaN	NaN NaN NaN	69.60 269.35 181.00	181.97 375.06 68.00	248.85 349.00 78.00	NaN NaN NaN
NaN NaN NaN	201.87 230.84 185.00	NaN NaN NaN	NaN NaN NaN	35.95 227.48 161.00	145.45 367.22 76.00	233.75 352.48 75.00	NaN NaN NaN
NaN NaN NaN	200.70 231.97 180.00	NaN NaN NaN	NaN NaN NaN	25.61 197.81 205.00	105.94 348.16 127.00	210.27 353.97 88.00	NaN NaN NaN
NaN NaN NaN	193.11 232.15 159.00	NaN NaN NaN	NaN NaN NaN	27.49 167.50 199.00	78.59 325.90 126.00	179.62 353.03 109.00	NaN NaN NaN
NaN NaN NaN	183.39 232.29 114.00	NaN NaN NaN	NaN NaN NaN	37.06 131.97 188.00	74.80 324.49 138.00	147.00 344.81 139.00	NaN NaN NaN
NaN NaN NaN	178.21 229.74 109.00	NaN NaN NaN	NaN NaN NaN	60.84 97.28 154.00	70.57 319.28 149.00	116.79 329.27 190.00	NaN NaN NaN
NaN NaN NaN	178.76 228.57 119.00	NaN NaN NaN	NaN NaN NaN	89.65 64.16 113.00	53.58 294.62 163.00	101.71 318.88 216.00	NaN NaN NaN
NaN NaN NaN	178.36 231.77 115.00	NaN NaN NaN	NaN NaN NaN	131.92 69.06 155.00	39.65 258.46 168.00	87.95 308.61 222.00	NaN NaN NaN
NaN NaN NaN	175.52 234.23 87.00	NaN NaN NaN	NaN NaN NaN	181.89 81.87 156.00	29.81 208.07 155.00	70.59 290.89 212.00	NaN NaN NaN
NaN NaN NaN	177.63 240.95 78.00	NaN NaN NaN	NaN NaN NaN	232.38 94.43 79.00	28.63 169.74 178.00	51.61 262.08 211.00	NaN NaN NaN
NaN NaN NaN	175.30 242.28 93.00	NaN NaN NaN	NaN NaN NaN	NaN NaN NaN	40.97 135.89 174.00	39.08 227.57 242.00	NaN NaN NaN
NaN NaN NaN	173.04 244.19 171.00	NaN NaN NaN	NaN NaN NaN	NaN NaN NaN	54.50 109.43 141.00	33.48 191.21 229.00	NaN NaN NaN
NaN NaN NaN	167.56 247.03 154.00	NaN NaN NaN	NaN NaN NaN	NaN NaN NaN	82.40 78.47 109.00	36.55 157.55 236.00	NaN NaN NaN
NaN NaN NaN	164.60 248.45 191.00	NaN NaN NaN	NaN NaN NaN	NaN NaN NaN	112.51 58.68 82.00	48.68 122.10 221.00	NaN NaN NaN
NaN NaN NaN	163.63 248.73 175.00	NaN NaN NaN	NaN NaN NaN	NaN NaN NaN	165.19 39.80 59.00	64.79 92.69 174.00	NaN NaN NaN
NaN NaN NaN	165.85 250.71 156.00	NaN NaN NaN	NaN NaN NaN	NaN NaN NaN	216.42 35.18 62.00	66.60 87.26 163.00	NaN NaN NaN
NaN NaN NaN	158.85 259.64 185.00	NaN NaN NaN	NaN NaN NaN	NaN NaN NaN	244.68 39.50 50.00	71.48 81.89 151.00	NaN NaN NaN
NaN NaN NaN	148.29 269.77 209.00	NaN NaN NaN	NaN NaN NaN	NaN NaN NaN	273.60 49.93 43.00	77.08 76.65 144.00	NaN NaN NaN
NaN NaN NaN	138.12 278.00 207.00	NaN NaN NaN	NaN NaN NaN	NaN NaN NaN	323.11 86.86 35.00	84.15 68.79 146.00	NaN NaN NaN
NaN NaN NaN	140.20 275.17 221.00	NaN NaN NaN	NaN NaN NaN	NaN NaN NaN	NaN NaN NaN	98.32 55.67 122.00	NaN NaN NaN
NaN NaN NaN	142.81 266.96 195.00	NaN NaN NaN	NaN NaN NaN	NaN NaN NaN	NaN NaN NaN	118.83 42.26 125.00	NaN NaN NaN
NaN NaN NaN	144.98 254.20 194.00	NaN NaN NaN	NaN NaN NaN	NaN NaN NaN	NaN NaN NaN	145.07 30.20 129.00	NaN NaN NaN
NaN NaN NaN	150.46 235.30 195.00	NaN NaN NaN	NaN NaN NaN	245.26 102.62 78.00	NaN NaN NaN	171.88 23.56 124.00	NaN NaN NaN
NaN NaN NaN	154.50 208.14 167.00	NaN NaN NaN	NaN NaN NaN	248.84 102.83 166.00	NaN NaN NaN	194.86 21.75 102.00	NaN NaN NaN
NaN NaN NaN	160.24 193.03 160.00	NaN NaN NaN	NaN NaN NaN	249.16 102.84 183.00	NaN NaN NaN	221.89 23.27 113.00	NaN NaN NaN
NaN NaN NaN	168.15 195.74 152.00	NaN NaN NaN	NaN NaN NaN	249.02 102.62 185.00	NaN NaN NaN	252.72 29.28 105.00	NaN NaN NaN
NaN NaN NaN	178.17 197.78 93.00	NaN NaN NaN	NaN NaN NaN	250.11 101.82 185.00	NaN NaN NaN	279.52 38.63 71.00	NaN NaN NaN
NaN NaN NaN	189.18 194.28 68.00	NaN NaN NaN	NaN NaN NaN	251.31 101.29 167.00	NaN NaN NaN	292.29 44.63 72.00	NaN NaN NaN
NaN NaN NaN	194.35 192.24 119.00	NaN NaN NaN	NaN NaN NaN	251.68 101.53 160.00	248.91 368.55 69.00	304.41 53.19 74.00	NaN NaN NaN
NaN NaN NaN	192.07 193.65 54.00	NaN NaN NaN	NaN NaN NaN	251.06 101.60 162.00	218.81 374.91 57.00	318.03 63.81 63.00	NaN NaN NaN
NaN NaN NaN	191.38 194.21 34.00	NaN NaN NaN	NaN NaN NaN	251.06 101.55 164.00	175.83 374.30 70.00	324.33 69.02 63.00	NaN NaN NaN
NaN NaN NaN	NaN NaN NaN	NaN NaN NaN	NaN NaN NaN	252.71 101.36 165.00	143.12 367.12 91.00	323.28 67.07 60.00	NaN NaN NaN
NaN NaN NaN	NaN NaN NaN	NaN NaN NaN	NaN NaN NaN	264.88 101.01 161.00	116.83 354.11 105.00	321.07 63.80 44.00	NaN NaN NaN
NaN NaN NaN	186.95 194.20 55.00	NaN NaN NaN	NaN NaN NaN	283.47 109.21 153.00	86.74 332.79 144.00	NaN NaN NaN	NaN NaN NaN
NaN NaN NaN	NaN NaN NaN	NaN NaN NaN	NaN NaN NaN	309.26 117.24 119.00	58.48 299.08 161.00	324.46 68.96 56.00	NaN NaN NaN
NaN NaN NaN	NaN NaN NaN	NaN NaN NaN	NaN NaN NaN	325.29 116.17 42.00	37.99 257.08 168.00	326.78 71.92 72.00	NaN NaN NaN
NaN NaN NaN	NaN NaN NaN	NaN NaN NaN	NaN NaN NaN	NaN NaN NaN	29.29 221.97 172.00	330.91 77.09 67.00	NaN NaN NaN
NaN NaN NaN	NaN NaN NaN	NaN NaN NaN	202.25 220.72 102.00	NaN NaN NaN	29.75 175.70 169.00	NaN NaN NaN	NaN NaN NaN
NaN NaN NaN	NaN NaN NaN	NaN NaN NaN	NaN NaN NaN	NaN NaN NaN	42.20 134.82 179.00	NaN NaN NaN	NaN NaN NaN
NaN NaN NaN	NaN NaN NaN	NaN NaN NaN	NaN NaN NaN	NaN NaN NaN	55.01 113.65 117.00	342.50 89.75 44.00	NaN NaN NaN
NaN NaN NaN	178.81 240.41 105.00	NaN NaN NaN	199.89 222.30 140.00	NaN NaN NaN	71.16 98.36 190.00	NaN NaN NaN	NaN NaN NaN
NaN NaN NaN	180.23 251.17 114.00	NaN NaN NaN	198.68 221.43 163.00	NaN NaN NaN	80.30 90.66 215.00	334.69 80.92 36.00	NaN NaN NaN
NaN NaN NaN	188.54 257.93 116.00	NaN NaN NaN	196.52 224.90 177.00	NaN NaN NaN	84.61 83.45 148.00	329.57 75.14 49.00	NaN NaN NaN
NaN NaN NaN	187.95 259.80 130.00	NaN NaN NaN	196.72 223.09 159.00	NaN NaN NaN	114.63 58.27 93.00	322.72 67.15 71.00	NaN NaN NaN
NaN NaN NaN	187.54 262.53 132.00	NaN NaN NaN	193.27 222.63 187.00	260.60 340.57 58.00	133.09 50.56 90.00	313.31 59.22 67.00	NaN NaN NaN
NaN NaN NaN	188.02 263.77 124.00	NaN NaN NaN	192.12 223.51 189.00	217.25 356.38 76.00	168.13 38.96 68.00	307.63 55.39 41.00	NaN NaN NaN
NaN NaN NaN	187.87 263.96 125.00	NaN NaN NaN	191.20 224.58 197.00	172.79 358.96 81.00	199.84 37.51 77.00	307.74 54.11 47.00	NaN NaN NaN
NaN NaN NaN	187.70 265.81 128.00	NaN NaN NaN	181.91 230.30 128.00	142.68 350.86 81.00	231.16 38.52 80.00	NaN NaN NaN	NaN NaN NaN
NaN NaN NaN	188.53 267.29 122.00	NaN NaN NaN	189.76 223.39 190.00	124.04 332.23 165.00	270.31 49.65 49.00	NaN NaN NaN	NaN NaN NaN
NaN NaN NaN	188.39 268.56 126.00	NaN NaN NaN	186.92 218.39 173.00	89.15 301.58 184.00	302.97 71.27 64.00	NaN NaN NaN	NaN NaN NaN
NaN NaN NaN	190.56 270.93 110.00	NaN NaN NaN	175.98 209.34 201.00	81.50 281.12 158.00	324.10 87.79 62.00	NaN NaN NaN	NaN NaN NaN
NaN NaN NaN	191.08 273.35 116.00	NaN NaN NaN	166.88 201.76 216.00	81.18 238.10 136.00	341.66 107.91 53.00	NaN NaN NaN	NaN NaN NaN
NaN NaN NaN	193.27 279.03 106.00	NaN NaN NaN	157.25 207.04 108.00	97.99 213.10 93.00	NaN NaN NaN	NaN NaN NaN	NaN NaN NaN
NaN NaN NaN	197.28 288.37 87.00	NaN NaN NaN	157.64 211.74 176.00	99.63 179.69 118.00	NaN NaN NaN	NaN NaN NaN	NaN NaN NaN
NaN NaN NaN	200.85 295.42 119.00	NaN NaN NaN	158.99 214.55 209.00	102.56 139.19 137.00	NaN NaN NaN	NaN NaN NaN	NaN NaN NaN
NaN NaN NaN	201.40 296.30 132.00	NaN NaN NaN	159.63 221.04 226.00	108.51 85.52 130.00	NaN NaN NaN	NaN NaN NaN	NaN NaN NaN
NaN NaN NaN	200.43 293.70 125.00	NaN NaN NaN	157.85 225.41 200.00	122.50 53.01 149.00	NaN NaN NaN	NaN NaN NaN	NaN NaN NaN
NaN NaN NaN	203.51 295.10 131.00	NaN NaN NaN	156.65 227.88 181.00	156.70 34.49 109.00	NaN NaN NaN	NaN NaN NaN	NaN NaN NaN
NaN NaN NaN	215.82 299.80 164.00	NaN NaN NaN	156.53 225.64 171.00	169.32 33.14 100.00	NaN NaN NaN	NaN NaN NaN	NaN NaN NaN
NaN NaN NaN	222.32 299.62 130.00	NaN NaN NaN	153.66 222.82 160.00	NaN NaN NaN	NaN NaN NaN	NaN NaN NaN	NaN NaN NaN
NaN NaN NaN	224.52 299.26 101.00	NaN NaN NaN	150.67 223.32 130.00	NaN NaN NaN	NaN NaN NaN	NaN NaN NaN	NaN NaN NaN
NaN NaN NaN	225.83 299.55 86.00	NaN NaN NaN	147.86 216.83 83.00	NaN NaN NaN	237.07 371.82 45.00	NaN NaN NaN	NaN NaN NaN
NaN NaN NaN	225.30 299.26 89.00	NaN NaN NaN	143.55 211.04 53.00	NaN NaN NaN	208.17 375.56 59.00	NaN NaN NaN	NaN NaN NaN
NaN NaN NaN	226.86 298.96 51.00	NaN NaN NaN	139.67 198.58 73.00	NaN NaN NaN	173.13 373.84 70.00	NaN NaN NaN	NaN NaN NaN
NaN NaN NaN	NaN NaN NaN	NaN NaN NaN	140.06 192.87 79.00	NaN NaN NaN	131.03 361.51 96.00	NaN NaN NaN	NaN NaN NaN
NaN NaN NaN	NaN NaN NaN	NaN NaN NaN	140.49 190.54 69.00	NaN NaN NaN	96.05 340.57 129.00	NaN NaN NaN	NaN NaN NaN
NaN NaN NaN	NaN NaN NaN	NaN NaN NaN	141.93 188.82 89.00	NaN NaN NaN	66.58 315.19 144.00	NaN NaN NaN	NaN NaN NaN
NaN NaN NaN	NaN NaN NaN	NaN NaN NaN	141.88 187.31 89.00	NaN NaN NaN	53.81 295.78 175.00	NaN NaN NaN	NaN NaN NaN
NaN NaN NaN	NaN NaN NaN	NaN NaN NaN	148.06 176.89 132.00	NaN NaN NaN	36.46 260.64 171.00	NaN NaN NaN	NaN NaN NaN
NaN NaN NaN	258.35 283.85 103.00	NaN NaN NaN	160.77 165.46 179.00	359.80 217.40 35.00	29.70 239.69 193.00	NaN NaN NaN	NaN NaN NaN
NaN NaN NaN	263.19 283.88 194.00	NaN NaN NaN	170.36 162.53 173.00	NaN NaN NaN	27.47 210.20 189.00	NaN NaN NaN	NaN NaN NaN
NaN NaN NaN	281.93 274.57 236.00	NaN NaN NaN	177.03 160.64 176.00	NaN NaN NaN	29.99 170.66 170.00	289.84 60.54 37.00	NaN NaN NaN
NaN NaN NaN	303.46 265.02 226.00	NaN NaN NaN	180.02 161.88 198.00	NaN NaN NaN	42.90 129.33 178.00	286.64 65.31 122.00	NaN NaN NaN
NaN NaN NaN	324.98 258.12 180.00	NaN NaN NaN	190.21 161.10 173.00	NaN NaN NaN	64.05 99.10 137.00	286.86 65.97 145.00	NaN NaN NaN
NaN NaN NaN	348.15 248.53 88.00	NaN NaN NaN	197.16 158.96 178.00	NaN NaN NaN	98.28 66.74 92.00	286.77 66.13 149.00	NaN NaN NaN
NaN NaN NaN	348.31 235.38 58.00	NaN NaN NaN	210.40 157.41 174.00	NaN NaN NaN	138.65 44.79 80.00	286.79 66.11 149.00	NaN NaN NaN
NaN NaN NaN	349.00 203.63 60.00	NaN NaN NaN	215.14 156.75 183.00	NaN NaN NaN	191.82 35.58 55.00	286.82 66.13 150.00	NaN NaN NaN
NaN NaN NaN	349.75 185.16 44.00	NaN NaN NaN	215.17 156.79 188.00	155.47 369.67 36.00	222.92 38.29 77.00	286.77 66.13 149.00	NaN NaN NaN
NaN NaN NaN	343.27 194.62 91.00	NaN NaN NaN	215.49 156.23 194.00	138.80 366.55 44.00	258.95 45.21 63.00	286.69 66.24 153.00	NaN NaN NaN
NaN NaN NaN	348.28 207.73 78.00	NaN NaN NaN	217.53 160.16 178.00	117.51 356.37 43.00	297.09 66.18 56.00	286.65 66.34 153.00	NaN NaN NaN
NaN NaN NaN	NaN NaN NaN	NaN NaN NaN	221.26 165.66 47.00	83.05 337.03 77.00	309.00 73.50 64.00	287.47 70.61 147.00	NaN NaN NaN
NaN NaN NaN	342.41 266.32 97.00	NaN NaN NaN	NaN NaN NaN	51.74 305.65 111.00	332.24 95.84 55.00	289.39 78.23 150.00	NaN NaN NaN
NaN NaN NaN	319.54 294.38 140.00	NaN NaN NaN	NaN NaN NaN	36.62 287.75 114.00	352.98 125.50 40.00	291.80 83.35 154.00	NaN NaN NaN
NaN NaN NaN	283.55 324.71 184.00	NaN NaN NaN	NaN NaN NaN	28.39 267.67 133.00	NaN NaN NaN	295.06 87.52 143.00	NaN NaN NaN
NaN NaN NaN	248.98 338.06 206.00	NaN NaN NaN	NaN NaN NaN	20.73 237.61 165.00	NaN NaN NaN	300.76 91.78 144.00	NaN NaN NaN
NaN NaN NaN	207.29 347.96 214.00	NaN NaN NaN	NaN NaN NaN	18.57 200.40 157.00	NaN NaN NaN	307.29 100.30 152.00	NaN NaN NaN
NaN NaN NaN	168.56 329.74 212.00	NaN NaN NaN	NaN NaN NaN	22.21 177.48 155.00	NaN NaN NaN	316.75 110.35 152.00	NaN NaN NaN
NaN NaN NaN	167.77 308.94 201.00	NaN NaN NaN	NaN NaN NaN	25.13 167.89 212.00	NaN NaN NaN	323.17 118.83 151.00	NaN NaN NaN
NaN NaN NaN	167.30 274.03 184.00	NaN NaN NaN	NaN NaN NaN	29.63 144.30 184.00	NaN NaN NaN	327.01 125.94 132.00	NaN NaN NaN
NaN NaN NaN	164.42 236.59 153.00	NaN NaN NaN	NaN NaN NaN	43.65 114.96 135.00	NaN NaN NaN	330.59 132.13 128.00	NaN NaN NaN
NaN NaN NaN	163.72 217.09 143.00	NaN NaN NaN	NaN NaN NaN	56.35 102.23 155.00	NaN NaN NaN	332.64 137.93 127.00	NaN NaN NaN
NaN NaN NaN	174.08 194.24 151.00	NaN NaN NaN	NaN NaN NaN	80.12 87.09 187.00	NaN NaN NaN	331.41 148.33 138.00	NaN NaN NaN
NaN NaN NaN	170.47 191.71 138.00	NaN NaN NaN	NaN NaN NaN	134.41 84.17 155.00	NaN NaN NaN	330.55 161.78 148.00	NaN NaN NaN
NaN NaN NaN	NaN NaN NaN	NaN NaN NaN	NaN NaN NaN	194.97 90.81 160.00	NaN NaN NaN	328.94 175.36 161.00	NaN NaN NaN
NaN NaN NaN	149.34 166.18 56.00	NaN NaN NaN	NaN NaN NaN	247.48 105.20 153.00	NaN NaN NaN	320.21 188.77 165.00	NaN NaN NaN
NaN NaN NaN	NaN NaN NaN	NaN NaN NaN	NaN NaN NaN	277.72 143.73 156.00	NaN NaN NaN	310.91 204.32 161.00	NaN NaN NaN
NaN NaN NaN	NaN NaN NaN	NaN NaN NaN	NaN NaN NaN	287.87 158.11 149.00	307.32 337.79 38.00	297.02 217.59 179.00	NaN NaN NaN
NaN NaN NaN	NaN NaN NaN	NaN NaN NaN	NaN NaN NaN	275.15 195.45 145.00	276.98 356.10 40.00	283.62 230.55 188.00	NaN NaN NaN
NaN NaN NaN	NaN NaN NaN	NaN NaN NaN	NaN NaN NaN	258.46 222.74 142.00	232.50 370.21 58.00	267.57 239.71 196.00	NaN NaN NaN
NaN NaN NaN	NaN NaN NaN	NaN NaN NaN	NaN NaN NaN	266.60 242.70 132.00	181.54 372.94 65.00	262.49 242.24 194.00	NaN NaN NaN
NaN NaN NaN	155.74 182.54 180.00	NaN NaN NaN	NaN NaN NaN	303.62 279.52 79.00	138.20 362.76 95.00	261.77 244.19 185.00	NaN NaN NaN
NaN NaN NaN	155.31 182.07 196.00	NaN NaN NaN	NaN NaN NaN	311.98 297.98 49.00	94.51 336.92 146.00	264.48 250.19 172.00	NaN NaN NaN
NaN NaN NaN	155.25 182.25 194.00	NaN NaN NaN	NaN NaN NaN	NaN NaN NaN	64.26 301.04 188.00	264.42 261.98 161.00	NaN NaN NaN
NaN NaN NaN	155.42 182.30 188.00	NaN NaN NaN	NaN NaN NaN	NaN NaN NaN	45.60 267.33 199.00	267.99 278.66 160.00	NaN NaN NaN
NaN NaN NaN	156.86 187.20 69.00	NaN NaN NaN	NaN NaN NaN	231.58 357.48 31.00	33.18 222.11 203.00	274.27 293.41 148.00	NaN NaN NaN
NaN NaN NaN	NaN NaN NaN	NaN NaN NaN	NaN NaN NaN	201.99 359.17 81.00	31.55 180.93 157.00	278.59 308.88 121.00	NaN NaN NaN
NaN NaN NaN	154.87 181.43 167.00	NaN NaN NaN	NaN NaN NaN	175.73 357.02 97.00	40.71 139.08 147.00	281.78 320.22 88.00	NaN NaN NaN
NaN NaN NaN	154.89 181.61 198.00	NaN NaN NaN	NaN NaN NaN	144.04 345.82 120.00	57.96 104.01 138.00	282.48 327.50 48.00	NaN NaN NaN
NaN NaN NaN	155.04 181.60 203.00	NaN NaN NaN	NaN NaN NaN	120.86 334.43 143.00	79.23 79.95 106.00	280.39 327.41 74.00	NaN NaN NaN
NaN NaN NaN	149.60 179.00 204.00	NaN NaN NaN	NaN NaN NaN	73.83 306.87 175.00	117.12 54.00 73.00	271.81 332.41 97.00	NaN NaN NaN
NaN NaN NaN	135.17 170.88 220.00	NaN NaN NaN	NaN NaN NaN	57.77 276.80 172.00	169.44 36.38 64.00	257.61 338.65 102.00	NaN NaN NaN
NaN NaN NaN	127.74 165.87 220.00	NaN NaN NaN	NaN NaN NaN	35.43 231.24 141.00	229.41 36.05 73.00	242.35 346.38 96.00	NaN NaN NaN
NaN NaN NaN	134.28 166.48 202.00	NaN NaN NaN	NaN NaN NaN	29.09 202.95 175.00	269.17 49.11 46.00	225.99 353.11 97.00	NaN NaN NaN
NaN NaN NaN	136.22 173.92 220.00	NaN NaN NaN	NaN NaN NaN	34.16 170.06 170.00	310.74 74.05 62.00	209.39 356.67 99.00	NaN NaN NaN
NaN NaN NaN	144.02 178.97 233.00	NaN NaN NaN	NaN NaN NaN	43.05 146.82 177.00	329.78 93.43 58.00	199.45 354.29 110.00	NaN NaN NaN
NaN NaN NaN	158.21 184.23 218.00	NaN NaN NaN	NaN NaN NaN	49.72 110.88 138.00	NaN NaN NaN	190.78 356.01 100.00	NaN NaN NaN
NaN NaN NaN	182.24 190.04 180.00	NaN NaN NaN	NaN NaN NaN	59.28 98.65 137.00	NaN NaN NaN	181.31 353.01 91.00	NaN NaN NaN
NaN NaN NaN	196.50 187.50 191.00	NaN NaN NaN	NaN NaN NaN	65.17 82.67 80.00	NaN NaN NaN	171.69 352.95 59.00	NaN NaN NaN
NaN NaN NaN	205.34 186.64 189.00	NaN NaN NaN	NaN NaN NaN	84.11 65.44 64.00	NaN NaN NaN	168.25 352.94 96.00	NaN NaN NaN
NaN NaN NaN	217.21 189.16 175.00	NaN NaN NaN	NaN NaN NaN	118.43 45.14 44.00	NaN NaN NaN	167.20 350.58 127.00	NaN NaN NaN
NaN NaN NaN	229.37 184.61 243.00	NaN NaN NaN	NaN NaN NaN	161.38 32.49 39.00	NaN NaN NaN	166.16 351.85 112.00	NaN NaN NaN
NaN NaN NaN	243.24 189.47 231.00	NaN NaN NaN	NaN NaN NaN	NaN NaN NaN	NaN NaN NaN	167.88 350.88 121.00	NaN NaN NaN
NaN NaN NaN	257.94 197.16 226.00	NaN NaN NaN	NaN NaN NaN	NaN NaN NaN	NaN NaN NaN	168.42 352.74 104.00	NaN NaN NaN
NaN NaN NaN	277.66 211.04 228.00	NaN NaN NaN	NaN NaN NaN	NaN NaN NaN	332.50 231.49 88.00	165.95 357.47 83.00	NaN NaN NaN
NaN NaN NaN	296.84 235.77 209.00	NaN NaN NaN	NaN NaN NaN	NaN NaN NaN	303.37 209.75 142.00	163.96 358.44 90.00	NaN NaN NaN
NaN NaN NaN	320.12 267.27 171.00	NaN NaN NaN	NaN NaN NaN	NaN NaN NaN	286.69 186.46 143.00	161.89 359.25 109.00	NaN NaN NaN
NaN NaN NaN	331.27 297.67 102.00	NaN NaN NaN	NaN NaN NaN	NaN NaN NaN	288.53 135.28 133.00	159.28 357.16 120.00	NaN NaN NaN
NaN NaN NaN	319.40 306.54 147.00	NaN NaN NaN	NaN NaN NaN	NaN NaN NaN	NaN NaN NaN	155.06 354.25 113.00	NaN NaN NaN
NaN NaN NaN	297.80 328.83 159.00	NaN NaN NaN	NaN NaN NaN	NaN NaN NaN	278.09 57.22 32.00	148.90 351.52 114.00	NaN NaN NaN
NaN NaN NaN	273.25 352.20 161.00	NaN NaN NaN	NaN NaN NaN	NaN NaN NaN	232.45 45.41 97.00	140.31 347.25 118.00	NaN NaN NaN
NaN NaN NaN	251.25 369.15 131.00	NaN NaN NaN	NaN NaN NaN	NaN NaN NaN	183.71 38.89 84.00	130.05 341.25 122.00	NaN NaN NaN
NaN NaN NaN	217.44 374.77 180.00	NaN NaN NaN	NaN NaN NaN	NaN NaN NaN	143.67 44.76 99.00	118.90 334.04 134.00	NaN NaN NaN
NaN NaN NaN	179.66 379.53 172.00	NaN NaN NaN	NaN NaN NaN	NaN NaN NaN	NaN NaN NaN	111.41 328.49 146.00	NaN NaN NaN
NaN NaN NaN	150.35 376.88 169.00	NaN NaN NaN	NaN NaN NaN	NaN NaN NaN	84.93 81.31 162.00	109.29 325.70 164.00	NaN NaN NaN
NaN NaN NaN	135.60 361.32 226.00	NaN NaN NaN	NaN NaN NaN	NaN NaN NaN	64.01 102.97 193.00	110.21 327.07 160.00	NaN NaN NaN
NaN NaN NaN	107.37 342.40 243.00	NaN NaN NaN	NaN NaN NaN	NaN NaN NaN	51.95 117.08 74.00	108.20 325.89 195.00	NaN NaN NaN
NaN NaN NaN	79.91 328.39 231.00	NaN NaN NaN	NaN NaN NaN	NaN NaN NaN	50.32 116.26 96.00	103.77 323.40 210.00	NaN NaN NaN
NaN NaN NaN	60.67 315.06 208.00	NaN NaN NaN	NaN NaN NaN	NaN NaN NaN	56.68 113.52 108.00	98.68 318.48 212.00	NaN NaN NaN
NaN NaN NaN	57.53 306.65 249.00	NaN NaN NaN	NaN NaN NaN	NaN NaN NaN	62.41 110.78 219.00	89.88 311.34 221.00	NaN NaN NaN
NaN NaN NaN	42.32 289.40 252.00	NaN NaN NaN	NaN NaN NaN	NaN NaN NaN	69.13 102.82 220.00	80.43 301.22 237.00	NaN NaN NaN
NaN NaN NaN	43.81 285.61 252.00	NaN NaN NaN	NaN NaN NaN	NaN NaN NaN	80.76 85.62 172.00	74.03 293.17 225.00	NaN NaN NaN
NaN NaN NaN	51.52 288.52 271.00	NaN NaN NaN	NaN NaN NaN	NaN NaN NaN	98.84 71.66 140.00	68.86 287.70 200.00	NaN NaN NaN
NaN NaN NaN	53.35 297.92 281.00	NaN NaN NaN	NaN NaN NaN	94.29 343.63 72.00	116.37 57.98 91.00	66.49 285.04 182.00	NaN NaN NaN
NaN NaN NaN	55.30 305.05 257.00	NaN NaN NaN	NaN NaN NaN	63.78 317.65 83.00	136.17 49.94 103.00	65.06 282.90 181.00	NaN NaN NaN
NaN NaN NaN	52.98 310.17 149.00	NaN NaN NaN	NaN NaN NaN	NaN NaN NaN	146.46 43.55 83.00	68.05 281.17 147.00	NaN NaN NaN
NaN NaN NaN	54.67 314.43 135.00	NaN NaN NaN	NaN NaN NaN	NaN NaN NaN	173.24 41.10 125.00	70.34 277.73 56.00	NaN NaN NaN
NaN NaN NaN	57.48 320.93 127.00	NaN NaN NaN	NaN NaN NaN	NaN NaN NaN	183.01 36.86 86.00	NaN NaN NaN	NaN NaN NaN
NaN NaN NaN	61.03 327.11 111.00	NaN NaN NaN	NaN NaN NaN	48.18 297.53 62.00	200.32 34.18 73.00	NaN NaN NaN	NaN NaN NaN
NaN NaN NaN	67.12 334.43 156.00	NaN NaN NaN	NaN NaN NaN	49.75 300.40 109.00	229.79 38.52 71.00	NaN NaN NaN	NaN NaN NaN
NaN NaN NaN	77.17 343.44 161.00	NaN NaN NaN	NaN NaN NaN	49.29 301.23 113.00	242.04 40.14 72.00	NaN NaN NaN	NaN NaN NaN
NaN NaN NaN	89.49 353.51 138.00	NaN NaN NaN	NaN NaN NaN	49.26 300.60 123.00	241.43 39.87 84.00	NaN NaN NaN	NaN NaN NaN
NaN NaN NaN	104.89 364.06 118.00	NaN NaN NaN	NaN NaN NaN	50.21 302.40 114.00	240.98 39.59 87.00	NaN NaN NaN	NaN NaN NaN
NaN NaN NaN	109.66 366.88 122.00	NaN NaN NaN	NaN NaN NaN	50.38 303.05 116.00	240.95 39.51 83.00	NaN NaN NaN	NaN NaN NaN
NaN NaN NaN	109.71 367.25 114.00	NaN NaN NaN	NaN NaN NaN	50.12 303.30 113.00	240.69 39.38 88.00	NaN NaN NaN	NaN NaN NaN
NaN NaN NaN	109.73 367.29 115.00	NaN NaN NaN	NaN NaN NaN	50.13 302.97 114.00	240.20 39.04 95.00	NaN NaN NaN	NaN NaN NaN
NaN NaN NaN	109.46 366.96 121.00	NaN NaN NaN	NaN NaN NaN	46.24 298.20 111.00	239.97 38.94 98.00	NaN NaN NaN	NaN NaN NaN
NaN NaN NaN	109.46 366.96 121.00	NaN NaN NaN	NaN NaN NaN	49.25 303.27 60.00	240.14 38.79 101.00	NaN NaN NaN	NaN NaN NaN
NaN NaN NaN	109.78 367.26 134.00	NaN NaN NaN	NaN NaN NaN	51.22 309.32 60.00	253.28 42.02 86.00	NaN NaN NaN	NaN NaN NaN
NaN NaN NaN	110.65 367.91 133.00	NaN NaN NaN	NaN NaN NaN	59.26 318.19 88.00	264.38 51.44 108.00	NaN NaN NaN	NaN NaN NaN
NaN NaN NaN	119.35 369.52 136.00	NaN NaN NaN	NaN NaN NaN	71.24 330.61 106.00	268.18 72.51 133.00	NaN NaN NaN	NaN NaN NaN
NaN NaN NaN	136.79 375.80 141.00	NaN NaN NaN	NaN NaN NaN	84.72 342.45 100.00	276.98 89.23 143.00	NaN NaN NaN	NaN NaN NaN
NaN NaN NaN	155.32 380.83 129.00	NaN NaN NaN	NaN NaN NaN	93.91 343.89 95.00	295.94 93.17 144.00	NaN NaN NaN	NaN NaN NaN
NaN NaN NaN	180.48 383.54 120.00	NaN NaN NaN	NaN NaN NaN	106.55 354.01 78.00	320.17 96.41 86.00	NaN NaN NaN	NaN NaN NaN
NaN NaN NaN	211.81 381.73 111.00	NaN NaN NaN	NaN NaN NaN	129.59 362.64 39.00	338.69 110.93 61.00	NaN NaN NaN	NaN NaN NaN
NaN NaN NaN	243.44 373.36 97.00	NaN NaN NaN	NaN NaN NaN	135.52 360.85 65.00	349.86 128.51 49.00	NaN NaN NaN	NaN NaN NaN
NaN NaN NaN	272.71 360.86 77.00	NaN NaN NaN	NaN NaN NaN	159.08 352.88 109.00	NaN NaN NaN	NaN NaN NaN	NaN NaN NaN
NaN NaN NaN	300.97 340.87 38.00	NaN NaN NaN	NaN NaN NaN	167.80 323.42 110.00	NaN NaN NaN	NaN NaN NaN	NaN NaN NaN
NaN NaN NaN	325.41 317.24 46.00	NaN NaN NaN	NaN NaN NaN	169.57 277.05 86.00	NaN NaN NaN	NaN NaN NaN	NaN NaN NaN
NaN NaN NaN	337.39 300.11 36.00	NaN NaN NaN	NaN NaN NaN	170.90 228.85 87.00	NaN NaN NaN	NaN NaN NaN	NaN NaN NaN
NaN NaN NaN	346.93 281.00 41.00	NaN NaN NaN	NaN NaN NaN	NaN NaN NaN	344.00 279.67 64.00	NaN NaN NaN	NaN NaN NaN
NaN NaN NaN	354.67 259.95 39.00	NaN NaN NaN	NaN NaN NaN	109.64 146.84 113.00	322.21 319.37 38.00	NaN NaN NaN	NaN NaN NaN
NaN NaN NaN	357.86 240.45 44.00	NaN NaN NaN	NaN NaN NaN	58.54 119.47 163.00	300.46 334.83 87.00	NaN NaN NaN	NaN NaN NaN
NaN NaN NaN	358.75 231.61 51.00	NaN NaN NaN	NaN NaN NaN	30.30 134.55 179.00	279.35 349.78 89.00	NaN NaN NaN	NaN NaN NaN
NaN NaN NaN	355.71 226.21 80.00	NaN NaN NaN	NaN NaN NaN	23.56 171.67 203.00	261.69 358.32 100.00	NaN NaN NaN	NaN NaN NaN
NaN NaN NaN	344.27 217.64 94.00	NaN NaN NaN	NaN NaN NaN	23.01 220.61 203.00	240.84 366.22 114.00	NaN NaN NaN	NaN NaN NaN
NaN NaN NaN	331.60 207.98 129.00	NaN NaN NaN	NaN NaN NaN	44.90 254.56 146.00	210.40 368.62 122.00	NaN NaN NaN	NaN NaN NaN
NaN NaN NaN	328.84 205.10 145.00	NaN NaN NaN	NaN NaN NaN	71.74 282.56 167.00	174.08 366.60 122.00	NaN NaN NaN	NaN NaN NaN
NaN NaN NaN	310.71 182.04 184.00	NaN NaN NaN	NaN NaN NaN	48.13 292.88 171.00	143.86 356.35 167.00	NaN NaN NaN	NaN NaN NaN
NaN NaN NaN	294.85 152.11 175.00	NaN NaN NaN	NaN NaN NaN	41.92 282.32 169.00	121.07 348.15 165.00	NaN NaN NaN	NaN NaN NaN
NaN NaN NaN	287.57 123.26 164.00	NaN NaN NaN	NaN NaN NaN	40.24 277.09 157.00	98.54 332.54 186.00	NaN NaN NaN	NaN NaN NaN
NaN NaN NaN	277.58 89.87 141.00	NaN NaN NaN	NaN NaN NaN	45.89 289.70 150.00	86.02 322.53 177.00	NaN NaN NaN	NaN NaN NaN
NaN NaN NaN	271.55 81.84 148.00	NaN NaN NaN	NaN NaN NaN	55.49 300.09 146.00	74.94 318.67 99.00	NaN NaN NaN	NaN NaN NaN
NaN NaN NaN	259.71 81.80 175.00	NaN NaN NaN	NaN NaN NaN	65.76 316.34 114.00	62.77 305.99 132.00	NaN NaN NaN	NaN NaN NaN
NaN NaN NaN	241.50 80.69 190.00	NaN NaN NaN	NaN NaN NaN	66.21 315.04 118.00	52.98 295.80 129.00	NaN NaN NaN	NaN NaN NaN
NaN NaN NaN	223.81 78.20 199.00	NaN NaN NaN	NaN NaN NaN	73.94 326.35 102.00	46.23 285.50 166.00	NaN NaN NaN	NaN NaN NaN
NaN NaN NaN	213.07 70.10 199.00	NaN NaN NaN	NaN NaN NaN	76.40 331.59 91.00	37.15 263.09 181.00	NaN NaN NaN	NaN NaN NaN
NaN NaN NaN	206.28 61.27 190.00	NaN NaN NaN	NaN NaN NaN	86.22 336.01 82.00	35.77 260.08 164.00	NaN NaN NaN	NaN NaN NaN
NaN NaN NaN	198.33 50.92 158.00	NaN NaN NaN	NaN NaN NaN	102.92 342.67 79.00	30.51 245.09 196.00	NaN NaN NaN	NaN NaN NaN
NaN NaN NaN	196.18 54.94 173.00	NaN NaN NaN	NaN NaN NaN	113.92 347.39 119.00	25.57 212.14 189.00	NaN NaN NaN	NaN NaN NaN
NaN NaN NaN	183.34 58.53 190.00	NaN NaN NaN	NaN NaN NaN	110.58 342.70 142.00	25.54 195.65 197.00	NaN NaN NaN	NaN NaN NaN
NaN NaN NaN	161.73 67.88 218.00	NaN NaN NaN	NaN NaN NaN	114.15 333.88 162.00	30.78 168.59 192.00	NaN NaN NaN	NaN NaN NaN
NaN NaN NaN	144.25 66.73 215.00	NaN NaN NaN	NaN NaN NaN	121.71 309.84 152.00	36.54 144.01 135.00	NaN NaN NaN	NaN NaN NaN
NaN NaN NaN	139.29 64.62 200.00	NaN NaN NaN	NaN NaN NaN	131.15 264.71 127.00	41.51 131.66 164.00	NaN NaN NaN	NaN NaN NaN
NaN NaN NaN	146.29 69.53 220.00	NaN NaN NaN	NaN NaN NaN	150.32 242.98 47.00	48.50 116.11 141.00	NaN NaN NaN	NaN NaN NaN
NaN NaN NaN	155.56 87.54 203.00	NaN NaN NaN	NaN NaN NaN	154.51 247.11 37.00	70.32 87.70 124.00	NaN NaN NaN	NaN NaN NaN
NaN NaN NaN	162.27 112.76 198.00	NaN NaN NaN	NaN NaN NaN	NaN NaN NaN	97.77 65.14 87.00	NaN NaN NaN	NaN NaN NaN
NaN NaN NaN	162.85 130.50 201.00	NaN NaN NaN	NaN NaN NaN	NaN NaN NaN	131.66 48.23 74.00	NaN NaN NaN	NaN NaN NaN
NaN NaN NaN	158.35 155.38 206.00	NaN NaN NaN	NaN NaN NaN	NaN NaN NaN	175.10 35.32 72.00	NaN NaN NaN	NaN NaN NaN
NaN NaN NaN	145.59 171.33 209.00	NaN NaN NaN	NaN NaN NaN	119.68 196.15 147.00	208.75 33.96 71.00	NaN NaN NaN	NaN NaN NaN
NaN NaN NaN	124.96 188.94 219.00	NaN NaN NaN	NaN NaN NaN	131.35 176.37 112.00	262.70 45.66 50.00	NaN NaN NaN	NaN NaN NaN
NaN NaN NaN	101.56 207.35 215.00	NaN NaN NaN	NaN NaN NaN	135.77 175.91 75.00	312.79 76.88 33.00	NaN NaN NaN	NaN NaN NaN
NaN NaN NaN	83.10 224.00 212.00	NaN NaN NaN	NaN NaN NaN	145.72 173.39 54.00	337.13 101.66 32.00	NaN NaN NaN	NaN NaN NaN
NaN NaN NaN	59.36 239.18 245.00	NaN NaN NaN	NaN NaN NaN	155.44 169.38 34.00	NaN NaN NaN	NaN NaN NaN	NaN NaN NaN
NaN NaN NaN	42.74 250.73 271.00	NaN NaN NaN	NaN NaN NaN	169.22 170.41 58.00	NaN NaN NaN	NaN NaN NaN	NaN NaN NaN
NaN NaN NaN	42.01 251.55 276.00	NaN NaN NaN	NaN NaN NaN	177.82 167.91 104.00	371.90 203.23 30.00	NaN NaN NaN	NaN NaN NaN
NaN NaN NaN	43.64 255.70 270.00	NaN NaN NaN	NaN NaN NaN	NaN NaN NaN	NaN NaN NaN	NaN NaN NaN	NaN NaN NaN
NaN NaN NaN	50.67 274.44 263.00	NaN NaN NaN	NaN NaN NaN	182.89 151.83 118.00	NaN NaN NaN	NaN NaN NaN	NaN NaN NaN
NaN NaN NaN	63.35 305.21 255.00	NaN NaN NaN	NaN NaN NaN	204.92 134.12 100.00	NaN NaN NaN	NaN NaN NaN	NaN NaN NaN
NaN NaN NaN	71.85 325.49 255.00	NaN NaN NaN	NaN NaN NaN	229.28 142.06 109.00	NaN NaN NaN	NaN NaN NaN	NaN NaN NaN
NaN NaN NaN	83.38 332.76 262.00	NaN NaN NaN	NaN NaN NaN	232.14 140.81 125.00	NaN NaN NaN	NaN NaN NaN	NaN NaN NaN
NaN NaN NaN	102.20 347.41 249.00	NaN NaN NaN	NaN NaN NaN	235.09 131.28 135.00	NaN NaN NaN	NaN NaN NaN	NaN NaN NaN
NaN NaN NaN	113.91 359.33 228.00	NaN NaN NaN	NaN NaN NaN	225.52 113.53 129.00	310.78 335.22 37.00	NaN NaN NaN	NaN NaN NaN
NaN NaN NaN	119.65 358.73 227.00	NaN NaN NaN	NaN NaN NaN	208.40 109.56 142.00	NaN NaN NaN	NaN NaN NaN	NaN NaN NaN
NaN NaN NaN	135.11 367.21 221.00	NaN NaN NaN	NaN NaN NaN	188.99 126.15 100.00	280.85 353.13 52.00	NaN NaN NaN	NaN NaN NaN
NaN NaN NaN	144.78 369.58 204.00	NaN NaN NaN	NaN NaN NaN	187.04 150.45 113.00	263.27 362.81 48.00	NaN NaN NaN	NaN NaN NaN
NaN NaN NaN	152.63 377.59 123.00	NaN NaN NaN	NaN NaN NaN	181.32 166.46 90.00	262.47 363.49 43.00	NaN NaN NaN	NaN NaN NaN
NaN NaN NaN	166.38 381.38 94.00	NaN NaN NaN	NaN NaN NaN	174.69 175.59 106.00	242.09 368.97 58.00	NaN NaN NaN	NaN NaN NaN
NaN NaN NaN	180.09 383.44 82.00	NaN NaN NaN	NaN NaN NaN	166.03 172.75 72.00	218.62 372.93 58.00	NaN NaN NaN	NaN NaN NaN
NaN NaN NaN	192.68 383.85 85.00	NaN NaN NaN	NaN NaN NaN	157.19 170.92 48.00	192.98 375.21 43.00	NaN NaN NaN	NaN NaN NaN
NaN NaN NaN	207.90 383.41 100.00	NaN NaN NaN	NaN NaN NaN	158.58 177.33 43.00	147.33 367.49 72.00	NaN NaN NaN	NaN NaN NaN
NaN NaN NaN	221.50 381.42 105.00	NaN NaN NaN	NaN NaN NaN	146.85 192.54 101.00	128.68 358.66 94.00	NaN NaN NaN	NaN NaN NaN
NaN NaN NaN	238.81 376.25 80.00	NaN NaN NaN	NaN NaN NaN	110.30 204.79 112.00	110.94 351.37 117.00	NaN NaN NaN	NaN NaN NaN
NaN NaN NaN	262.65 366.50 68.00	NaN NaN NaN	NaN NaN NaN	97.16 201.94 126.00	90.41 334.42 140.00	NaN NaN NaN	NaN NaN NaN
NaN NaN NaN	285.79 353.33 33.00	NaN NaN NaN	NaN NaN NaN	76.46 198.37 139.00	67.70 313.68 152.00	NaN NaN NaN	NaN NaN NaN
NaN NaN NaN	NaN NaN NaN	NaN NaN NaN	NaN NaN NaN	49.21 194.06 175.00	65.28 313.36 134.00	NaN NaN NaN	NaN NaN NaN
NaN NaN NaN	NaN NaN NaN	NaN NaN NaN	NaN NaN NaN	26.80 178.01 204.00	54.45 300.16 162.00	NaN NaN NaN	NaN NaN NaN
NaN NaN NaN	NaN NaN NaN	NaN NaN NaN	NaN NaN NaN	21.76 174.19 122.00	38.90 269.40 164.00	NaN NaN NaN	NaN NaN NaN
NaN NaN NaN	NaN NaN NaN	NaN NaN NaN	NaN NaN NaN	20.49 179.18 90.00	28.13 235.02 178.00	NaN NaN NaN	NaN NaN NaN
NaN NaN NaN	NaN NaN NaN	NaN NaN NaN	NaN NaN NaN	19.75 178.00 80.00	25.79 207.58 201.00	NaN NaN NaN	NaN NaN NaN
NaN NaN NaN	NaN NaN NaN	NaN NaN NaN	NaN NaN NaN	17.34 171.68 74.00	30.60 174.33 183.00	NaN NaN NaN	NaN NaN NaN
NaN NaN NaN	NaN NaN NaN	NaN NaN NaN	NaN NaN NaN	19.01 162.05 123.00	46.16 133.73 165.00	NaN NaN NaN	NaN NaN NaN
NaN NaN NaN	NaN NaN NaN	NaN NaN NaN	NaN NaN NaN	22.24 145.08 142.00	65.01 102.84 171.00	NaN NaN NaN	NaN NaN NaN
NaN NaN NaN	NaN NaN NaN	NaN NaN NaN	NaN NaN NaN	27.10 130.68 138.00	80.55 88.04 139.00	NaN NaN NaN	NaN NaN NaN
NaN NaN NaN	NaN NaN NaN	NaN NaN NaN	NaN NaN NaN	38.51 113.09 112.00	90.93 79.10 141.00	NaN NaN NaN	NaN NaN NaN
NaN NaN NaN	359.14 201.62 37.00	NaN NaN NaN	NaN NaN NaN	54.21 91.04 90.00	NaN NaN NaN	NaN NaN NaN	NaN NaN NaN
NaN NaN NaN	358.25 197.08 72.00	NaN NaN NaN	NaN NaN NaN	87.46 59.97 65.00	NaN NaN NaN	NaN NaN NaN	NaN NaN NaN
NaN NaN NaN	357.35 196.05 79.00	NaN NaN NaN	NaN NaN NaN	118.98 42.33 66.00	NaN NaN NaN	NaN NaN NaN	NaN NaN NaN
NaN NaN NaN	354.11 193.98 100.00	NaN NaN NaN	NaN NaN NaN	147.05 35.51 39.00	NaN NaN NaN	NaN NaN NaN	NaN NaN NaN
NaN NaN NaN	341.10 187.73 100.00	NaN NaN NaN	NaN NaN NaN	NaN NaN NaN	NaN NaN NaN	NaN NaN NaN	NaN NaN NaN
NaN NaN NaN	324.93 177.86 147.00	NaN NaN NaN	NaN NaN NaN	NaN NaN NaN	NaN NaN NaN	NaN NaN NaN	NaN NaN NaN
NaN NaN NaN	310.53 159.04 181.00	NaN NaN NaN	NaN NaN NaN	NaN NaN NaN	NaN NaN NaN	NaN NaN NaN	NaN NaN NaN
NaN NaN NaN	291.04 133.81 178.00	NaN NaN NaN	NaN NaN NaN	NaN NaN NaN	NaN NaN NaN	NaN NaN NaN	NaN NaN NaN
NaN NaN NaN	272.42 110.99 184.00	NaN NaN NaN	NaN NaN NaN	NaN NaN NaN	NaN NaN NaN	NaN NaN NaN	NaN NaN NaN
NaN NaN NaN	258.07 87.50 179.00	NaN NaN NaN	NaN NaN NaN	NaN NaN NaN	NaN NaN NaN	NaN NaN NaN	NaN NaN NaN
NaN NaN NaN	243.05 64.96 151.00	NaN NaN NaN	NaN NaN NaN	NaN NaN NaN	98.53 68.84 32.00	NaN NaN NaN	NaN NaN NaN
NaN NaN NaN	232.46 60.54 167.00	NaN NaN NaN	NaN NaN NaN	NaN NaN NaN	NaN NaN NaN	NaN NaN NaN	NaN NaN NaN
NaN NaN NaN	211.47 56.01 179.00	NaN NaN NaN	NaN NaN NaN	NaN NaN NaN	99.63 68.41 73.00	NaN NaN NaN	NaN NaN NaN
NaN NaN NaN	200.19 55.00 173.00	NaN NaN NaN	NaN NaN NaN	NaN NaN NaN	99.83 68.64 75.00	NaN NaN NaN	NaN NaN NaN
NaN NaN NaN	189.48 57.39 193.00	NaN NaN NaN	NaN NaN NaN	NaN NaN NaN	99.08 68.75 59.00	NaN NaN NaN	NaN NaN NaN
NaN NaN NaN	165.40 58.92 214.00	NaN NaN NaN	NaN NaN NaN	NaN NaN NaN	99.17 68.50 46.00	NaN NaN NaN	NaN NaN NaN
NaN NaN NaN	141.34 56.29 180.00	NaN NaN NaN	NaN NaN NaN	NaN NaN NaN	98.74 68.49 39.00	NaN NaN NaN	NaN NaN NaN
NaN NaN NaN	138.00 66.54 209.00	NaN NaN NaN	NaN NaN NaN	267.91 315.26 53.00	98.92 68.84 49.00	NaN NaN NaN	NaN NaN NaN
NaN NaN NaN	133.16 83.00 214.00	NaN NaN NaN	NaN NaN NaN	230.76 292.18 93.00	100.64 68.58 110.00	NaN NaN NaN	NaN NaN NaN
NaN NaN NaN	126.31 104.91 213.00	NaN NaN NaN	NaN NaN NaN	179.74 283.15 87.00	101.35 68.36 133.00	NaN NaN NaN	NaN NaN NaN
NaN NaN NaN	119.19 118.74 211.00	NaN NaN NaN	NaN NaN NaN	134.38 266.83 100.00	110.17 61.85 117.00	NaN NaN NaN	NaN NaN NaN
NaN NaN NaN	106.64 139.05 221.00	NaN NaN NaN	NaN NaN NaN	91.47 255.55 146.00	108.22 65.84 162.00	NaN NaN NaN	NaN NaN NaN
NaN NaN NaN	88.34 159.91 224.00	NaN NaN NaN	NaN NaN NaN	48.18 282.04 173.00	118.69 60.37 100.00	NaN NaN NaN	NaN NaN NaN
NaN NaN NaN	63.80 178.84 251.00	NaN NaN NaN	NaN NaN NaN	50.65 297.46 168.00	113.26 59.61 122.00	NaN NaN NaN	NaN NaN NaN
NaN NaN NaN	32.41 190.83 291.00	NaN NaN NaN	NaN NaN NaN	60.93 313.70 135.00	110.90 63.77 154.00	NaN NaN NaN	NaN NaN NaN
NaN NaN NaN	38.30 192.30 261.00	NaN NaN NaN	NaN NaN NaN	74.80 324.89 122.00	113.20 76.54 193.00	NaN NaN NaN	NaN NaN NaN
NaN NaN NaN	45.36 198.40 258.00	NaN NaN NaN	NaN NaN NaN	83.90 329.83 124.00	111.22 76.61 183.00	NaN NaN NaN	NaN NaN NaN
NaN NaN NaN	57.94 211.15 248.00	NaN NaN NaN	NaN NaN NaN	85.85 338.43 97.00	115.72 77.13 184.00	NaN NaN NaN	NaN NaN NaN
NaN NaN NaN	75.58 229.77 226.00	NaN NaN NaN	NaN NaN NaN	88.26 339.91 58.00	133.87 81.06 194.00	NaN NaN NaN	NaN NaN NaN
NaN NaN NaN	88.82 254.96 218.00	NaN NaN NaN	NaN NaN NaN	94.27 339.26 62.00	174.68 95.53 177.00	NaN NaN NaN	NaN NaN NaN
NaN NaN NaN	93.94 278.89 220.00	NaN NaN NaN	NaN NaN NaN	106.88 342.89 90.00	226.05 105.60 160.00	NaN NaN NaN	NaN NaN NaN
NaN NaN NaN	96.86 308.65 223.00	NaN NaN NaN	NaN NaN NaN	121.30 335.91 165.00	257.72 62.36 112.00	NaN NaN NaN	NaN NaN NaN
NaN NaN NaN	89.40 340.26 243.00	NaN NaN NaN	NaN NaN NaN	130.00 312.64 160.00	268.17 59.15 103.00	NaN NaN NaN	NaN NaN NaN
NaN NaN NaN	97.04 342.80 225.00	NaN NaN NaN	NaN NaN NaN	132.84 288.14 146.00	305.49 73.13 98.00	NaN NaN NaN	NaN NaN NaN
NaN NaN NaN	105.32 348.24 236.00	NaN NaN NaN	NaN NaN NaN	147.36 243.27 55.00	309.62 83.77 69.00	NaN NaN NaN	NaN NaN NaN
NaN NaN NaN	117.71 357.95 220.00	NaN NaN NaN	NaN NaN NaN	133.27 234.92 60.00	328.28 107.76 46.00	NaN NaN NaN	NaN NaN NaN
NaN NaN NaN	127.90 365.68 189.00	NaN NaN NaN	NaN NaN NaN	123.45 205.86 49.00	347.10 124.77 61.00	NaN NaN NaN	NaN NaN NaN
NaN NaN NaN	139.19 365.87 214.00	NaN NaN NaN	NaN NaN NaN	132.05 173.67 87.00	351.81 126.38 52.00	NaN NaN NaN	NaN NaN NaN
NaN NaN NaN	161.39 369.85 215.00	NaN NaN NaN	NaN NaN NaN	130.47 174.99 119.00	347.03 115.23 30.00	NaN NaN NaN	NaN NaN NaN
NaN NaN NaN	180.06 376.09 133.00	NaN NaN NaN	NaN NaN NaN	151.67 176.67 52.00	337.67 102.00 36.00	NaN NaN NaN	NaN NaN NaN
NaN NaN NaN	191.71 377.56 150.00	NaN NaN NaN	NaN NaN NaN	163.29 168.02 45.00	NaN NaN NaN	NaN NaN NaN	NaN NaN NaN
NaN NaN NaN	202.11 379.55 47.00	NaN NaN NaN	NaN NaN NaN	187.18 150.51 122.00	345.88 114.25 48.00	NaN NaN NaN	NaN NaN NaN
NaN NaN NaN	200.73 379.84 37.00	NaN NaN NaN	NaN NaN NaN	199.35 138.46 100.00	NaN NaN NaN	NaN NaN NaN	NaN NaN NaN
NaN NaN NaN	200.41 381.14 37.00	NaN NaN NaN	NaN NaN NaN	205.02 136.86 95.00	NaN NaN NaN	NaN NaN NaN	NaN NaN NaN
NaN NaN NaN	194.43 382.76 51.00	NaN NaN NaN	NaN NaN NaN	227.42 150.41 137.00	NaN NaN NaN	NaN NaN NaN	NaN NaN NaN
NaN NaN NaN	189.87 384.57 60.00	NaN NaN NaN	NaN NaN NaN	226.60 154.59 157.00	NaN NaN NaN	NaN NaN NaN	NaN NaN NaN
NaN NaN NaN	184.15 385.75 60.00	NaN NaN NaN	NaN NaN NaN	221.57 178.35 89.00	NaN NaN NaN	NaN NaN NaN	NaN NaN NaN
NaN NaN NaN	183.90 386.72 69.00	NaN NaN NaN	NaN NaN NaN	240.16 203.19 83.00	NaN NaN NaN	NaN NaN NaN	NaN NaN NaN
NaN NaN NaN	181.43 386.53 87.00	NaN NaN NaN	NaN NaN NaN	253.56 209.64 140.00	NaN NaN NaN	NaN NaN NaN	NaN NaN NaN
NaN NaN NaN	179.49 385.88 105.00	NaN NaN NaN	NaN NaN NaN	287.56 228.96 124.00	NaN NaN NaN	NaN NaN NaN	NaN NaN NaN
NaN NaN NaN	167.99 383.63 116.00	NaN NaN NaN	NaN NaN NaN	302.73 232.89 119.00	NaN NaN NaN	NaN NaN NaN	NaN NaN NaN
NaN NaN NaN	164.40 382.80 126.00	NaN NaN NaN	NaN NaN NaN	NaN NaN NaN	NaN NaN NaN	NaN NaN NaN	NaN NaN NaN
NaN NaN NaN	157.51 381.99 128.00	NaN NaN NaN	NaN NaN NaN	NaN NaN NaN	NaN NaN NaN	NaN NaN NaN	NaN NaN NaN
NaN NaN NaN	146.08 378.76 132.00	NaN NaN NaN	NaN NaN NaN	NaN NaN NaN	NaN NaN NaN	NaN NaN NaN	NaN NaN NaN
NaN NaN NaN	130.92 372.90 143.00	NaN NaN NaN	214.73 199.28 100.00	NaN NaN NaN	NaN NaN NaN	NaN NaN NaN	NaN NaN NaN
NaN NaN NaN	112.63 363.52 167.00	NaN NaN NaN	213.05 200.83 145.00	NaN NaN NaN	NaN NaN NaN	NaN NaN NaN	NaN NaN NaN
NaN NaN NaN	98.07 353.65 212.00	NaN NaN NaN	212.82 200.93 153.00	NaN NaN NaN	NaN NaN NaN	NaN NaN NaN	NaN NaN NaN
NaN NaN NaN	94.06 349.94 231.00	NaN NaN NaN	212.84 200.97 153.00	NaN NaN NaN	NaN NaN NaN	NaN NaN NaN	NaN NaN NaN
NaN NaN NaN	85.39 341.71 241.00	NaN NaN NaN	212.85 200.97 153.00	NaN NaN NaN	333.06 96.33 54.00	NaN NaN NaN	NaN NaN NaN
NaN NaN NaN	75.70 335.45 251.00	NaN NaN NaN	212.82 201.08 154.00	NaN NaN NaN	311.90 76.12 50.00	NaN NaN NaN	NaN NaN NaN
NaN NaN NaN	59.88 320.33 229.00	NaN NaN NaN	212.78 199.89 147.00	NaN NaN NaN	273.84 51.46 63.00	NaN NaN NaN	NaN NaN NaN
NaN NaN NaN	45.96 299.48 231.00	NaN NaN NaN	209.30 199.08 155.00	302.38 280.03 37.00	229.42 36.66 85.00	NaN NaN NaN	NaN NaN NaN
NaN NaN NaN	33.88 274.92 248.00	NaN NaN NaN	204.84 200.11 166.00	274.29 262.83 92.00	203.42 34.30 101.00	NaN NaN NaN	NaN NaN NaN
NaN NaN NaN	28.57 259.85 277.00	NaN NaN NaN	203.12 202.87 165.00	238.67 241.19 104.00	182.24 38.35 122.00	NaN NaN NaN	NaN NaN NaN
NaN NaN NaN	25.42 241.71 269.00	NaN NaN NaN	200.35 208.01 91.00	NaN NaN NaN	175.01 39.74 142.00	NaN NaN NaN	NaN NaN NaN
NaN NaN NaN	23.67 228.39 267.00	NaN NaN NaN	NaN NaN NaN	NaN NaN NaN	148.65 45.76 122.00	NaN NaN NaN	NaN NaN NaN
NaN NaN NaN	21.91 217.89 277.00	NaN NaN NaN	NaN NaN NaN	175.31 145.65 96.00	122.37 66.70 187.00	NaN NaN NaN	NaN NaN NaN
NaN NaN NaN	22.07 206.90 243.00	NaN NaN NaN	NaN NaN NaN	190.25 100.62 115.00	105.59 79.49 177.00	NaN NaN NaN	NaN NaN NaN
NaN NaN NaN	22.23 195.93 131.00	NaN NaN NaN	NaN NaN NaN	220.80 54.43 88.00	81.14 110.75 200.00	NaN NaN NaN	NaN NaN NaN
NaN NaN NaN	NaN NaN NaN	NaN NaN NaN	NaN NaN NaN	NaN NaN NaN	64.99 168.71 208.00	NaN NaN NaN	NaN NaN NaN
NaN NaN NaN	NaN NaN NaN	NaN NaN NaN	NaN NaN NaN	NaN NaN NaN	92.70 202.69 186.00	NaN NaN NaN	NaN NaN NaN
NaN NaN NaN	NaN NaN NaN	NaN NaN NaN	NaN NaN NaN	NaN NaN NaN	99.59 236.32 126.00	NaN NaN NaN	NaN NaN NaN
NaN NaN NaN	NaN NaN NaN	NaN NaN NaN	NaN NaN NaN	NaN NaN NaN	88.89 297.03 197.00	NaN NaN NaN	NaN NaN NaN
NaN NaN NaN	NaN NaN NaN	NaN NaN NaN	NaN NaN NaN	NaN NaN NaN	104.01 333.06 200.00	NaN NaN NaN	NaN NaN NaN
NaN NaN NaN	NaN NaN NaN	NaN NaN NaN	NaN NaN NaN	312.68 100.97 31.00	141.09 357.75 161.00	NaN NaN NaN	NaN NaN NaN
NaN NaN NaN	NaN NaN NaN	NaN NaN NaN	NaN NaN NaN	NaN NaN NaN	179.11 348.09 201.00	NaN NaN NaN	NaN NaN NaN
NaN NaN NaN	NaN NaN NaN	NaN NaN NaN	NaN NaN NaN	NaN NaN NaN	235.75 330.92 178.00	NaN NaN NaN	NaN NaN NaN
NaN NaN NaN	NaN NaN NaN	NaN NaN NaN	NaN NaN NaN	NaN NaN NaN	288.51 322.81 156.00	NaN NaN NaN	NaN NaN NaN
NaN NaN NaN	NaN NaN NaN	NaN NaN NaN	NaN NaN NaN	NaN NaN NaN	294.96 324.65 147.00	NaN NaN NaN	NaN NaN NaN
NaN NaN NaN	NaN NaN NaN	NaN NaN NaN	NaN NaN NaN	NaN NaN NaN	314.92 291.48 120.00	NaN NaN NaN	NaN NaN NaN
NaN NaN NaN	NaN NaN NaN	NaN NaN NaN	NaN NaN NaN	NaN NaN NaN	315.27 237.02 128.00	NaN NaN NaN	NaN NaN NaN
NaN NaN NaN	NaN NaN NaN	NaN NaN NaN	NaN NaN NaN	253.05 43.66 38.00	310.82 183.49 120.00	NaN NaN NaN	251.77 45.37 35.00
NaN NaN NaN	NaN NaN NaN	NaN NaN NaN	NaN NaN NaN	252.60 43.40 45.00	325.57 148.04 111.00	NaN NaN NaN	251.44 45.44 39.00
NaN NaN NaN	NaN NaN NaN	NaN NaN NaN	NaN NaN NaN	NaN NaN NaN	339.39 120.97 74.00	NaN NaN NaN	251.58 45.58 38.00
NaN NaN NaN	NaN NaN NaN	NaN NaN NaN	NaN NaN NaN	237.03 43.57 98.00	335.03 106.44 39.00	NaN NaN NaN	251.58 45.58 38.00
NaN NaN NaN	NaN NaN NaN	NaN NaN NaN	NaN NaN NaN	208.82 60.61 131.00	323.09 91.43 77.00	NaN NaN NaN	251.48 44.76 33.00
NaN NaN NaN	NaN NaN NaN	NaN NaN NaN	NaN NaN NaN	164.31 55.14 131.00	290.33 77.49 104.00	NaN NaN NaN	NaN NaN NaN
NaN NaN NaN	NaN NaN NaN	NaN NaN NaN	NaN NaN NaN	132.07 47.03 152.00	243.65 59.18 142.00	NaN NaN NaN	NaN NaN NaN
NaN NaN NaN	NaN NaN NaN	NaN NaN NaN	NaN NaN NaN	99.58 60.17 116.00	213.49 40.52 120.00	NaN NaN NaN	NaN NaN NaN
NaN NaN NaN	24.18 182.39 159.00	NaN NaN NaN	NaN NaN NaN	68.98 87.96 95.00	185.31 43.49 140.00	NaN NaN NaN	NaN NaN NaN
NaN NaN NaN	25.07 179.47 244.00	NaN NaN NaN	NaN NaN NaN	45.73 120.56 166.00	141.50 50.12 151.00	NaN NaN NaN	NaN NaN NaN
NaN NaN NaN	25.09 179.53 252.00	NaN NaN NaN	NaN NaN NaN	33.09 154.18 192.00	114.13 69.16 181.00	NaN NaN NaN	NaN NaN NaN
NaN NaN NaN	25.00 179.41 256.00	NaN NaN NaN	NaN NaN NaN	25.89 183.36 225.00	86.23 86.18 190.00	NaN NaN NaN	NaN NaN NaN
NaN NaN NaN	25.00 179.41 256.00	NaN NaN NaN	NaN NaN NaN	26.75 184.80 200.00	75.48 102.66 205.00	NaN NaN NaN	NaN NaN NaN
NaN NaN NaN	24.95 179.34 257.00	NaN NaN NaN	NaN NaN NaN	26.90 184.86 177.00	53.78 129.55 219.00	NaN NaN NaN	NaN NaN NaN
NaN NaN NaN	25.02 179.41 262.00	NaN NaN NaN	NaN NaN NaN	22.63 167.11 105.00	49.25 147.33 227.00	NaN NaN NaN	NaN NaN NaN
NaN NaN NaN	25.02 179.46 258.00	NaN NaN NaN	NaN NaN NaN	23.27 149.10 67.00	46.75 191.10 208.00	NaN NaN NaN	NaN NaN NaN
NaN NaN NaN	24.96 179.46 257.00	NaN NaN NaN	NaN NaN NaN	25.28 138.33 110.00	74.61 229.83 205.00	NaN NaN NaN	NaN NaN NaN
NaN NaN NaN	26.75 175.98 263.00	NaN NaN NaN	NaN NaN NaN	36.59 116.21 106.00	99.34 227.04 146.00	NaN NaN NaN	NaN NaN NaN
NaN NaN NaN	30.59 164.52 249.00	NaN NaN NaN	NaN NaN NaN	62.46 82.27 67.00	106.89 213.18 125.00	NaN NaN NaN	NaN NaN NaN
NaN NaN NaN	36.56 147.32 235.00	NaN NaN NaN	NaN NaN NaN	77.68 67.49 63.00	111.33 216.87 75.00	NaN NaN NaN	NaN NaN NaN
NaN NaN NaN	46.75 128.25 216.00	NaN NaN NaN	NaN NaN NaN	110.62 46.45 58.00	126.01 209.17 115.00	NaN NaN NaN	NaN NaN NaN
NaN NaN NaN	58.98 110.74 214.00	NaN NaN NaN	NaN NaN NaN	143.43 36.50 56.00	156.30 189.12 128.00	NaN NaN NaN	NaN NaN NaN
NaN NaN NaN	73.50 93.77 183.00	NaN NaN NaN	NaN NaN NaN	NaN NaN NaN	171.29 185.98 112.00	NaN NaN NaN	NaN NaN NaN
NaN NaN NaN	91.46 78.70 159.00	NaN NaN NaN	NaN NaN NaN	NaN NaN NaN	180.34 178.30 121.00	NaN NaN NaN	NaN NaN NaN
NaN NaN NaN	112.59 65.74 138.00	NaN NaN NaN	NaN NaN NaN	NaN NaN NaN	197.15 196.92 133.00	NaN NaN NaN	NaN NaN NaN
NaN NaN NaN	132.10 57.46 126.00	NaN NaN NaN	NaN NaN NaN	NaN NaN NaN	191.60 207.01 169.00	NaN NaN NaN	NaN NaN NaN
NaN NaN NaN	156.76 51.86 123.00	NaN NaN NaN	NaN NaN NaN	NaN NaN NaN	203.51 222.83 177.00	NaN NaN NaN	NaN NaN NaN
NaN NaN NaN	188.45 48.56 108.00	NaN NaN NaN	NaN NaN NaN	NaN NaN NaN	222.81 217.59 143.00	NaN NaN NaN	NaN NaN NaN
NaN NaN NaN	215.65 50.32 115.00	NaN NaN NaN	NaN NaN NaN	NaN NaN NaN	220.55 201.56 129.00	NaN NaN NaN	NaN NaN NaN
287.44 51.80 54.00	238.79 56.48 105.00	NaN NaN NaN	NaN NaN NaN	NaN NaN NaN	231.28 206.52 134.00	NaN NaN NaN	NaN NaN NaN
287.83 51.15 59.00	268.15 69.41 86.00	NaN NaN NaN	NaN NaN NaN	NaN NaN NaN	234.60 215.28 138.00	NaN NaN NaN	NaN NaN NaN
288.20 51.40 55.00	282.50 76.57 113.00	NaN NaN NaN	NaN NaN NaN	NaN NaN NaN	245.88 218.82 193.00	NaN NaN NaN	NaN NaN NaN
288.42 52.42 50.00	285.88 78.68 117.00	NaN NaN NaN	NaN NaN NaN	NaN NaN NaN	308.01 233.02 173.00	NaN NaN NaN	NaN NaN NaN
289.00 52.83 54.00	290.05 80.95 132.00	NaN NaN NaN	NaN NaN NaN	NaN NaN NaN	355.63 240.35 49.00	NaN NaN NaN	NaN NaN NaN
289.65 52.98 55.00	285.79 91.59 145.00	NaN NaN NaN	NaN NaN NaN	NaN NaN NaN	NaN NaN NaN	NaN NaN NaN	NaN NaN NaN
289.68 52.95 56.00	273.20 115.61 181.00	NaN NaN NaN	NaN NaN NaN	NaN NaN NaN	NaN NaN NaN	NaN NaN NaN	NaN NaN NaN
NaN NaN NaN	263.44 136.75 195.00	NaN NaN NaN	NaN NaN NaN	NaN NaN NaN	NaN NaN NaN	NaN NaN NaN	NaN NaN NaN
NaN NaN NaN	255.11 158.94 192.00	NaN NaN NaN	192.75 232.74 65.00	NaN NaN NaN	NaN NaN NaN	NaN NaN NaN	NaN NaN NaN
NaN NaN NaN	259.94 176.74 200.00	NaN NaN NaN	193.19 231.05 95.00	NaN NaN NaN	NaN NaN NaN	NaN NaN NaN	NaN NaN NaN
NaN NaN NaN	272.12 191.43 196.00	NaN NaN NaN	194.08 228.24 143.00	NaN NaN NaN	328.11 91.73 62.00	NaN NaN NaN	NaN NaN NaN
NaN NaN NaN	276.23 203.78 147.00	NaN NaN NaN	194.17 227.96 147.00	NaN NaN NaN	312.50 77.43 54.00	NaN NaN NaN	NaN NaN NaN
NaN NaN NaN	NaN NaN NaN	NaN NaN NaN	194.10 227.94 149.00	NaN NaN NaN	NaN NaN NaN	NaN NaN NaN	NaN NaN NaN
NaN NaN NaN	279.79 215.42 73.00	NaN NaN NaN	194.21 227.90 154.00	NaN NaN NaN	311.27 94.16 74.00	NaN NaN NaN	NaN NaN NaN
NaN NaN NaN	279.53 215.67 86.00	NaN NaN NaN	194.23 227.83 155.00	NaN NaN NaN	311.37 99.92 112.00	NaN NaN NaN	NaN NaN NaN
NaN NaN NaN	281.28 215.43 76.00	NaN NaN NaN	194.14 227.94 156.00	NaN NaN NaN	337.55 122.37 73.00	NaN NaN NaN	NaN NaN NaN
NaN NaN NaN	281.70 215.12 73.00	NaN NaN NaN	194.94 226.88 154.00	NaN NaN NaN	NaN NaN NaN	NaN NaN NaN	NaN NaN NaN
NaN NaN NaN	279.78 220.92 131.00	NaN NaN NaN	194.94 223.23 155.00	NaN NaN NaN	NaN NaN NaN	NaN NaN NaN	NaN NaN NaN
NaN NaN NaN	279.08 220.69 180.00	NaN NaN NaN	191.09 220.57 155.00	NaN NaN NaN	NaN NaN NaN	NaN NaN NaN	NaN NaN NaN
NaN NaN NaN	278.75 223.31 179.00	NaN NaN NaN	181.76 215.62 184.00	NaN NaN NaN	NaN NaN NaN	NaN NaN NaN	NaN NaN NaN
NaN NaN NaN	278.27 223.23 182.00	NaN NaN NaN	174.95 204.51 160.00	NaN NaN NaN	297.94 329.65 108.00	NaN NaN NaN	NaN NaN NaN
NaN NaN NaN	277.47 222.59 175.00	NaN NaN NaN	171.32 199.56 211.00	NaN NaN NaN	269.43 353.30 90.00	NaN NaN NaN	NaN NaN NaN
NaN NaN NaN	277.04 225.63 171.00	NaN NaN NaN	170.63 200.91 206.00	NaN NaN NaN	250.03 365.17 75.00	NaN NaN NaN	NaN NaN NaN
NaN NaN NaN	277.51 228.17 176.00	NaN NaN NaN	167.05 203.18 202.00	NaN NaN NaN	NaN NaN NaN	NaN NaN NaN	NaN NaN NaN
NaN NaN NaN	275.72 226.24 160.00	NaN NaN NaN	159.13 205.49 196.00	91.92 339.82 76.00	NaN NaN NaN	NaN NaN NaN	NaN NaN NaN
291.72 79.76 82.00	272.46 224.62 156.00	NaN NaN NaN	159.70 208.43 188.00	91.21 338.65 102.00	242.98 370.64 55.00	NaN NaN NaN	NaN NaN NaN
289.27 81.59 109.00	268.45 221.80 177.00	NaN NaN NaN	157.70 217.66 194.00	91.20 338.71 101.00	NaN NaN NaN	NaN NaN NaN	NaN NaN NaN
286.27 85.05 119.00	264.69 219.93 175.00	NaN NaN NaN	156.15 226.77 171.00	91.18 338.67 103.00	NaN NaN NaN	NaN NaN NaN	NaN NaN NaN
283.45 85.63 119.00	258.16 218.44 172.00	NaN NaN NaN	157.44 225.83 183.00	91.15 338.67 104.00	NaN NaN NaN	NaN NaN NaN	NaN NaN NaN
284.39 85.52 122.00	257.00 219.82 165.00	NaN NaN NaN	162.70 220.46 229.00	90.95 338.48 105.00	NaN NaN NaN	NaN NaN NaN	NaN NaN NaN
285.92 84.71 127.00	257.68 221.74 142.00	NaN NaN NaN	180.08 218.69 220.00	90.99 338.54 106.00	NaN NaN NaN	NaN NaN NaN	NaN NaN NaN
286.03 84.69 126.00	255.73 225.33 115.00	NaN NaN NaN	215.49 203.37 170.00	91.22 339.03 99.00	NaN NaN NaN	NaN NaN NaN	NaN NaN NaN
287.93 83.93 120.00	254.47 226.40 118.00	NaN NaN NaN	236.65 186.57 127.00	91.22 339.03 99.00	NaN NaN NaN	NaN NaN NaN	NaN NaN NaN
284.72 85.90 130.00	249.73 228.38 130.00	NaN NaN NaN	230.04 170.88 136.00	91.17 338.87 101.00	359.78 267.93 41.00	NaN NaN NaN	NaN NaN NaN
278.35 87.20 133.00	245.47 233.70 152.00	NaN NaN NaN	225.64 165.48 163.00	76.46 326.97 91.00	338.61 280.63 75.00	NaN NaN NaN	NaN NaN NaN
267.76 85.56 140.00	240.31 241.83 151.00	NaN NaN NaN	215.06 161.84 188.00	55.80 309.36 106.00	279.48 291.38 157.00	NaN NaN NaN	NaN NaN NaN
254.75 85.28 153.00	237.32 248.11 146.00	NaN NaN NaN	202.91 161.87 188.00	44.29 295.18 122.00	226.79 326.85 163.00	NaN NaN NaN	NaN NaN NaN
240.73 82.62 159.00	237.27 249.25 148.00	NaN NaN NaN	183.88 164.65 176.00	29.84 274.96 124.00	209.85 365.69 131.00	NaN NaN NaN	NaN NaN NaN
224.28 74.25 155.00	234.69 252.46 140.00	NaN NaN NaN	175.04 166.77 126.00	18.39 244.86 167.00	170.60 366.74 136.00	NaN NaN NaN	NaN NaN NaN
205.45 66.38 146.00	234.01 255.64 135.00	NaN NaN NaN	175.84 167.81 83.00	14.73 211.23 173.00	133.24 353.46 151.00	NaN NaN NaN	NaN NaN NaN
189.43 60.43 145.00	233.46 257.25 129.00	NaN NaN NaN	167.68 168.38 157.00	16.22 171.63 152.00	91.17 324.91 203.00	NaN NaN NaN	NaN NaN NaN
171.48 51.94 147.00	233.42 257.49 129.00	NaN NaN NaN	166.73 167.92 192.00	26.00 140.33 138.00	64.32 294.08 216.00	NaN NaN NaN	NaN NaN NaN
155.88 37.64 121.00	230.60 262.09 114.00	NaN NaN NaN	165.00 167.89 176.00	48.30 102.01 98.00	52.83 273.47 220.00	NaN NaN NaN	NaN NaN NaN
147.64 36.18 111.00	227.05 268.84 149.00	NaN NaN NaN	167.36 169.29 158.00	83.44 65.08 62.00	45.32 253.59 244.00	NaN NaN NaN	NaN NaN NaN
142.67 37.78 139.00	219.33 279.65 160.00	NaN NaN NaN	165.68 170.82 146.00	107.40 48.56 52.00	35.86 240.16 180.00	NaN NaN NaN	NaN NaN NaN
136.14 42.85 162.00	211.72 287.23 83.00	NaN NaN NaN	162.43 172.29 132.00	153.76 34.37 41.00	29.10 205.69 124.00	NaN NaN NaN	NaN NaN NaN
134.19 46.17 161.00	212.79 290.11 84.00	NaN NaN NaN	157.39 173.70 131.00	NaN NaN NaN	27.82 173.18 160.00	NaN NaN NaN	NaN NaN NaN
128.90 45.85 159.00	215.51 294.57 117.00	NaN NaN NaN	155.22 174.13 139.00	NaN NaN NaN	34.22 149.64 171.00	NaN NaN NaN	NaN NaN NaN
122.56 46.98 154.00	222.36 295.33 36.00	NaN NaN NaN	157.34 174.91 114.00	NaN NaN NaN	49.92 118.25 104.00	NaN NaN NaN	NaN NaN NaN
111.58 46.40 125.00	NaN NaN NaN	NaN NaN NaN	159.20 176.61 69.00	284.10 59.80 50.00	56.36 107.06 144.00	NaN NaN NaN	NaN NaN NaN
112.94 49.45 131.00	NaN NaN NaN	NaN NaN NaN	NaN NaN NaN	279.68 71.71 107.00	74.54 84.53 125.00	NaN NaN NaN	NaN NaN NaN
108.64 53.81 158.00	NaN NaN NaN	NaN NaN NaN	NaN NaN NaN	255.67 89.51 132.00	78.93 79.86 121.00	NaN NaN NaN	NaN NaN NaN
100.90 59.87 167.00	NaN NaN NaN	NaN NaN NaN	NaN NaN NaN	206.47 102.96 163.00	93.24 71.61 102.00	NaN NaN NaN	NaN NaN NaN
85.98 66.07 145.00	NaN NaN NaN	NaN NaN NaN	NaN NaN NaN	156.64 101.76 151.00	116.20 58.84 86.00	NaN NaN NaN	NaN NaN NaN
74.95 72.24 154.00	NaN NaN NaN	NaN NaN NaN	NaN NaN NaN	108.89 117.88 148.00	128.00 52.25 85.00	NaN NaN NaN	NaN NaN NaN
71.39 78.54 162.00	NaN NaN NaN	NaN NaN NaN	NaN NaN NaN	95.76 144.59 170.00	131.76 49.16 51.00	NaN NaN NaN	NaN NaN NaN
66.28 87.15 169.00	NaN NaN NaN	NaN NaN NaN	NaN NaN NaN	88.86 142.84 152.00	103.00 64.30 71.00	NaN NaN NaN	NaN NaN NaN
55.37 98.45 164.00	NaN NaN NaN	NaN NaN NaN	NaN NaN NaN	89.36 142.98 163.00	60.15 102.74 136.00	NaN NaN NaN	NaN NaN NaN
45.89 106.64 131.00	NaN NaN NaN	NaN NaN NaN	NaN NaN NaN	89.17 143.20 162.00	41.43 135.01 174.00	NaN NaN NaN	NaN NaN NaN
44.45 114.06 49.00	NaN NaN NaN	NaN NaN NaN	NaN NaN NaN	89.65 143.22 169.00	27.80 184.41 187.00	NaN NaN NaN	NaN NaN NaN
29.65 124.43 49.00	259.22 277.63 64.00	NaN NaN NaN	NaN NaN NaN	90.42 143.36 169.00	26.49 215.30 202.00	NaN NaN NaN	NaN NaN NaN
30.00 129.20 71.00	260.01 277.00 78.00	NaN NaN NaN	NaN NaN NaN	90.97 143.62 172.00	40.87 270.79 150.00	NaN NaN NaN	NaN NaN NaN
30.24 132.90 113.00	262.02 278.26 141.00	NaN NaN NaN	NaN NaN NaN	91.85 143.80 178.00	65.45 310.06 170.00	NaN NaN NaN	NaN NaN NaN
34.75 132.73 152.00	264.84 279.79 174.00	NaN NaN NaN	NaN NaN NaN	89.45 154.53 170.00	96.59 339.26 128.00	NaN NaN NaN	NaN NaN NaN
37.09 133.11 184.00	270.63 278.44 200.00	NaN NaN NaN	NaN NaN NaN	73.46 186.95 161.00	133.57 358.15 97.00	82.56 255.19 43.00	NaN NaN NaN
35.77 128.78 179.00	278.98 274.23 182.00	NaN NaN NaN	NaN NaN NaN	55.78 241.57 162.00	170.41 369.76 102.00	82.50 256.03 72.00	NaN NaN NaN
37.95 129.57 176.00	284.22 261.61 169.00	NaN NaN NaN	NaN NaN NaN	51.61 278.79 173.00	173.62 352.17 162.00	82.62 255.60 58.00	NaN NaN NaN
37.57 128.21 168.00	284.50 255.60 200.00	NaN NaN NaN	NaN NaN NaN	60.77 300.77 188.00	163.56 303.69 174.00	NaN NaN NaN	NaN NaN NaN
39.34 125.72 166.00	283.24 244.40 210.00	NaN NaN NaN	NaN NaN NaN	68.06 305.63 178.00	174.12 280.65 171.00	NaN NaN NaN	NaN NaN NaN
39.39 126.48 171.00	281.87 242.77 212.00	NaN NaN NaN	NaN NaN NaN	88.36 325.69 170.00	183.61 268.97 117.00	NaN NaN NaN	NaN NaN NaN
39.27 126.29 170.00	281.53 243.12 220.00	NaN NaN NaN	NaN NaN NaN	108.66 333.07 160.00	175.82 236.98 49.00	NaN NaN NaN	NaN NaN NaN
40.01 125.86 179.00	281.70 238.88 217.00	NaN NaN NaN	NaN NaN NaN	143.87 343.76 132.00	145.34 210.18 145.00	NaN NaN NaN	NaN NaN NaN
43.55 125.99 161.00	280.23 235.13 171.00	NaN NaN NaN	NaN NaN NaN	185.53 360.51 53.00	114.59 225.21 61.00	NaN NaN NaN	NaN NaN NaN
53.25 120.51 187.00	279.75 229.07 212.00	NaN NaN NaN	NaN NaN NaN	207.30 358.27 63.00	114.31 222.30 77.00	NaN NaN NaN	NaN NaN NaN
59.08 114.01 187.00	278.18 227.08 219.00	NaN NaN NaN	NaN NaN NaN	210.81 355.56 93.00	114.54 250.94 162.00	NaN NaN NaN	NaN NaN NaN
65.69 106.15 185.00	273.32 220.95 222.00	NaN NaN NaN	NaN NaN NaN	211.03 355.54 98.00	119.88 269.38 131.00	NaN NaN NaN	NaN NaN NaN
73.47 102.90 186.00	264.50 212.48 201.00	NaN NaN NaN	NaN NaN NaN	222.82 355.70 74.00	115.92 285.29 162.00	NaN NaN NaN	NaN NaN NaN
88.18 105.40 168.00	262.23 210.19 208.00	NaN NaN NaN	NaN NaN NaN	253.28 347.44 43.00	116.16 343.44 183.00	NaN NaN NaN	NaN NaN NaN
105.54 106.93 160.00	261.32 209.03 240.00	NaN NaN NaN	NaN NaN NaN	276.25 334.87 55.00	165.57 361.13 175.00	NaN NaN NaN	NaN NaN NaN
120.19 110.24 150.00	260.17 207.02 241.00	NaN NaN NaN	NaN NaN NaN	NaN NaN NaN	234.85 358.02 162.00	NaN NaN NaN	NaN NaN NaN
131.29 119.89 112.00	254.35 199.69 227.00	NaN NaN NaN	NaN NaN NaN	NaN NaN NaN	284.96 346.80 97.00	NaN NaN NaN	NaN NaN NaN
NaN NaN NaN	241.83 188.37 217.00	NaN NaN NaN	NaN NaN NaN	NaN NaN NaN	NaN NaN NaN	NaN NaN NaN	NaN NaN NaN
NaN NaN NaN	238.00 182.94 211.00	NaN NaN NaN	NaN NaN NaN	NaN NaN NaN	NaN NaN NaN	NaN NaN NaN	NaN NaN NaN
173.85 165.77 95.00	243.83 183.34 206.00	NaN NaN NaN	NaN NaN NaN	NaN NaN NaN	NaN NaN NaN	NaN NaN NaN	NaN NaN NaN
187.51 177.98 84.00	250.43 180.94 208.00	NaN NaN NaN	NaN NaN NaN	NaN NaN NaN	NaN NaN NaN	NaN NaN NaN	NaN NaN NaN
196.38 193.54 112.00	257.49 173.89 212.00	NaN NaN NaN	NaN NaN NaN	NaN NaN NaN	NaN NaN NaN	NaN NaN NaN	NaN NaN NaN
201.67 207.66 103.00	262.77 167.76 211.00	NaN NaN NaN	NaN NaN NaN	NaN NaN NaN	NaN NaN NaN	NaN NaN NaN	NaN NaN NaN
203.02 220.74 43.00	261.06 166.46 207.00	NaN NaN NaN	NaN NaN NaN	NaN NaN NaN	NaN NaN NaN	NaN NaN NaN	NaN NaN NaN
199.92 239.68 95.00	255.14 158.26 202.00	NaN NaN NaN	NaN NaN NaN	NaN NaN NaN	NaN NaN NaN	NaN NaN NaN	NaN NaN NaN
199.97 260.28 111.00	259.14 155.44 187.00	NaN NaN NaN	NaN NaN NaN	NaN NaN NaN	NaN NaN NaN	NaN NaN NaN	NaN NaN NaN
200.57 278.30 122.00	260.43 151.95 184.00	NaN NaN NaN	NaN NaN NaN	NaN NaN NaN	NaN NaN NaN	NaN NaN NaN	NaN NaN NaN
201.60 296.67 126.00	261.32 154.20 201.00	NaN NaN NaN	NaN NaN NaN	NaN NaN NaN	NaN NaN NaN	NaN NaN NaN	NaN NaN NaN
195.05 319.28 137.00	268.86 160.30 226.00	NaN NaN NaN	NaN NaN NaN	NaN NaN NaN	347.36 118.73 44.00	NaN NaN NaN	NaN NaN NaN
187.45 345.78 115.00	282.15 164.66 225.00	NaN NaN NaN	NaN NaN NaN	NaN NaN NaN	347.72 118.77 47.00	NaN NaN NaN	NaN NaN NaN
184.00 354.98 81.00	300.60 173.59 210.00	NaN NaN NaN	NaN NaN NaN	NaN NaN NaN	348.10 119.08 52.00	NaN NaN NaN	NaN NaN NaN
179.47 354.45 89.00	314.27 184.07 194.00	NaN NaN NaN	NaN NaN NaN	NaN NaN NaN	348.17 118.98 52.00	NaN NaN NaN	NaN NaN NaN
164.25 359.42 83.00	316.20 202.44 192.00	NaN NaN NaN	NaN NaN NaN	NaN NaN NaN	348.40 118.58 62.00	NaN NaN NaN	NaN NaN NaN
162.82 355.99 91.00	313.07 231.67 181.00	NaN NaN NaN	NaN NaN NaN	NaN NaN NaN	349.55 119.32 56.00	NaN NaN NaN	NaN NaN NaN
154.03 356.51 86.00	307.97 265.63 185.00	NaN NaN NaN	NaN NaN NaN	NaN NaN NaN	350.07 120.87 45.00	NaN NaN NaN	NaN NaN NaN
143.66 352.97 93.00	308.63 300.29 164.00	NaN NaN NaN	NaN NaN NaN	NaN NaN NaN	350.00 120.35 51.00	76.91 264.41 34.00	NaN NaN NaN
133.68 351.95 103.00	309.43 326.50 109.00	NaN NaN NaN	NaN NaN NaN	NaN NaN NaN	332.32 97.09 87.00	77.37 264.24 63.00	NaN NaN NaN
133.24 349.70 110.00	303.11 330.31 123.00	NaN NaN NaN	NaN NaN NaN	NaN NaN NaN	303.86 69.42 73.00	77.26 264.47 68.00	NaN NaN NaN
130.95 350.97 88.00	292.03 329.16 165.00	NaN NaN NaN	NaN NaN NaN	NaN NaN NaN	279.13 54.09 94.00	77.56 264.24 75.00	NaN NaN NaN
127.35 357.88 48.00	273.36 333.95 185.00	NaN NaN NaN	NaN NaN NaN	NaN NaN NaN	242.19 40.86 83.00	77.67 264.05 92.00	NaN NaN NaN
127.74 356.60 47.00	246.27 336.58 195.00	NaN NaN NaN	NaN NaN NaN	NaN NaN NaN	192.88 36.58 60.00	78.43 263.42 102.00	NaN NaN NaN
124.94 354.53 49.00	224.67 343.93 215.00	NaN NaN NaN	NaN NaN NaN	112.25 355.73 48.00	138.11 47.87 82.00	78.30 263.83 98.00	NaN NaN NaN
121.40 352.05 57.00	207.64 355.99 201.00	NaN NaN NaN	NaN NaN NaN	81.68 337.14 84.00	87.65 81.01 153.00	78.31 263.91 96.00	NaN NaN NaN
117.91 349.29 76.00	191.21 363.09 207.00	NaN NaN NaN	NaN NaN NaN	56.96 315.03 118.00	66.87 104.81 213.00	79.19 264.30 67.00	NaN NaN NaN
112.31 345.61 70.00	175.12 367.18 211.00	NaN NaN NaN	NaN NaN NaN	43.53 295.40 121.00	48.97 131.37 220.00	NaN NaN NaN	NaN NaN NaN
NaN NaN NaN	157.57 374.18 201.00	NaN NaN NaN	NaN NaN NaN	28.24 262.65 139.00	34.74 176.39 223.00	NaN NaN NaN	NaN NaN NaN
NaN NaN NaN	155.14 368.39 219.00	NaN NaN NaN	NaN NaN NaN	18.35 221.35 150.00	36.64 230.43 249.00	NaN NaN NaN	NaN NaN NaN
NaN NaN NaN	148.81 356.55 214.00	NaN NaN NaN	NaN NaN NaN	19.26 174.68 142.00	38.26 247.94 262.00	NaN NaN NaN	NaN NaN NaN
NaN NaN NaN	145.77 337.91 211.00	NaN NaN NaN	NaN NaN NaN	34.82 124.79 129.00	51.64 281.98 185.00	NaN NaN NaN	NaN NaN NaN
NaN NaN NaN	146.26 325.24 210.00	NaN NaN NaN	NaN NaN NaN	61.46 85.00 81.00	86.76 328.84 158.00	NaN NaN NaN	NaN NaN NaN
NaN NaN NaN	142.28 305.79 205.00	NaN NaN NaN	NaN NaN NaN	100.91 52.91 45.00	137.98 360.53 100.00	NaN NaN NaN	NaN NaN NaN
NaN NaN NaN	137.37 277.18 206.00	NaN NaN NaN	NaN NaN NaN	153.29 33.84 31.00	184.41 370.03 118.00	NaN NaN NaN	NaN NaN NaN
NaN NaN NaN	131.31 244.96 200.00	NaN NaN NaN	NaN NaN NaN	189.00 30.42 38.00	198.60 372.95 80.00	NaN NaN NaN	NaN NaN NaN
NaN NaN NaN	127.35 211.95 204.00	NaN NaN NaN	NaN NaN NaN	NaN NaN NaN	230.00 370.90 40.00	NaN NaN NaN	NaN NaN NaN
NaN NaN NaN	138.89 194.17 212.00	NaN NaN NaN	NaN NaN NaN	NaN NaN NaN	NaN NaN NaN	NaN NaN NaN	NaN NaN NaN
NaN NaN NaN	172.02 180.81 211.00	NaN NaN NaN	NaN NaN NaN	NaN NaN NaN	NaN NaN NaN	NaN NaN NaN	NaN NaN NaN
NaN NaN NaN	180.70 190.80 155.00	NaN NaN NaN	NaN NaN NaN	NaN NaN NaN	NaN NaN NaN	NaN NaN NaN	NaN NaN NaN
NaN NaN NaN	179.53 199.27 135.00	NaN NaN NaN	NaN NaN NaN	NaN NaN NaN	NaN NaN NaN	NaN NaN NaN	NaN NaN NaN
NaN NaN NaN	180.81 211.15 89.00	NaN NaN NaN	NaN NaN NaN	NaN NaN NaN	NaN NaN NaN	NaN NaN NaN	NaN NaN NaN
NaN NaN NaN	180.41 217.31 51.00	NaN NaN NaN	NaN NaN NaN	NaN NaN NaN	NaN NaN NaN	NaN NaN NaN	NaN NaN NaN
NaN NaN NaN	NaN NaN NaN	NaN NaN NaN	NaN NaN NaN	NaN NaN NaN	NaN NaN NaN	NaN NaN NaN	NaN NaN NaN
NaN NaN NaN	179.12 224.16 51.00	NaN NaN NaN	NaN NaN NaN	NaN NaN NaN	NaN NaN NaN	NaN NaN NaN	NaN NaN NaN
NaN NaN NaN	177.13 225.13 67.00	NaN NaN NaN	NaN NaN NaN	NaN NaN NaN	NaN NaN NaN	82.41 274.90 39.00	NaN NaN NaN
NaN NaN NaN	NaN NaN NaN	NaN NaN NaN	NaN NaN NaN	NaN NaN NaN	NaN NaN NaN	82.45 274.58 33.00	NaN NaN NaN
NaN NaN NaN	175.42 226.14 36.00	NaN NaN NaN	NaN NaN NaN	NaN NaN NaN	NaN NaN NaN	NaN NaN NaN	NaN NaN NaN
NaN NaN NaN	NaN NaN NaN	NaN NaN NaN	NaN NaN NaN	NaN NaN NaN	NaN NaN NaN	NaN NaN NaN	NaN NaN NaN
NaN NaN NaN	NaN NaN NaN	NaN NaN NaN	NaN NaN NaN	NaN NaN NaN	261.00 365.91 44.00	NaN NaN NaN	NaN NaN NaN
NaN NaN NaN	NaN NaN NaN	NaN NaN NaN	NaN NaN NaN	NaN NaN NaN	233.15 372.69 61.00	NaN NaN NaN	NaN NaN NaN
NaN NaN NaN	NaN NaN NaN	NaN NaN NaN	NaN NaN NaN	NaN NaN NaN	178.87 374.45 62.00	NaN NaN NaN	NaN NaN NaN
NaN NaN NaN	NaN NaN NaN	NaN NaN NaN	NaN NaN NaN	NaN NaN NaN	125.47 358.82 96.00	NaN NaN NaN	NaN NaN NaN
NaN NaN NaN	NaN NaN NaN	NaN NaN NaN	NaN NaN NaN	NaN NaN NaN	90.61 337.64 140.00	NaN NaN NaN	NaN NaN NaN
NaN NaN NaN	174.49 234.84 37.00	NaN NaN NaN	NaN NaN NaN	360.07 187.22 40.00	71.75 319.72 159.00	NaN NaN NaN	NaN NaN NaN
NaN NaN NaN	175.92 236.91 77.00	NaN NaN NaN	NaN NaN NaN	360.13 186.63 38.00	59.54 301.03 156.00	NaN NaN NaN	NaN NaN NaN
NaN NaN NaN	176.34 237.15 87.00	NaN NaN NaN	NaN NaN NaN	360.23 187.00 40.00	45.91 269.66 180.00	NaN NaN NaN	NaN NaN NaN
NaN NaN NaN	176.27 237.38 97.00	NaN NaN NaN	NaN NaN NaN	360.24 187.15 41.00	35.41 220.46 244.00	NaN NaN NaN	NaN NaN NaN
NaN NaN NaN	176.10 237.18 97.00	NaN NaN NaN	NaN NaN NaN	360.25 187.10 40.00	33.07 185.22 196.00	NaN NaN NaN	NaN NaN NaN
NaN NaN NaN	176.04 237.02 94.00	NaN NaN NaN	NaN NaN NaN	360.27 187.24 41.00	36.74 155.48 140.00	NaN NaN NaN	NaN NaN NaN
NaN NaN NaN	176.12 236.95 97.00	NaN NaN NaN	NaN NaN NaN	360.25 187.10 40.00	43.10 131.79 156.00	NaN NaN NaN	NaN NaN NaN
NaN NaN NaN	176.25 237.03 95.00	NaN NaN NaN	NaN NaN NaN	360.39 186.63 41.00	57.40 106.00 139.00	NaN NaN NaN	NaN NaN NaN
NaN NaN NaN	175.20 238.09 89.00	NaN NaN NaN	NaN NaN NaN	360.38 186.46 39.00	86.53 74.25 88.00	NaN NaN NaN	NaN NaN NaN
NaN NaN NaN	176.62 241.88 98.00	NaN NaN NaN	NaN NaN NaN	NaN NaN NaN	112.77 56.02 82.00	NaN NaN NaN	NaN NaN NaN
NaN NaN NaN	178.46 247.03 94.00	NaN NaN NaN	NaN NaN NaN	NaN NaN NaN	158.29 39.43 65.00	NaN NaN NaN	NaN NaN NaN
NaN NaN NaN	180.53 251.31 85.00	NaN NaN NaN	NaN NaN NaN	NaN NaN NaN	223.36 35.57 56.00	NaN NaN NaN	NaN NaN NaN
NaN NaN NaN	183.73 252.85 86.00	NaN NaN NaN	NaN NaN NaN	NaN NaN NaN	NaN NaN NaN	NaN NaN NaN	NaN NaN NaN
NaN NaN NaN	187.83 255.69 87.00	NaN NaN NaN	NaN NaN NaN	NaN NaN NaN	303.42 69.44 36.00	NaN NaN NaN	NaN NaN NaN
NaN NaN NaN	190.50 258.32 98.00	NaN NaN NaN	NaN NaN NaN	NaN NaN NaN	NaN NaN NaN	NaN NaN NaN	NaN NaN NaN
NaN NaN NaN	190.92 257.93 106.00	NaN NaN NaN	NaN NaN NaN	NaN NaN NaN	NaN NaN NaN	NaN NaN NaN	NaN NaN NaN
NaN NaN NaN	192.49 258.01 109.00	NaN NaN NaN	NaN NaN NaN	189.94 361.37 54.00	NaN NaN NaN	NaN NaN NaN	NaN NaN NaN
NaN NaN NaN	192.47 258.31 104.00	NaN NaN NaN	NaN NaN NaN	175.47 362.02 51.00	NaN NaN NaN	NaN NaN NaN	NaN NaN NaN
NaN NaN NaN	193.30 258.99 102.00	NaN NaN NaN	NaN NaN NaN	137.73 355.53 59.00	NaN NaN NaN	NaN NaN NaN	NaN NaN NaN
NaN NaN NaN	194.38 261.22 87.00	NaN NaN NaN	NaN NaN NaN	118.82 346.34 131.00	NaN NaN NaN	NaN NaN NaN	NaN NaN NaN
NaN NaN NaN	197.19 264.39 94.00	NaN NaN NaN	NaN NaN NaN	98.70 337.65 125.00	NaN NaN NaN	NaN NaN NaN	NaN NaN NaN
NaN NaN NaN	198.89 266.45 114.00	NaN NaN NaN	NaN NaN NaN	71.76 316.62 136.00	NaN NaN NaN	NaN NaN NaN	NaN NaN NaN
NaN NaN NaN	201.45 271.60 130.00	NaN NaN NaN	NaN NaN NaN	46.25 285.71 132.00	NaN NaN NaN	NaN NaN NaN	NaN NaN NaN
NaN NaN NaN	204.27 277.36 146.00	NaN NaN NaN	NaN NaN NaN	29.72 249.61 186.00	NaN NaN NaN	NaN NaN NaN	NaN NaN NaN
NaN NaN NaN	210.01 283.69 153.00	NaN NaN NaN	NaN NaN NaN	23.73 221.21 202.00	245.81 370.41 64.00	NaN NaN NaN	NaN NaN NaN
NaN NaN NaN	216.61 288.21 62.00	NaN NaN NaN	NaN NaN NaN	23.91 205.96 215.00	204.17 376.06 63.00	NaN NaN NaN	NaN NaN NaN
NaN NaN NaN	NaN NaN NaN	NaN NaN NaN	NaN NaN NaN	21.89 186.63 205.00	170.72 374.04 68.00	NaN NaN NaN	NaN NaN NaN
NaN NaN NaN	NaN NaN NaN	NaN NaN NaN	NaN NaN NaN	28.79 145.54 182.00	143.63 365.99 91.00	NaN NaN NaN	NaN NaN NaN
NaN NaN NaN	NaN NaN NaN	NaN NaN NaN	NaN NaN NaN	48.09 105.12 117.00	113.10 349.39 119.00	NaN NaN NaN	NaN NaN NaN
NaN NaN NaN	240.32 293.76 37.00	NaN NaN NaN	NaN NaN NaN	81.96 68.94 68.00	89.13 334.26 128.00	NaN NaN NaN	NaN NaN NaN
NaN NaN NaN	241.88 297.52 88.00	NaN NaN NaN	NaN NaN NaN	125.41 43.02 46.00	78.72 326.03 148.00	NaN NaN NaN	NaN NaN NaN
NaN NaN NaN	244.28 301.46 151.00	NaN NaN NaN	NaN NaN NaN	165.52 32.31 42.00	60.38 301.11 165.00	NaN NaN NaN	NaN NaN NaN
NaN NaN NaN	247.10 308.99 214.00	NaN NaN NaN	NaN NaN NaN	171.20 30.38 40.00	40.98 259.88 176.00	NaN NaN NaN	NaN NaN NaN
NaN NaN NaN	255.77 324.00 208.00	NaN NaN NaN	NaN NaN NaN	171.67 32.90 105.00	31.11 210.65 181.00	NaN NaN NaN	NaN NaN NaN
NaN NaN NaN	265.76 327.49 211.00	NaN NaN NaN	NaN NaN NaN	192.43 52.24 141.00	37.85 157.92 178.00	NaN NaN NaN	NaN NaN NaN
NaN NaN NaN	284.07 326.44 210.00	NaN NaN NaN	NaN NaN NaN	218.85 92.70 142.00	59.01 111.15 158.00	NaN NaN NaN	NaN NaN NaN
NaN NaN NaN	298.11 325.49 178.00	NaN NaN NaN	NaN NaN NaN	222.36 111.89 101.00	94.00 72.55 101.00	NaN NaN NaN	NaN NaN NaN
NaN NaN NaN	309.86 324.24 143.00	NaN NaN NaN	NaN NaN NaN	211.36 122.04 76.00	117.20 57.69 86.00	NaN NaN NaN	NaN NaN NaN
NaN NaN NaN	314.94 316.93 143.00	NaN NaN NaN	NaN NaN NaN	183.18 145.89 125.00	116.54 61.64 155.00	NaN NaN NaN	NaN NaN NaN
NaN NaN NaN	325.25 298.46 145.00	NaN NaN NaN	NaN NaN NaN	163.98 149.00 113.00	115.20 70.31 176.00	NaN NaN NaN	NaN NaN NaN
NaN NaN NaN	334.16 284.48 123.00	NaN NaN NaN	NaN NaN NaN	NaN NaN NaN	119.22 76.98 187.00	NaN NaN NaN	NaN NaN NaN
NaN NaN NaN	339.08 274.42 92.00	NaN NaN NaN	NaN NaN NaN	179.90 191.12 60.00	134.75 90.89 183.00	NaN NaN NaN	NaN NaN NaN
NaN NaN NaN	NaN NaN NaN	NaN NaN NaN	NaN NaN NaN	197.27 192.26 132.00	168.92 146.06 160.00	NaN NaN NaN	NaN NaN NaN
NaN NaN NaN	342.69 265.56 71.00	NaN NaN NaN	NaN NaN NaN	203.14 192.04 125.00	205.35 174.40 182.00	NaN NaN NaN	NaN NaN NaN
NaN NaN NaN	342.69 266.01 86.00	NaN NaN NaN	NaN NaN NaN	226.98 213.73 86.00	245.43 187.24 182.00	NaN NaN NaN	NaN NaN NaN
NaN NaN NaN	339.58 260.93 118.00	NaN NaN NaN	NaN NaN NaN	233.20 215.85 87.00	297.09 197.87 169.00	NaN NaN NaN	NaN NaN NaN
NaN NaN NaN	336.00 244.54 111.00	NaN NaN NaN	NaN NaN NaN	253.49 233.83 148.00	365.33 220.74 42.00	NaN NaN NaN	NaN NaN NaN
NaN NaN NaN	336.93 223.75 106.00	NaN NaN NaN	NaN NaN NaN	266.98 270.70 122.00	NaN NaN NaN	NaN NaN NaN	NaN NaN NaN
NaN NaN NaN	344.72 210.29 79.00	NaN NaN NaN	NaN NaN NaN	294.66 300.15 61.00	NaN NaN NaN	NaN NaN NaN	NaN NaN NaN
NaN NaN NaN	350.40 214.49 86.00	NaN NaN NaN	NaN NaN NaN	NaN NaN NaN	NaN NaN NaN	NaN NaN NaN	NaN NaN NaN
NaN NaN NaN	347.75 219.28 85.00	NaN NaN NaN	NaN NaN NaN	NaN NaN NaN	342.97 126.67 36.00	NaN NaN NaN	NaN NaN NaN
NaN NaN NaN	346.48 239.61 89.00	NaN NaN NaN	NaN NaN NaN	NaN NaN NaN	323.59 98.04 49.00	NaN NaN NaN	NaN NaN NaN
NaN NaN NaN	345.52 266.84 62.00	NaN NaN NaN	NaN NaN NaN	NaN NaN NaN	301.75 75.95 63.00	NaN NaN NaN	NaN NaN NaN
NaN NaN NaN	333.27 288.68 113.00	NaN NaN NaN	NaN NaN NaN	NaN NaN NaN	293.19 71.34 73.00	NaN NaN NaN	NaN NaN NaN
NaN NaN NaN	323.23 301.68 145.00	NaN NaN NaN	NaN NaN NaN	NaN NaN NaN	269.04 58.30 104.00	NaN NaN NaN	NaN NaN NaN
NaN NaN NaN	323.30 301.56 141.00	NaN NaN NaN	NaN NaN NaN	NaN NaN NaN	256.38 49.80 102.00	NaN NaN NaN	NaN NaN NaN
NaN NaN NaN	323.23 301.09 150.00	NaN NaN NaN	NaN NaN NaN	NaN NaN NaN	235.04 41.83 112.00	NaN NaN NaN	NaN NaN NaN
NaN NaN NaN	323.19 301.10 151.00	NaN NaN NaN	NaN NaN NaN	271.57 306.82 82.00	210.85 44.24 136.00	NaN NaN NaN	NaN NaN NaN
NaN NaN NaN	323.23 301.04 150.00	NaN NaN NaN	NaN NaN NaN	260.49 283.82 105.00	180.30 53.88 166.00	NaN NaN NaN	NaN NaN NaN
NaN NaN NaN	322.79 299.65 149.00	NaN NaN NaN	NaN NaN NaN	241.02 259.04 107.00	169.75 72.49 163.00	NaN NaN NaN	NaN NaN NaN
NaN NaN NaN	314.83 304.38 149.00	NaN NaN NaN	NaN NaN NaN	212.55 237.45 75.00	179.57 98.60 167.00	NaN NaN NaN	NaN NaN NaN
NaN NaN NaN	300.98 317.73 160.00	NaN NaN NaN	NaN NaN NaN	178.70 226.35 79.00	196.95 134.84 173.00	NaN NaN NaN	NaN NaN NaN
NaN NaN NaN	277.96 340.65 176.00	NaN NaN NaN	NaN NaN NaN	136.49 235.44 45.00	243.15 147.42 190.00	NaN NaN NaN	NaN NaN NaN
NaN NaN NaN	250.05 363.57 174.00	NaN NaN NaN	NaN NaN NaN	104.35 252.87 149.00	287.11 177.12 177.00	NaN NaN NaN	NaN NaN NaN
NaN NaN NaN	216.53 379.97 156.00	NaN NaN NaN	NaN NaN NaN	86.51 288.08 171.00	311.50 192.11 170.00	NaN NaN NaN	NaN NaN NaN
NaN NaN NaN	195.55 375.95 198.00	NaN NaN NaN	NaN NaN NaN	73.26 311.91 165.00	339.39 197.34 74.00	NaN NaN NaN	NaN NaN NaN
NaN NaN NaN	169.91 367.52 226.00	NaN NaN NaN	NaN NaN NaN	56.31 305.96 159.00	NaN NaN NaN	NaN NaN NaN	NaN NaN NaN
NaN NaN NaN	134.03 361.13 247.00	NaN NaN NaN	NaN NaN NaN	47.38 290.86 144.00	NaN NaN NaN	NaN NaN NaN	NaN NaN NaN
NaN NaN NaN	97.74 353.84 224.00	NaN NaN NaN	NaN NaN NaN	34.94 272.78 145.00	NaN NaN NaN	NaN NaN NaN	NaN NaN NaN
NaN NaN NaN	89.20 335.16 239.00	NaN NaN NaN	NaN NaN NaN	35.99 273.77 147.00	NaN NaN NaN	NaN NaN NaN	NaN NaN NaN
NaN NaN NaN	86.13 309.02 234.00	NaN NaN NaN	NaN NaN NaN	28.17 268.64 107.00	NaN NaN NaN	NaN NaN NaN	NaN NaN NaN
NaN NaN NaN	82.12 280.15 229.00	NaN NaN NaN	NaN NaN NaN	27.73 253.64 128.00	NaN NaN NaN	NaN NaN NaN	NaN NaN NaN
NaN NaN NaN	79.79 258.30 226.00	NaN NaN NaN	NaN NaN NaN	23.59 239.79 271.00	NaN NaN NaN	NaN NaN NaN	NaN NaN NaN
NaN NaN NaN	77.08 230.68 220.00	NaN NaN NaN	NaN NaN NaN	26.15 221.41 205.00	NaN NaN NaN	NaN NaN NaN	NaN NaN NaN
NaN NaN NaN	72.90 201.85 231.00	NaN NaN NaN	NaN NaN NaN	32.04 195.03 187.00	NaN NaN NaN	NaN NaN NaN	NaN NaN NaN
NaN NaN NaN	70.37 170.14 196.00	NaN NaN NaN	NaN NaN NaN	60.57 159.18 184.00	NaN NaN NaN	NaN NaN NaN	NaN NaN NaN
NaN NaN NaN	69.61 142.26 243.00	NaN NaN NaN	NaN NaN NaN	108.26 145.37 169.00	NaN NaN NaN	NaN NaN NaN	NaN NaN NaN
NaN NaN NaN	67.09 116.33 269.00	NaN NaN NaN	NaN NaN NaN	166.67 133.39 140.00	260.88 366.20 50.00	NaN NaN NaN	NaN NaN NaN
NaN NaN NaN	64.40 112.11 269.00	NaN NaN NaN	NaN NaN NaN	174.03 130.97 147.00	240.95 370.70 80.00	NaN NaN NaN	NaN NaN NaN
NaN NaN NaN	66.45 108.08 260.00	NaN NaN NaN	NaN NaN NaN	191.94 113.69 133.00	214.26 376.38 66.00	NaN NaN NaN	NaN NaN NaN
NaN NaN NaN	67.03 109.22 268.00	NaN NaN NaN	NaN NaN NaN	227.12 121.03 129.00	201.48 376.34 64.00	NaN NaN NaN	NaN NaN NaN
NaN NaN NaN	66.84 115.52 273.00	NaN NaN NaN	NaN NaN NaN	219.84 154.10 86.00	168.50 372.97 68.00	93.00 264.22 36.00	NaN NaN NaN
NaN NaN NaN	67.45 124.85 253.00	NaN NaN NaN	NaN NaN NaN	185.62 161.53 95.00	141.37 366.25 83.00	92.54 264.73 56.00	NaN NaN NaN
NaN NaN NaN	68.46 133.70 244.00	NaN NaN NaN	NaN NaN NaN	166.89 177.76 79.00	123.91 357.87 94.00	92.63 264.84 64.00	NaN NaN NaN
NaN NaN NaN	61.72 150.06 248.00	NaN NaN NaN	NaN NaN NaN	158.03 190.51 91.00	102.79 345.65 117.00	91.93 265.58 81.00	NaN NaN NaN
NaN NaN NaN	50.63 165.68 257.00	NaN NaN NaN	NaN NaN NaN	142.97 189.39 70.00	90.68 339.04 133.00	90.92 266.17 104.00	NaN NaN NaN
NaN NaN NaN	47.30 170.82 262.00	NaN NaN NaN	NaN NaN NaN	139.58 173.82 74.00	70.06 320.11 153.00	90.98 266.25 105.00	NaN NaN NaN
NaN NaN NaN	57.03 175.56 244.00	NaN NaN NaN	NaN NaN NaN	128.49 163.84 127.00	52.44 294.98 178.00	91.13 266.11 105.00	NaN NaN NaN
NaN NaN NaN	65.20 205.13 233.00	NaN NaN NaN	NaN NaN NaN	133.20 154.09 115.00	38.11 262.62 169.00	91.22 267.07 99.00	NaN NaN NaN
NaN NaN NaN	65.27 242.64 234.00	NaN NaN NaN	NaN NaN NaN	146.08 105.58 124.00	29.20 243.08 173.00	92.68 267.55 60.00	NaN NaN NaN
NaN NaN NaN	59.58 288.48 252.00	NaN NaN NaN	NaN NaN NaN	161.35 40.52 101.00	24.99 208.79 185.00	NaN NaN NaN	NaN NaN NaN
NaN NaN NaN	61.46 310.45 255.00	NaN NaN NaN	NaN NaN NaN	185.84 33.22 110.00	29.97 179.36 183.00	NaN NaN NaN	NaN NaN NaN
NaN NaN NaN	69.87 323.21 243.00	NaN NaN NaN	NaN NaN NaN	NaN NaN NaN	43.42 140.01 179.00	NaN NaN NaN	NaN NaN NaN
NaN NaN NaN	83.80 337.40 220.00	NaN NaN NaN	NaN NaN NaN	NaN NaN NaN	68.42 99.67 187.00	NaN NaN NaN	NaN NaN NaN
NaN NaN NaN	89.55 341.43 224.00	NaN NaN NaN	NaN NaN NaN	NaN NaN NaN	98.63 71.52 122.00	NaN NaN NaN	NaN NaN NaN
NaN NaN NaN	88.15 347.65 105.00	NaN NaN NaN	NaN NaN NaN	NaN NaN NaN	115.60 61.11 142.00	NaN NaN NaN	NaN NaN NaN
NaN NaN NaN	88.39 348.91 87.00	NaN NaN NaN	NaN NaN NaN	NaN NaN NaN	124.25 62.64 173.00	NaN NaN NaN	NaN NaN NaN
NaN NaN NaN	88.29 350.25 89.00	NaN NaN NaN	NaN NaN NaN	NaN NaN NaN	135.23 58.96 186.00	NaN NaN NaN	NaN NaN NaN
NaN NaN NaN	88.65 352.33 82.00	NaN NaN NaN	NaN NaN NaN	NaN NaN NaN	137.03 58.15 178.00	97.30 273.64 116.00	NaN NaN NaN
NaN NaN NaN	90.64 355.38 73.00	NaN NaN NaN	NaN NaN NaN	250.06 59.25 104.00	173.80 55.31 186.00	99.62 274.10 212.00	NaN NaN NaN
NaN NaN NaN	93.14 358.11 57.00	NaN NaN NaN	NaN NaN NaN	220.56 62.95 126.00	240.90 62.27 145.00	99.41 274.21 224.00	NaN NaN NaN
NaN NaN NaN	98.80 361.62 117.00	NaN NaN NaN	NaN NaN NaN	179.71 74.24 127.00	291.36 69.32 77.00	99.45 274.15 224.00	NaN NaN NaN
NaN NaN NaN	111.01 368.03 116.00	NaN NaN NaN	NaN NaN NaN	169.27 114.88 103.00	318.40 109.47 119.00	99.55 274.07 220.00	NaN NaN NaN
NaN NaN NaN	115.38 370.45 106.00	NaN NaN NaN	NaN NaN NaN	166.35 158.71 31.00	338.01 143.18 87.00	99.51 274.12 222.00	NaN NaN NaN
NaN NaN NaN	118.46 371.34 104.00	NaN NaN NaN	NaN NaN NaN	165.18 212.04 77.00	344.92 143.72 71.00	99.51 274.16 223.00	NaN NaN NaN
NaN NaN NaN	118.74 372.11 96.00	NaN NaN NaN	NaN NaN NaN	174.08 244.53 75.00	NaN NaN NaN	99.56 274.17 224.00	NaN NaN NaN
NaN NaN NaN	130.38 375.38 119.00	NaN NaN NaN	NaN NaN NaN	168.43 289.48 101.00	NaN NaN NaN	100.47 274.71 223.00	NaN NaN NaN
NaN NaN NaN	151.28 380.92 118.00	NaN NaN NaN	NaN NaN NaN	164.90 335.85 110.00	NaN NaN NaN	104.79 277.36 206.00	NaN NaN NaN
NaN NaN NaN	175.65 384.33 106.00	NaN NaN NaN	NaN NaN NaN	156.65 361.12 69.00	NaN NaN NaN	107.41 282.24 131.00	NaN NaN NaN
NaN NaN NaN	203.06 383.77 100.00	NaN NaN NaN	NaN NaN NaN	138.72 357.02 86.00	NaN NaN NaN	NaN NaN NaN	NaN NaN NaN
NaN NaN NaN	227.59 380.12 92.00	NaN NaN NaN	NaN NaN NaN	145.99 357.15 71.00	NaN NaN NaN	NaN NaN NaN	NaN NaN NaN
NaN NaN NaN	259.18 368.11 65.00	NaN NaN NaN	NaN NaN NaN	142.83 365.11 35.00	NaN NaN NaN	NaN NaN NaN	NaN NaN NaN
NaN NaN NaN	284.72 353.41 39.00	NaN NaN NaN	NaN NaN NaN	147.69 366.56 32.00	NaN NaN NaN	NaN NaN NaN	NaN NaN NaN
100.07 340.93 30.00	NaN NaN NaN	NaN NaN NaN	NaN NaN NaN	169.39 366.56 41.00	NaN NaN NaN	NaN NaN NaN	NaN NaN NaN
99.65 339.53 55.00	NaN NaN NaN	NaN NaN NaN	NaN NaN NaN	188.80 364.89 55.00	NaN NaN NaN	NaN NaN NaN	NaN NaN NaN
100.04 339.44 50.00	NaN NaN NaN	NaN NaN NaN	NaN NaN NaN	NaN NaN NaN	NaN NaN NaN	NaN NaN NaN	NaN NaN NaN
100.08 339.65 51.00	NaN NaN NaN	NaN NaN NaN	NaN NaN NaN	NaN NaN NaN	248.67 368.32 57.00	NaN NaN NaN	NaN NaN NaN
100.14 339.62 50.00	NaN NaN NaN	NaN NaN NaN	NaN NaN NaN	NaN NaN NaN	206.14 375.40 57.00	NaN NaN NaN	NaN NaN NaN
100.16 339.25 44.00	NaN NaN NaN	NaN NaN NaN	NaN NaN NaN	NaN NaN NaN	158.92 370.60 63.00	NaN NaN NaN	NaN NaN NaN
99.94 338.17 36.00	NaN NaN NaN	NaN NaN NaN	NaN NaN NaN	NaN NaN NaN	141.70 365.99 87.00	NaN NaN NaN	NaN NaN NaN
99.82 338.12 33.00	NaN NaN NaN	NaN NaN NaN	NaN NaN NaN	282.48 278.00 117.00	111.15 352.11 109.00	NaN NaN NaN	NaN NaN NaN
99.79 338.44 34.00	351.36 165.25 64.00	NaN NaN NaN	NaN NaN NaN	241.59 256.86 141.00	82.10 328.73 139.00	NaN NaN NaN	NaN NaN NaN
NaN NaN NaN	351.03 164.96 77.00	NaN NaN NaN	NaN NaN NaN	224.66 247.60 137.00	56.53 297.58 169.00	NaN NaN NaN	NaN NaN NaN
NaN NaN NaN	346.04 166.20 105.00	NaN NaN NaN	NaN NaN NaN	224.28 245.35 125.00	47.03 275.33 165.00	NaN NaN NaN	NaN NaN NaN
NaN NaN NaN	325.89 166.80 133.00	NaN NaN NaN	NaN NaN NaN	224.79 248.43 125.00	33.51 227.69 214.00	NaN NaN NaN	NaN NaN NaN
NaN NaN NaN	311.90 164.90 169.00	NaN NaN NaN	NaN NaN NaN	210.63 243.67 89.00	32.13 184.82 192.00	NaN NaN NaN	NaN NaN NaN
NaN NaN NaN	297.32 156.50 182.00	NaN NaN NaN	NaN NaN NaN	190.78 248.31 112.00	40.56 144.24 156.00	NaN NaN NaN	NaN NaN NaN
NaN NaN NaN	272.49 140.54 201.00	NaN NaN NaN	NaN NaN NaN	158.87 239.54 89.00	53.76 113.00 119.00	NaN NaN NaN	NaN NaN NaN
NaN NaN NaN	259.50 123.85 193.00	NaN NaN NaN	NaN NaN NaN	145.64 209.02 111.00	66.82 93.19 141.00	NaN NaN NaN	NaN NaN NaN
NaN NaN NaN	251.83 98.19 188.00	NaN NaN NaN	NaN NaN NaN	133.11 175.03 72.00	90.28 71.76 108.00	NaN NaN NaN	NaN NaN NaN
NaN NaN NaN	238.37 71.81 175.00	NaN NaN NaN	NaN NaN NaN	118.49 172.44 149.00	127.31 50.21 62.00	NaN NaN NaN	NaN NaN NaN
NaN NaN NaN	229.16 59.68 164.00	NaN NaN NaN	NaN NaN NaN	118.51 172.30 158.00	179.06 34.22 67.00	NaN NaN NaN	NaN NaN NaN
NaN NaN NaN	211.52 59.02 177.00	NaN NaN NaN	NaN NaN NaN	119.02 172.53 153.00	229.04 35.65 69.00	NaN NaN NaN	NaN NaN NaN
NaN NaN NaN	184.77 60.68 202.00	NaN NaN NaN	NaN NaN NaN	108.73 161.45 147.00	283.68 56.06 47.00	NaN NaN NaN	NaN NaN NaN
NaN NaN NaN	162.08 62.49 211.00	NaN NaN NaN	NaN NaN NaN	79.42 122.58 158.00	310.04 74.34 47.00	117.38 299.54 84.00	NaN NaN NaN
NaN NaN NaN	131.91 64.08 196.00	NaN NaN NaN	NaN NaN NaN	66.46 95.20 153.00	340.63 106.84 51.00	118.51 301.11 140.00	NaN NaN NaN
NaN NaN NaN	130.30 67.22 201.00	NaN NaN NaN	NaN NaN NaN	82.82 73.97 132.00	NaN NaN NaN	119.02 302.08 170.00	NaN NaN NaN
NaN NaN NaN	134.65 72.18 229.00	NaN NaN NaN	NaN NaN NaN	98.56 59.81 110.00	NaN NaN NaN	119.49 302.52 196.00	NaN NaN NaN
NaN NaN NaN	136.16 75.69 227.00	NaN NaN NaN	NaN NaN NaN	118.20 45.16 50.00	NaN NaN NaN	119.84 303.10 208.00	NaN NaN NaN
NaN NaN NaN	140.15 83.76 218.00	117.47 46.50 30.00	NaN NaN NaN	140.36 36.66 47.00	NaN NaN NaN	120.15 303.52 226.00	NaN NaN NaN
NaN NaN NaN	143.49 96.76 213.00	116.94 46.11 36.00	NaN NaN NaN	170.83 31.23 35.00	NaN NaN NaN	120.03 303.37 232.00	NaN NaN NaN
NaN NaN NaN	140.17 114.90 207.00	117.24 45.32 34.00	NaN NaN NaN	205.07 31.37 30.00	NaN NaN NaN	120.22 303.62 239.00	NaN NaN NaN
NaN NaN NaN	133.79 134.16 207.00	119.55 44.55 31.00	NaN NaN NaN	220.27 33.27 33.00	NaN NaN NaN	120.88 305.71 242.00	NaN NaN NaN
NaN NaN NaN	121.98 156.24 218.00	121.33 43.88 33.00	NaN NaN NaN	NaN NaN NaN	NaN NaN NaN	121.63 310.86 239.00	NaN NaN NaN
NaN NaN NaN	102.92 173.53 230.00	126.30 41.85 33.00	NaN NaN NaN	NaN NaN NaN	NaN NaN NaN	121.62 316.63 235.00	NaN NaN NaN
NaN NaN NaN	78.60 189.49 234.00	130.31 40.53 32.00	NaN NaN NaN	NaN NaN NaN	NaN NaN NaN	124.01 320.85 230.00	NaN NaN NaN
NaN NaN NaN	65.80 203.19 236.00	NaN NaN NaN	NaN NaN NaN	NaN NaN NaN	259.30 365.94 47.00	128.28 324.21 224.00	NaN NaN NaN
NaN NaN NaN	59.13 226.51 235.00	NaN NaN NaN	NaN NaN NaN	NaN NaN NaN	217.95 374.56 57.00	131.24 325.94 221.00	NaN NaN NaN
NaN NaN NaN	49.90 257.88 266.00	NaN NaN NaN	NaN NaN NaN	NaN NaN NaN	171.51 373.30 71.00	135.67 327.76 219.00	NaN NaN NaN
NaN NaN NaN	43.38 278.85 250.00	NaN NaN NaN	NaN NaN NaN	NaN NaN NaN	149.10 367.84 86.00	143.00 333.79 192.00	NaN NaN NaN
NaN NaN NaN	51.05 297.39 256.00	NaN NaN NaN	NaN NaN NaN	NaN NaN NaN	131.44 359.35 101.00	150.84 337.93 180.00	NaN NaN NaN
NaN NaN NaN	65.52 318.05 233.00	NaN NaN NaN	NaN NaN NaN	NaN NaN NaN	105.30 344.87 123.00	161.13 343.15 165.00	NaN NaN NaN
NaN NaN NaN	73.78 325.22 162.00	171.61 31.73 33.00	NaN NaN NaN	NaN NaN NaN	77.53 323.34 123.00	167.05 342.63 176.00	NaN NaN NaN
NaN NaN NaN	78.76 339.15 78.00	NaN NaN NaN	NaN NaN NaN	NaN NaN NaN	56.85 301.56 144.00	174.43 343.38 189.00	NaN NaN NaN
NaN NaN NaN	NaN NaN NaN	NaN NaN NaN	NaN NaN NaN	NaN NaN NaN	43.04 279.95 161.00	183.47 346.20 152.00	NaN NaN NaN
NaN NaN NaN	NaN NaN NaN	NaN NaN NaN	NaN NaN NaN	NaN NaN NaN	30.38 235.52 181.00	191.24 345.71 138.00	NaN NaN NaN
NaN NaN NaN	67.60 334.19 81.00	NaN NaN NaN	NaN NaN NaN	NaN NaN NaN	27.85 190.23 183.00	199.36 345.32 110.00	NaN NaN NaN
NaN NaN NaN	67.55 334.83 96.00	NaN NaN NaN	NaN NaN NaN	NaN NaN NaN	31.98 162.01 177.00	215.56 345.84 158.00	NaN NaN NaN
NaN NaN NaN	67.02 334.97 99.00	NaN NaN NaN	NaN NaN NaN	NaN NaN NaN	41.17 135.69 170.00	223.95 346.45 152.00	NaN NaN NaN
NaN NaN NaN	67.01 334.60 90.00	NaN NaN NaN	NaN NaN NaN	NaN NaN NaN	62.06 100.53 134.00	232.68 346.87 119.00	NaN NaN NaN
NaN NaN NaN	67.07 334.63 89.00	NaN NaN NaN	NaN NaN NaN	NaN NaN NaN	87.60 74.54 101.00	237.93 344.79 92.00	NaN NaN NaN
NaN NaN NaN	67.08 334.66 89.00	NaN NaN NaN	NaN NaN NaN	110.69 354.31 48.00	120.20 54.09 74.00	243.28 348.00 40.00	NaN NaN NaN
NaN NaN NaN	66.83 334.38 82.00	NaN NaN NaN	NaN NaN NaN	97.16 344.83 64.00	156.65 41.92 79.00	237.85 349.39 33.00	NaN NaN NaN
NaN NaN NaN	66.74 334.18 78.00	NaN NaN NaN	NaN NaN NaN	94.88 343.29 68.00	175.73 39.64 118.00	NaN NaN NaN	NaN NaN NaN
NaN NaN NaN	66.49 334.71 72.00	NaN NaN NaN	NaN NaN NaN	100.61 348.81 31.00	200.20 34.98 86.00	224.78 353.00 45.00	NaN NaN NaN
NaN NaN NaN	NaN NaN NaN	NaN NaN NaN	NaN NaN NaN	103.83 349.36 86.00	218.59 38.09 115.00	216.52 353.54 56.00	NaN NaN NaN
NaN NaN NaN	NaN NaN NaN	NaN NaN NaN	NaN NaN NaN	112.80 349.81 111.00	228.89 42.22 135.00	205.49 355.02 63.00	NaN NaN NaN
NaN NaN NaN	NaN NaN NaN	NaN NaN NaN	NaN NaN NaN	124.87 353.88 84.00	247.64 44.14 132.00	191.73 356.39 56.00	NaN NaN NaN
NaN NaN NaN	NaN NaN NaN	NaN NaN NaN	NaN NaN NaN	146.83 340.38 144.00	248.52 44.70 132.00	179.97 356.22 67.00	NaN NaN NaN
NaN NaN NaN	NaN NaN NaN	NaN NaN NaN	NaN NaN NaN	162.92 313.79 122.00	259.54 53.21 126.00	168.04 355.32 76.00	NaN NaN NaN
NaN NaN NaN	NaN NaN NaN	NaN NaN NaN	NaN NaN NaN	175.03 270.12 78.00	288.43 65.53 94.00	154.64 352.55 99.00	NaN NaN NaN
NaN NaN NaN	80.10 348.67 30.00	NaN NaN NaN	NaN NaN NaN	160.01 224.69 153.00	310.26 83.47 68.00	137.75 347.21 118.00	NaN NaN NaN
NaN NaN NaN	78.72 347.86 36.00	NaN NaN NaN	NaN NaN NaN	NaN NaN NaN	327.56 122.29 107.00	124.00 341.99 135.00	NaN NaN NaN
NaN NaN NaN	77.51 347.00 39.00	NaN NaN NaN	NaN NaN NaN	86.61 162.52 139.00	334.97 134.81 105.00	119.37 340.18 137.00	NaN NaN NaN
NaN NaN NaN	NaN NaN NaN	NaN NaN NaN	NaN NaN NaN	32.37 162.24 193.00	346.69 131.67 67.00	109.88 335.87 160.00	NaN NaN NaN
NaN NaN NaN	74.50 344.10 105.00	NaN NaN NaN	NaN NaN NaN	17.09 183.91 178.00	NaN NaN NaN	100.05 328.54 183.00	NaN NaN NaN
NaN NaN NaN	73.36 342.98 151.00	NaN NaN NaN	NaN NaN NaN	22.20 224.69 200.00	NaN NaN NaN	85.50 315.47 181.00	NaN NaN NaN
NaN NaN NaN	72.89 341.19 178.00	NaN NaN NaN	NaN NaN NaN	34.72 257.73 171.00	353.40 127.77 30.00	71.83 300.45 191.00	NaN NaN NaN
NaN NaN NaN	76.29 342.22 188.00	NaN NaN NaN	NaN NaN NaN	45.83 294.17 160.00	NaN NaN NaN	59.25 283.75 184.00	NaN NaN NaN
NaN NaN NaN	77.50 341.52 196.00	NaN NaN NaN	NaN NaN NaN	63.74 312.30 115.00	NaN NaN NaN	47.79 264.15 207.00	NaN NaN NaN
NaN NaN NaN	77.70 343.11 174.00	NaN NaN NaN	NaN NaN NaN	85.02 335.47 93.00	NaN NaN NaN	39.13 242.08 221.00	NaN NaN NaN
NaN NaN NaN	73.38 339.30 169.00	NaN NaN NaN	NaN NaN NaN	101.34 340.23 107.00	NaN NaN NaN	32.69 217.85 234.00	NaN NaN NaN
NaN NaN NaN	76.15 338.42 170.00	NaN NaN NaN	NaN NaN NaN	130.02 356.98 43.00	NaN NaN NaN	30.48 195.13 217.00	NaN NaN NaN
NaN NaN NaN	79.75 338.60 199.00	NaN NaN NaN	NaN NaN NaN	162.84 358.00 58.00	336.94 100.33 48.00	31.19 172.06 217.00	NaN NaN NaN
NaN NaN NaN	86.37 341.93 230.00	NaN NaN NaN	NaN NaN NaN	NaN NaN NaN	335.99 99.94 67.00	32.46 155.76 208.00	NaN NaN NaN
NaN NaN NaN	100.26 345.06 246.00	NaN NaN NaN	NaN NaN NaN	NaN NaN NaN	336.29 100.04 70.00	33.98 151.15 201.00	NaN NaN NaN
NaN NaN NaN	119.58 348.00 256.00	NaN NaN NaN	NaN NaN NaN	NaN NaN NaN	336.15 99.87 71.00	38.29 138.78 213.00	NaN NaN NaN
NaN NaN NaN	145.24 351.18 242.00	NaN NaN NaN	NaN NaN NaN	NaN NaN NaN	336.19 100.08 64.00	44.45 124.73 215.00	NaN NaN NaN
NaN NaN NaN	173.60 359.56 239.00	NaN NaN NaN	NaN NaN NaN	NaN NaN NaN	336.71 100.09 66.00	51.29 110.72 190.00	NaN NaN NaN
NaN NaN NaN	211.35 375.94 188.00	NaN NaN NaN	NaN NaN NaN	NaN NaN NaN	NaN NaN NaN	59.94 97.49 173.00	NaN NaN NaN
NaN NaN NaN	225.64 372.66 189.00	NaN NaN NaN	NaN NaN NaN	NaN NaN NaN	336.43 99.77 69.00	71.99 81.54 156.00	NaN NaN NaN
NaN NaN NaN	244.69 364.15 193.00	NaN NaN NaN	NaN NaN NaN	NaN NaN NaN	336.51 100.00 69.00	87.23 66.45 152.00	NaN NaN NaN
NaN NaN NaN	268.45 353.60 188.00	NaN NaN NaN	NaN NaN NaN	NaN NaN NaN	336.59 100.78 59.00	105.71 51.47 136.00	NaN NaN NaN
NaN NaN NaN	284.75 347.66 150.00	NaN NaN NaN	NaN NaN NaN	NaN NaN NaN	319.85 83.95 59.00	120.87 40.77 132.00	NaN NaN NaN
NaN NaN NaN	294.59 334.97 170.00	NaN NaN NaN	NaN NaN NaN	NaN NaN NaN	285.25 57.65 40.00	126.88 37.69 140.00	NaN NaN NaN
NaN NaN NaN	316.42 315.36 144.00	NaN NaN NaN	NaN NaN NaN	NaN NaN NaN	269.04 49.06 50.00	135.51 33.95 134.00	NaN NaN NaN
NaN NaN NaN	327.01 303.43 125.00	NaN NaN NaN	NaN NaN NaN	NaN NaN NaN	258.17 54.81 103.00	142.65 30.27 131.00	NaN NaN NaN
NaN NaN NaN	327.38 297.49 127.00	NaN NaN NaN	NaN NaN NaN	NaN NaN NaN	286.51 76.16 118.00	148.63 28.13 135.00	NaN NaN NaN
NaN NaN NaN	336.46 280.53 110.00	NaN NaN NaN	NaN NaN NaN	278.18 66.80 55.00	308.42 80.79 71.00	153.25 26.22 127.00	NaN NaN NaN
NaN NaN NaN	347.90 266.44 91.00	NaN NaN NaN	NaN NaN NaN	231.98 41.16 44.00	333.18 96.75 72.00	159.94 25.99 124.00	NaN NaN NaN
NaN NaN NaN	342.66 263.70 93.00	NaN NaN NaN	NaN NaN NaN	194.19 35.89 79.00	356.82 133.95 40.00	169.30 23.70 125.00	NaN NaN NaN
NaN NaN NaN	340.77 251.34 111.00	NaN NaN NaN	NaN NaN NaN	146.51 51.22 139.00	NaN NaN NaN	180.51 23.12 116.00	NaN NaN NaN
NaN NaN NaN	344.27 237.01 91.00	NaN NaN NaN	NaN NaN NaN	96.24 86.32 158.00	NaN NaN NaN	190.39 21.60 109.00	NaN NaN NaN
NaN NaN NaN	354.37 222.97 62.00	NaN NaN NaN	NaN NaN NaN	48.13 116.01 167.00	NaN NaN NaN	200.40 20.68 103.00	NaN NaN NaN
NaN NaN NaN	348.11 217.65 37.00	NaN NaN NaN	NaN NaN NaN	35.71 132.22 187.00	NaN NaN NaN	204.30 19.81 98.00	NaN NaN NaN
NaN NaN NaN	NaN NaN NaN	NaN NaN NaN	NaN NaN NaN	17.93 179.40 185.00	NaN NaN NaN	211.50 20.88 105.00	NaN NaN NaN
NaN NaN NaN	347.16 193.88 58.00	NaN NaN NaN	NaN NaN NaN	24.92 222.81 189.00	NaN NaN NaN	220.21 22.06 98.00	NaN NaN NaN
NaN NaN NaN	346.35 184.35 62.00	NaN NaN NaN	NaN NaN NaN	37.56 258.60 167.00	NaN NaN NaN	229.87 23.92 100.00	NaN NaN NaN
NaN NaN NaN	344.71 170.98 58.00	NaN NaN NaN	NaN NaN NaN	37.68 280.09 159.00	NaN NaN NaN	237.31 24.74 117.00	NaN NaN NaN
NaN NaN NaN	344.63 169.56 54.00	NaN NaN NaN	NaN NaN NaN	49.91 295.86 130.00	NaN NaN NaN	244.38 25.64 115.00	NaN NaN NaN
NaN NaN NaN	343.50 173.96 52.00	NaN NaN NaN	NaN NaN NaN	76.92 325.25 113.00	NaN NaN NaN	254.66 29.04 113.00	NaN NaN NaN
NaN NaN NaN	345.56 177.00 32.00	NaN NaN NaN	NaN NaN NaN	112.23 349.68 57.00	260.72 366.21 39.00	263.44 31.97 64.00	NaN NaN NaN
86.75 329.06 65.00	NaN NaN NaN	NaN NaN NaN	NaN NaN NaN	NaN NaN NaN	235.22 372.71 65.00	275.96 39.73 51.00	NaN NaN NaN
85.44 327.15 142.00	NaN NaN NaN	NaN NaN NaN	NaN NaN NaN	NaN NaN NaN	204.70 376.42 64.00	289.60 46.13 60.00	NaN NaN NaN
84.72 325.44 190.00	NaN NaN NaN	NaN NaN NaN	NaN NaN NaN	NaN NaN NaN	180.91 374.73 77.00	304.54 56.61 74.00	NaN NaN NaN
84.59 325.39 190.00	NaN NaN NaN	NaN NaN NaN	NaN NaN NaN	NaN NaN NaN	177.81 372.10 90.00	315.13 64.09 53.00	NaN NaN NaN
84.62 325.45 190.00	NaN NaN NaN	NaN NaN NaN	NaN NaN NaN	NaN NaN NaN	178.52 373.09 88.00	NaN NaN NaN	NaN NaN NaN
84.52 325.59 191.00	NaN NaN NaN	NaN NaN NaN	NaN NaN NaN	NaN NaN NaN	179.14 373.66 80.00	331.34 77.60 67.00	NaN NaN NaN
84.53 325.53 192.00	NaN NaN NaN	NaN NaN NaN	NaN NaN NaN	NaN NaN NaN	179.87 374.54 85.00	332.55 78.62 85.00	NaN NaN NaN
84.51 325.18 186.00	355.62 253.35 37.00	NaN NaN NaN	NaN NaN NaN	NaN NaN NaN	179.67 374.65 83.00	334.01 80.52 79.00	NaN NaN NaN
82.33 321.41 180.00	354.53 258.55 47.00	NaN NaN NaN	NaN NaN NaN	NaN NaN NaN	179.70 374.37 89.00	334.09 81.32 87.00	NaN NaN NaN
80.86 319.08 177.00	353.31 261.57 42.00	NaN NaN NaN	NaN NaN NaN	NaN NaN NaN	178.92 375.07 88.00	335.44 84.90 48.00	NaN NaN NaN
77.19 315.58 172.00	353.25 261.64 36.00	NaN NaN NaN	NaN NaN NaN	314.42 166.56 72.00	153.06 368.88 80.00	336.38 83.00 37.00	NaN NaN NaN
72.96 311.59 179.00	350.73 262.03 62.00	NaN NaN NaN	NaN NaN NaN	279.29 139.90 115.00	110.95 351.41 101.00	NaN NaN NaN	NaN NaN NaN
66.18 304.55 180.00	342.01 264.80 114.00	NaN NaN NaN	NaN NaN NaN	245.15 96.45 113.00	98.96 342.83 119.00	NaN NaN NaN	NaN NaN NaN
59.84 295.84 190.00	332.99 265.96 134.00	NaN NaN NaN	NaN NaN NaN	240.04 56.99 76.00	79.70 326.26 141.00	NaN NaN NaN	NaN NaN NaN
53.33 287.00 195.00	316.85 262.65 158.00	NaN NaN NaN	NaN NaN NaN	216.19 37.79 58.00	NaN NaN NaN	359.57 125.38 40.00	NaN NaN NaN
48.59 277.90 186.00	305.18 259.77 147.00	NaN NaN NaN	NaN NaN NaN	168.94 36.61 103.00	NaN NaN NaN	365.21 140.58 53.00	NaN NaN NaN
45.99 275.88 202.00	NaN NaN NaN	NaN NaN NaN	NaN NaN NaN	119.85 49.16 120.00	NaN NaN NaN	370.00 155.78 55.00	NaN NaN NaN
44.34 274.90 209.00	NaN NaN NaN	NaN NaN NaN	NaN NaN NaN	73.26 72.87 97.00	NaN NaN NaN	372.43 171.60 58.00	NaN NaN NaN
42.81 270.85 190.00	NaN NaN NaN	NaN NaN NaN	NaN NaN NaN	46.22 113.46 164.00	NaN NaN NaN	373.39 189.36 67.00	NaN NaN NaN
40.11 265.24 199.00	286.20 248.28 54.00	NaN NaN NaN	NaN NaN NaN	22.74 156.79 172.00	NaN NaN NaN	372.93 197.28 72.00	NaN NaN NaN
37.99 260.15 201.00	286.86 248.08 108.00	NaN NaN NaN	NaN NaN NaN	19.55 211.04 190.00	NaN NaN NaN	374.09 200.21 90.00	NaN NaN NaN
33.36 254.03 228.00	287.27 247.31 157.00	NaN NaN NaN	156.07 186.30 30.00	36.93 229.40 168.00	NaN NaN NaN	373.97 204.09 90.00	NaN NaN NaN
30.12 244.62 220.00	287.92 246.53 196.00	NaN NaN NaN	NaN NaN NaN	28.11 260.46 178.00	NaN NaN NaN	373.07 207.18 92.00	NaN NaN NaN
27.60 234.13 214.00	287.86 244.52 197.00	NaN NaN NaN	NaN NaN NaN	47.38 287.83 162.00	NaN NaN NaN	372.47 211.45 76.00	NaN NaN NaN
24.98 226.26 222.00	287.66 244.40 202.00	NaN NaN NaN	NaN NaN NaN	76.15 318.88 139.00	NaN NaN NaN	370.58 219.93 55.00	NaN NaN NaN
24.00 222.17 217.00	287.84 244.29 211.00	NaN NaN NaN	NaN NaN NaN	108.72 348.92 50.00	NaN NaN NaN	NaN NaN NaN	NaN NaN NaN
22.01 220.68 289.00	287.25 244.86 214.00	NaN NaN NaN	NaN NaN NaN	139.06 356.91 34.00	NaN NaN NaN	359.08 252.34 50.00	NaN NaN NaN
30.86 215.22 232.00	286.46 243.72 214.00	NaN NaN NaN	NaN NaN NaN	187.78 351.30 110.00	NaN NaN NaN	356.97 259.74 62.00	NaN NaN NaN
41.19 214.17 196.00	287.04 242.03 228.00	NaN NaN NaN	NaN NaN NaN	230.52 317.97 110.00	NaN NaN NaN	355.59 256.15 78.00	NaN NaN NaN
55.90 210.43 178.00	287.45 239.82 236.00	NaN NaN NaN	NaN NaN NaN	270.18 280.72 114.00	NaN NaN NaN	350.26 253.26 109.00	NaN NaN NaN
74.04 206.24 170.00	285.52 236.00 237.00	NaN NaN NaN	NaN NaN NaN	NaN NaN NaN	NaN NaN NaN	342.61 254.36 120.00	NaN NaN NaN
95.30 204.79 161.00	281.42 230.88 232.00	NaN NaN NaN	NaN NaN NaN	NaN NaN NaN	NaN NaN NaN	333.63 256.31 147.00	NaN NaN NaN
112.83 202.90 163.00	278.40 226.45 232.00	NaN NaN NaN	NaN NaN NaN	NaN NaN NaN	NaN NaN NaN	313.15 262.16 165.00	NaN NaN NaN
123.69 196.67 154.00	277.87 223.07 236.00	NaN NaN NaN	NaN NaN NaN	NaN NaN NaN	NaN NaN NaN	286.26 268.31 192.00	NaN NaN NaN
127.95 184.66 121.00	275.15 218.58 232.00	NaN NaN NaN	NaN NaN NaN	NaN NaN NaN	NaN NaN NaN	260.77 273.89 213.00	NaN NaN NaN
NaN NaN NaN	268.38 214.61 233.00	NaN NaN NaN	NaN NaN NaN	NaN NaN NaN	NaN NaN NaN	232.96 284.72 213.00	NaN NaN NaN
150.31 156.10 52.00	260.72 210.07 236.00	NaN NaN NaN	NaN NaN NaN	282.41 72.90 61.00	70.92 309.78 59.00	202.87 304.78 215.00	NaN NaN NaN
148.67 157.36 36.00	252.27 203.25 235.00	NaN NaN NaN	NaN NaN NaN	237.39 59.68 95.00	65.80 307.25 189.00	169.57 320.64 215.00	NaN NaN NaN
149.87 157.53 30.00	248.64 195.81 213.00	NaN NaN NaN	NaN NaN NaN	195.58 35.81 53.00	65.95 307.04 197.00	137.91 328.42 222.00	NaN NaN NaN
151.65 157.90 31.00	247.70 196.70 223.00	NaN NaN NaN	NaN NaN NaN	162.04 38.19 119.00	65.47 307.43 190.00	129.70 321.33 233.00	NaN NaN NaN
NaN NaN NaN	245.12 194.66 221.00	NaN NaN NaN	NaN NaN NaN	143.19 38.69 64.00	65.60 307.50 191.00	116.13 302.80 251.00	NaN NaN NaN
145.75 162.09 69.00	238.84 192.24 195.00	NaN NaN NaN	NaN NaN NaN	135.59 36.51 37.00	65.26 307.24 190.00	97.32 287.08 251.00	NaN NaN NaN
141.26 163.60 93.00	232.42 190.30 171.00	NaN NaN NaN	NaN NaN NaN	140.33 37.56 79.00	65.16 307.04 187.00	75.20 271.60 249.00	NaN NaN NaN
138.88 164.31 89.00	232.55 190.15 177.00	NaN NaN NaN	NaN NaN NaN	152.40 37.59 87.00	64.99 307.09 182.00	53.25 248.34 265.00	NaN NaN NaN
138.32 165.24 91.00	232.58 190.98 183.00	NaN NaN NaN	NaN NaN NaN	149.68 34.78 37.00	64.85 307.30 181.00	54.05 228.81 238.00	NaN NaN NaN
137.47 165.67 96.00	230.57 190.09 202.00	NaN NaN NaN	NaN NaN NaN	143.45 39.09 117.00	62.51 304.26 173.00	55.21 193.82 255.00	NaN NaN NaN
137.38 166.11 101.00	222.81 187.66 206.00	NaN NaN NaN	NaN NaN NaN	148.44 57.05 144.00	59.47 299.56 167.00	55.78 157.98 246.00	NaN NaN NaN
139.01 166.48 87.00	214.26 188.34 100.00	NaN NaN NaN	NaN NaN NaN	175.77 97.84 145.00	41.71 272.16 146.00	50.42 125.93 268.00	NaN NaN NaN
141.32 168.25 65.00	NaN NaN NaN	NaN NaN NaN	NaN NaN NaN	230.97 95.13 173.00	30.44 230.54 180.00	63.97 122.00 251.00	NaN NaN NaN
144.93 169.07 41.00	NaN NaN NaN	NaN NaN NaN	NaN NaN NaN	252.93 111.01 167.00	32.79 189.05 203.00	76.74 112.21 245.00	NaN NaN NaN
NaN NaN NaN	NaN NaN NaN	NaN NaN NaN	NaN NaN NaN	273.21 144.74 160.00	41.74 155.01 238.00	88.27 98.91 239.00	NaN NaN NaN
NaN NaN NaN	NaN NaN NaN	NaN NaN NaN	NaN NaN NaN	276.03 156.56 156.00	53.92 121.67 193.00	96.24 77.76 233.00	NaN NaN NaN
NaN NaN NaN	NaN NaN NaN	NaN NaN NaN	NaN NaN NaN	273.94 157.95 152.00	73.37 95.85 196.00	100.84 64.99 183.00	NaN NaN NaN
NaN NaN NaN	NaN NaN NaN	NaN NaN NaN	NaN NaN NaN	273.26 157.57 154.00	85.17 83.65 174.00	100.35 64.28 143.00	NaN NaN NaN
NaN NaN NaN	NaN NaN NaN	NaN NaN NaN	NaN NaN NaN	272.04 156.46 158.00	113.10 61.75 106.00	99.12 58.75 67.00	NaN NaN NaN
NaN NaN NaN	NaN NaN NaN	NaN NaN NaN	NaN NaN NaN	272.39 157.05 165.00	141.63 48.46 106.00	96.69 59.71 68.00	NaN NaN NaN
NaN NaN NaN	NaN NaN NaN	NaN NaN NaN	NaN NaN NaN	272.86 157.38 163.00	154.19 43.92 108.00	90.55 64.10 110.00	NaN NaN NaN
NaN NaN NaN	NaN NaN NaN	NaN NaN NaN	NaN NaN NaN	274.08 173.96 148.00	188.42 36.62 71.00	80.39 72.01 114.00	NaN NaN NaN
NaN NaN NaN	NaN NaN NaN	NaN NaN NaN	NaN NaN NaN	268.22 214.49 136.00	219.08 40.14 129.00	72.21 80.41 127.00	NaN NaN NaN
NaN NaN NaN	NaN NaN NaN	NaN NaN NaN	NaN NaN NaN	245.79 257.49 140.00	246.11 46.97 124.00	62.39 91.39 132.00	NaN NaN NaN
NaN NaN NaN	NaN NaN NaN	NaN NaN NaN	NaN NaN NaN	224.07 258.51 139.00	271.39 55.86 101.00	57.53 95.58 141.00	NaN NaN NaN
NaN NaN NaN	NaN NaN NaN	NaN NaN NaN	159.51 196.61 140.00	215.01 272.68 139.00	287.68 59.83 78.00	52.36 105.78 181.00	NaN NaN NaN
NaN NaN NaN	NaN NaN NaN	NaN NaN NaN	159.88 195.93 152.00	213.03 292.64 141.00	314.92 79.03 38.00	46.12 120.94 220.00	NaN NaN NaN
NaN NaN NaN	NaN NaN NaN	NaN NaN NaN	159.82 196.03 153.00	204.60 323.41 133.00	337.73 102.68 73.00	38.30 138.64 218.00	NaN NaN NaN
NaN NaN NaN	NaN NaN NaN	NaN NaN NaN	159.82 196.17 152.00	196.56 354.26 101.00	NaN NaN NaN	34.25 155.12 222.00	NaN NaN NaN
NaN NaN NaN	NaN NaN NaN	NaN NaN NaN	159.82 196.27 154.00	187.56 357.89 117.00	NaN NaN NaN	30.74 170.31 232.00	NaN NaN NaN
NaN NaN NaN	NaN NaN NaN	NaN NaN NaN	159.72 196.18 157.00	NaN NaN NaN	NaN NaN NaN	29.26 179.98 239.00	NaN NaN NaN
NaN NaN NaN	NaN NaN NaN	NaN NaN NaN	159.68 196.25 158.00	NaN NaN NaN	NaN NaN NaN	30.31 194.59 228.00	NaN NaN NaN
NaN NaN NaN	NaN NaN NaN	NaN NaN NaN	159.74 196.22 161.00	125.34 360.74 53.00	NaN NaN NaN	31.99 212.05 232.00	NaN NaN NaN
NaN NaN NaN	178.92 233.64 76.00	NaN NaN NaN	161.08 195.87 157.00	116.96 357.94 48.00	NaN NaN NaN	34.84 229.24 229.00	NaN NaN NaN
NaN NaN NaN	179.90 238.48 91.00	NaN NaN NaN	166.72 202.04 190.00	101.65 350.13 63.00	NaN NaN NaN	35.17 236.01 211.00	NaN NaN NaN
NaN NaN NaN	181.18 241.63 112.00	NaN NaN NaN	189.36 205.76 173.00	85.70 340.56 99.00	NaN NaN NaN	35.10 242.63 215.00	NaN NaN NaN
NaN NaN NaN	181.20 242.70 120.00	NaN NaN NaN	216.83 210.58 138.00	86.26 340.61 99.00	NaN NaN NaN	40.59 252.76 216.00	NaN NaN NaN
NaN NaN NaN	181.98 241.64 108.00	NaN NaN NaN	219.93 211.60 143.00	84.94 340.82 99.00	371.76 217.15 34.00	47.74 266.58 182.00	NaN NaN NaN
NaN NaN NaN	181.73 240.67 109.00	NaN NaN NaN	218.91 211.28 123.00	73.63 330.81 96.00	371.91 217.55 33.00	54.87 280.88 167.00	NaN NaN NaN
NaN NaN NaN	182.49 242.44 104.00	NaN NaN NaN	220.97 212.47 144.00	46.56 300.03 117.00	NaN NaN NaN	60.91 289.37 150.00	NaN NaN NaN
NaN NaN NaN	184.36 248.03 107.00	NaN NaN NaN	229.48 223.53 172.00	24.35 253.65 150.00	NaN NaN NaN	63.69 298.10 39.00	NaN NaN NaN
NaN NaN NaN	187.85 254.12 92.00	NaN NaN NaN	228.85 227.06 186.00	18.78 209.52 152.00	NaN NaN NaN	NaN NaN NaN	NaN NaN NaN
NaN NaN NaN	188.42 255.97 127.00	NaN NaN NaN	230.11 220.78 170.00	24.67 161.57 167.00	NaN NaN NaN	NaN NaN NaN	NaN NaN NaN
NaN NaN NaN	188.26 261.17 133.00	NaN NaN NaN	236.71 215.21 140.00	41.59 115.87 122.00	NaN NaN NaN	NaN NaN NaN	NaN NaN NaN
NaN NaN NaN	183.77 269.48 149.00	NaN NaN NaN	243.59 208.22 148.00	54.54 99.18 143.00	NaN NaN NaN	NaN NaN NaN	NaN NaN NaN
NaN NaN NaN	172.40 281.98 187.00	NaN NaN NaN	243.18 213.83 146.00	72.12 77.63 76.00	NaN NaN NaN	NaN NaN NaN	NaN NaN NaN
NaN NaN NaN	162.78 294.96 212.00	NaN NaN NaN	239.71 218.97 150.00	82.80 66.19 64.00	370.34 229.97 35.00	70.60 303.94 47.00	NaN NaN NaN
NaN NaN NaN	163.86 306.43 206.00	NaN NaN NaN	245.18 219.79 147.00	93.41 57.64 61.00	355.97 276.69 39.00	73.00 304.55 96.00	NaN NaN NaN
NaN NaN NaN	168.81 330.76 202.00	NaN NaN NaN	241.27 212.26 137.00	121.70 41.85 61.00	NaN NaN NaN	74.76 306.01 151.00	NaN NaN NaN
163.40 194.77 52.00	177.67 351.33 212.00	NaN NaN NaN	243.02 206.07 148.00	162.40 32.57 35.00	NaN NaN NaN	74.89 306.29 167.00	NaN NaN NaN
164.21 192.14 63.00	184.11 372.78 194.00	NaN NaN NaN	243.32 196.25 162.00	NaN NaN NaN	206.39 376.02 51.00	74.91 306.28 168.00	NaN NaN NaN
164.05 191.75 59.00	190.56 375.03 177.00	NaN NaN NaN	240.85 187.98 145.00	NaN NaN NaN	149.37 368.81 79.00	73.17 305.35 167.00	NaN NaN NaN
163.65 191.37 57.00	199.53 373.48 216.00	135.50 39.66 32.00	236.33 182.81 58.00	247.25 39.62 60.00	107.38 349.19 121.00	72.07 304.71 174.00	NaN NaN NaN
162.73 188.36 74.00	219.57 370.69 207.00	135.61 39.82 33.00	NaN NaN NaN	256.43 44.89 70.00	69.69 317.70 159.00	74.23 305.88 176.00	NaN NaN NaN
165.47 185.45 51.00	242.76 371.27 162.00	NaN NaN NaN	NaN NaN NaN	268.74 53.55 78.00	54.74 299.29 42.00	77.97 308.29 174.00	NaN NaN NaN
166.41 185.67 51.00	256.36 360.90 178.00	130.97 40.49 37.00	NaN NaN NaN	289.24 73.75 105.00	51.93 292.45 194.00	79.48 310.13 189.00	NaN NaN NaN
167.93 184.77 30.00	276.20 346.96 187.00	126.37 41.49 35.00	NaN NaN NaN	323.68 97.48 31.00	52.81 291.79 187.00	82.75 313.00 182.00	NaN NaN NaN
NaN NaN NaN	296.63 339.18 141.00	121.57 43.03 37.00	NaN NaN NaN	NaN NaN NaN	51.63 291.49 182.00	86.53 315.91 180.00	NaN NaN NaN
NaN NaN NaN	302.02 326.30 163.00	119.64 44.03 36.00	NaN NaN NaN	NaN NaN NaN	51.59 291.45 179.00	92.61 319.59 167.00	NaN NaN NaN
NaN NaN NaN	308.30 300.72 177.00	116.22 44.95 37.00	NaN NaN NaN	NaN NaN NaN	51.69 291.02 175.00	102.63 325.33 147.00	NaN NaN NaN
NaN NaN NaN	318.81 280.13 167.00	NaN NaN NaN	NaN NaN NaN	NaN NaN NaN	51.11 290.88 172.00	114.27 331.71 70.00	NaN NaN NaN
NaN NaN NaN	330.69 261.05 134.00	NaN NaN NaN	NaN NaN NaN	NaN NaN NaN	51.45 290.99 179.00	NaN NaN NaN	NaN NaN NaN
NaN NaN NaN	347.03 245.53 70.00	NaN NaN NaN	NaN NaN NaN	NaN NaN NaN	51.75 290.79 177.00	NaN NaN NaN	NaN NaN NaN
NaN NaN NaN	348.56 235.55 62.00	NaN NaN NaN	NaN NaN NaN	NaN NaN NaN	49.23 282.92 118.00	NaN NaN NaN	NaN NaN NaN
NaN NaN NaN	341.10 229.14 111.00	93.71 56.27 48.00	NaN NaN NaN	NaN NaN NaN	56.51 285.44 225.00	NaN NaN NaN	NaN NaN NaN
NaN NaN NaN	326.76 217.78 153.00	92.93 56.90 59.00	NaN NaN NaN	NaN NaN NaN	61.81 241.90 218.00	NaN NaN NaN	NaN NaN NaN
NaN NaN NaN	313.99 200.84 190.00	94.10 55.69 61.00	NaN NaN NaN	NaN NaN NaN	59.58 179.68 223.00	NaN NaN NaN	NaN NaN NaN
NaN NaN NaN	304.96 181.35 186.00	95.43 54.80 51.00	NaN NaN NaN	NaN NaN NaN	42.75 164.69 216.00	NaN NaN NaN	NaN NaN NaN
NaN NaN NaN	305.36 174.97 168.00	96.15 54.48 48.00	NaN NaN NaN	NaN NaN NaN	39.50 157.55 184.00	NaN NaN NaN	NaN NaN NaN
NaN NaN NaN	300.65 179.12 172.00	96.65 54.00 46.00	NaN NaN NaN	NaN NaN NaN	48.21 126.09 110.00	NaN NaN NaN	NaN NaN NaN
NaN NaN NaN	305.99 184.26 182.00	98.23 52.86 43.00	NaN NaN NaN	NaN NaN NaN	53.76 112.00 127.00	NaN NaN NaN	NaN NaN NaN
NaN NaN NaN	314.13 189.41 174.00	100.95 51.92 38.00	NaN NaN NaN	NaN NaN NaN	78.95 81.92 107.00	NaN NaN NaN	NaN NaN NaN
NaN NaN NaN	315.39 201.87 173.00	NaN NaN NaN	NaN NaN NaN	NaN NaN NaN	116.83 54.57 70.00	NaN NaN NaN	NaN NaN NaN
NaN NaN NaN	310.96 224.89 175.00	NaN NaN NaN	NaN NaN NaN	100.29 347.55 51.00	173.47 36.41 70.00	NaN NaN NaN	NaN NaN NaN
NaN NaN NaN	300.07 251.43 192.00	NaN NaN NaN	NaN NaN NaN	66.02 321.86 90.00	239.14 39.21 56.00	NaN NaN NaN	NaN NaN NaN
NaN NaN NaN	288.29 274.40 203.00	NaN NaN NaN	NaN NaN NaN	38.09 285.79 117.00	287.06 58.19 31.00	NaN NaN NaN	NaN NaN NaN
NaN NaN NaN	266.76 297.37 208.00	NaN NaN NaN	NaN NaN NaN	19.81 239.33 155.00	310.59 75.10 49.00	NaN NaN NaN	NaN NaN NaN
NaN NaN NaN	240.64 316.70 214.00	NaN NaN NaN	NaN NaN NaN	13.69 202.77 158.00	347.50 117.50 34.00	NaN NaN NaN	NaN NaN NaN
NaN NaN NaN	233.03 336.71 193.00	NaN NaN NaN	NaN NaN NaN	19.19 166.99 136.00	NaN NaN NaN	NaN NaN NaN	NaN NaN NaN
NaN NaN NaN	233.52 368.95 156.00	NaN NaN NaN	NaN NaN NaN	38.44 117.05 113.00	NaN NaN NaN	NaN NaN NaN	NaN NaN NaN
NaN NaN NaN	225.01 371.02 185.00	NaN NaN NaN	NaN NaN NaN	66.79 78.86 72.00	NaN NaN NaN	NaN NaN NaN	NaN NaN NaN
165.43 154.18 67.00	205.64 374.44 191.00	NaN NaN NaN	NaN NaN NaN	96.32 54.98 59.00	NaN NaN NaN	NaN NaN NaN	NaN NaN NaN
NaN NaN NaN	181.73 379.21 170.00	NaN NaN NaN	NaN NaN NaN	126.22 41.00 63.00	NaN NaN NaN	NaN NaN NaN	NaN NaN NaN
164.99 164.15 68.00	164.54 377.30 184.00	NaN NaN NaN	NaN NaN NaN	147.70 34.49 61.00	NaN NaN NaN	NaN NaN NaN	NaN NaN NaN
172.90 173.10 101.00	145.44 369.80 215.00	NaN NaN NaN	NaN NaN NaN	163.19 32.46 59.00	NaN NaN NaN	NaN NaN NaN	NaN NaN NaN
182.00 186.66 35.00	122.31 364.11 206.00	NaN NaN NaN	NaN NaN NaN	186.09 30.31 32.00	NaN NaN NaN	NaN NaN NaN	NaN NaN NaN
NaN NaN NaN	102.59 355.79 216.00	NaN NaN NaN	NaN NaN NaN	207.39 31.65 31.00	249.82 367.38 65.00	NaN NaN NaN	NaN NaN NaN
NaN NaN NaN	83.65 345.94 237.00	NaN NaN NaN	NaN NaN NaN	NaN NaN NaN	201.12 375.30 57.00	NaN NaN NaN	NaN NaN NaN
NaN NaN NaN	85.82 333.82 238.00	NaN NaN NaN	NaN NaN NaN	NaN NaN NaN	147.29 366.50 76.00	NaN NaN NaN	NaN NaN NaN
NaN NaN NaN	85.94 310.47 235.00	NaN NaN NaN	NaN NaN NaN	NaN NaN NaN	113.78 352.36 101.00	NaN NaN NaN	NaN NaN NaN
NaN NaN NaN	87.73 280.68 219.00	NaN NaN NaN	NaN NaN NaN	270.34 54.09 90.00	99.80 344.05 131.00	NaN NaN NaN	NaN NaN NaN
NaN NaN NaN	93.62 254.56 215.00	NaN NaN NaN	NaN NaN NaN	270.81 54.48 80.00	74.73 320.84 133.00	NaN NaN NaN	NaN NaN NaN
168.52 190.97 31.00	106.18 231.70 207.00	NaN NaN NaN	NaN NaN NaN	280.78 69.07 102.00	59.97 301.76 162.00	NaN NaN NaN	NaN NaN NaN
168.59 190.34 32.00	133.95 211.18 216.00	NaN NaN NaN	NaN NaN NaN	299.87 107.65 103.00	44.75 267.35 171.00	NaN NaN NaN	NaN NaN NaN
NaN NaN NaN	163.57 203.16 174.00	NaN NaN NaN	NaN NaN NaN	331.31 150.75 52.00	39.34 239.28 268.00	NaN NaN NaN	NaN NaN NaN
NaN NaN NaN	178.52 202.69 90.00	NaN NaN NaN	NaN NaN NaN	NaN NaN NaN	33.54 216.00 254.00	NaN NaN NaN	NaN NaN NaN
NaN NaN NaN	NaN NaN NaN	NaN NaN NaN	NaN NaN NaN	NaN NaN NaN	36.78 167.95 224.00	NaN NaN NaN	NaN NaN NaN
169.37 193.11 38.00	NaN NaN NaN	NaN NaN NaN	NaN NaN NaN	NaN NaN NaN	52.24 122.28 153.00	126.69 340.71 108.00	NaN NaN NaN
168.22 191.60 45.00	NaN NaN NaN	NaN NaN NaN	NaN NaN NaN	NaN NaN NaN	84.21 79.80 113.00	127.57 340.73 131.00	NaN NaN NaN
NaN NaN NaN	NaN NaN NaN	NaN NaN NaN	NaN NaN NaN	NaN NaN NaN	123.45 52.20 60.00	128.09 340.67 142.00	NaN NaN NaN
NaN NaN NaN	205.31 188.70 138.00	NaN NaN NaN	NaN NaN NaN	NaN NaN NaN	180.16 36.44 70.00	128.23 340.71 147.00	NaN NaN NaN
NaN NaN NaN	218.61 186.35 193.00	NaN NaN NaN	NaN NaN NaN	312.94 303.62 34.00	196.33 37.38 130.00	127.99 340.53 146.00	NaN NaN NaN
NaN NaN NaN	231.99 190.13 217.00	NaN NaN NaN	NaN NaN NaN	291.32 324.38 37.00	210.32 41.02 146.00	127.84 340.63 149.00	NaN NaN NaN
NaN NaN NaN	250.22 184.12 225.00	NaN NaN NaN	NaN NaN NaN	255.74 346.76 34.00	242.23 45.38 112.00	127.94 340.67 151.00	NaN NaN NaN
NaN NaN NaN	262.77 198.73 180.00	NaN NaN NaN	NaN NaN NaN	211.84 353.00 99.00	272.67 54.90 107.00	128.59 340.15 150.00	NaN NaN NaN
NaN NaN NaN	267.34 209.59 153.00	NaN NaN NaN	NaN NaN NaN	168.95 351.50 119.00	302.03 79.55 73.00	130.24 340.89 140.00	NaN NaN NaN
155.83 158.83 76.00	269.45 210.47 168.00	NaN NaN NaN	NaN NaN NaN	126.46 350.17 106.00	330.21 121.35 107.00	135.49 342.14 134.00	NaN NaN NaN
134.99 159.28 113.00	269.42 211.05 180.00	NaN NaN NaN	NaN NaN NaN	111.04 343.10 135.00	352.84 144.32 69.00	145.65 345.43 129.00	NaN NaN NaN
115.73 170.51 162.00	269.25 211.40 177.00	NaN NaN NaN	NaN NaN NaN	90.66 332.52 143.00	NaN NaN NaN	162.97 349.51 112.00	NaN NaN NaN
100.75 192.89 154.00	269.52 212.31 182.00	NaN NaN NaN	NaN NaN NaN	70.50 314.38 153.00	NaN NaN NaN	185.52 352.56 112.00	NaN NaN NaN
81.85 224.59 147.00	268.86 211.38 201.00	NaN NaN NaN	NaN NaN NaN	48.57 287.83 153.00	NaN NaN NaN	205.33 353.06 94.00	NaN NaN NaN
61.70 257.20 168.00	269.41 212.79 195.00	NaN NaN NaN	NaN NaN NaN	35.19 269.25 97.00	NaN NaN NaN	223.81 351.58 91.00	NaN NaN NaN
58.39 286.28 191.00	269.38 213.93 189.00	NaN NaN NaN	NaN NaN NaN	21.93 243.24 101.00	NaN NaN NaN	238.97 349.85 78.00	NaN NaN NaN
62.10 287.06 194.00	269.52 215.62 177.00	NaN NaN NaN	NaN NaN NaN	15.82 229.92 146.00	NaN NaN NaN	251.39 345.91 82.00	NaN NaN NaN
62.43 283.40 149.00	272.50 217.88 181.00	NaN NaN NaN	NaN NaN NaN	12.66 203.60 178.00	NaN NaN NaN	260.25 343.83 75.00	NaN NaN NaN
58.56 282.72 109.00	273.07 225.52 151.00	NaN NaN NaN	NaN NaN NaN	17.70 166.54 145.00	NaN NaN NaN	270.65 340.74 68.00	NaN NaN NaN
50.53 283.33 111.00	272.78 228.83 138.00	NaN NaN NaN	NaN NaN NaN	28.08 134.90 136.00	NaN NaN NaN	279.89 336.34 61.00	NaN NaN NaN
47.18 280.88 97.00	273.03 230.44 139.00	NaN NaN NaN	NaN NaN NaN	44.64 104.20 92.00	NaN NaN NaN	291.08 330.14 51.00	NaN NaN NaN
46.45 280.97 98.00	271.27 231.48 134.00	NaN NaN NaN	NaN NaN NaN	61.11 84.14 81.00	NaN NaN NaN	302.18 322.36 39.00	NaN NaN NaN
46.21 280.22 96.00	269.16 236.58 115.00	NaN NaN NaN	NaN NaN NaN	93.37 58.61 71.00	NaN NaN NaN	307.69 317.96 48.00	NaN NaN NaN
45.23 278.62 93.00	265.45 244.44 82.00	NaN NaN NaN	NaN NaN NaN	96.54 58.46 56.00	NaN NaN NaN	306.93 319.24 58.00	NaN NaN NaN
44.69 278.42 85.00	259.87 255.06 100.00	NaN NaN NaN	NaN NaN NaN	96.57 62.66 127.00	285.58 297.83 132.00	312.98 314.83 48.00	NaN NaN NaN
43.79 277.09 80.00	260.58 270.83 125.00	NaN NaN NaN	NaN NaN NaN	104.71 73.02 167.00	234.33 282.64 162.00	321.24 307.76 41.00	NaN NaN NaN
45.00 281.71 63.00	258.59 280.95 171.00	NaN NaN NaN	NaN NaN NaN	106.29 75.44 164.00	195.71 314.97 150.00	NaN NaN NaN	NaN NaN NaN
47.88 287.18 113.00	255.23 287.02 195.00	NaN NaN NaN	NaN NaN NaN	145.50 96.99 159.00	182.98 363.91 90.00	NaN NaN NaN	NaN NaN NaN
54.34 295.29 118.00	248.26 292.80 184.00	NaN NaN NaN	NaN NaN NaN	207.40 85.34 156.00	190.55 367.70 60.00	NaN NaN NaN	NaN NaN NaN
61.01 304.14 98.00	246.89 302.82 163.00	NaN NaN NaN	NaN NaN NaN	240.94 78.08 156.00	213.96 369.81 47.00	NaN NaN NaN	NaN NaN NaN
70.32 314.10 63.00	243.21 302.49 180.00	NaN NaN NaN	NaN NaN NaN	272.03 81.55 139.00	247.92 366.71 48.00	NaN NaN NaN	NaN NaN NaN
NaN NaN NaN	236.95 301.10 143.00	NaN NaN NaN	NaN NaN NaN	290.89 69.33 97.00	NaN NaN NaN	352.86 268.52 44.00	NaN NaN NaN
NaN NaN NaN	223.92 297.74 144.00	NaN NaN NaN	NaN NaN NaN	NaN NaN NaN	NaN NaN NaN	350.32 263.70 44.00	NaN NaN NaN
NaN NaN NaN	216.70 292.12 152.00	NaN NaN NaN	NaN NaN NaN	NaN NaN NaN	NaN NaN NaN	342.19 256.38 69.00	NaN NaN NaN
NaN NaN NaN	221.30 296.93 150.00	NaN NaN NaN	NaN NaN NaN	NaN NaN NaN	NaN NaN NaN	331.20 248.61 147.00	NaN NaN NaN
NaN NaN NaN	219.22 295.96 156.00	NaN NaN NaN	NaN NaN NaN	NaN NaN NaN	NaN NaN NaN	316.76 235.07 177.00	NaN NaN NaN
NaN NaN NaN	212.33 291.02 132.00	NaN NaN NaN	NaN NaN NaN	NaN NaN NaN	NaN NaN NaN	302.18 218.32 168.00	NaN NaN NaN
NaN NaN NaN	207.72 283.94 140.00	NaN NaN NaN	NaN NaN NaN	NaN NaN NaN	NaN NaN NaN	297.84 209.47 133.00	NaN NaN NaN
NaN NaN NaN	202.86 273.83 110.00	NaN NaN NaN	NaN NaN NaN	NaN NaN NaN	NaN NaN NaN	297.11 208.79 131.00	NaN NaN NaN
NaN NaN NaN	194.99 262.66 68.00	NaN NaN NaN	NaN NaN NaN	NaN NaN NaN	NaN NaN NaN	297.10 208.15 125.00	NaN NaN NaN
NaN NaN NaN	190.35 255.48 75.00	NaN NaN NaN	NaN NaN NaN	NaN NaN NaN	NaN NaN NaN	296.79 207.74 114.00	NaN NaN NaN
NaN NaN NaN	187.76 254.51 79.00	NaN NaN NaN	NaN NaN NaN	NaN NaN NaN	NaN NaN NaN	298.98 208.17 83.00	NaN NaN NaN
NaN NaN NaN	185.16 251.88 77.00	NaN NaN NaN	NaN NaN NaN	NaN NaN NaN	372.22 205.50 36.00	302.89 187.41 46.00	NaN NaN NaN
NaN NaN NaN	181.14 245.94 78.00	NaN NaN NaN	NaN NaN NaN	NaN NaN NaN	NaN NaN NaN	301.75 183.86 103.00	NaN NaN NaN
NaN NaN NaN	178.76 241.06 86.00	NaN NaN NaN	NaN NaN NaN	NaN NaN NaN	NaN NaN NaN	NaN NaN NaN	NaN NaN NaN
NaN NaN NaN	177.51 231.52 84.00	NaN NaN NaN	NaN NaN NaN	NaN NaN NaN	351.73 284.90 41.00	NaN NaN NaN	NaN NaN NaN
NaN NaN NaN	178.68 230.41 44.00	NaN NaN NaN	NaN NaN NaN	NaN NaN NaN	341.67 301.59 58.00	NaN NaN NaN	NaN NaN NaN
NaN NaN NaN	NaN NaN NaN	NaN NaN NaN	NaN NaN NaN	NaN NaN NaN	NaN NaN NaN	NaN NaN NaN	NaN NaN NaN
NaN NaN NaN	NaN NaN NaN	NaN NaN NaN	NaN NaN NaN	NaN NaN NaN	NaN NaN NaN	NaN NaN NaN	NaN NaN NaN
NaN NaN NaN	NaN NaN NaN	NaN NaN NaN	NaN NaN NaN	NaN NaN NaN	237.12 370.47 59.00	NaN NaN NaN	NaN NaN NaN
NaN NaN NaN	NaN NaN NaN	NaN NaN NaN	NaN NaN NaN	NaN NaN NaN	194.10 374.07 69.00	NaN NaN NaN	NaN NaN NaN
NaN NaN NaN	NaN NaN NaN	NaN NaN NaN	NaN NaN NaN	NaN NaN NaN	164.62 366.03 134.00	288.13 192.10 48.00	NaN NaN NaN
NaN NaN NaN	NaN NaN NaN	NaN NaN NaN	NaN NaN NaN	184.97 361.94 31.00	142.49 360.12 142.00	290.12 192.73 144.00	NaN NaN NaN
NaN NaN NaN	NaN NaN NaN	NaN NaN NaN	NaN NaN NaN	165.72 365.32 40.00	106.60 342.88 147.00	291.33 194.07 218.00	NaN NaN NaN
NaN NaN NaN	NaN NaN NaN	NaN NaN NaN	NaN NaN NaN	143.37 349.74 94.00	69.78 310.05 187.00	291.09 194.44 224.00	NaN NaN NaN
NaN NaN NaN	NaN NaN NaN	NaN NaN NaN	NaN NaN NaN	112.59 339.75 124.00	43.40 268.68 151.00	291.00 194.47 217.00	NaN NaN NaN
NaN NaN NaN	NaN NaN NaN	NaN NaN NaN	NaN NaN NaN	84.91 333.96 142.00	32.19 233.92 190.00	292.06 194.53 218.00	NaN NaN NaN
NaN NaN NaN	NaN NaN NaN	NaN NaN NaN	NaN NaN NaN	62.60 316.03 144.00	31.72 202.06 207.00	292.06 194.53 218.00	NaN NaN NaN
NaN NaN NaN	NaN NaN NaN	NaN NaN NaN	NaN NaN NaN	47.69 294.72 137.00	40.21 153.01 219.00	291.26 194.28 218.00	NaN NaN NaN
NaN NaN NaN	NaN NaN NaN	NaN NaN NaN	NaN NaN NaN	32.27 274.62 143.00	53.52 120.38 165.00	291.45 193.56 215.00	NaN NaN NaN
NaN NaN NaN	NaN NaN NaN	NaN NaN NaN	NaN NaN NaN	26.70 249.99 174.00	78.26 85.95 134.00	295.00 194.96 215.00	NaN NaN NaN
NaN NaN NaN	NaN NaN NaN	NaN NaN NaN	NaN NaN NaN	17.38 220.41 183.00	107.87 62.37 112.00	296.02 198.91 216.00	NaN NaN NaN
NaN NaN NaN	213.86 189.41 132.00	NaN NaN NaN	NaN NaN NaN	18.97 201.72 191.00	125.67 56.04 137.00	294.19 209.98 199.00	NaN NaN NaN
NaN NaN NaN	213.69 188.78 157.00	NaN NaN NaN	NaN NaN NaN	18.23 182.98 185.00	138.47 47.16 92.00	285.33 226.02 203.00	NaN NaN NaN
NaN NaN NaN	218.09 186.93 193.00	NaN NaN NaN	NaN NaN NaN	22.25 163.89 203.00	136.98 47.93 106.00	280.53 241.33 216.00	NaN NaN NaN
NaN NaN NaN	219.68 186.99 197.00	NaN NaN NaN	NaN NaN NaN	22.55 142.70 172.00	147.00 43.79 104.00	263.06 268.46 204.00	NaN NaN NaN
NaN NaN NaN	225.35 188.43 203.00	NaN NaN NaN	NaN NaN NaN	37.53 127.35 159.00	169.56 40.13 98.00	228.42 294.48 208.00	NaN NaN NaN
NaN NaN NaN	236.30 192.41 206.00	NaN NaN NaN	NaN NaN NaN	52.08 97.77 113.00	199.39 36.63 87.00	189.37 300.71 203.00	NaN NaN NaN
NaN NaN NaN	246.31 200.64 228.00	NaN NaN NaN	NaN NaN NaN	66.20 82.86 97.00	235.64 38.67 69.00	169.87 291.84 205.00	NaN NaN NaN
NaN NaN NaN	254.81 212.85 171.00	NaN NaN NaN	NaN NaN NaN	99.29 77.61 165.00	278.14 54.31 35.00	156.78 276.86 201.00	NaN NaN NaN
NaN NaN NaN	260.91 233.90 103.00	NaN NaN NaN	NaN NaN NaN	133.74 55.24 144.00	313.82 77.45 33.00	140.71 262.63 194.00	NaN NaN NaN
NaN NaN NaN	270.32 260.53 122.00	NaN NaN NaN	NaN NaN NaN	155.01 38.28 92.00	340.97 107.05 38.00	121.65 240.85 181.00	NaN NaN NaN
NaN NaN NaN	273.07 272.86 190.00	NaN NaN NaN	NaN NaN NaN	176.76 51.27 139.00	351.75 123.75 32.00	101.05 205.03 209.00	NaN NaN NaN
NaN NaN NaN	270.72 275.23 160.00	NaN NaN NaN	NaN NaN NaN	199.78 57.43 156.00	NaN NaN NaN	86.50 164.68 231.00	NaN NaN NaN
NaN NaN NaN	270.39 275.85 168.00	NaN NaN NaN	NaN NaN NaN	228.44 87.33 147.00	NaN NaN NaN	81.45 120.08 234.00	NaN NaN NaN
NaN NaN NaN	270.37 276.13 163.00	NaN NaN NaN	NaN NaN NaN	252.54 138.86 151.00	NaN NaN NaN	85.05 75.95 213.00	NaN NaN NaN
NaN NaN NaN	267.49 278.31 149.00	NaN NaN NaN	NaN NaN NaN	279.91 174.77 149.00	NaN NaN NaN	90.44 75.74 198.00	NaN NaN NaN
NaN NaN NaN	261.10 282.72 134.00	NaN NaN NaN	NaN NaN NaN	265.37 218.71 137.00	NaN NaN NaN	94.39 71.46 212.00	NaN NaN NaN
NaN NaN NaN	256.26 283.57 58.00	NaN NaN NaN	NaN NaN NaN	257.39 256.07 122.00	NaN NaN NaN	97.10 66.43 197.00	NaN NaN NaN
NaN NaN NaN	NaN NaN NaN	NaN NaN NaN	NaN NaN NaN	253.56 291.79 119.00	NaN NaN NaN	98.89 66.00 202.00	NaN NaN NaN
NaN NaN NaN	NaN NaN NaN	NaN NaN NaN	NaN NaN NaN	NaN NaN NaN	NaN NaN NaN	104.86 61.99 221.00	NaN NaN NaN
NaN NaN NaN	NaN NaN NaN	NaN NaN NaN	NaN NaN NaN	NaN NaN NaN	NaN NaN NaN	117.07 54.50 222.00	NaN NaN NaN
NaN NaN NaN	NaN NaN NaN	NaN NaN NaN	NaN NaN NaN	NaN NaN NaN	NaN NaN NaN	130.57 47.61 131.00	NaN NaN NaN
NaN NaN NaN	NaN NaN NaN	NaN NaN NaN	NaN NaN NaN	NaN NaN NaN	NaN NaN NaN	146.62 32.81 102.00	NaN NaN NaN
NaN NaN NaN	NaN NaN NaN	NaN NaN NaN	NaN NaN NaN	NaN NaN NaN	NaN NaN NaN	156.40 32.24 198.00	NaN NaN NaN
NaN NaN NaN	NaN NaN NaN	NaN NaN NaN	NaN NaN NaN	NaN NaN NaN	260.34 365.37 38.00	163.57 33.90 216.00	NaN NaN NaN
NaN NaN NaN	NaN NaN NaN	NaN NaN NaN	NaN NaN NaN	234.81 366.39 36.00	237.71 372.52 66.00	163.65 35.01 217.00	NaN NaN NaN
NaN NaN NaN	NaN NaN NaN	NaN NaN NaN	NaN NaN NaN	NaN NaN NaN	207.90 375.63 68.00	158.43 37.11 200.00	NaN NaN NaN
NaN NaN NaN	NaN NaN NaN	NaN NaN NaN	NaN NaN NaN	NaN NaN NaN	176.94 374.31 70.00	155.92 34.56 184.00	NaN NaN NaN
NaN NaN NaN	NaN NaN NaN	NaN NaN NaN	NaN NaN NaN	NaN NaN NaN	162.71 371.97 77.00	153.94 36.21 159.00	NaN NaN NaN
NaN NaN NaN	228.06 300.48 67.00	NaN NaN NaN	NaN NaN NaN	NaN NaN NaN	137.77 365.52 75.00	155.10 37.13 167.00	NaN NaN NaN
NaN NaN NaN	223.65 304.06 204.00	NaN NaN NaN	NaN NaN NaN	NaN NaN NaN	106.95 349.59 111.00	157.56 40.73 213.00	NaN NaN NaN
NaN NaN NaN	219.51 303.61 202.00	NaN NaN NaN	NaN NaN NaN	174.29 353.09 89.00	81.18 329.60 142.00	151.40 44.58 228.00	NaN NaN NaN
NaN NaN NaN	206.76 296.17 157.00	NaN NaN NaN	NaN NaN NaN	178.80 341.82 123.00	64.28 309.45 161.00	138.28 44.52 225.00	NaN NaN NaN
NaN NaN NaN	200.36 286.09 128.00	NaN NaN NaN	NaN NaN NaN	170.49 326.93 95.00	55.03 300.84 172.00	123.87 47.44 210.00	NaN NaN NaN
NaN NaN NaN	193.50 276.33 115.00	NaN NaN NaN	NaN NaN NaN	166.08 311.66 100.00	38.39 266.62 180.00	116.58 52.54 216.00	NaN NaN NaN
NaN NaN NaN	192.62 269.01 109.00	NaN NaN NaN	NaN NaN NaN	183.37 291.77 111.00	26.21 225.07 198.00	101.56 62.91 223.00	NaN NaN NaN
NaN NaN NaN	192.25 265.50 105.00	NaN NaN NaN	NaN NaN NaN	199.70 270.28 103.00	29.02 177.58 175.00	88.17 72.51 211.00	NaN NaN NaN
NaN NaN NaN	192.28 260.16 79.00	NaN NaN NaN	NaN NaN NaN	217.40 241.33 104.00	47.03 124.49 148.00	83.55 80.52 213.00	NaN NaN NaN
NaN NaN NaN	189.35 255.75 84.00	NaN NaN NaN	NaN NaN NaN	252.29 212.89 131.00	79.99 82.74 120.00	78.09 83.61 207.00	NaN NaN NaN
NaN NaN NaN	183.56 247.79 61.00	NaN NaN NaN	NaN NaN NaN	293.55 182.88 117.00	104.02 63.09 91.00	71.07 86.90 181.00	NaN NaN NaN
NaN NaN NaN	NaN NaN NaN	NaN NaN NaN	NaN NaN NaN	NaN NaN NaN	154.05 42.41 80.00	64.11 94.22 171.00	NaN NaN NaN
NaN NaN NaN	NaN NaN NaN	NaN NaN NaN	NaN NaN NaN	NaN NaN NaN	167.91 41.22 155.00	56.86 106.02 182.00	NaN NaN NaN
NaN NaN NaN	NaN NaN NaN	NaN NaN NaN	NaN NaN NaN	NaN NaN NaN	174.72 43.51 144.00	48.06 121.55 217.00	NaN NaN NaN
NaN NaN NaN	NaN NaN NaN	NaN NaN NaN	NaN NaN NaN	NaN NaN NaN	190.12 42.27 153.00	40.71 140.23 228.00	NaN NaN NaN
NaN NaN NaN	NaN NaN NaN	NaN NaN NaN	NaN NaN NaN	NaN NaN NaN	223.66 46.95 155.00	35.51 160.02 229.00	NaN NaN NaN
NaN NaN NaN	NaN NaN NaN	NaN NaN NaN	NaN NaN NaN	322.12 93.32 59.00	266.99 56.26 105.00	31.83 181.72 208.00	NaN NaN NaN
NaN NaN NaN	NaN NaN NaN	NaN NaN NaN	NaN NaN NaN	321.27 94.00 70.00	295.64 76.36 73.00	31.76 208.98 221.00	NaN NaN NaN
NaN NaN NaN	NaN NaN NaN	NaN NaN NaN	NaN NaN NaN	306.65 92.74 108.00	313.31 100.53 118.00	33.65 232.17 225.00	NaN NaN NaN
NaN NaN NaN	NaN NaN NaN	NaN NaN NaN	NaN NaN NaN	304.64 92.71 113.00	335.37 107.46 65.00	37.06 246.16 210.00	NaN NaN NaN
NaN NaN NaN	NaN NaN NaN	NaN NaN NaN	NaN NaN NaN	296.35 93.05 116.00	346.36 128.18 33.00	43.47 260.90 201.00	NaN NaN NaN
NaN NaN NaN	NaN NaN NaN	NaN NaN NaN	NaN NaN NaN	251.21 94.40 146.00	NaN NaN NaN	52.59 279.06 164.00	NaN NaN NaN
NaN NaN NaN	NaN NaN NaN	NaN NaN NaN	NaN NaN NaN	202.08 84.64 156.00	360.72 149.22 46.00	63.24 295.07 176.00	NaN NaN NaN
NaN NaN NaN	NaN NaN NaN	NaN NaN NaN	NaN NaN NaN	153.50 115.08 131.00	361.65 149.37 57.00	71.84 304.50 187.00	NaN NaN NaN
NaN NaN NaN	NaN NaN NaN	NaN NaN NaN	NaN NaN NaN	129.01 170.45 100.00	NaN NaN NaN	84.72 316.89 181.00	NaN NaN NaN
NaN NaN NaN	NaN NaN NaN	NaN NaN NaN	NaN NaN NaN	86.49 180.09 156.00	NaN NaN NaN	101.25 330.31 154.00	NaN NaN NaN
NaN NaN NaN	NaN NaN NaN	NaN NaN NaN	NaN NaN NaN	NaN NaN NaN	NaN NaN NaN	119.04 340.03 142.00	NaN NaN NaN
NaN NaN NaN	NaN NaN NaN	NaN NaN NaN	NaN NaN NaN	NaN NaN NaN	NaN NaN NaN	136.89 348.24 122.00	NaN NaN NaN
NaN NaN NaN	NaN NaN NaN	NaN NaN NaN	NaN NaN NaN	NaN NaN NaN	NaN NaN NaN	154.32 353.44 111.00	NaN NaN NaN
NaN NaN NaN	NaN NaN NaN	NaN NaN NaN	NaN NaN NaN	NaN NaN NaN	NaN NaN NaN	177.52 358.01 97.00	NaN NaN NaN
NaN NaN NaN	NaN NaN NaN	NaN NaN NaN	NaN NaN NaN	NaN NaN NaN	NaN NaN NaN	200.46 359.04 72.00	NaN NaN NaN
NaN NaN NaN	NaN NaN NaN	NaN NaN NaN	NaN NaN NaN	NaN NaN NaN	NaN NaN NaN	NaN NaN NaN	NaN NaN NaN
NaN NaN NaN	NaN NaN NaN	NaN NaN NaN	NaN NaN NaN	NaN NaN NaN	NaN NaN NaN	239.97 353.76 72.00	NaN NaN NaN
NaN NaN NaN	NaN NaN NaN	NaN NaN NaN	NaN NaN NaN	NaN NaN NaN	NaN NaN NaN	250.18 350.53 62.00	NaN NaN NaN
NaN NaN NaN	NaN NaN NaN	NaN NaN NaN	NaN NaN NaN	NaN NaN NaN	NaN NaN NaN	248.75 352.30 56.00	NaN NaN NaN
NaN NaN NaN	NaN NaN NaN	NaN NaN NaN	NaN NaN NaN	NaN NaN NaN	NaN NaN NaN	250.53 352.06 36.00	NaN NaN NaN
NaN NaN NaN	NaN NaN NaN	NaN NaN NaN	NaN NaN NaN	46.24 205.76 170.00	NaN NaN NaN	NaN NaN NaN	NaN NaN NaN
NaN NaN NaN	NaN NaN NaN	NaN NaN NaN	NaN NaN NaN	44.94 207.41 186.00	NaN NaN NaN	NaN NaN NaN	NaN NaN NaN
NaN NaN NaN	NaN NaN NaN	NaN NaN NaN	NaN NaN NaN	44.84 207.03 200.00	NaN NaN NaN	238.24 356.59 37.00	NaN NaN NaN
NaN NaN NaN	NaN NaN NaN	NaN NaN NaN	NaN NaN NaN	45.21 206.79 218.00	NaN NaN NaN	230.17 359.60 60.00	NaN NaN NaN
78.37 323.20 46.00	NaN NaN NaN	NaN NaN NaN	NaN NaN NaN	44.99 207.12 199.00	NaN NaN NaN	219.91 360.05 64.00	NaN NaN NaN
78.37 323.20 46.00	NaN NaN NaN	NaN NaN NaN	NaN NaN NaN	45.28 206.63 226.00	NaN NaN NaN	211.83 360.76 66.00	NaN NaN NaN
78.30 323.06 47.00	NaN NaN NaN	NaN NaN NaN	NaN NaN NaN	45.14 206.55 213.00	NaN NaN NaN	200.52 362.82 71.00	NaN NaN NaN
77.90 323.05 42.00	NaN NaN NaN	NaN NaN NaN	NaN NaN NaN	45.10 206.92 213.00	NaN NaN NaN	191.64 360.78 74.00	NaN NaN NaN
[truncated: 106,001 more rows]

## Sheet: TBIx1
Fly_1	Fly_2	Fly_3	Fly_4	Fly_5	Fly_6	Fly_7	Fly_8	Fly_9	Fly_10	Fly_11	Fly_12	Fly_13	Fly_14	Fly_15	Fly_16
100.78 342.71 178.00	NaN NaN NaN	NaN NaN NaN	179.59 374.97 197.00	NaN NaN NaN	NaN NaN NaN	374.58 237.30 102.00	380.43 246.53 80.00		NaN NaN NaN	153.02 229.87 163.00	101.37 283.20 225.00	NaN NaN NaN	NaN NaN NaN	NaN NaN NaN	NaN NaN NaN
130.10 359.07 121.00	NaN NaN NaN	NaN NaN NaN	186.31 381.54 108.00	NaN NaN NaN	NaN NaN NaN	376.66 228.24 143.00	371.10 270.40 72.00		NaN NaN NaN	152.73 229.73 181.00	115.27 320.09 224.00	NaN NaN NaN	NaN NaN NaN	NaN NaN NaN	NaN NaN NaN
164.54 371.57 92.00	NaN NaN NaN	NaN NaN NaN	197.54 382.85 113.00	NaN NaN NaN	NaN NaN NaN	376.29 221.33 134.00	358.26 294.94 117.00		NaN NaN NaN	154.11 223.46 177.00	122.28 348.54 245.00	NaN NaN NaN	NaN NaN NaN	NaN NaN NaN	NaN NaN NaN
199.76 373.14 79.00	NaN NaN NaN	NaN NaN NaN	212.25 384.69 93.00	NaN NaN NaN	NaN NaN NaN	NaN NaN NaN	343.98 314.59 136.00		NaN NaN NaN	154.42 218.70 151.00	131.31 351.85 147.00	NaN NaN NaN	NaN NaN NaN	277.48 237.36 33.00	NaN NaN NaN
243.29 367.69 78.00	NaN NaN NaN	NaN NaN NaN	240.78 385.54 68.00	NaN NaN NaN	NaN NaN NaN	376.35 201.51 124.00	331.08 327.30 143.00		NaN NaN NaN	159.95 199.58 177.00	136.91 359.60 147.00	NaN NaN NaN	NaN NaN NaN	278.91 237.60 57.00	NaN NaN NaN
266.61 360.40 97.00	NaN NaN NaN	NaN NaN NaN	255.33 382.35 129.00	NaN NaN NaN	NaN NaN NaN	376.42 202.38 149.00	317.81 338.17 94.00		NaN NaN NaN	160.67 188.55 159.00	141.98 366.50 86.00	377.24 173.77 62.00	NaN NaN NaN	281.60 237.81 103.00	NaN NaN NaN
267.43 361.02 89.00	NaN NaN NaN	NaN NaN NaN	250.53 382.72 137.00	NaN NaN NaN	NaN NaN NaN	377.06 205.59 181.00	299.09 351.06 32.00		NaN NaN NaN	169.41 179.73 102.00	146.18 368.12 90.00	NaN NaN NaN	NaN NaN NaN	282.82 237.81 135.00	NaN NaN NaN
276.72 355.95 79.00	NaN NaN NaN	NaN NaN NaN	240.81 384.78 63.00	NaN NaN NaN	NaN NaN NaN	377.51 208.11 186.00	286.51 360.06 106.00		NaN NaN NaN	172.43 171.94 81.00	140.73 366.37 115.00	374.64 161.56 75.00	NaN NaN NaN	283.17 238.15 134.00	NaN NaN NaN
297.81 342.44 86.00	NaN NaN NaN	NaN NaN NaN	228.94 385.31 71.00	NaN NaN NaN	228.28 37.70 46.00	377.51 206.89 170.00	277.36 364.50 106.00		NaN NaN NaN	186.44 150.36 149.00	140.05 366.78 132.00	367.32 141.07 85.00	NaN NaN NaN	284.63 239.16 141.00	NaN NaN NaN
325.28 318.37 87.00	NaN NaN NaN	NaN NaN NaN	221.26 384.91 69.00	NaN NaN NaN	229.61 36.94 67.00	376.89 199.26 179.00	293.22 354.68 60.00		NaN NaN NaN	189.23 146.57 162.00	138.95 366.95 131.00	360.43 126.11 95.00	NaN NaN NaN	284.81 239.84 152.00	NaN NaN NaN
343.49 294.60 122.00	NaN NaN NaN	NaN NaN NaN	223.29 385.26 77.00	NaN NaN NaN	230.27 36.70 77.00	376.82 202.16 139.00	296.38 352.11 56.00		NaN NaN NaN	200.37 148.25 144.00	147.76 367.80 124.00	341.84 100.07 73.00	NaN NaN NaN	286.56 240.53 161.00	NaN NaN NaN
344.26 294.94 125.00	NaN NaN NaN	68.00 273.28 61.00	223.80 386.20 96.00	NaN NaN NaN	229.57 36.70 84.00	375.74 201.78 138.00	301.73 350.37 51.00		NaN NaN NaN	210.13 141.88 86.00	147.93 366.42 168.00	325.37 82.90 41.00	NaN NaN NaN	287.17 241.07 178.00	NaN NaN NaN
345.31 294.13 128.00	NaN NaN NaN	68.96 272.12 67.00	224.58 384.54 105.00	NaN NaN NaN	229.54 36.49 90.00	376.40 205.55 104.00	NaN NaN NaN		NaN NaN NaN	223.31 138.36 125.00	150.00 363.40 201.00	307.15 68.61 46.00	NaN NaN NaN	288.90 242.21 171.00	NaN NaN NaN
354.42 274.29 134.00	NaN NaN NaN	68.66 272.10 67.00	229.86 384.15 100.00	NaN NaN NaN	229.93 36.45 96.00	375.81 210.97 173.00	303.60 350.19 43.00		NaN NaN NaN	223.13 138.38 129.00	142.28 353.47 225.00	NaN NaN NaN	NaN NaN NaN	291.95 242.87 163.00	NaN NaN NaN
361.05 253.43 94.00	NaN NaN NaN	69.38 273.95 107.00	226.24 384.12 111.00	NaN NaN NaN	229.68 36.76 99.00	374.14 217.62 171.00	305.30 352.00 44.00		NaN NaN NaN	224.24 139.98 130.00	136.86 346.74 211.00	235.40 43.21 42.00	NaN NaN NaN	295.05 244.81 157.00	NaN NaN NaN
364.63 229.24 63.00	NaN NaN NaN	70.57 275.43 155.00	219.40 385.76 115.00	NaN NaN NaN	230.10 36.55 99.00	373.02 220.77 168.00	NaN NaN NaN		NaN NaN NaN	225.15 140.69 123.00	135.00 343.17 215.00	197.41 41.09 85.00	NaN NaN NaN	300.57 247.68 135.00	NaN NaN NaN
366.85 194.43 46.00	NaN NaN NaN	72.41 276.92 175.00	213.13 385.76 139.00	NaN NaN NaN	233.33 37.17 96.00	372.30 226.24 169.00	NaN NaN NaN		NaN NaN NaN	224.52 160.55 164.00	126.72 339.08 231.00	157.80 48.59 106.00	NaN NaN NaN	306.10 251.41 126.00	NaN NaN NaN
361.01 158.93 74.00	NaN NaN NaN	73.80 277.60 194.00	206.70 386.17 148.00	NaN NaN NaN	238.15 37.56 91.00	370.17 233.56 157.00	NaN NaN NaN		NaN NaN NaN	225.27 161.44 162.00	116.46 337.17 233.00	138.93 56.70 125.00	NaN NaN NaN	309.22 253.77 114.00	NaN NaN NaN
351.32 129.77 74.00	NaN NaN NaN	73.37 277.97 199.00	194.23 385.67 145.00	NaN NaN NaN	243.04 38.71 49.00	369.03 237.07 140.00	NaN NaN NaN		NaN NaN NaN	229.85 169.17 181.00	103.41 337.34 229.00	126.03 63.88 118.00	NaN NaN NaN	311.61 254.78 111.00	NaN NaN NaN
NaN NaN NaN	NaN NaN NaN	73.39 277.88 200.00	181.16 381.62 152.00	NaN NaN NaN	247.90 39.43 83.00	368.21 240.59 111.00	NaN NaN NaN		NaN NaN NaN	246.06 167.09 179.00	101.57 335.02 227.00	110.14 73.43 138.00	NaN NaN NaN	315.66 258.08 110.00	NaN NaN NaN
NaN NaN NaN	NaN NaN NaN	74.53 278.94 202.00	181.55 380.53 164.00	NaN NaN NaN	252.51 41.75 69.00	365.89 244.99 138.00	NaN NaN NaN		NaN NaN NaN	246.39 165.06 170.00	97.15 327.42 244.00	82.77 97.51 150.00	NaN NaN NaN	322.25 261.24 106.00	NaN NaN NaN
NaN NaN NaN	NaN NaN NaN	76.88 281.74 188.00	175.77 380.82 141.00	NaN NaN NaN	264.51 46.33 79.00	364.53 247.91 149.00	NaN NaN NaN		NaN NaN NaN	243.75 166.91 151.00	96.94 325.10 248.00	72.19 110.68 155.00	NaN NaN NaN	328.43 264.01 81.00	NaN NaN NaN
309.82 73.55 55.00	NaN NaN NaN	76.16 282.37 192.00	173.52 380.82 147.00	NaN NaN NaN	269.32 46.67 81.00	364.09 250.51 164.00	NaN NaN NaN		NaN NaN NaN	214.30 154.25 209.00	101.49 331.26 239.00	61.43 128.46 169.00	NaN NaN NaN	NaN NaN NaN	NaN NaN NaN
NaN NaN NaN	NaN NaN NaN	76.98 282.82 196.00	172.52 380.89 152.00	NaN NaN NaN	276.83 51.18 72.00	362.69 261.25 151.00	NaN NaN NaN		NaN NaN NaN	205.48 157.10 189.00	110.04 338.04 244.00	53.87 142.08 184.00	NaN NaN NaN	NaN NaN NaN	NaN NaN NaN
NaN NaN NaN	NaN NaN NaN	79.95 285.76 191.00	163.49 378.21 154.00	NaN NaN NaN	291.03 58.18 76.00	360.47 267.40 116.00	NaN NaN NaN		NaN NaN NaN	191.76 150.96 181.00	117.32 336.62 233.00	47.17 162.11 204.00	NaN NaN NaN	NaN NaN NaN	NaN NaN NaN
232.39 39.21 77.00	NaN NaN NaN	83.00 290.35 193.00	152.27 372.63 179.00	NaN NaN NaN	307.51 68.99 84.00	359.09 273.09 58.00	NaN NaN NaN		NaN NaN NaN	175.85 147.35 177.00	122.13 325.84 231.00	41.33 188.57 168.00	NaN NaN NaN	NaN NaN NaN	NaN NaN NaN
198.95 33.54 111.00	NaN NaN NaN	86.16 295.64 185.00	143.60 369.07 191.00	NaN NaN NaN	321.41 80.42 69.00	NaN NaN NaN	NaN NaN NaN		NaN NaN NaN	164.10 140.30 192.00	125.41 315.13 231.00	40.08 213.43 184.00	NaN NaN NaN	NaN NaN NaN	NaN NaN NaN
193.57 33.94 120.00	NaN NaN NaN	90.92 301.91 192.00	134.50 364.14 218.00	NaN NaN NaN	336.11 95.20 66.00	NaN NaN NaN	NaN NaN NaN		NaN NaN NaN	163.75 140.06 194.00	118.24 308.07 232.00	42.14 240.39 191.00	NaN NaN NaN	NaN NaN NaN	NaN NaN NaN
195.74 31.99 118.00	NaN NaN NaN	95.76 307.06 189.00	121.82 356.19 222.00	NaN NaN NaN	340.61 100.23 84.00	NaN NaN NaN	NaN NaN NaN		NaN NaN NaN	141.41 139.33 211.00	102.58 291.46 228.00	48.15 263.01 213.00	NaN NaN NaN	NaN NaN NaN	NaN NaN NaN
194.55 32.30 121.00	NaN NaN NaN	96.48 308.81 192.00	111.10 347.94 226.00	NaN NaN NaN	343.39 103.76 83.00	NaN NaN NaN	NaN NaN NaN		NaN NaN NaN	114.92 147.66 244.00	79.15 273.03 226.00	55.80 283.11 188.00	NaN NaN NaN	NaN NaN NaN	NaN NaN NaN
200.14 32.51 92.00	NaN NaN NaN	96.32 309.30 193.00	100.93 339.09 216.00	NaN NaN NaN	NaN NaN NaN	NaN NaN NaN	NaN NaN NaN		NaN NaN NaN	92.69 148.55 259.00	54.17 267.02 241.00	66.18 301.92 166.00	NaN NaN NaN	NaN NaN NaN	NaN NaN NaN
NaN NaN NaN	NaN NaN NaN	95.75 309.94 200.00	88.43 325.46 236.00	NaN NaN NaN	355.68 122.74 77.00	NaN NaN NaN	NaN NaN NaN		NaN NaN NaN	91.43 148.39 254.00	56.49 266.51 228.00	84.98 325.78 159.00	NaN NaN NaN	NaN NaN NaN	NaN NaN NaN
203.05 33.73 64.00	NaN NaN NaN	97.65 310.73 211.00	80.31 314.90 235.00	NaN NaN NaN	356.56 123.59 68.00	NaN NaN NaN	NaN NaN NaN		NaN NaN NaN	86.94 147.52 265.00	59.48 269.05 227.00	92.13 333.26 144.00	NaN NaN NaN	NaN NaN NaN	NaN NaN NaN
188.81 33.50 134.00	NaN NaN NaN	100.53 312.60 207.00	74.46 307.32 234.00	NaN NaN NaN	NaN NaN NaN	NaN NaN NaN	NaN NaN NaN		NaN NaN NaN	78.47 143.70 164.00	63.68 275.34 240.00	110.14 348.17 139.00	NaN NaN NaN	NaN NaN NaN	NaN NaN NaN
168.44 34.92 152.00	NaN NaN NaN	104.85 316.37 203.00	67.12 294.65 223.00	NaN NaN NaN	349.15 143.03 39.00	NaN NaN NaN	NaN NaN NaN		NaN NaN NaN	77.51 142.45 114.00	65.28 285.87 242.00	140.41 367.92 73.00	NaN NaN NaN	345.16 275.98 50.00	NaN NaN NaN
166.26 34.76 157.00	NaN NaN NaN	107.61 320.41 195.00	64.12 287.14 232.00	NaN NaN NaN	350.13 144.71 38.00	NaN NaN NaN	NaN NaN NaN		NaN NaN NaN	81.04 135.35 134.00	72.87 307.63 243.00	160.19 375.44 64.00	NaN NaN NaN	347.10 277.60 86.00	NaN NaN NaN
159.76 38.54 162.00	NaN NaN NaN	113.20 325.03 199.00	59.62 278.16 238.00	NaN NaN NaN	349.65 147.42 48.00	NaN NaN NaN	NaN NaN NaN		NaN NaN NaN	84.38 126.76 154.00	87.02 323.15 250.00	189.78 381.41 32.00	NaN NaN NaN	347.73 278.73 74.00	NaN NaN NaN
150.50 40.52 161.00	NaN NaN NaN	119.17 329.38 189.00	55.82 267.49 231.00	NaN NaN NaN	342.87 157.71 83.00	NaN NaN NaN	NaN NaN NaN		NaN NaN NaN	84.27 126.68 155.00	99.27 330.29 249.00	NaN NaN NaN	NaN NaN NaN	348.22 279.10 69.00	NaN NaN NaN
137.01 44.91 174.00	NaN NaN NaN	124.75 333.67 150.00	52.80 258.54 235.00	NaN NaN NaN	335.44 171.85 142.00	NaN NaN NaN	NaN NaN NaN		NaN NaN NaN	84.22 126.62 153.00	115.92 338.41 239.00	NaN NaN NaN	NaN NaN NaN	347.79 279.74 66.00	NaN NaN NaN
116.63 54.31 191.00	NaN NaN NaN	129.28 336.63 78.00	51.35 250.21 230.00	NaN NaN NaN	333.06 176.21 143.00	NaN NaN NaN	NaN NaN NaN		NaN NaN NaN	90.84 115.78 203.00	135.42 342.13 238.00	287.90 365.23 40.00	NaN NaN NaN	348.29 280.03 65.00	NaN NaN NaN
100.77 63.56 192.00	NaN NaN NaN	NaN NaN NaN	49.25 240.15 236.00	NaN NaN NaN	326.90 182.18 136.00	NaN NaN NaN	NaN NaN NaN		NaN NaN NaN	97.06 105.99 196.00	154.58 333.99 223.00	312.57 347.58 60.00	NaN NaN NaN	348.01 279.72 67.00	NaN NaN NaN
82.80 77.82 192.00	NaN NaN NaN	NaN NaN NaN	48.36 229.58 228.00	NaN NaN NaN	309.89 208.99 153.00	NaN NaN NaN	NaN NaN NaN		NaN NaN NaN	104.90 95.81 193.00	161.20 320.42 207.00	337.58 325.55 60.00	NaN NaN NaN	347.91 280.13 67.00	NaN NaN NaN
65.77 97.06 200.00	NaN NaN NaN	NaN NaN NaN	47.69 226.65 230.00	NaN NaN NaN	292.25 242.09 161.00	NaN NaN NaN	NaN NaN NaN		NaN NaN NaN	121.59 77.10 183.00	160.45 303.97 181.00	364.78 287.12 59.00	NaN NaN NaN	348.79 281.49 53.00	NaN NaN NaN
53.12 113.01 188.00	NaN NaN NaN	NaN NaN NaN	47.11 225.00 256.00	NaN NaN NaN	276.84 259.80 177.00	NaN NaN NaN	NaN NaN NaN		NaN NaN NaN	139.11 63.99 164.00	151.52 284.30 161.00	378.76 247.32 62.00	NaN NaN NaN	NaN NaN NaN	NaN NaN NaN
51.32 112.99 144.00	NaN NaN NaN	NaN NaN NaN	47.13 216.04 254.00	NaN NaN NaN	262.68 270.59 178.00	NaN NaN NaN	NaN NaN NaN		NaN NaN NaN	160.42 51.38 159.00	135.42 257.89 209.00	381.46 212.57 37.00	NaN NaN NaN	NaN NaN NaN	NaN NaN NaN
43.76 124.04 187.00	NaN NaN NaN	NaN NaN NaN	47.70 206.14 225.00	NaN NaN NaN	243.30 273.30 175.00	NaN NaN NaN	NaN NaN NaN		NaN NaN NaN	203.87 35.78 119.00	116.94 235.69 221.00	378.02 174.56 41.00	NaN NaN NaN	NaN NaN NaN	NaN NaN NaN
41.94 133.19 236.00	NaN NaN NaN	NaN NaN NaN	48.57 192.77 213.00	NaN NaN NaN	237.06 268.49 167.00	NaN NaN NaN	NaN NaN NaN		NaN NaN NaN	218.33 33.24 127.00	97.18 223.98 208.00	372.24 155.84 79.00	NaN NaN NaN	NaN NaN NaN	NaN NaN NaN
34.88 156.56 256.00	NaN NaN NaN	NaN NaN NaN	49.93 187.37 210.00	NaN NaN NaN	238.37 270.36 168.00	NaN NaN NaN	NaN NaN NaN		NaN NaN NaN	229.06 29.93 96.00	70.00 223.66 217.00	358.82 124.35 77.00	NaN NaN NaN	NaN NaN NaN	NaN NaN NaN
30.28 179.19 261.00	NaN NaN NaN	NaN NaN NaN	52.18 179.82 229.00	NaN NaN NaN	233.69 273.91 162.00	NaN NaN NaN	NaN NaN NaN		NaN NaN NaN	249.16 30.51 125.00	45.42 230.80 238.00	345.48 104.52 60.00	NaN NaN NaN	NaN NaN NaN	NaN NaN NaN
29.22 207.59 239.00	NaN NaN NaN	NaN NaN NaN	52.23 173.89 226.00	NaN NaN NaN	226.79 275.99 173.00	NaN NaN NaN	NaN NaN NaN		NaN NaN NaN	268.94 33.30 129.00	48.66 235.66 241.00	341.02 98.68 44.00	NaN NaN NaN	NaN NaN NaN	NaN NaN NaN
33.34 236.27 244.00	NaN NaN NaN	NaN NaN NaN	56.10 159.57 239.00	NaN NaN NaN	214.81 278.60 183.00	NaN NaN NaN	NaN NaN NaN		NaN NaN NaN	294.62 40.54 133.00	53.38 241.80 245.00	332.30 88.16 63.00	NaN NaN NaN	NaN NaN NaN	NaN NaN NaN
45.67 271.53 261.00	NaN NaN NaN	NaN NaN NaN	62.05 144.08 238.00	NaN NaN NaN	207.47 282.24 175.00	NaN NaN NaN	317.13 344.26 47.00		NaN NaN NaN	306.88 44.71 136.00	59.60 249.74 238.00	315.63 75.05 73.00	NaN NaN NaN	NaN NaN NaN	NaN NaN NaN
70.04 311.89 221.00	NaN NaN NaN	NaN NaN NaN	70.15 128.65 226.00	NaN NaN NaN	204.14 282.40 165.00	NaN NaN NaN	315.26 342.93 42.00		NaN NaN NaN	326.55 55.20 120.00	71.31 256.87 230.00	294.96 60.96 56.00	NaN NaN NaN	NaN NaN NaN	NaN NaN NaN
100.61 341.94 166.00	NaN NaN NaN	NaN NaN NaN	73.77 123.88 243.00	NaN NaN NaN	201.70 281.07 161.00	NaN NaN NaN	318.32 341.22 69.00		NaN NaN NaN	360.99 83.02 138.00	82.73 261.90 222.00	NaN NaN NaN	NaN NaN NaN	NaN NaN NaN	NaN NaN NaN
118.45 350.75 166.00	NaN NaN NaN	NaN NaN NaN	81.80 113.51 204.00	NaN NaN NaN	192.65 279.91 158.00	NaN NaN NaN	321.42 339.73 92.00		NaN NaN NaN	384.81 112.41 73.00	94.45 264.33 228.00	250.16 45.53 51.00	NaN NaN NaN	NaN NaN NaN	NaN NaN NaN
124.56 345.05 205.00	NaN NaN NaN	NaN NaN NaN	86.26 104.22 212.00	NaN NaN NaN	183.25 273.81 149.00	NaN NaN NaN	317.23 342.90 70.00		NaN NaN NaN	390.54 120.53 123.00	112.19 270.84 226.00	225.15 41.82 68.00	NaN NaN NaN	NaN NaN NaN	NaN NaN NaN
136.21 340.40 207.00	NaN NaN NaN	NaN NaN NaN	89.69 100.75 226.00	NaN NaN NaN	170.25 266.16 141.00	NaN NaN NaN	317.63 345.31 54.00		NaN NaN NaN	395.50 129.95 117.00	142.22 278.24 184.00	198.30 40.84 88.00	NaN NaN NaN	NaN NaN NaN	NaN NaN NaN
155.48 337.61 193.00	NaN NaN NaN	NaN NaN NaN	92.25 97.00 224.00	NaN NaN NaN	150.18 260.14 170.00	NaN NaN NaN	316.39 347.16 57.00		NaN NaN NaN	406.28 157.98 127.00	174.22 282.72 180.00	178.67 44.60 106.00	NaN NaN NaN	NaN NaN NaN	NaN NaN NaN
190.20 337.07 190.00	229.55 153.55 49.00	NaN NaN NaN	97.97 91.55 225.00	NaN NaN NaN	121.34 252.32 200.00	NaN NaN NaN	314.65 346.01 77.00		NaN NaN NaN	410.68 183.19 96.00	205.31 282.33 160.00	157.42 49.36 121.00	NaN NaN NaN	NaN NaN NaN	NaN NaN NaN
223.83 328.65 139.00	227.11 155.29 62.00	NaN NaN NaN	105.66 84.18 225.00	NaN NaN NaN	86.63 250.40 246.00	NaN NaN NaN	312.85 348.36 85.00		NaN NaN NaN	412.03 213.51 88.00	236.14 279.61 208.00	137.27 58.13 128.00	NaN NaN NaN	NaN NaN NaN	NaN NaN NaN
254.21 327.29 109.00	227.45 155.24 78.00	NaN NaN NaN	112.17 81.91 228.00	NaN NaN NaN	76.72 253.71 260.00	NaN NaN NaN	306.92 352.12 95.00		NaN NaN NaN	NaN NaN NaN	255.15 278.98 240.00	117.11 69.31 132.00	NaN NaN NaN	NaN NaN NaN	NaN NaN NaN
277.67 330.97 88.00	226.71 159.83 171.00	NaN NaN NaN	120.57 73.99 225.00	NaN NaN NaN	68.73 255.21 263.00	NaN NaN NaN	298.05 358.75 126.00		NaN NaN NaN	NaN NaN NaN	275.60 276.30 228.00	94.02 87.84 139.00	NaN NaN NaN	NaN NaN NaN	NaN NaN NaN
NaN NaN NaN	226.64 160.71 194.00	NaN NaN NaN	125.39 69.09 202.00	NaN NaN NaN	56.79 263.52 269.00	NaN NaN NaN	289.26 362.94 94.00		NaN NaN NaN	NaN NaN NaN	300.90 269.78 213.00	70.72 114.53 144.00	NaN NaN NaN	NaN NaN NaN	NaN NaN NaN
NaN NaN NaN	226.54 161.01 193.00	NaN NaN NaN	137.50 61.17 193.00	NaN NaN NaN	60.50 264.72 259.00	NaN NaN NaN	NaN NaN NaN		NaN NaN NaN	NaN NaN NaN	319.77 263.05 207.00	55.68 139.92 164.00	NaN NaN NaN	NaN NaN NaN	NaN NaN NaN
NaN NaN NaN	226.61 160.92 194.00	NaN NaN NaN	148.83 57.23 180.00	NaN NaN NaN	64.02 274.16 258.00	NaN NaN NaN	NaN NaN NaN		NaN NaN NaN	NaN NaN NaN	337.73 251.60 183.00	47.84 159.72 197.00	NaN NaN NaN	NaN NaN NaN	NaN NaN NaN
NaN NaN NaN	226.45 161.41 190.00	NaN NaN NaN	153.97 53.97 179.00	NaN NaN NaN	72.93 285.17 281.00	NaN NaN NaN	NaN NaN NaN		NaN NaN NaN	NaN NaN NaN	349.48 237.35 127.00	42.07 191.59 214.00	NaN NaN NaN	NaN NaN NaN	NaN NaN NaN
NaN NaN NaN	227.98 163.55 191.00	NaN NaN NaN	157.98 52.81 181.00	NaN NaN NaN	84.97 296.03 262.00	NaN NaN NaN	261.87 372.13 30.00		NaN NaN NaN	NaN NaN NaN	356.55 222.04 97.00	42.88 229.49 212.00	NaN NaN NaN	NaN NaN NaN	NaN NaN NaN
NaN NaN NaN	230.11 165.49 185.00	NaN NaN NaN	164.15 50.67 177.00	NaN NaN NaN	91.53 305.77 242.00	NaN NaN NaN	NaN NaN NaN		NaN NaN NaN	NaN NaN NaN	364.55 202.64 47.00	50.93 268.06 176.00	NaN NaN NaN	NaN NaN NaN	NaN NaN NaN
NaN NaN NaN	229.87 169.94 197.00	NaN NaN NaN	180.59 45.58 159.00	NaN NaN NaN	103.15 320.56 239.00	NaN NaN NaN	NaN NaN NaN		NaN NaN NaN	NaN NaN NaN	372.82 188.27 94.00	68.62 303.99 156.00	NaN NaN NaN	NaN NaN NaN	NaN NaN NaN
353.81 228.85 75.00	229.95 171.25 200.00	NaN NaN NaN	185.70 43.70 149.00	NaN NaN NaN	104.90 324.14 244.00	NaN NaN NaN	NaN NaN NaN		NaN NaN NaN	NaN NaN NaN	373.51 177.62 74.00	75.79 314.41 150.00	NaN NaN NaN	NaN NaN NaN	NaN NaN NaN
353.38 229.04 112.00	226.72 174.65 185.00	NaN NaN NaN	192.50 43.54 155.00	NaN NaN NaN	107.92 326.09 254.00	NaN NaN NaN	NaN NaN NaN		NaN NaN NaN	NaN NaN NaN	373.59 170.97 34.00	93.52 333.02 151.00	NaN NaN NaN	NaN NaN NaN	NaN NaN NaN
353.78 234.31 108.00	223.56 182.41 195.00	NaN NaN NaN	206.56 42.22 143.00	NaN NaN NaN	111.75 335.26 294.00	NaN NaN NaN	NaN NaN NaN		NaN NaN NaN	NaN NaN NaN	NaN NaN NaN	121.40 354.57 111.00	NaN NaN NaN	NaN NaN NaN	NaN NaN NaN
354.72 253.22 96.00	215.79 192.61 197.00	NaN NaN NaN	216.63 41.01 147.00	NaN NaN NaN	119.51 337.67 243.00	NaN NaN NaN	NaN NaN NaN		NaN NaN NaN	NaN NaN NaN	NaN NaN NaN	153.95 370.44 63.00	NaN NaN NaN	NaN NaN NaN	NaN NaN NaN
350.13 274.70 30.00	208.25 205.75 203.00	NaN NaN NaN	225.02 41.38 150.00	NaN NaN NaN	131.78 340.58 173.00	NaN NaN NaN	NaN NaN NaN		NaN NaN NaN	NaN NaN NaN	NaN NaN NaN	NaN NaN NaN	NaN NaN NaN	NaN NaN NaN	NaN NaN NaN
347.33 283.03 39.00	204.42 212.68 201.00	NaN NaN NaN	239.35 42.08 126.00	NaN NaN NaN	132.65 339.79 178.00	NaN NaN NaN	NaN NaN NaN		NaN NaN NaN	NaN NaN NaN	NaN NaN NaN	NaN NaN NaN	NaN NaN NaN	NaN NaN NaN	NaN NaN NaN
340.11 296.00 38.00	206.42 208.47 207.00	NaN NaN NaN	256.91 45.01 105.00	NaN NaN NaN	135.68 342.62 137.00	NaN NaN NaN	NaN NaN NaN		NaN NaN NaN	NaN NaN NaN	NaN NaN NaN	263.96 375.27 51.00	NaN NaN NaN	NaN NaN NaN	NaN NaN NaN
329.86 313.70 92.00	203.77 213.78 195.00	NaN NaN NaN	271.53 49.25 79.00	NaN NaN NaN	136.06 342.59 121.00	NaN NaN NaN	NaN NaN NaN		NaN NaN NaN	NaN NaN NaN	NaN NaN NaN	273.67 370.02 54.00	NaN NaN NaN	NaN NaN NaN	NaN NaN NaN
302.96 337.29 78.00	196.98 228.46 181.00	NaN NaN NaN	279.82 51.55 56.00	NaN NaN NaN	137.11 343.01 145.00	NaN NaN NaN	NaN NaN NaN		NaN NaN NaN	NaN NaN NaN	NaN NaN NaN	294.31 358.51 59.00	NaN NaN NaN	NaN NaN NaN	NaN NaN NaN
292.52 344.11 61.00	197.34 247.72 184.00	NaN NaN NaN	282.35 52.45 60.00	NaN NaN NaN	137.04 343.28 150.00	NaN NaN NaN	NaN NaN NaN		NaN NaN NaN	NaN NaN NaN	306.81 87.08 74.00	300.60 352.71 55.00	NaN NaN NaN	NaN NaN NaN	NaN NaN NaN
273.08 356.60 85.00	193.98 256.80 177.00	NaN NaN NaN	NaN NaN NaN	NaN NaN NaN	136.92 343.75 157.00	NaN NaN NaN	NaN NaN NaN		NaN NaN NaN	NaN NaN NaN	297.94 87.11 128.00	304.81 349.33 57.00	NaN NaN NaN	NaN NaN NaN	NaN NaN NaN
266.94 359.06 69.00	190.59 267.77 177.00	NaN NaN NaN	NaN NaN NaN	NaN NaN NaN	141.06 345.37 95.00	NaN NaN NaN	NaN NaN NaN		NaN NaN NaN	NaN NaN NaN	286.85 86.91 151.00	326.54 331.46 52.00	NaN NaN NaN	NaN NaN NaN	NaN NaN NaN
271.45 357.21 47.00	184.61 269.05 169.00	NaN NaN NaN	NaN NaN NaN	NaN NaN NaN	NaN NaN NaN	NaN NaN NaN	NaN NaN NaN		NaN NaN NaN	NaN NaN NaN	269.35 83.37 175.00	350.31 307.11 61.00	NaN NaN NaN	NaN NaN NaN	NaN NaN NaN
NaN NaN NaN	184.60 275.87 167.00	NaN NaN NaN	NaN NaN NaN	NaN NaN NaN	NaN NaN NaN	NaN NaN NaN	NaN NaN NaN		NaN NaN NaN	NaN NaN NaN	247.77 81.40 199.00	367.03 282.89 61.00	NaN NaN NaN	NaN NaN NaN	NaN NaN NaN
237.78 340.03 128.00	186.97 284.25 177.00	NaN NaN NaN	NaN NaN NaN	NaN NaN NaN	NaN NaN NaN	NaN NaN NaN	NaN NaN NaN		NaN NaN NaN	NaN NaN NaN	232.20 81.98 203.00	374.15 263.66 68.00	NaN NaN NaN	NaN NaN NaN	NaN NaN NaN
209.41 317.14 193.00	186.21 293.54 169.00	NaN NaN NaN	NaN NaN NaN	NaN NaN NaN	NaN NaN NaN	NaN NaN NaN	NaN NaN NaN		NaN NaN NaN	NaN NaN NaN	215.40 85.81 205.00	380.68 229.03 38.00	NaN NaN NaN	NaN NaN NaN	NaN NaN NaN
175.13 286.01 175.00	184.86 305.02 168.00	NaN NaN NaN	NaN NaN NaN	NaN NaN NaN	NaN NaN NaN	NaN NaN NaN	NaN NaN NaN		NaN NaN NaN	NaN NaN NaN	201.14 97.61 211.00	380.76 199.97 37.00	NaN NaN NaN	NaN NaN NaN	NaN NaN NaN
154.48 252.58 50.00	182.53 318.31 163.00	NaN NaN NaN	NaN NaN NaN	NaN NaN NaN	NaN NaN NaN	NaN NaN NaN	NaN NaN NaN		NaN NaN NaN	NaN NaN NaN	192.91 111.44 202.00	376.28 169.56 54.00	NaN NaN NaN	NaN NaN NaN	NaN NaN NaN
127.85 220.78 171.00	183.49 333.72 173.00	NaN NaN NaN	NaN NaN NaN	NaN NaN NaN	NaN NaN NaN	NaN NaN NaN	NaN NaN NaN		NaN NaN NaN	NaN NaN NaN	189.40 141.30 177.00	364.60 135.45 94.00	NaN NaN NaN	NaN NaN NaN	NaN NaN NaN
102.39 207.05 191.00	182.47 347.80 184.00	NaN NaN NaN	NaN NaN NaN	NaN NaN NaN	NaN NaN NaN	NaN NaN NaN	NaN NaN NaN		NaN NaN NaN	NaN NaN NaN	192.14 156.43 152.00	348.51 108.67 80.00	NaN NaN NaN	NaN NaN NaN	NaN NaN NaN
74.26 186.79 225.00	183.52 359.98 188.00	NaN NaN NaN	NaN NaN NaN	NaN NaN NaN	NaN NaN NaN	NaN NaN NaN	NaN NaN NaN		NaN NaN NaN	NaN NaN NaN	196.58 170.72 156.00	337.04 95.57 82.00	NaN NaN NaN	NaN NaN NaN	NaN NaN NaN
36.71 174.54 293.00	187.88 368.78 162.00	NaN NaN NaN	NaN NaN NaN	NaN NaN NaN	NaN NaN NaN	NaN NaN NaN	NaN NaN NaN		NaN NaN NaN	NaN NaN NaN	194.39 173.67 168.00	314.93 74.24 67.00	NaN NaN NaN	NaN NaN NaN	NaN NaN NaN
34.41 181.71 291.00	189.20 368.36 153.00	NaN NaN NaN	NaN NaN NaN	NaN NaN NaN	NaN NaN NaN	NaN NaN NaN	NaN NaN NaN		NaN NaN NaN	NaN NaN NaN	194.32 175.85 179.00	NaN NaN NaN	NaN NaN NaN	NaN NaN NaN	NaN NaN NaN
29.68 201.94 281.00	189.51 362.91 184.00	NaN NaN NaN	NaN NaN NaN	NaN NaN NaN	NaN NaN NaN	NaN NaN NaN	NaN NaN NaN		NaN NaN NaN	NaN NaN NaN	192.79 185.44 214.00	NaN NaN NaN	NaN NaN NaN	NaN NaN NaN	NaN NaN NaN
33.02 234.31 284.00	197.11 357.67 179.00	NaN NaN NaN	NaN NaN NaN	NaN NaN NaN	NaN NaN NaN	NaN NaN NaN	NaN NaN NaN		NaN NaN NaN	NaN NaN NaN	194.11 197.76 213.00	241.08 43.41 37.00	NaN NaN NaN	NaN NaN NaN	NaN NaN NaN
41.01 271.17 240.00	201.47 350.89 159.00	NaN NaN NaN	NaN NaN NaN	NaN NaN NaN	NaN NaN NaN	NaN NaN NaN	NaN NaN NaN		NaN NaN NaN	404.09 256.00 33.00	199.97 208.89 197.00	215.85 40.48 67.00	NaN NaN NaN	NaN NaN NaN	NaN NaN NaN
57.92 308.48 242.00	213.57 345.58 102.00	NaN NaN NaN	NaN NaN NaN	NaN NaN NaN	NaN NaN NaN	NaN NaN NaN	NaN NaN NaN		NaN NaN NaN	405.45 253.24 38.00	197.45 216.18 175.00	189.59 41.05 83.00	NaN NaN NaN	NaN NaN NaN	NaN NaN NaN
81.46 314.10 258.00	229.66 348.00 138.00	NaN NaN NaN	NaN NaN NaN	NaN NaN NaN	NaN NaN NaN	NaN NaN NaN	NaN NaN NaN		NaN NaN NaN	405.57 253.19 37.00	195.65 232.05 173.00	170.39 44.84 100.00	NaN NaN NaN	NaN NaN NaN	NaN NaN NaN
110.73 321.43 234.00	226.88 349.57 157.00	NaN NaN NaN	390.95 193.82 79.00	NaN NaN NaN	NaN NaN NaN	NaN NaN NaN	NaN NaN NaN		NaN NaN NaN	NaN NaN NaN	189.92 252.42 177.00	152.30 50.94 117.00	NaN NaN NaN	NaN NaN NaN	NaN NaN NaN
133.36 352.61 162.00	226.50 353.12 160.00	NaN NaN NaN	391.56 216.36 116.00	NaN NaN NaN	NaN NaN NaN	NaN NaN NaN	NaN NaN NaN		NaN NaN NaN	405.77 252.91 35.00	192.41 275.69 153.00	130.39 62.35 120.00	NaN NaN NaN	NaN NaN NaN	NaN NaN NaN
153.79 363.97 121.00	227.95 364.29 150.00	NaN NaN NaN	390.16 240.80 143.00	NaN NaN NaN	NaN NaN NaN	NaN NaN NaN	NaN NaN NaN		NaN NaN NaN	402.08 260.05 39.00	200.84 300.28 193.00	107.16 74.75 132.00	NaN NaN NaN	NaN NaN NaN	NaN NaN NaN
175.51 365.10 90.00	233.32 370.31 111.00	NaN NaN NaN	385.05 261.94 158.00	NaN NaN NaN	NaN NaN NaN	NaN NaN NaN	NaN NaN NaN		NaN NaN NaN	NaN NaN NaN	214.28 324.28 219.00	95.17 85.59 150.00	NaN NaN NaN	NaN NaN NaN	NaN NaN NaN
205.05 368.50 64.00	230.26 363.60 144.00	NaN NaN NaN	376.69 286.29 180.00	NaN NaN NaN	NaN NaN NaN	NaN NaN NaN	NaN NaN NaN		NaN NaN NaN	NaN NaN NaN	239.29 347.04 210.00	76.81 104.81 152.00	NaN NaN NaN	NaN NaN NaN	NaN NaN NaN
NaN NaN NaN	227.61 358.27 165.00	NaN NaN NaN	367.09 305.49 162.00	NaN NaN NaN	NaN NaN NaN	NaN NaN NaN	NaN NaN NaN		NaN NaN NaN	NaN NaN NaN	266.49 356.30 169.00	63.01 125.40 179.00	NaN NaN NaN	NaN NaN NaN	NaN NaN NaN
NaN NaN NaN	227.08 355.60 174.00	NaN NaN NaN	362.58 314.00 174.00	NaN NaN NaN	NaN NaN NaN	NaN NaN NaN	NaN NaN NaN		NaN NaN NaN	NaN NaN NaN	301.86 353.92 154.00	52.15 147.14 205.00	NaN NaN NaN	NaN NaN NaN	NaN NaN NaN
NaN NaN NaN	225.07 352.25 175.00	NaN NaN NaN	358.76 318.51 175.00	NaN NaN NaN	NaN NaN NaN	NaN NaN NaN	NaN NaN NaN		NaN NaN NaN	NaN NaN NaN	312.70 346.92 159.00	46.65 166.45 213.00	NaN NaN NaN	NaN NaN NaN	NaN NaN NaN
NaN NaN NaN	219.92 354.41 185.00	133.38 343.86 37.00	350.11 329.48 186.00	NaN NaN NaN	NaN NaN NaN	NaN NaN NaN	NaN NaN NaN		NaN NaN NaN	NaN NaN NaN	329.69 333.51 172.00	41.52 198.20 212.00	NaN NaN NaN	NaN NaN NaN	NaN NaN NaN
NaN NaN NaN	207.71 355.69 195.00	134.69 344.61 36.00	337.29 342.36 184.00	NaN NaN NaN	NaN NaN NaN	NaN NaN NaN	NaN NaN NaN		NaN NaN NaN	NaN NaN NaN	342.25 320.93 182.00	42.55 233.42 203.00	NaN NaN NaN	NaN NaN NaN	NaN NaN NaN
NaN NaN NaN	193.22 354.53 206.00	NaN NaN NaN	322.22 354.53 186.00	NaN NaN NaN	NaN NaN NaN	NaN NaN NaN	NaN NaN NaN		221.50 330.37 30.00	NaN NaN NaN	352.70 304.72 190.00	50.21 266.51 180.00	NaN NaN NaN	NaN NaN NaN	NaN NaN NaN
NaN NaN NaN	176.87 354.59 218.00	NaN NaN NaN	305.07 365.35 182.00	NaN NaN NaN	NaN NaN NaN	NaN NaN NaN	NaN NaN NaN		225.62 317.67 86.00	NaN NaN NaN	359.04 292.91 187.00	58.33 288.11 135.00	NaN NaN NaN	NaN NaN NaN	NaN NaN NaN
NaN NaN NaN	159.14 355.08 226.00	NaN NaN NaN	295.42 370.19 163.00	NaN NaN NaN	NaN NaN NaN	NaN NaN NaN	NaN NaN NaN		224.80 320.06 128.00	NaN NaN NaN	364.86 277.87 180.00	62.34 294.92 145.00	NaN NaN NaN	NaN NaN NaN	NaN NaN NaN
NaN NaN NaN	141.35 352.86 253.00	NaN NaN NaN	282.10 373.95 181.00	NaN NaN NaN	NaN NaN NaN	NaN NaN NaN	NaN NaN NaN		223.76 322.60 169.00	NaN NaN NaN	368.43 267.27 171.00	69.31 303.18 113.00	NaN NaN NaN	NaN NaN NaN	NaN NaN NaN
NaN NaN NaN	123.99 350.37 262.00	NaN NaN NaN	266.54 380.44 191.00	NaN NaN NaN	NaN NaN NaN	NaN NaN NaN	NaN NaN NaN		223.52 322.84 166.00	NaN NaN NaN	368.64 254.34 146.00	NaN NaN NaN	NaN NaN NaN	NaN NaN NaN	NaN NaN NaN
NaN NaN NaN	111.08 345.03 274.00	136.70 343.63 30.00	250.21 382.75 162.00	NaN NaN NaN	NaN NaN NaN	NaN NaN NaN	NaN NaN NaN		223.46 322.67 166.00	NaN NaN NaN	368.25 241.44 80.00	NaN NaN NaN	NaN NaN NaN	NaN NaN NaN	NaN NaN NaN
NaN NaN NaN	104.25 334.93 281.00	NaN NaN NaN	228.63 385.34 143.00	NaN NaN NaN	NaN NaN NaN	NaN NaN NaN	NaN NaN NaN		223.70 322.76 170.00	NaN NaN NaN	367.57 240.42 67.00	NaN NaN NaN	NaN NaN NaN	NaN NaN NaN	NaN NaN NaN
NaN NaN NaN	89.59 320.79 287.00	NaN NaN NaN	205.68 384.97 155.00	NaN NaN NaN	NaN NaN NaN	NaN NaN NaN	NaN NaN NaN		223.52 322.78 167.00	NaN NaN NaN	373.19 234.64 109.00	78.85 309.63 54.00	NaN NaN NaN	NaN NaN NaN	NaN NaN NaN
NaN NaN NaN	72.19 309.39 301.00	NaN NaN NaN	187.41 382.80 164.00	NaN NaN NaN	NaN NaN NaN	NaN NaN NaN	NaN NaN NaN		223.43 322.71 167.00	NaN NaN NaN	380.54 224.49 140.00	80.57 314.33 189.00	NaN NaN NaN	NaN NaN NaN	NaN NaN NaN
NaN NaN NaN	66.19 298.38 305.00	NaN NaN NaN	173.61 380.21 152.00	NaN NaN NaN	NaN NaN NaN	NaN NaN NaN	NaN NaN NaN		223.10 322.82 165.00	NaN NaN NaN	377.06 223.77 128.00	80.70 314.33 193.00	NaN NaN NaN	NaN NaN NaN	NaN NaN NaN
NaN NaN NaN	56.14 281.05 309.00	NaN NaN NaN	161.81 376.07 150.00	NaN NaN NaN	NaN NaN NaN	NaN NaN NaN	NaN NaN NaN		219.26 322.41 173.00	NaN NaN NaN	375.85 212.83 121.00	80.77 314.39 192.00	NaN NaN NaN	NaN NaN NaN	NaN NaN NaN
318.12 96.25 65.00	47.70 265.22 299.00	137.76 343.85 33.00	154.81 375.22 155.00	NaN NaN NaN	NaN NaN NaN	NaN NaN NaN	NaN NaN NaN		210.19 327.33 171.00	NaN NaN NaN	374.68 195.52 107.00	80.95 314.45 193.00	NaN NaN NaN	NaN NaN NaN	NaN NaN NaN
291.79 70.08 39.00	46.40 259.70 300.00	NaN NaN NaN	145.46 370.18 183.00	NaN NaN NaN	NaN NaN NaN	NaN NaN NaN	NaN NaN NaN		212.22 332.07 58.00	NaN NaN NaN	374.40 193.98 103.00	81.20 314.57 189.00	NaN NaN NaN	NaN NaN NaN	NaN NaN NaN
NaN NaN NaN	48.12 254.97 312.00	NaN NaN NaN	136.55 364.95 211.00	NaN NaN NaN	NaN NaN NaN	NaN NaN NaN	NaN NaN NaN		NaN NaN NaN	NaN NaN NaN	376.15 188.34 82.00	81.15 314.48 191.00	NaN NaN NaN	NaN NaN NaN	NaN NaN NaN
227.05 40.40 110.00	55.16 238.58 284.00	NaN NaN NaN	123.08 356.85 233.00	NaN NaN NaN	NaN NaN NaN	NaN NaN NaN	NaN NaN NaN		NaN NaN NaN	NaN NaN NaN	374.93 185.21 85.00	81.14 314.59 189.00	NaN NaN NaN	NaN NaN NaN	NaN NaN NaN
206.36 44.96 189.00	60.64 223.59 262.00	NaN NaN NaN	109.75 346.61 232.00	NaN NaN NaN	NaN NaN NaN	NaN NaN NaN	NaN NaN NaN		NaN NaN NaN	NaN NaN NaN	376.39 186.09 74.00	80.72 314.93 187.00	NaN NaN NaN	NaN NaN NaN	NaN NaN NaN
180.24 44.08 202.00	49.35 221.06 250.00	NaN NaN NaN	98.01 335.76 200.00	NaN NaN NaN	NaN NaN NaN	NaN NaN NaN	NaN NaN NaN		NaN NaN NaN	NaN NaN NaN	375.04 190.29 95.00	79.26 314.42 183.00	NaN NaN NaN	NaN NaN NaN	NaN NaN NaN
166.87 41.66 207.00	42.70 218.14 245.00	NaN NaN NaN	92.88 327.39 105.00	NaN NaN NaN	NaN NaN NaN	353.50 291.50 32.00	NaN NaN NaN		NaN NaN NaN	NaN NaN NaN	363.39 196.50 109.00	83.99 320.27 176.00	NaN NaN NaN	NaN NaN NaN	NaN NaN NaN
164.05 42.05 197.00	41.28 218.75 235.00	NaN NaN NaN	91.74 327.87 31.00	NaN NaN NaN	NaN NaN NaN	355.92 287.54 37.00	NaN NaN NaN		NaN NaN NaN	NaN NaN NaN	364.60 194.41 105.00	107.31 342.53 153.00	NaN NaN NaN	NaN NaN NaN	NaN NaN NaN
158.64 44.40 215.00	39.80 218.03 236.00	NaN NaN NaN	91.69 328.66 32.00	NaN NaN NaN	NaN NaN NaN	356.71 286.21 48.00	NaN NaN NaN		NaN NaN NaN	NaN NaN NaN	361.59 190.93 102.00	140.22 363.37 86.00	NaN NaN NaN	NaN NaN NaN	NaN NaN NaN
153.70 47.58 223.00	38.51 218.50 205.00	NaN NaN NaN	NaN NaN NaN	NaN NaN NaN	NaN NaN NaN	356.23 286.23 53.00	NaN NaN NaN		NaN NaN NaN	NaN NaN NaN	359.11 186.39 114.00	177.53 377.43 49.00	NaN NaN NaN	NaN NaN NaN	NaN NaN NaN
151.75 50.63 217.00	40.44 234.08 312.00	NaN NaN NaN	NaN NaN NaN	NaN NaN NaN	NaN NaN NaN	355.32 288.05 62.00	NaN NaN NaN		NaN NaN NaN	NaN NaN NaN	354.63 177.85 120.00	NaN NaN NaN	NaN NaN NaN	NaN NaN NaN	NaN NaN NaN
152.87 60.04 219.00	47.05 230.03 329.00	147.70 342.68 66.00	NaN NaN NaN	NaN NaN NaN	NaN NaN NaN	354.54 289.51 79.00	NaN NaN NaN		NaN NaN NaN	NaN NaN NaN	350.97 160.50 109.00	233.58 380.55 31.00	NaN NaN NaN	NaN NaN NaN	NaN NaN NaN
150.57 70.65 221.00	42.38 223.63 356.00	147.37 342.86 73.00	75.91 308.37 43.00	NaN NaN NaN	NaN NaN NaN	355.78 287.99 96.00	NaN NaN NaN		NaN NaN NaN	NaN NaN NaN	349.01 140.61 84.00	264.41 373.76 51.00	NaN NaN NaN	NaN NaN NaN	NaN NaN NaN
145.87 84.84 197.00	37.25 212.41 418.00	147.11 342.78 79.00	NaN NaN NaN	NaN NaN NaN	NaN NaN NaN	356.71 287.39 92.00	NaN NaN NaN		NaN NaN NaN	NaN NaN NaN	341.10 121.16 80.00	294.79 360.79 61.00	NaN NaN NaN	NaN NaN NaN	NaN NaN NaN
146.98 101.70 212.00	38.09 208.80 371.00	146.95 342.70 84.00	NaN NaN NaN	NaN NaN NaN	NaN NaN NaN	357.49 285.71 73.00	NaN NaN NaN		NaN NaN NaN	NaN NaN NaN	NaN NaN NaN	320.98 342.20 66.00	NaN NaN NaN	NaN NaN NaN	NaN NaN NaN
146.57 119.77 213.00	41.40 234.67 190.00	146.72 342.48 93.00	NaN NaN NaN	NaN NaN NaN	NaN NaN NaN	358.72 283.43 68.00	NaN NaN NaN		NaN NaN NaN	NaN NaN NaN	NaN NaN NaN	340.81 319.83 72.00	NaN NaN NaN	NaN NaN NaN	NaN NaN NaN
149.58 133.61 210.00	49.45 239.42 301.00	146.84 342.69 86.00	NaN NaN NaN	NaN NaN NaN	NaN NaN NaN	360.46 280.78 46.00	NaN NaN NaN		NaN NaN NaN	NaN NaN NaN	321.80 94.02 55.00	349.04 307.06 67.00	NaN NaN NaN	NaN NaN NaN	NaN NaN NaN
155.72 153.94 231.00	49.20 249.77 318.00	146.63 342.25 84.00	NaN NaN NaN	NaN NaN NaN	NaN NaN NaN	NaN NaN NaN	NaN NaN NaN		NaN NaN NaN	NaN NaN NaN	319.76 93.02 62.00	359.42 289.93 72.00	NaN NaN NaN	NaN NaN NaN	NaN NaN NaN
162.58 158.33 232.00	47.66 258.76 345.00	146.67 342.08 83.00	NaN NaN NaN	NaN NaN NaN	NaN NaN NaN	NaN NaN NaN	NaN NaN NaN		NaN NaN NaN	NaN NaN NaN	315.20 93.07 87.00	371.19 265.28 47.00	NaN NaN NaN	NaN NaN NaN	NaN NaN NaN
165.42 163.02 228.00	46.73 254.24 266.00	146.69 342.09 80.00	NaN NaN NaN	NaN NaN NaN	NaN NaN NaN	NaN NaN NaN	NaN NaN NaN		NaN NaN NaN	NaN NaN NaN	318.08 97.22 90.00	376.49 248.88 59.00	NaN NaN NaN	NaN NaN NaN	NaN NaN NaN
166.67 158.11 236.00	39.99 251.85 134.00	146.73 342.99 67.00	NaN NaN NaN	NaN NaN NaN	NaN NaN NaN	NaN NaN NaN	NaN NaN NaN		NaN NaN NaN	NaN NaN NaN	318.13 104.12 106.00	NaN NaN NaN	NaN NaN NaN	NaN NaN NaN	NaN NaN NaN
176.28 155.70 242.00	39.22 249.65 125.00	NaN NaN NaN	NaN NaN NaN	NaN NaN NaN	NaN NaN NaN	NaN NaN NaN	NaN NaN NaN		NaN NaN NaN	NaN NaN NaN	321.14 105.88 99.00	381.70 208.45 44.00	NaN NaN NaN	NaN NaN NaN	NaN NaN NaN
181.12 142.61 233.00	38.07 247.70 118.00	NaN NaN NaN	NaN NaN NaN	NaN NaN NaN	NaN NaN NaN	NaN NaN NaN	NaN NaN NaN		NaN NaN NaN	NaN NaN NaN	321.96 105.49 113.00	377.92 177.77 61.00	NaN NaN NaN	NaN NaN NaN	NaN NaN NaN
189.04 125.23 227.00	35.70 242.84 122.00	NaN NaN NaN	NaN NaN NaN	NaN NaN NaN	NaN NaN NaN	NaN NaN NaN	NaN NaN NaN		NaN NaN NaN	NaN NaN NaN	325.54 103.83 113.00	366.68 140.75 84.00	NaN NaN NaN	NaN NaN NaN	NaN NaN NaN
192.71 103.19 221.00	34.10 236.09 187.00	NaN NaN NaN	NaN NaN NaN	NaN NaN NaN	NaN NaN NaN	NaN NaN NaN	NaN NaN NaN		NaN NaN NaN	NaN NaN NaN	326.05 106.12 111.00	349.51 110.15 75.00	NaN NaN NaN	NaN NaN NaN	NaN NaN NaN
192.95 85.83 222.00	33.36 223.13 221.00	NaN NaN NaN	NaN NaN NaN	NaN NaN NaN	NaN NaN NaN	NaN NaN NaN	NaN NaN NaN		NaN NaN NaN	NaN NaN NaN	333.66 111.78 83.00	325.99 83.51 87.00	NaN NaN NaN	NaN NaN NaN	NaN NaN NaN
193.66 70.26 211.00	32.99 215.59 211.00	NaN NaN NaN	NaN NaN NaN	NaN NaN NaN	NaN NaN NaN	NaN NaN NaN	NaN NaN NaN		NaN NaN NaN	NaN NaN NaN	344.08 118.37 63.00	297.34 62.34 35.00	NaN NaN NaN	NaN NaN NaN	NaN NaN NaN
196.94 53.43 195.00	32.30 221.65 191.00	NaN NaN NaN	NaN NaN NaN	NaN NaN NaN	NaN NaN NaN	NaN NaN NaN	NaN NaN NaN		NaN NaN NaN	NaN NaN NaN	345.03 118.74 61.00	NaN NaN NaN	NaN NaN NaN	NaN NaN NaN	NaN NaN NaN
196.84 42.91 119.00	33.01 220.38 198.00	NaN NaN NaN	NaN NaN NaN	NaN NaN NaN	NaN NaN NaN	NaN NaN NaN	NaN NaN NaN		NaN NaN NaN	NaN NaN NaN	346.62 119.96 52.00	NaN NaN NaN	NaN NaN NaN	NaN NaN NaN	NaN NaN NaN
196.50 44.33 147.00	33.24 221.35 210.00	NaN NaN NaN	NaN NaN NaN	NaN NaN NaN	NaN NaN NaN	NaN NaN NaN	NaN NaN NaN		NaN NaN NaN	NaN NaN NaN	350.06 120.04 47.00	230.02 41.63 57.00	NaN NaN NaN	NaN NaN NaN	NaN NaN NaN
197.17 44.20 139.00	35.09 221.59 241.00	NaN NaN NaN	NaN NaN NaN	NaN NaN NaN	NaN NaN NaN	NaN NaN NaN	NaN NaN NaN		NaN NaN NaN	NaN NaN NaN	344.68 117.40 60.00	218.99 39.90 70.00	NaN NaN NaN	NaN NaN NaN	NaN NaN NaN
199.52 41.89 103.00	41.78 227.78 311.00	NaN NaN NaN	NaN NaN NaN	NaN NaN NaN	NaN NaN NaN	NaN NaN NaN	NaN NaN NaN		NaN NaN NaN	NaN NaN NaN	343.31 123.01 75.00	194.31 41.64 94.00	NaN NaN NaN	NaN NaN NaN	NaN NaN NaN
195.28 39.28 32.00	49.88 238.40 297.00	NaN NaN NaN	NaN NaN NaN	NaN NaN NaN	NaN NaN NaN	NaN NaN NaN	NaN NaN NaN		NaN NaN NaN	NaN NaN NaN	342.53 132.91 101.00	161.83 47.50 108.00	NaN NaN NaN	NaN NaN NaN	NaN NaN NaN
NaN NaN NaN	47.29 249.97 317.00	NaN NaN NaN	NaN NaN NaN	NaN NaN NaN	NaN NaN NaN	NaN NaN NaN	NaN NaN NaN		NaN NaN NaN	NaN NaN NaN	341.48 146.04 126.00	148.13 53.19 123.00	NaN NaN NaN	NaN NaN NaN	NaN NaN NaN
NaN NaN NaN	46.76 258.92 307.00	NaN NaN NaN	NaN NaN NaN	NaN NaN NaN	NaN NaN NaN	NaN NaN NaN	NaN NaN NaN		NaN NaN NaN	NaN NaN NaN	344.59 159.76 131.00	122.29 66.19 132.00	NaN NaN NaN	NaN NaN NaN	NaN NaN NaN
NaN NaN NaN	54.84 269.54 311.00	NaN NaN NaN	NaN NaN NaN	NaN NaN NaN	NaN NaN NaN	NaN NaN NaN	NaN NaN NaN		NaN NaN NaN	NaN NaN NaN	350.34 170.34 122.00	99.70 81.27 138.00	NaN NaN NaN	NaN NaN NaN	NaN NaN NaN
NaN NaN NaN	68.04 284.96 286.00	NaN NaN NaN	NaN NaN NaN	NaN NaN NaN	NaN NaN NaN	NaN NaN NaN	NaN NaN NaN		NaN NaN NaN	NaN NaN NaN	359.23 186.79 99.00	84.84 96.37 158.00	NaN NaN NaN	NaN NaN NaN	NaN NaN NaN
NaN NaN NaN	76.81 303.85 276.00	NaN NaN NaN	NaN NaN NaN	NaN NaN NaN	NaN NaN NaN	NaN NaN NaN	NaN NaN NaN		NaN NaN NaN	NaN NaN NaN	370.11 202.58 125.00	67.55 119.38 166.00	NaN NaN NaN	NaN NaN NaN	NaN NaN NaN
NaN NaN NaN	83.57 320.79 277.00	NaN NaN NaN	NaN NaN NaN	NaN NaN NaN	NaN NaN NaN	NaN NaN NaN	NaN NaN NaN		NaN NaN NaN	NaN NaN NaN	373.72 218.04 162.00	55.06 140.43 192.00	NaN NaN NaN	NaN NaN NaN	NaN NaN NaN
NaN NaN NaN	91.40 332.64 274.00	NaN NaN NaN	NaN NaN NaN	NaN NaN NaN	NaN NaN NaN	NaN NaN NaN	NaN NaN NaN		NaN NaN NaN	NaN NaN NaN	372.71 225.43 159.00	48.66 160.92 204.00	NaN NaN NaN	NaN NaN NaN	NaN NaN NaN
NaN NaN NaN	103.58 340.20 249.00	NaN NaN NaN	NaN NaN NaN	NaN NaN NaN	NaN NaN NaN	NaN NaN NaN	NaN NaN NaN		NaN NaN NaN	NaN NaN NaN	372.92 222.31 136.00	42.74 184.51 215.00	NaN NaN NaN	NaN NaN NaN	NaN NaN NaN
NaN NaN NaN	120.97 352.04 209.00	NaN NaN NaN	NaN NaN NaN	NaN NaN NaN	NaN NaN NaN	NaN NaN NaN	NaN NaN NaN		NaN NaN NaN	NaN NaN NaN	376.95 224.07 82.00	41.54 214.22 211.00	NaN NaN NaN	NaN NaN NaN	NaN NaN NaN
NaN NaN NaN	137.07 352.79 67.00	NaN NaN NaN	NaN NaN NaN	NaN NaN NaN	NaN NaN NaN	NaN NaN NaN	NaN NaN NaN		NaN NaN NaN	NaN NaN NaN	378.44 228.40 72.00	45.54 245.48 222.00	NaN NaN NaN	NaN NaN NaN	NaN NaN NaN
NaN NaN NaN	161.42 368.04 183.00	NaN NaN NaN	NaN NaN NaN	NaN NaN NaN	NaN NaN NaN	NaN NaN NaN	NaN NaN NaN		NaN NaN NaN	NaN NaN NaN	381.03 232.20 60.00	56.07 278.47 209.00	NaN NaN NaN	NaN NaN NaN	NaN NaN NaN
NaN NaN NaN	175.51 373.92 176.00	NaN NaN NaN	NaN NaN NaN	NaN NaN NaN	NaN NaN NaN	NaN NaN NaN	NaN NaN NaN		NaN NaN NaN	NaN NaN NaN	381.74 232.88 65.00	73.40 309.06 173.00	NaN NaN NaN	NaN NaN NaN	NaN NaN NaN
NaN NaN NaN	183.30 370.06 185.00	NaN NaN NaN	NaN NaN NaN	NaN NaN NaN	NaN NaN NaN	NaN NaN NaN	NaN NaN NaN		NaN NaN NaN	NaN NaN NaN	382.85 232.84 75.00	89.78 329.35 144.00	NaN NaN NaN	NaN NaN NaN	NaN NaN NaN
NaN NaN NaN	194.44 368.56 195.00	NaN NaN NaN	NaN NaN NaN	NaN NaN NaN	NaN NaN NaN	NaN NaN NaN	NaN NaN NaN		NaN NaN NaN	NaN NaN NaN	382.39 234.95 77.00	97.31 336.07 153.00	NaN NaN NaN	NaN NaN NaN	NaN NaN NaN
NaN NaN NaN	187.31 369.69 160.00	NaN NaN NaN	NaN NaN NaN	NaN NaN NaN	NaN NaN NaN	NaN NaN NaN	NaN NaN NaN		NaN NaN NaN	NaN NaN NaN	382.66 234.03 64.00	99.10 335.46 187.00	NaN NaN NaN	NaN NaN NaN	NaN NaN NaN
NaN NaN NaN	186.09 370.24 182.00	NaN NaN NaN	NaN NaN NaN	NaN NaN NaN	NaN NaN NaN	NaN NaN NaN	NaN NaN NaN		NaN NaN NaN	NaN NaN NaN	380.70 246.54 104.00	109.55 327.17 188.00	NaN NaN NaN	NaN NaN NaN	NaN NaN NaN
NaN NaN NaN	184.96 363.64 195.00	NaN NaN NaN	NaN NaN NaN	NaN NaN NaN	NaN NaN NaN	NaN NaN NaN	NaN NaN NaN		NaN NaN NaN	NaN NaN NaN	376.69 260.47 124.00	131.78 308.53 170.00	NaN NaN NaN	NaN NaN NaN	NaN NaN NaN
NaN NaN NaN	174.35 362.73 218.00	NaN NaN NaN	NaN NaN NaN	NaN NaN NaN	NaN NaN NaN	NaN NaN NaN	NaN NaN NaN		NaN NaN NaN	NaN NaN NaN	371.76 273.13 151.00	162.19 293.80 156.00	NaN NaN NaN	NaN NaN NaN	NaN NaN NaN
NaN NaN NaN	158.27 365.40 214.00	NaN NaN NaN	NaN NaN NaN	NaN NaN NaN	NaN NaN NaN	NaN NaN NaN	NaN NaN NaN		NaN NaN NaN	NaN NaN NaN	364.69 288.85 170.00	169.62 288.37 142.00	NaN NaN NaN	NaN NaN NaN	NaN NaN NaN
NaN NaN NaN	140.86 361.06 226.00	NaN NaN NaN	NaN NaN NaN	NaN NaN NaN	NaN NaN NaN	NaN NaN NaN	NaN NaN NaN		NaN NaN NaN	NaN NaN NaN	355.52 303.77 171.00	167.27 283.39 147.00	NaN NaN NaN	NaN NaN NaN	NaN NaN NaN
NaN NaN NaN	124.19 355.89 247.00	NaN NaN NaN	NaN NaN NaN	NaN NaN NaN	NaN NaN NaN	NaN NaN NaN	NaN NaN NaN		NaN NaN NaN	NaN NaN NaN	343.29 320.71 160.00	164.40 267.23 147.00	NaN NaN NaN	NaN NaN NaN	NaN NaN NaN
NaN NaN NaN	110.09 345.29 276.00	135.06 343.35 31.00	NaN NaN NaN	NaN NaN NaN	NaN NaN NaN	NaN NaN NaN	NaN NaN NaN		NaN NaN NaN	NaN NaN NaN	340.32 326.34 145.00	166.62 268.64 116.00	NaN NaN NaN	NaN NaN NaN	NaN NaN NaN
NaN NaN NaN	92.66 335.32 272.00	135.17 343.58 36.00	NaN NaN NaN	NaN NaN NaN	NaN NaN NaN	NaN NaN NaN	NaN NaN NaN		NaN NaN NaN	NaN NaN NaN	337.48 328.39 151.00	161.57 279.33 140.00	NaN NaN NaN	NaN NaN NaN	NaN NaN NaN
NaN NaN NaN	88.13 323.69 291.00	135.56 343.69 36.00	NaN NaN NaN	NaN NaN NaN	NaN NaN NaN	NaN NaN NaN	NaN NaN NaN		NaN NaN NaN	NaN NaN NaN	331.43 334.60 161.00	165.10 293.19 138.00	NaN NaN NaN	NaN NaN NaN	NaN NaN NaN
NaN NaN NaN	76.96 303.35 296.00	138.28 342.90 79.00	NaN NaN NaN	NaN NaN NaN	NaN NaN NaN	NaN NaN NaN	NaN NaN NaN		NaN NaN NaN	NaN NaN NaN	322.86 342.65 160.00	185.47 319.24 113.00	NaN NaN NaN	NaN NaN NaN	NaN NaN NaN
NaN NaN NaN	73.91 285.06 286.00	138.59 342.89 74.00	NaN NaN NaN	NaN NaN NaN	NaN NaN NaN	NaN NaN NaN	NaN NaN NaN		NaN NaN NaN	NaN NaN NaN	316.81 345.42 156.00	210.92 338.95 129.00	NaN NaN NaN	NaN NaN NaN	NaN NaN NaN
NaN NaN NaN	70.10 265.36 276.00	138.94 342.71 70.00	NaN NaN NaN	NaN NaN NaN	NaN NaN NaN	NaN NaN NaN	NaN NaN NaN		NaN NaN NaN	NaN NaN NaN	317.34 344.35 143.00	241.70 360.56 70.00	NaN NaN NaN	NaN NaN NaN	NaN NaN NaN
NaN NaN NaN	52.34 250.36 299.00	139.36 343.00 64.00	NaN NaN NaN	NaN NaN NaN	NaN NaN NaN	NaN NaN NaN	NaN NaN NaN		NaN NaN NaN	NaN NaN NaN	307.06 353.51 163.00	NaN NaN NaN	NaN NaN NaN	NaN NaN NaN	NaN NaN NaN
NaN NaN NaN	40.08 235.13 301.00	NaN NaN NaN	NaN NaN NaN	NaN NaN NaN	NaN NaN NaN	NaN NaN NaN	NaN NaN NaN		NaN NaN NaN	NaN NaN NaN	298.18 358.39 159.00	262.87 370.92 38.00	NaN NaN NaN	NaN NaN NaN	NaN NaN NaN
NaN NaN NaN	42.67 227.37 309.00	NaN NaN NaN	NaN NaN NaN	NaN NaN NaN	NaN NaN NaN	NaN NaN NaN	NaN NaN NaN		NaN NaN NaN	NaN NaN NaN	285.48 364.86 146.00	263.70 372.85 47.00	NaN NaN NaN	NaN NaN NaN	NaN NaN NaN
NaN NaN NaN	40.54 210.38 312.00	NaN NaN NaN	NaN NaN NaN	NaN NaN NaN	NaN NaN NaN	NaN NaN NaN	NaN NaN NaN		NaN NaN NaN	NaN NaN NaN	281.84 367.70 135.00	255.70 371.27 30.00	NaN NaN NaN	NaN NaN NaN	NaN NaN NaN
NaN NaN NaN	40.79 207.18 309.00	NaN NaN NaN	NaN NaN NaN	NaN NaN NaN	NaN NaN NaN	NaN NaN NaN	NaN NaN NaN		NaN NaN NaN	NaN NaN NaN	284.15 366.90 124.00	239.82 366.39 57.00	NaN NaN NaN	NaN NaN NaN	NaN NaN NaN
NaN NaN NaN	42.77 211.05 287.00	NaN NaN NaN	NaN NaN NaN	NaN NaN NaN	NaN NaN NaN	NaN NaN NaN	NaN NaN NaN		NaN NaN NaN	NaN NaN NaN	280.66 368.00 147.00	NaN NaN NaN	NaN NaN NaN	NaN NaN NaN	NaN NaN NaN
NaN NaN NaN	46.10 218.08 312.00	NaN NaN NaN	NaN NaN NaN	NaN NaN NaN	NaN NaN NaN	NaN NaN NaN	NaN NaN NaN		NaN NaN NaN	NaN NaN NaN	270.39 372.18 137.00	224.37 375.49 49.00	NaN NaN NaN	NaN NaN NaN	NaN NaN NaN
NaN NaN NaN	44.35 223.05 320.00	NaN NaN NaN	NaN NaN NaN	NaN NaN NaN	NaN NaN NaN	NaN NaN NaN	NaN NaN NaN		NaN NaN NaN	NaN NaN NaN	267.25 373.60 126.00	223.20 374.48 64.00	NaN NaN NaN	NaN NaN NaN	NaN NaN NaN
NaN NaN NaN	50.76 222.10 304.00	NaN NaN NaN	NaN NaN NaN	NaN NaN NaN	NaN NaN NaN	NaN NaN NaN	NaN NaN NaN		NaN NaN NaN	NaN NaN NaN	265.54 373.66 128.00	223.61 374.61 59.00	NaN NaN NaN	NaN NaN NaN	NaN NaN NaN
NaN NaN NaN	56.90 216.74 298.00	NaN NaN NaN	NaN NaN NaN	NaN NaN NaN	NaN NaN NaN	NaN NaN NaN	NaN NaN NaN		NaN NaN NaN	NaN NaN NaN	267.16 374.46 114.00	223.49 374.43 61.00	NaN NaN NaN	NaN NaN NaN	NaN NaN NaN
NaN NaN NaN	57.48 201.13 289.00	NaN NaN NaN	NaN NaN NaN	NaN NaN NaN	NaN NaN NaN	NaN NaN NaN	NaN NaN NaN		NaN NaN NaN	NaN NaN NaN	270.32 371.31 115.00	223.78 374.47 60.00	NaN NaN NaN	NaN NaN NaN	NaN NaN NaN
NaN NaN NaN	59.50 181.71 297.00	NaN NaN NaN	NaN NaN NaN	NaN NaN NaN	NaN NaN NaN	NaN NaN NaN	NaN NaN NaN		NaN NaN NaN	NaN NaN NaN	272.40 371.82 40.00	223.88 374.14 64.00	NaN NaN NaN	NaN NaN NaN	NaN NaN NaN
NaN NaN NaN	67.06 158.51 280.00	NaN NaN NaN	NaN NaN NaN	NaN NaN NaN	NaN NaN NaN	NaN NaN NaN	NaN NaN NaN		NaN NaN NaN	NaN NaN NaN	251.09 375.97 67.00	224.18 374.32 65.00	NaN NaN NaN	NaN NaN NaN	NaN NaN NaN
NaN NaN NaN	75.88 136.96 272.00	NaN NaN NaN	NaN NaN NaN	NaN NaN NaN	NaN NaN NaN	NaN NaN NaN	NaN NaN NaN		NaN NaN NaN	NaN NaN NaN	252.60 375.68 93.00	224.52 374.32 62.00	NaN NaN NaN	NaN NaN NaN	NaN NaN NaN
NaN NaN NaN	84.14 114.30 281.00	NaN NaN NaN	NaN NaN NaN	NaN NaN NaN	NaN NaN NaN	NaN NaN NaN	NaN NaN NaN		NaN NaN NaN	NaN NaN NaN	254.25 375.68 116.00	227.78 373.43 72.00	NaN NaN NaN	NaN NaN NaN	NaN NaN NaN
NaN NaN NaN	90.31 122.22 254.00	NaN NaN NaN	NaN NaN NaN	NaN NaN NaN	NaN NaN NaN	NaN NaN NaN	NaN NaN NaN		NaN NaN NaN	NaN NaN NaN	254.84 375.59 132.00	234.95 374.02 62.00	NaN NaN NaN	NaN NaN NaN	NaN NaN NaN
NaN NaN NaN	111.02 132.62 197.00	NaN NaN NaN	NaN NaN NaN	NaN NaN NaN	NaN NaN NaN	NaN NaN NaN	NaN NaN NaN		NaN NaN NaN	NaN NaN NaN	248.93 376.34 120.00	241.84 373.76 49.00	NaN NaN NaN	NaN NaN NaN	NaN NaN NaN
NaN NaN NaN	127.13 146.52 84.00	NaN NaN NaN	NaN NaN NaN	NaN NaN NaN	NaN NaN NaN	NaN NaN NaN	NaN NaN NaN		NaN NaN NaN	NaN NaN NaN	247.18 377.99 137.00	NaN NaN NaN	NaN NaN NaN	NaN NaN NaN	NaN NaN NaN
NaN NaN NaN	157.40 160.16 154.00	NaN NaN NaN	NaN NaN NaN	NaN NaN NaN	NaN NaN NaN	NaN NaN NaN	NaN NaN NaN		NaN NaN NaN	NaN NaN NaN	243.31 379.15 107.00	NaN NaN NaN	NaN NaN NaN	NaN NaN NaN	NaN NaN NaN
NaN NaN NaN	176.76 167.24 172.00	NaN NaN NaN	NaN NaN NaN	NaN NaN NaN	NaN NaN NaN	NaN NaN NaN	NaN NaN NaN		NaN NaN NaN	NaN NaN NaN	251.39 377.20 79.00	302.69 349.78 32.00	NaN NaN NaN	NaN NaN NaN	NaN NaN NaN
NaN NaN NaN	185.66 179.40 146.00	NaN NaN NaN	NaN NaN NaN	NaN NaN NaN	NaN NaN NaN	NaN NaN NaN	NaN NaN NaN		NaN NaN NaN	NaN NaN NaN	254.80 376.62 76.00	NaN NaN NaN	NaN NaN NaN	NaN NaN NaN	NaN NaN NaN
NaN NaN NaN	201.09 195.08 171.00	NaN NaN NaN	NaN NaN NaN	NaN NaN NaN	NaN NaN NaN	NaN NaN NaN	NaN NaN NaN		NaN NaN NaN	NaN NaN NaN	262.81 374.91 88.00	343.00 317.15 61.00	NaN NaN NaN	NaN NaN NaN	NaN NaN NaN
NaN NaN NaN	200.83 204.27 172.00	NaN NaN NaN	NaN NaN NaN	NaN NaN NaN	NaN NaN NaN	NaN NaN NaN	NaN NaN NaN		NaN NaN NaN	NaN NaN NaN	265.02 374.17 86.00	350.52 306.95 65.00	NaN NaN NaN	NaN NaN NaN	NaN NaN NaN
NaN NaN NaN	202.63 201.26 166.00	NaN NaN NaN	NaN NaN NaN	NaN NaN NaN	NaN NaN NaN	NaN NaN NaN	NaN NaN NaN		NaN NaN NaN	NaN NaN NaN	268.30 372.62 91.00	NaN NaN NaN	NaN NaN NaN	NaN NaN NaN	NaN NaN NaN
NaN NaN NaN	209.58 195.18 168.00	NaN NaN NaN	NaN NaN NaN	NaN NaN NaN	NaN NaN NaN	NaN NaN NaN	NaN NaN NaN		NaN NaN NaN	NaN NaN NaN	274.29 370.65 121.00	349.00 258.39 51.00	NaN NaN NaN	NaN NaN NaN	NaN NaN NaN
NaN NaN NaN	215.03 183.67 174.00	NaN NaN NaN	NaN NaN NaN	NaN NaN NaN	NaN NaN NaN	NaN NaN NaN	NaN NaN NaN		NaN NaN NaN	NaN NaN NaN	280.67 367.14 119.00	NaN NaN NaN	NaN NaN NaN	NaN NaN NaN	NaN NaN NaN
NaN NaN NaN	232.59 169.81 193.00	NaN NaN NaN	NaN NaN NaN	NaN NaN NaN	NaN NaN NaN	NaN NaN NaN	NaN NaN NaN		NaN NaN NaN	NaN NaN NaN	290.78 364.11 122.00	NaN NaN NaN	NaN NaN NaN	NaN NaN NaN	NaN NaN NaN
NaN NaN NaN	252.03 157.68 186.00	NaN NaN NaN	NaN NaN NaN	NaN NaN NaN	NaN NaN NaN	NaN NaN NaN	NaN NaN NaN		NaN NaN NaN	NaN NaN NaN	299.44 359.64 125.00	NaN NaN NaN	NaN NaN NaN	NaN NaN NaN	NaN NaN NaN
NaN NaN NaN	259.34 135.80 167.00	NaN NaN NaN	NaN NaN NaN	NaN NaN NaN	NaN NaN NaN	NaN NaN NaN	NaN NaN NaN		NaN NaN NaN	NaN NaN NaN	304.53 355.91 137.00	375.80 167.54 59.00	NaN NaN NaN	NaN NaN NaN	NaN NaN NaN
NaN NaN NaN	260.55 111.19 164.00	NaN NaN NaN	NaN NaN NaN	NaN NaN NaN	NaN NaN NaN	NaN NaN NaN	NaN NaN NaN		NaN NaN NaN	NaN NaN NaN	316.63 348.12 132.00	NaN NaN NaN	NaN NaN NaN	NaN NaN NaN	NaN NaN NaN
NaN NaN NaN	263.33 85.17 148.00	NaN NaN NaN	NaN NaN NaN	NaN NaN NaN	NaN NaN NaN	NaN NaN NaN	NaN NaN NaN		NaN NaN NaN	NaN NaN NaN	323.19 342.41 129.00	346.01 130.88 112.00	NaN NaN NaN	NaN NaN NaN	NaN NaN NaN
NaN NaN NaN	274.80 69.80 107.00	NaN NaN NaN	NaN NaN NaN	NaN NaN NaN	NaN NaN NaN	NaN NaN NaN	NaN NaN NaN		NaN NaN NaN	NaN NaN NaN	331.58 334.54 135.00	328.29 100.16 75.00	NaN NaN NaN	NaN NaN NaN	NaN NaN NaN
NaN NaN NaN	281.59 65.51 120.00	NaN NaN NaN	NaN NaN NaN	NaN NaN NaN	NaN NaN NaN	NaN NaN NaN	NaN NaN NaN		NaN NaN NaN	NaN NaN NaN	339.41 326.34 152.00	NaN NaN NaN	NaN NaN NaN	NaN NaN NaN	NaN NaN NaN
NaN NaN NaN	281.22 68.49 110.00	NaN NaN NaN	NaN NaN NaN	NaN NaN NaN	NaN NaN NaN	NaN NaN NaN	NaN NaN NaN		NaN NaN NaN	NaN NaN NaN	350.50 313.60 134.00	307.10 78.10 31.00	NaN NaN NaN	NaN NaN NaN	NaN NaN NaN
NaN NaN NaN	276.72 67.21 101.00	NaN NaN NaN	NaN NaN NaN	NaN NaN NaN	NaN NaN NaN	NaN NaN NaN	NaN NaN NaN		NaN NaN NaN	NaN NaN NaN	358.40 301.85 127.00	304.37 70.71 59.00	NaN NaN NaN	NaN NaN NaN	NaN NaN NaN
NaN NaN NaN	269.36 60.83 122.00	NaN NaN NaN	NaN NaN NaN	NaN NaN NaN	NaN NaN NaN	NaN NaN NaN	NaN NaN NaN		NaN NaN NaN	NaN NaN NaN	360.61 298.53 95.00	298.34 61.41 64.00	NaN NaN NaN	NaN NaN NaN	NaN NaN NaN
NaN NaN NaN	263.76 58.90 126.00	NaN NaN NaN	NaN NaN NaN	NaN NaN NaN	NaN NaN NaN	NaN NaN NaN	NaN NaN NaN		NaN NaN NaN	NaN NaN NaN	357.92 299.47 83.00	287.54 57.09 46.00	NaN NaN NaN	NaN NaN NaN	NaN NaN NaN
NaN NaN NaN	251.12 57.58 137.00	NaN NaN NaN	NaN NaN NaN	NaN NaN NaN	NaN NaN NaN	NaN NaN NaN	NaN NaN NaN		NaN NaN NaN	NaN NaN NaN	356.76 298.33 132.00	288.05 56.21 43.00	NaN NaN NaN	NaN NaN NaN	NaN NaN NaN
NaN NaN NaN	244.57 54.39 143.00	NaN NaN NaN	NaN NaN NaN	NaN NaN NaN	NaN NaN NaN	NaN NaN NaN	NaN NaN NaN		210.57 340.18 49.00	NaN NaN NaN	355.19 295.74 151.00	294.60 59.69 52.00	NaN NaN NaN	NaN NaN NaN	NaN NaN NaN
NaN NaN NaN	234.01 46.10 141.00	NaN NaN NaN	NaN NaN NaN	NaN NaN NaN	NaN NaN NaN	NaN NaN NaN	NaN NaN NaN		210.25 340.53 60.00	NaN NaN NaN	342.55 293.26 152.00	303.38 65.40 92.00	NaN NaN NaN	NaN NaN NaN	NaN NaN NaN
NaN NaN NaN	228.53 48.59 150.00	NaN NaN NaN	NaN NaN NaN	NaN NaN NaN	NaN NaN NaN	NaN NaN NaN	NaN NaN NaN		210.02 340.47 60.00	NaN NaN NaN	329.71 298.23 160.00	311.04 70.24 105.00	NaN NaN NaN	NaN NaN NaN	NaN NaN NaN
NaN NaN NaN	228.17 50.27 157.00	NaN NaN NaN	NaN NaN NaN	NaN NaN NaN	NaN NaN NaN	NaN NaN NaN	NaN NaN NaN		209.50 341.79 90.00	NaN NaN NaN	310.37 312.01 176.00	324.39 82.06 90.00	NaN NaN NaN	NaN NaN NaN	NaN NaN NaN
NaN NaN NaN	222.31 52.29 164.00	NaN NaN NaN	NaN NaN NaN	NaN NaN NaN	NaN NaN NaN	NaN NaN NaN	NaN NaN NaN		208.02 343.21 128.00	NaN NaN NaN	292.38 335.37 157.00	337.86 95.85 84.00	NaN NaN NaN	NaN NaN NaN	NaN NaN NaN
NaN NaN NaN	210.28 53.81 189.00	NaN NaN NaN	NaN NaN NaN	NaN NaN NaN	NaN NaN NaN	NaN NaN NaN	NaN NaN NaN		205.69 344.68 171.00	NaN NaN NaN	274.52 360.47 129.00	353.92 116.85 72.00	NaN NaN NaN	NaN NaN NaN	NaN NaN NaN
NaN NaN NaN	202.98 56.15 183.00	NaN NaN NaN	NaN NaN NaN	NaN NaN NaN	NaN NaN NaN	NaN NaN NaN	NaN NaN NaN		205.51 345.10 172.00	NaN NaN NaN	264.50 368.83 138.00	364.37 134.37 82.00	NaN NaN NaN	NaN NaN NaN	NaN NaN NaN
NaN NaN NaN	192.83 58.76 211.00	NaN NaN NaN	NaN NaN NaN	NaN NaN NaN	NaN NaN NaN	NaN NaN NaN	NaN NaN NaN		204.27 345.43 182.00	NaN NaN NaN	250.53 372.64 132.00	366.93 140.65 83.00	NaN NaN NaN	NaN NaN NaN	NaN NaN NaN
NaN NaN NaN	186.55 60.42 220.00	NaN NaN NaN	NaN NaN NaN	NaN NaN NaN	NaN NaN NaN	NaN NaN NaN	NaN NaN NaN		203.98 345.68 177.00	NaN NaN NaN	239.64 373.87 143.00	374.16 161.09 81.00	NaN NaN NaN	NaN NaN NaN	NaN NaN NaN
NaN NaN NaN	176.78 64.02 223.00	NaN NaN NaN	NaN NaN NaN	NaN NaN NaN	NaN NaN NaN	NaN NaN NaN	NaN NaN NaN		203.41 345.44 183.00	NaN NaN NaN	225.34 374.63 139.00	379.64 186.64 55.00	NaN NaN NaN	NaN NaN NaN	NaN NaN NaN
NaN NaN NaN	173.76 60.96 221.00	NaN NaN NaN	NaN NaN NaN	NaN NaN NaN	NaN NaN NaN	NaN NaN NaN	NaN NaN NaN		197.84 346.85 186.00	NaN NaN NaN	211.86 376.78 153.00	381.64 214.32 53.00	NaN NaN NaN	NaN NaN NaN	NaN NaN NaN
NaN NaN NaN	172.15 62.60 223.00	NaN NaN NaN	NaN NaN NaN	NaN NaN NaN	NaN NaN NaN	NaN NaN NaN	NaN NaN NaN		198.72 347.23 181.00	NaN NaN NaN	199.54 376.46 160.00	379.96 245.26 96.00	NaN NaN NaN	NaN NaN NaN	NaN NaN NaN
NaN NaN NaN	172.62 65.85 224.00	NaN NaN NaN	NaN NaN NaN	NaN NaN NaN	NaN NaN NaN	NaN NaN NaN	NaN NaN NaN		198.87 349.89 188.00	NaN NaN NaN	183.89 373.36 166.00	370.37 273.16 81.00	NaN NaN NaN	NaN NaN NaN	NaN NaN NaN
NaN NaN NaN	172.62 66.06 231.00	NaN NaN NaN	NaN NaN NaN	NaN NaN NaN	NaN NaN NaN	NaN NaN NaN	NaN NaN NaN		193.18 350.55 190.00	NaN NaN NaN	167.51 371.73 177.00	358.24 297.56 82.00	NaN NaN NaN	NaN NaN NaN	NaN NaN NaN
NaN NaN NaN	167.38 68.61 227.00	NaN NaN NaN	NaN NaN NaN	NaN NaN NaN	NaN NaN NaN	NaN NaN NaN	NaN NaN NaN		187.34 345.04 189.00	NaN NaN NaN	155.16 366.34 204.00	344.15 318.80 65.00	NaN NaN NaN	NaN NaN NaN	NaN NaN NaN
NaN NaN NaN	158.98 70.94 229.00	NaN NaN NaN	NaN NaN NaN	NaN NaN NaN	NaN NaN NaN	NaN NaN NaN	NaN NaN NaN		176.91 336.20 186.00	NaN NaN NaN	140.55 361.40 213.00	343.85 320.19 74.00	NaN NaN NaN	NaN NaN NaN	NaN NaN NaN
NaN NaN NaN	144.94 72.72 241.00	NaN NaN NaN	NaN NaN NaN	NaN NaN NaN	NaN NaN NaN	NaN NaN NaN	NaN NaN NaN		162.08 324.32 186.00	NaN NaN NaN	127.68 355.38 228.00	332.43 333.46 92.00	NaN NaN NaN	NaN NaN NaN	NaN NaN NaN
NaN NaN NaN	131.03 72.33 260.00	NaN NaN NaN	NaN NaN NaN	NaN NaN NaN	NaN NaN NaN	NaN NaN NaN	NaN NaN NaN		154.68 308.85 183.00	NaN NaN NaN	115.24 346.73 234.00	317.57 345.82 72.00	NaN NaN NaN	NaN NaN NaN	NaN NaN NaN
NaN NaN NaN	127.75 77.77 260.00	NaN NaN NaN	NaN NaN NaN	NaN NaN NaN	NaN NaN NaN	NaN NaN NaN	NaN NaN NaN		151.57 282.90 176.00	NaN NaN NaN	101.78 337.56 235.00	297.00 357.85 74.00	NaN NaN NaN	NaN NaN NaN	NaN NaN NaN
NaN NaN NaN	124.45 93.80 242.00	NaN NaN NaN	NaN NaN NaN	NaN NaN NaN	NaN NaN NaN	NaN NaN NaN	NaN NaN NaN		142.14 256.45 175.00	NaN NaN NaN	91.10 327.76 239.00	277.93 365.93 74.00	NaN NaN NaN	NaN NaN NaN	NaN NaN NaN
NaN NaN NaN	118.37 114.57 228.00	NaN NaN NaN	NaN NaN NaN	NaN NaN NaN	NaN NaN NaN	NaN NaN NaN	NaN NaN NaN		137.16 242.49 179.00	NaN NaN NaN	82.11 317.80 245.00	266.12 369.74 50.00	NaN NaN NaN	NaN NaN NaN	NaN NaN NaN
NaN NaN NaN	108.11 132.78 227.00	NaN NaN NaN	NaN NaN NaN	NaN NaN NaN	NaN NaN NaN	NaN NaN NaN	NaN NaN NaN		136.90 242.77 177.00	NaN NaN NaN	74.32 307.18 244.00	256.22 375.24 41.00	NaN NaN NaN	NaN NaN NaN	NaN NaN NaN
NaN NaN NaN	89.09 142.89 265.00	NaN NaN NaN	NaN NaN NaN	NaN NaN NaN	NaN NaN NaN	NaN NaN NaN	NaN NaN NaN		132.34 233.43 180.00	NaN NaN NaN	69.53 298.10 251.00	258.50 373.93 30.00	NaN NaN NaN	NaN NaN NaN	NaN NaN NaN
NaN NaN NaN	70.87 138.21 282.00	NaN NaN NaN	NaN NaN NaN	NaN NaN NaN	NaN NaN NaN	NaN NaN NaN	NaN NaN NaN		122.20 216.93 172.00	NaN NaN NaN	68.61 280.86 244.00	NaN NaN NaN	NaN NaN NaN	NaN NaN NaN	NaN NaN NaN
NaN NaN NaN	66.19 125.25 276.00	NaN NaN NaN	NaN NaN NaN	NaN NaN NaN	NaN NaN NaN	NaN NaN NaN	NaN NaN NaN		109.42 195.92 189.00	NaN NaN NaN	61.02 262.96 249.00	239.59 377.54 41.00	NaN NaN NaN	NaN NaN NaN	NaN NaN NaN
NaN NaN NaN	71.02 128.68 275.00	NaN NaN NaN	NaN NaN NaN	NaN NaN NaN	NaN NaN NaN	NaN NaN NaN	NaN NaN NaN		98.85 175.14 217.00	NaN NaN NaN	46.65 245.35 240.00	220.47 381.34 38.00	NaN NaN NaN	NaN NaN NaN	NaN NaN NaN
NaN NaN NaN	71.34 132.58 284.00	NaN NaN NaN	NaN NaN NaN	NaN NaN NaN	NaN NaN NaN	NaN NaN NaN	NaN NaN NaN		83.62 151.11 250.00	NaN NaN NaN	45.19 232.11 238.00	NaN NaN NaN	NaN NaN NaN	NaN NaN NaN	NaN NaN NaN
NaN NaN NaN	67.72 140.56 296.00	NaN NaN NaN	NaN NaN NaN	NaN NaN NaN	NaN NaN NaN	NaN NaN NaN	NaN NaN NaN		75.21 141.00 269.00	NaN NaN NaN	43.75 219.37 239.00	183.07 378.81 57.00	NaN NaN NaN	NaN NaN NaN	NaN NaN NaN
NaN NaN NaN	51.67 154.63 316.00	NaN NaN NaN	NaN NaN NaN	NaN NaN NaN	NaN NaN NaN	NaN NaN NaN	NaN NaN NaN		75.58 120.66 276.00	NaN NaN NaN	43.48 205.87 241.00	181.45 376.60 60.00	NaN NaN NaN	NaN NaN NaN	NaN NaN NaN
NaN NaN NaN	47.50 162.68 319.00	NaN NaN NaN	NaN NaN NaN	NaN NaN NaN	NaN NaN NaN	NaN NaN NaN	NaN NaN NaN		84.44 103.64 265.00	NaN NaN NaN	44.63 190.60 201.00	177.97 376.37 60.00	NaN NaN NaN	NaN NaN NaN	NaN NaN NaN
NaN NaN NaN	47.47 178.70 303.00	NaN NaN NaN	NaN NaN NaN	NaN NaN NaN	NaN NaN NaN	NaN NaN NaN	NaN NaN NaN		92.11 99.72 253.00	NaN NaN NaN	42.51 168.88 59.00	160.22 373.14 65.00	NaN NaN NaN	NaN NaN NaN	NaN NaN NaN
NaN NaN NaN	47.73 200.76 304.00	NaN NaN NaN	NaN NaN NaN	NaN NaN NaN	NaN NaN NaN	NaN NaN NaN	NaN NaN NaN		97.77 104.54 256.00	NaN NaN NaN	44.13 169.31 124.00	134.54 363.27 94.00	NaN NaN NaN	NaN NaN NaN	NaN NaN NaN
NaN NaN NaN	40.61 213.91 310.00	NaN NaN NaN	NaN NaN NaN	NaN NaN NaN	NaN NaN NaN	NaN NaN NaN	NaN NaN NaN		125.91 104.66 223.00	NaN NaN NaN	54.50 165.23 237.00	106.74 346.26 148.00	NaN NaN NaN	NaN NaN NaN	NaN NaN NaN
NaN NaN NaN	42.07 218.14 287.00	NaN NaN NaN	NaN NaN NaN	NaN NaN NaN	NaN NaN NaN	NaN NaN NaN	NaN NaN NaN		158.80 96.18 198.00	NaN NaN NaN	55.13 149.96 247.00	92.45 333.36 172.00	NaN NaN NaN	NaN NaN NaN	NaN NaN NaN
NaN NaN NaN	38.20 226.34 229.00	NaN NaN NaN	NaN NaN NaN	NaN NaN NaN	NaN NaN NaN	NaN NaN NaN	NaN NaN NaN		185.74 73.51 177.00	NaN NaN NaN	58.85 140.60 263.00	71.85 307.98 161.00	NaN NaN NaN	NaN NaN NaN	NaN NaN NaN
NaN NaN NaN	35.82 234.32 208.00	NaN NaN NaN	NaN NaN NaN	NaN NaN NaN	NaN NaN NaN	NaN NaN NaN	NaN NaN NaN		194.42 54.90 144.00	NaN NaN NaN	59.68 145.34 250.00	55.91 280.40 171.00	NaN NaN NaN	NaN NaN NaN	NaN NaN NaN
NaN NaN NaN	37.45 236.07 143.00	NaN NaN NaN	NaN NaN NaN	NaN NaN NaN	NaN NaN NaN	NaN NaN NaN	NaN NaN NaN		200.31 61.31 154.00	NaN NaN NaN	60.32 157.66 243.00	49.90 265.95 186.00	NaN NaN NaN	NaN NaN NaN	NaN NaN NaN
NaN NaN NaN	39.14 235.79 158.00	NaN NaN NaN	NaN NaN NaN	NaN NaN NaN	NaN NaN NaN	NaN NaN NaN	NaN NaN NaN		203.10 69.36 165.00	NaN NaN NaN	61.64 166.38 239.00	45.37 249.31 182.00	NaN NaN NaN	NaN NaN NaN	NaN NaN NaN
NaN NaN NaN	42.19 243.45 293.00	NaN NaN NaN	NaN NaN NaN	NaN NaN NaN	NaN NaN NaN	NaN NaN NaN	NaN NaN NaN		201.98 70.46 174.00	NaN NaN NaN	53.91 173.71 237.00	43.12 235.51 202.00	NaN NaN NaN	NaN NaN NaN	NaN NaN NaN
NaN NaN NaN	45.93 245.38 334.00	NaN NaN NaN	NaN NaN NaN	NaN NaN NaN	NaN NaN NaN	NaN NaN NaN	NaN NaN NaN		204.98 70.47 170.00	NaN NaN NaN	47.53 174.34 231.00	41.25 213.92 203.00	NaN NaN NaN	NaN NaN NaN	NaN NaN NaN
NaN NaN NaN	58.17 239.86 319.00	152.28 346.56 68.00	NaN NaN NaN	NaN NaN NaN	NaN NaN NaN	NaN NaN NaN	NaN NaN NaN		213.17 75.57 170.00	NaN NaN NaN	48.90 176.00 228.00	43.44 185.94 202.00	NaN NaN NaN	NaN NaN NaN	NaN NaN NaN
NaN NaN NaN	72.89 220.01 275.00	152.53 346.85 66.00	NaN NaN NaN	NaN NaN NaN	NaN NaN NaN	NaN NaN NaN	NaN NaN NaN		228.16 77.79 161.00	NaN NaN NaN	52.03 182.53 243.00	49.62 158.93 180.00	NaN NaN NaN	NaN NaN NaN	NaN NaN NaN
NaN NaN NaN	84.74 184.02 250.00	152.23 346.91 70.00	NaN NaN NaN	NaN NaN NaN	NaN NaN NaN	NaN NaN NaN	NaN NaN NaN		234.62 73.74 158.00	NaN NaN NaN	53.49 198.04 237.00	64.08 126.15 168.00	NaN NaN NaN	NaN NaN NaN	NaN NaN NaN
NaN NaN NaN	71.77 152.99 266.00	151.37 346.67 84.00	NaN NaN NaN	NaN NaN NaN	NaN NaN NaN	NaN NaN NaN	NaN NaN NaN		244.25 67.48 140.00	NaN NaN NaN	54.63 215.56 230.00	76.25 107.60 163.00	NaN NaN NaN	NaN NaN NaN	NaN NaN NaN
NaN NaN NaN	62.46 132.87 305.00	150.37 346.79 106.00	NaN NaN NaN	NaN NaN NaN	NaN NaN NaN	NaN NaN NaN	NaN NaN NaN		261.26 59.73 70.00	NaN NaN NaN	57.24 239.18 240.00	84.20 97.18 159.00	NaN NaN NaN	NaN NaN NaN	NaN NaN NaN
NaN NaN NaN	64.79 137.91 313.00	150.26 347.22 130.00	NaN NaN NaN	NaN NaN NaN	NaN NaN NaN	NaN NaN NaN	NaN NaN NaN		265.13 61.48 56.00	NaN NaN NaN	54.52 261.48 242.00	99.72 82.11 143.00	NaN NaN NaN	NaN NaN NaN	NaN NaN NaN
NaN NaN NaN	65.43 139.08 307.00	151.23 348.24 136.00	NaN NaN NaN	NaN NaN NaN	NaN NaN NaN	NaN NaN NaN	NaN NaN NaN		271.44 61.76 62.00	NaN NaN NaN	52.63 275.64 228.00	127.89 62.93 123.00	NaN NaN NaN	NaN NaN NaN	NaN NaN NaN
NaN NaN NaN	67.78 130.67 300.00	149.33 348.79 126.00	NaN NaN NaN	NaN NaN NaN	NaN NaN NaN	NaN NaN NaN	NaN NaN NaN		275.25 59.72 67.00	NaN NaN NaN	55.53 280.65 232.00	155.25 51.11 113.00	NaN NaN NaN	NaN NaN NaN	NaN NaN NaN
NaN NaN NaN	75.67 115.26 308.00	146.93 347.98 122.00	NaN NaN NaN	NaN NaN NaN	NaN NaN NaN	NaN NaN NaN	NaN NaN NaN		283.28 60.86 103.00	NaN NaN NaN	59.17 292.40 230.00	175.56 45.36 117.00	NaN NaN NaN	NaN NaN NaN	NaN NaN NaN
NaN NaN NaN	85.55 105.74 294.00	146.80 347.85 96.00	NaN NaN NaN	NaN NaN NaN	NaN NaN NaN	NaN NaN NaN	269.05 372.76 86.00		293.09 66.00 117.00	NaN NaN NaN	68.11 303.42 236.00	189.72 42.14 101.00	NaN NaN NaN	NaN NaN NaN	NaN NaN NaN
NaN NaN NaN	83.63 113.35 309.00	142.70 346.97 86.00	NaN NaN NaN	NaN NaN NaN	NaN NaN NaN	NaN NaN NaN	264.74 372.92 109.00		307.94 77.02 126.00	NaN NaN NaN	78.55 311.21 247.00	213.36 40.82 77.00	NaN NaN NaN	NaN NaN NaN	NaN NaN NaN
NaN NaN NaN	85.93 113.69 304.00	142.44 346.86 91.00	NaN NaN NaN	NaN NaN NaN	NaN NaN NaN	NaN NaN NaN	265.60 372.05 98.00		322.58 88.39 119.00	NaN NaN NaN	78.68 313.14 250.00	245.73 44.20 30.00	312.24 127.91 33.00	NaN NaN NaN	NaN NaN NaN
NaN NaN NaN	92.91 112.79 307.00	142.02 346.06 90.00	NaN NaN NaN	NaN NaN NaN	NaN NaN NaN	NaN NaN NaN	269.08 371.57 99.00		337.66 105.38 97.00	NaN NaN NaN	80.70 318.64 251.00	NaN NaN NaN	NaN NaN NaN	NaN NaN NaN	NaN NaN NaN
NaN NaN NaN	102.69 117.57 257.00	140.26 345.49 90.00	NaN NaN NaN	NaN NaN NaN	NaN NaN NaN	NaN NaN NaN	NaN NaN NaN		350.82 122.99 80.00	NaN NaN NaN	82.85 322.29 245.00	NaN NaN NaN	NaN NaN NaN	NaN NaN NaN	NaN NaN NaN
NaN NaN NaN	104.34 118.92 210.00	139.07 344.49 83.00	NaN NaN NaN	NaN NaN NaN	NaN NaN NaN	NaN NaN NaN	NaN NaN NaN		361.92 143.54 71.00	NaN NaN NaN	88.73 325.82 255.00	304.58 67.53 55.00	NaN NaN NaN	NaN NaN NaN	NaN NaN NaN
NaN NaN NaN	111.72 119.63 247.00	137.00 342.90 87.00	NaN NaN NaN	NaN NaN NaN	NaN NaN NaN	NaN NaN NaN	NaN NaN NaN		369.44 162.38 68.00	NaN NaN NaN	97.54 336.82 243.00	322.18 80.21 80.00	NaN NaN NaN	NaN NaN NaN	NaN NaN NaN
NaN NaN NaN	117.31 122.55 158.00	134.90 341.15 96.00	NaN NaN NaN	NaN NaN NaN	NaN NaN NaN	NaN NaN NaN	NaN NaN NaN		372.71 173.79 58.00	NaN NaN NaN	105.26 344.22 231.00	338.93 97.22 80.00	NaN NaN NaN	NaN NaN NaN	NaN NaN NaN
NaN NaN NaN	124.03 121.90 210.00	132.67 339.78 96.00	NaN NaN NaN	NaN NaN NaN	NaN NaN NaN	NaN NaN NaN	NaN NaN NaN		NaN NaN NaN	NaN NaN NaN	118.20 350.71 232.00	354.28 116.59 79.00	NaN NaN NaN	NaN NaN NaN	NaN NaN NaN
NaN NaN NaN	131.38 121.41 111.00	129.95 338.35 99.00	NaN NaN NaN	NaN NaN NaN	NaN NaN NaN	NaN NaN NaN	NaN NaN NaN		NaN NaN NaN	NaN NaN NaN	117.00 348.57 226.00	366.10 137.90 94.00	NaN NaN NaN	NaN NaN NaN	NaN NaN NaN
NaN NaN NaN	136.94 121.59 85.00	125.71 335.57 97.00	NaN NaN NaN	NaN NaN NaN	NaN NaN NaN	NaN NaN NaN	NaN NaN NaN		NaN NaN NaN	NaN NaN NaN	123.67 352.19 234.00	371.46 151.66 87.00	NaN NaN NaN	NaN NaN NaN	NaN NaN NaN
NaN NaN NaN	140.95 122.98 41.00	119.94 331.10 101.00	NaN NaN NaN	NaN NaN NaN	NaN NaN NaN	NaN NaN NaN	NaN NaN NaN		376.03 203.16 32.00	NaN NaN NaN	142.32 351.15 222.00	376.01 167.32 73.00	NaN NaN NaN	NaN NaN NaN	NaN NaN NaN
NaN NaN NaN	NaN NaN NaN	112.95 326.03 123.00	NaN NaN NaN	NaN NaN NaN	NaN NaN NaN	NaN NaN NaN	NaN NaN NaN		376.39 199.32 38.00	NaN NaN NaN	166.77 341.45 210.00	379.91 189.41 64.00	NaN NaN NaN	NaN NaN NaN	NaN NaN NaN
NaN NaN NaN	NaN NaN NaN	106.10 321.86 112.00	NaN NaN NaN	NaN NaN NaN	NaN NaN NaN	NaN NaN NaN	NaN NaN NaN		377.93 194.66 82.00	NaN NaN NaN	197.76 331.22 195.00	380.62 213.72 47.00	NaN NaN NaN	NaN NaN NaN	NaN NaN NaN
NaN NaN NaN	NaN NaN NaN	103.99 319.01 151.00	NaN NaN NaN	NaN NaN NaN	NaN NaN NaN	NaN NaN NaN	NaN NaN NaN		377.97 195.76 67.00	NaN NaN NaN	228.91 318.03 223.00	377.02 242.61 51.00	NaN NaN NaN	NaN NaN NaN	NaN NaN NaN
NaN NaN NaN	NaN NaN NaN	99.46 314.15 170.00	NaN NaN NaN	NaN NaN NaN	NaN NaN NaN	NaN NaN NaN	NaN NaN NaN		376.73 202.51 45.00	NaN NaN NaN	250.77 294.58 227.00	371.07 269.98 44.00	NaN NaN NaN	NaN NaN NaN	NaN NaN NaN
NaN NaN NaN	NaN NaN NaN	96.04 310.64 180.00	NaN NaN NaN	NaN NaN NaN	NaN NaN NaN	NaN NaN NaN	NaN NaN NaN		377.47 199.81 53.00	NaN NaN NaN	261.07 276.69 222.00	363.81 292.32 78.00	NaN NaN NaN	NaN NaN NaN	NaN NaN NaN
NaN NaN NaN	150.32 127.13 104.00	93.95 308.63 177.00	NaN NaN NaN	NaN NaN NaN	NaN NaN NaN	NaN NaN NaN	NaN NaN NaN		376.46 201.63 35.00	NaN NaN NaN	271.78 269.65 224.00	358.10 300.22 88.00	NaN NaN NaN	NaN NaN NaN	NaN NaN NaN
NaN NaN NaN	150.54 126.50 112.00	92.15 305.49 194.00	NaN NaN NaN	NaN NaN NaN	NaN NaN NaN	NaN NaN NaN	NaN NaN NaN		376.37 200.29 35.00	NaN NaN NaN	291.73 263.03 215.00	346.05 316.88 81.00	NaN NaN NaN	NaN NaN NaN	NaN NaN NaN
NaN NaN NaN	149.61 125.37 109.00	88.81 301.88 214.00	NaN NaN NaN	NaN NaN NaN	NaN NaN NaN	NaN NaN NaN	NaN NaN NaN		377.15 194.09 68.00	NaN NaN NaN	316.12 263.05 194.00	326.36 335.64 76.00	NaN NaN NaN	NaN NaN NaN	NaN NaN NaN
NaN NaN NaN	149.54 124.93 114.00	84.12 295.58 197.00	NaN NaN NaN	NaN NaN NaN	NaN NaN NaN	NaN NaN NaN	NaN NaN NaN		377.01 190.72 80.00	NaN NaN NaN	345.41 261.23 149.00	305.09 350.61 69.00	NaN NaN NaN	NaN NaN NaN	NaN NaN NaN
NaN NaN NaN	149.65 125.78 101.00	80.54 289.47 204.00	NaN NaN NaN	NaN NaN NaN	NaN NaN NaN	NaN NaN NaN	NaN NaN NaN		377.51 185.26 98.00	NaN NaN NaN	369.99 259.43 166.00	285.43 361.14 51.00	NaN NaN NaN	NaN NaN NaN	NaN NaN NaN
NaN NaN NaN	149.34 125.02 107.00	76.27 283.19 206.00	NaN NaN NaN	NaN NaN NaN	NaN NaN NaN	NaN NaN NaN	NaN NaN NaN		374.27 178.27 70.00	NaN NaN NaN	375.54 250.98 152.00	266.22 370.47 36.00	NaN NaN NaN	NaN NaN NaN	NaN NaN NaN
NaN NaN NaN	148.76 126.38 98.00	72.59 277.21 197.00	NaN NaN NaN	NaN NaN NaN	NaN NaN NaN	NaN NaN NaN	NaN NaN NaN		369.54 163.08 79.00	NaN NaN NaN	372.80 249.96 139.00	NaN NaN NaN	NaN NaN NaN	NaN NaN NaN	NaN NaN NaN
NaN NaN NaN	150.19 127.11 102.00	70.80 272.64 193.00	NaN NaN NaN	NaN NaN NaN	NaN NaN NaN	NaN NaN NaN	NaN NaN NaN		365.38 150.54 76.00	NaN NaN NaN	375.44 240.26 108.00	NaN NaN NaN	NaN NaN NaN	NaN NaN NaN	NaN NaN NaN
NaN NaN NaN	150.77 128.13 88.00	69.19 268.96 183.00	NaN NaN NaN	NaN NaN NaN	NaN NaN NaN	NaN NaN NaN	NaN NaN NaN		358.92 137.86 76.00	NaN NaN NaN	378.88 231.44 109.00	NaN NaN NaN	NaN NaN NaN	NaN NaN NaN	NaN NaN NaN
NaN NaN NaN	149.15 130.73 59.00	67.69 262.24 127.00	NaN NaN NaN	NaN NaN NaN	NaN NaN NaN	NaN NaN NaN	NaN NaN NaN		350.57 123.07 92.00	NaN NaN NaN	378.02 215.26 117.00	NaN NaN NaN	NaN NaN NaN	NaN NaN NaN	NaN NaN NaN
NaN NaN NaN	137.00 145.00 39.00	66.69 255.42 59.00	NaN NaN NaN	NaN NaN NaN	NaN NaN NaN	NaN NaN NaN	NaN NaN NaN		345.00 114.83 94.00	NaN NaN NaN	375.43 205.44 105.00	NaN NaN NaN	NaN NaN NaN	NaN NaN NaN	NaN NaN NaN
NaN NaN NaN	136.23 154.28 39.00	NaN NaN NaN	NaN NaN NaN	NaN NaN NaN	NaN NaN NaN	NaN NaN NaN	NaN NaN NaN		336.66 104.19 93.00	NaN NaN NaN	371.92 196.18 73.00	NaN NaN NaN	NaN NaN NaN	NaN NaN NaN	NaN NaN NaN
NaN NaN NaN	NaN NaN NaN	60.41 254.95 39.00	NaN NaN NaN	NaN NaN NaN	NaN NaN NaN	NaN NaN NaN	NaN NaN NaN		323.98 91.18 96.00	NaN NaN NaN	374.90 192.59 108.00	NaN NaN NaN	NaN NaN NaN	NaN NaN NaN	NaN NaN NaN
NaN NaN NaN	NaN NaN NaN	61.06 253.30 82.00	NaN NaN NaN	NaN NaN NaN	NaN NaN NaN	NaN NaN NaN	NaN NaN NaN		313.09 82.22 106.00	NaN NaN NaN	376.88 190.00 80.00	236.76 379.50 38.00	NaN NaN NaN	NaN NaN NaN	NaN NaN NaN
NaN NaN NaN	NaN NaN NaN	60.85 253.25 106.00	NaN NaN NaN	NaN NaN NaN	NaN NaN NaN	NaN NaN NaN	NaN NaN NaN		312.60 82.65 113.00	NaN NaN NaN	377.77 180.33 43.00	237.21 379.82 39.00	NaN NaN NaN	NaN NaN NaN	NaN NaN NaN
NaN NaN NaN	NaN NaN NaN	61.60 255.34 68.00	NaN NaN NaN	NaN NaN NaN	NaN NaN NaN	NaN NaN NaN	NaN NaN NaN		309.07 78.96 125.00	NaN NaN NaN	375.09 174.11 53.00	236.72 380.14 36.00	NaN NaN NaN	NaN NaN NaN	NaN NaN NaN
NaN NaN NaN	171.36 192.55 116.00	61.74 255.94 62.00	NaN NaN NaN	NaN NaN NaN	NaN NaN NaN	NaN NaN NaN	NaN NaN NaN		302.92 74.44 133.00	NaN NaN NaN	NaN NaN NaN	237.29 380.37 35.00	NaN NaN NaN	NaN NaN NaN	NaN NaN NaN
NaN NaN NaN	173.97 190.86 137.00	61.69 256.30 61.00	NaN NaN NaN	NaN NaN NaN	NaN NaN NaN	NaN NaN NaN	NaN NaN NaN		292.61 68.16 110.00	NaN NaN NaN	NaN NaN NaN	NaN NaN NaN	NaN NaN NaN	NaN NaN NaN	NaN NaN NaN
NaN NaN NaN	173.72 190.59 138.00	61.75 256.51 69.00	NaN NaN NaN	NaN NaN NaN	NaN NaN NaN	NaN NaN NaN	NaN NaN NaN		280.17 60.59 107.00	NaN NaN NaN	NaN NaN NaN	NaN NaN NaN	NaN NaN NaN	NaN NaN NaN	NaN NaN NaN
NaN NaN NaN	173.18 188.31 87.00	62.11 256.42 72.00	NaN NaN NaN	NaN NaN NaN	NaN NaN NaN	NaN NaN NaN	NaN NaN NaN		265.31 55.10 108.00	NaN NaN NaN	NaN NaN NaN	230.06 381.86 36.00	NaN NaN NaN	NaN NaN NaN	NaN NaN NaN
NaN NaN NaN	NaN NaN NaN	62.89 255.09 45.00	NaN NaN NaN	NaN NaN NaN	NaN NaN NaN	NaN NaN NaN	NaN NaN NaN		246.12 49.78 145.00	NaN NaN NaN	NaN NaN NaN	NaN NaN NaN	312.34 112.88 32.00	NaN NaN NaN	NaN NaN NaN
NaN NaN NaN	NaN NaN NaN	57.80 234.26 46.00	NaN NaN NaN	NaN NaN NaN	NaN NaN NaN	NaN NaN NaN	NaN NaN NaN		242.20 48.24 143.00	NaN NaN NaN	NaN NaN NaN	NaN NaN NaN	311.67 112.30 43.00	NaN NaN NaN	NaN NaN NaN
NaN NaN NaN	NaN NaN NaN	NaN NaN NaN	NaN NaN NaN	NaN NaN NaN	NaN NaN NaN	NaN NaN NaN	NaN NaN NaN		240.62 47.26 140.00	NaN NaN NaN	NaN NaN NaN	NaN NaN NaN	310.44 111.80 66.00	NaN NaN NaN	NaN NaN NaN
NaN NaN NaN	NaN NaN NaN	NaN NaN NaN	NaN NaN NaN	NaN NaN NaN	NaN NaN NaN	NaN NaN NaN	NaN NaN NaN		239.68 46.24 151.00	NaN NaN NaN	NaN NaN NaN	205.00 379.22 51.00	309.68 111.44 80.00	NaN NaN NaN	NaN NaN NaN
NaN NaN NaN	NaN NaN NaN	55.73 236.68 41.00	NaN NaN NaN	NaN NaN NaN	NaN NaN NaN	NaN NaN NaN	NaN NaN NaN		239.82 46.19 153.00	NaN NaN NaN	NaN NaN NaN	182.03 376.15 73.00	309.38 111.24 85.00	NaN NaN NaN	NaN NaN NaN
NaN NaN NaN	NaN NaN NaN	NaN NaN NaN	NaN NaN NaN	NaN NaN NaN	NaN NaN NaN	NaN NaN NaN	NaN NaN NaN		234.11 46.16 132.00	NaN NaN NaN	254.29 43.51 69.00	160.21 370.63 71.00	308.88 111.11 84.00	NaN NaN NaN	NaN NaN NaN
NaN NaN NaN	NaN NaN NaN	NaN NaN NaN	NaN NaN NaN	NaN NaN NaN	NaN NaN NaN	NaN NaN NaN	NaN NaN NaN		217.17 44.18 121.00	NaN NaN NaN	233.17 47.43 155.00	NaN NaN NaN	306.53 109.37 91.00	NaN NaN NaN	NaN NaN NaN
NaN NaN NaN	NaN NaN NaN	NaN NaN NaN	NaN NaN NaN	NaN NaN NaN	NaN NaN NaN	NaN NaN NaN	NaN NaN NaN		200.47 45.88 129.00	NaN NaN NaN	211.27 48.19 172.00	NaN NaN NaN	305.96 108.91 91.00	NaN NaN NaN	NaN NaN NaN
NaN NaN NaN	NaN NaN NaN	NaN NaN NaN	NaN NaN NaN	NaN NaN NaN	NaN NaN NaN	NaN NaN NaN	NaN NaN NaN		186.18 48.09 159.00	NaN NaN NaN	200.88 45.08 50.00	NaN NaN NaN	305.83 108.66 93.00	NaN NaN NaN	NaN NaN NaN
NaN NaN NaN	NaN NaN NaN	NaN NaN NaN	NaN NaN NaN	NaN NaN NaN	NaN NaN NaN	NaN NaN NaN	NaN NaN NaN		183.39 55.16 209.00	NaN NaN NaN	NaN NaN NaN	NaN NaN NaN	302.04 108.44 95.00	NaN NaN NaN	NaN NaN NaN
NaN NaN NaN	NaN NaN NaN	NaN NaN NaN	NaN NaN NaN	NaN NaN NaN	NaN NaN NaN	NaN NaN NaN	NaN NaN NaN		168.51 67.72 220.00	NaN NaN NaN	NaN NaN NaN	NaN NaN NaN	300.24 107.50 101.00	NaN NaN NaN	NaN NaN NaN
NaN NaN NaN	NaN NaN NaN	NaN NaN NaN	NaN NaN NaN	NaN NaN NaN	NaN NaN NaN	NaN NaN NaN	NaN NaN NaN		153.44 92.01 218.00	NaN NaN NaN	NaN NaN NaN	NaN NaN NaN	297.50 106.67 101.00	NaN NaN NaN	NaN NaN NaN
NaN NaN NaN	NaN NaN NaN	NaN NaN NaN	NaN NaN NaN	NaN NaN NaN	NaN NaN NaN	NaN NaN NaN	283.85 367.38 65.00		156.73 110.09 204.00	NaN NaN NaN	NaN NaN NaN	NaN NaN NaN	294.26 104.98 103.00	NaN NaN NaN	NaN NaN NaN
NaN NaN NaN	NaN NaN NaN	NaN NaN NaN	NaN NaN NaN	NaN NaN NaN	NaN NaN NaN	NaN NaN NaN	285.19 366.00 104.00		155.58 142.79 187.00	NaN NaN NaN	NaN NaN NaN	NaN NaN NaN	289.13 104.06 110.00	NaN NaN NaN	NaN NaN NaN
NaN NaN NaN	NaN NaN NaN	NaN NaN NaN	NaN NaN NaN	NaN NaN NaN	NaN NaN NaN	NaN NaN NaN	284.85 366.26 97.00		164.56 160.99 163.00	NaN NaN NaN	NaN NaN NaN	NaN NaN NaN	284.49 101.19 115.00	NaN NaN NaN	NaN NaN NaN
NaN NaN NaN	NaN NaN NaN	NaN NaN NaN	NaN NaN NaN	NaN NaN NaN	NaN NaN NaN	NaN NaN NaN	284.47 366.44 89.00		153.48 173.29 162.00	NaN NaN NaN	NaN NaN NaN	NaN NaN NaN	275.92 97.97 121.00	NaN NaN NaN	NaN NaN NaN
NaN NaN NaN	189.82 179.24 51.00	NaN NaN NaN	NaN NaN NaN	NaN NaN NaN	NaN NaN NaN	NaN NaN NaN	284.14 366.69 71.00		129.77 177.03 201.00	NaN NaN NaN	NaN NaN NaN	NaN NaN NaN	271.91 95.51 120.00	NaN NaN NaN	NaN NaN NaN
NaN NaN NaN	192.14 178.13 80.00	NaN NaN NaN	NaN NaN NaN	NaN NaN NaN	NaN NaN NaN	NaN NaN NaN	286.15 365.75 40.00		105.75 177.21 234.00	NaN NaN NaN	NaN NaN NaN	NaN NaN NaN	263.03 92.31 129.00	NaN NaN NaN	NaN NaN NaN
NaN NaN NaN	191.88 178.65 89.00	NaN NaN NaN	NaN NaN NaN	NaN NaN NaN	NaN NaN NaN	NaN NaN NaN	NaN NaN NaN		70.83 178.94 285.00	NaN NaN NaN	NaN NaN NaN	NaN NaN NaN	255.22 88.67 138.00	NaN NaN NaN	NaN NaN NaN
NaN NaN NaN	193.52 178.02 119.00	NaN NaN NaN	NaN NaN NaN	NaN NaN NaN	NaN NaN NaN	NaN NaN NaN	295.76 358.24 55.00		47.89 174.84 356.00	NaN NaN NaN	NaN NaN NaN	NaN NaN NaN	247.85 84.88 143.00	NaN NaN NaN	NaN NaN NaN
NaN NaN NaN	194.30 177.81 137.00	NaN NaN NaN	NaN NaN NaN	NaN NaN NaN	NaN NaN NaN	NaN NaN NaN	292.27 361.79 112.00		52.18 187.77 306.00	NaN NaN NaN	NaN NaN NaN	NaN NaN NaN	240.67 83.44 141.00	NaN NaN NaN	NaN NaN NaN
NaN NaN NaN	194.53 177.74 144.00	NaN NaN NaN	NaN NaN NaN	NaN NaN NaN	NaN NaN NaN	NaN NaN NaN	289.56 362.87 107.00		47.43 208.46 312.00	NaN NaN NaN	NaN NaN NaN	142.83 365.76 94.00	233.25 82.31 150.00	NaN NaN NaN	NaN NaN NaN
NaN NaN NaN	194.48 177.62 146.00	NaN NaN NaN	NaN NaN NaN	NaN NaN NaN	NaN NaN NaN	NaN NaN NaN	298.12 358.48 118.00		47.67 230.79 316.00	NaN NaN NaN	NaN NaN NaN	141.77 365.06 114.00	224.99 84.25 142.00	NaN NaN NaN	NaN NaN NaN
NaN NaN NaN	194.50 177.91 139.00	NaN NaN NaN	NaN NaN NaN	NaN NaN NaN	NaN NaN NaN	NaN NaN NaN	305.72 354.20 117.00		57.19 260.32 274.00	NaN NaN NaN	NaN NaN NaN	141.77 365.06 114.00	223.98 83.91 116.00	NaN NaN NaN	NaN NaN NaN
NaN NaN NaN	195.49 177.73 153.00	NaN NaN NaN	NaN NaN NaN	NaN NaN NaN	NaN NaN NaN	NaN NaN NaN	301.63 355.25 108.00		62.38 289.65 290.00	NaN NaN NaN	NaN NaN NaN	141.63 365.02 113.00	220.89 83.35 79.00	NaN NaN NaN	NaN NaN NaN
NaN NaN NaN	201.89 175.31 179.00	NaN NaN NaN	NaN NaN NaN	NaN NaN NaN	NaN NaN NaN	NaN NaN NaN	299.74 356.19 107.00		69.28 297.94 306.00	NaN NaN NaN	NaN NaN NaN	141.58 365.02 111.00	217.13 81.33 85.00	NaN NaN NaN	NaN NaN NaN
NaN NaN NaN	203.08 177.92 173.00	NaN NaN NaN	NaN NaN NaN	NaN NaN NaN	NaN NaN NaN	NaN NaN NaN	298.63 357.74 101.00		71.09 296.73 294.00	NaN NaN NaN	NaN NaN NaN	141.56 365.13 112.00	214.00 80.81 94.00	NaN NaN NaN	NaN NaN NaN
NaN NaN NaN	204.50 179.70 170.00	NaN NaN NaN	NaN NaN NaN	NaN NaN NaN	NaN NaN NaN	NaN NaN NaN	296.23 360.18 57.00		65.89 287.65 298.00	NaN NaN NaN	NaN NaN NaN	141.38 365.30 109.00	211.47 78.78 97.00	NaN NaN NaN	NaN NaN NaN
NaN NaN NaN	205.46 178.79 135.00	NaN NaN NaN	NaN NaN NaN	NaN NaN NaN	NaN NaN NaN	NaN NaN NaN	292.22 362.58 88.00		60.50 276.21 288.00	NaN NaN NaN	178.65 44.15 68.00	141.38 365.20 109.00	210.00 77.54 94.00	NaN NaN NaN	NaN NaN NaN
NaN NaN NaN	207.45 179.35 115.00	NaN NaN NaN	NaN NaN NaN	NaN NaN NaN	NaN NaN NaN	NaN NaN NaN	284.71 366.43 100.00		56.40 270.08 259.00	NaN NaN NaN	180.68 44.35 111.00	141.21 365.11 107.00	210.36 83.28 72.00	NaN NaN NaN	NaN NaN NaN
NaN NaN NaN	206.99 183.95 78.00	NaN NaN NaN	NaN NaN NaN	NaN NaN NaN	NaN NaN NaN	NaN NaN NaN	NaN NaN NaN		53.65 270.29 225.00	NaN NaN NaN	182.31 43.68 140.00	138.07 362.20 109.00	209.51 83.47 83.00	NaN NaN NaN	NaN NaN NaN
NaN NaN NaN	NaN NaN NaN	NaN NaN NaN	NaN NaN NaN	NaN NaN NaN	NaN NaN NaN	NaN NaN NaN	264.13 373.06 48.00		47.91 270.50 113.00	NaN NaN NaN	182.99 43.73 147.00	125.90 356.57 87.00	209.55 83.89 75.00	NaN NaN NaN	NaN NaN NaN
NaN NaN NaN	214.18 192.31 74.00	NaN NaN NaN	NaN NaN NaN	NaN NaN NaN	NaN NaN NaN	NaN NaN NaN	265.94 371.53 53.00		46.72 267.60 117.00	NaN NaN NaN	184.42 43.96 146.00	NaN NaN NaN	209.40 84.91 70.00	NaN NaN NaN	NaN NaN NaN
NaN NaN NaN	213.18 192.15 112.00	NaN NaN NaN	NaN NaN NaN	NaN NaN NaN	NaN NaN NaN	NaN NaN NaN	266.00 370.26 46.00		45.33 266.41 125.00	NaN NaN NaN	186.46 44.83 140.00	116.32 354.74 31.00	208.88 80.93 117.00	NaN NaN NaN	NaN NaN NaN
NaN NaN NaN	210.76 193.87 108.00	NaN NaN NaN	NaN NaN NaN	NaN NaN NaN	NaN NaN NaN	NaN NaN NaN	267.82 371.71 38.00		40.72 249.24 202.00	NaN NaN NaN	179.22 46.03 148.00	NaN NaN NaN	207.47 77.96 129.00	NaN NaN NaN	NaN NaN NaN
NaN NaN NaN	213.29 190.94 121.00	NaN NaN NaN	NaN NaN NaN	NaN NaN NaN	NaN NaN NaN	NaN NaN NaN	268.66 373.01 103.00		39.70 241.44 187.00	NaN NaN NaN	175.44 46.34 160.00	NaN NaN NaN	203.73 78.67 121.00	NaN NaN NaN	NaN NaN NaN
NaN NaN NaN	215.29 189.47 160.00	NaN NaN NaN	NaN NaN NaN	NaN NaN NaN	NaN NaN NaN	NaN NaN NaN	263.72 375.18 125.00		39.81 238.63 199.00	NaN NaN NaN	175.38 47.63 168.00	NaN NaN NaN	195.46 78.13 134.00	NaN NaN NaN	NaN NaN NaN
NaN NaN NaN	225.22 186.28 179.00	NaN NaN NaN	NaN NaN NaN	NaN NaN NaN	NaN NaN NaN	NaN NaN NaN	262.55 374.75 120.00		41.89 239.67 233.00	NaN NaN NaN	181.90 45.00 150.00	NaN NaN NaN	190.05 77.09 119.00	NaN NaN NaN	NaN NaN NaN
NaN NaN NaN	227.56 186.89 189.00	NaN NaN NaN	NaN NaN NaN	NaN NaN NaN	NaN NaN NaN	NaN NaN NaN	266.93 372.41 99.00		47.78 241.28 285.00	NaN NaN NaN	192.32 43.86 154.00	NaN NaN NaN	182.89 73.21 115.00	NaN NaN NaN	NaN NaN NaN
NaN NaN NaN	227.59 186.92 184.00	NaN NaN NaN	NaN NaN NaN	NaN NaN NaN	NaN NaN NaN	NaN NaN NaN	270.00 372.44 54.00		54.77 247.73 298.00	NaN NaN NaN	199.46 44.90 146.00	NaN NaN NaN	179.07 70.91 119.00	NaN NaN NaN	NaN NaN NaN
NaN NaN NaN	223.62 186.52 190.00	NaN NaN NaN	NaN NaN NaN	NaN NaN NaN	NaN NaN NaN	NaN NaN NaN	273.64 371.94 36.00		74.65 256.08 256.00	NaN NaN NaN	205.10 45.46 50.00	NaN NaN NaN	175.64 69.35 118.00	NaN NaN NaN	NaN NaN NaN
NaN NaN NaN	210.21 189.63 174.00	NaN NaN NaN	NaN NaN NaN	NaN NaN NaN	NaN NaN NaN	NaN NaN NaN	NaN NaN NaN		103.44 265.63 202.00	NaN NaN NaN	219.18 55.48 165.00	116.42 345.99 78.00	172.74 68.30 116.00	NaN NaN NaN	NaN NaN NaN
NaN NaN NaN	203.85 188.30 159.00	NaN NaN NaN	NaN NaN NaN	NaN NaN NaN	NaN NaN NaN	NaN NaN NaN	282.52 366.70 50.00		137.36 269.56 171.00	NaN NaN NaN	233.70 70.97 202.00	115.36 345.60 97.00	171.49 67.83 117.00	NaN NaN NaN	NaN NaN NaN
NaN NaN NaN	202.89 186.83 105.00	NaN NaN NaN	NaN NaN NaN	NaN NaN NaN	NaN NaN NaN	NaN NaN NaN	283.57 366.99 126.00		161.70 283.44 176.00	NaN NaN NaN	259.93 86.36 177.00	115.09 345.34 99.00	167.64 62.94 120.00	NaN NaN NaN	NaN NaN NaN
NaN NaN NaN	206.55 183.31 99.00	NaN NaN NaN	NaN NaN NaN	NaN NaN NaN	NaN NaN NaN	NaN NaN NaN	282.25 366.06 108.00		174.93 301.79 173.00	NaN NaN NaN	278.33 94.60 172.00	115.21 345.61 102.00	164.96 57.98 120.00	NaN NaN NaN	NaN NaN NaN
NaN NaN NaN	212.49 177.51 100.00	NaN NaN NaN	NaN NaN NaN	NaN NaN NaN	NaN NaN NaN	NaN NaN NaN	288.45 364.02 132.00		183.55 306.50 169.00	NaN NaN NaN	277.40 93.56 163.00	114.14 345.12 124.00	163.70 57.43 119.00	NaN NaN NaN	NaN NaN NaN
NaN NaN NaN	212.47 172.41 124.00	NaN NaN NaN	NaN NaN NaN	NaN NaN NaN	NaN NaN NaN	NaN NaN NaN	292.24 360.92 119.00		186.48 297.62 164.00	NaN NaN NaN	260.92 85.58 170.00	112.03 344.64 166.00	160.34 56.17 119.00	NaN NaN NaN	NaN NaN NaN
NaN NaN NaN	206.85 163.82 33.00	NaN NaN NaN	NaN NaN NaN	NaN NaN NaN	NaN NaN NaN	NaN NaN NaN	292.16 360.89 118.00		202.74 289.79 174.00	NaN NaN NaN	253.28 67.61 152.00	111.84 344.40 168.00	150.36 51.94 124.00	NaN NaN NaN	NaN NaN NaN
NaN NaN NaN	NaN NaN NaN	NaN NaN NaN	NaN NaN NaN	NaN NaN NaN	NaN NaN NaN	NaN NaN NaN	290.77 362.19 115.00		229.88 277.60 182.00	NaN NaN NaN	243.56 50.20 117.00	111.75 344.06 166.00	147.30 53.42 86.00	NaN NaN NaN	NaN NaN NaN
194.78 29.34 68.00	208.53 166.75 72.00	NaN NaN NaN	NaN NaN NaN	NaN NaN NaN	NaN NaN NaN	NaN NaN NaN	286.89 364.90 91.00		260.37 264.92 186.00	NaN NaN NaN	229.51 44.68 135.00	112.30 345.05 169.00	146.86 52.54 78.00	NaN NaN NaN	NaN NaN NaN
198.01 30.49 116.00	208.77 166.25 61.00	NaN NaN NaN	NaN NaN NaN	NaN NaN NaN	NaN NaN NaN	NaN NaN NaN	283.49 366.30 37.00		288.57 251.70 168.00	NaN NaN NaN	219.12 44.15 141.00	109.60 346.27 140.00	146.46 52.55 67.00	NaN NaN NaN	NaN NaN NaN
198.18 30.40 119.00	208.74 166.35 62.00	NaN NaN NaN	NaN NaN NaN	NaN NaN NaN	NaN NaN NaN	NaN NaN NaN	NaN NaN NaN		318.13 239.66 104.00	NaN NaN NaN	207.34 40.19 145.00	104.07 345.13 111.00	142.46 55.29 83.00	NaN NaN NaN	NaN NaN NaN
198.23 30.24 121.00	NaN NaN NaN	NaN NaN NaN	NaN NaN NaN	NaN NaN NaN	NaN NaN NaN	NaN NaN NaN	270.94 372.35 84.00		346.67 225.50 46.00	NaN NaN NaN	198.97 45.84 157.00	102.49 343.47 112.00	144.46 58.23 83.00	NaN NaN NaN	NaN NaN NaN
198.41 30.24 131.00	NaN NaN NaN	NaN NaN NaN	NaN NaN NaN	NaN NaN NaN	NaN NaN NaN	NaN NaN NaN	262.70 375.14 122.00		NaN NaN NaN	NaN NaN NaN	200.51 45.37 128.00	102.33 343.63 117.00	NaN NaN NaN	NaN NaN NaN	NaN NaN NaN
198.26 30.26 125.00	NaN NaN NaN	NaN NaN NaN	NaN NaN NaN	NaN NaN NaN	NaN NaN NaN	NaN NaN NaN	258.50 375.90 132.00		NaN NaN NaN	NaN NaN NaN	190.09 39.50 80.00	101.96 343.58 115.00	140.69 60.02 52.00	NaN NaN NaN	NaN NaN NaN
196.98 30.59 126.00	NaN NaN NaN	NaN NaN NaN	NaN NaN NaN	NaN NaN NaN	NaN NaN NaN	NaN NaN NaN	258.42 375.87 119.00		NaN NaN NaN	NaN NaN NaN	180.94 40.77 124.00	96.80 338.68 146.00	NaN NaN NaN	NaN NaN NaN	NaN NaN NaN
193.70 30.80 140.00	NaN NaN NaN	NaN NaN NaN	NaN NaN NaN	NaN NaN NaN	NaN NaN NaN	NaN NaN NaN	261.29 373.71 123.00		NaN NaN NaN	NaN NaN NaN	180.30 42.82 152.00	86.12 326.94 156.00	138.73 60.40 60.00	NaN NaN NaN	NaN NaN NaN
190.99 30.70 138.00	NaN NaN NaN	NaN NaN NaN	NaN NaN NaN	NaN NaN NaN	NaN NaN NaN	NaN NaN NaN	263.04 373.77 129.00		NaN NaN NaN	NaN NaN NaN	178.81 42.14 153.00	74.19 313.64 178.00	139.13 61.10 96.00	NaN NaN NaN	NaN NaN NaN
201.10 31.52 132.00	NaN NaN NaN	NaN NaN NaN	NaN NaN NaN	NaN NaN NaN	NaN NaN NaN	NaN NaN NaN	265.19 372.54 103.00		NaN NaN NaN	NaN NaN NaN	175.44 44.55 161.00	66.26 301.59 167.00	138.30 59.69 88.00	NaN NaN NaN	NaN NaN NaN
213.22 32.47 118.00	NaN NaN NaN	NaN NaN NaN	NaN NaN NaN	NaN NaN NaN	NaN NaN NaN	NaN NaN NaN	271.55 371.32 40.00		NaN NaN NaN	NaN NaN NaN	175.64 46.70 154.00	56.52 285.81 178.00	138.07 59.52 87.00	NaN NaN NaN	NaN NaN NaN
230.27 34.68 91.00	NaN NaN NaN	NaN NaN NaN	NaN NaN NaN	NaN NaN NaN	NaN NaN NaN	NaN NaN NaN	NaN NaN NaN		NaN NaN NaN	NaN NaN NaN	175.52 46.57 161.00	53.02 275.83 170.00	138.17 59.61 93.00	NaN NaN NaN	NaN NaN NaN
240.94 36.72 50.00	NaN NaN NaN	NaN NaN NaN	NaN NaN NaN	NaN NaN NaN	NaN NaN NaN	NaN NaN NaN	NaN NaN NaN		NaN NaN NaN	NaN NaN NaN	175.66 46.31 161.00	49.38 264.83 178.00	132.40 59.96 50.00	NaN NaN NaN	NaN NaN NaN
251.17 39.39 41.00	NaN NaN NaN	NaN NaN NaN	NaN NaN NaN	NaN NaN NaN	NaN NaN NaN	NaN NaN NaN	NaN NaN NaN		NaN NaN NaN	NaN NaN NaN	171.82 47.13 160.00	44.63 246.12 180.00	130.75 56.02 63.00	NaN NaN NaN	NaN NaN NaN
264.51 44.89 53.00	NaN NaN NaN	NaN NaN NaN	NaN NaN NaN	349.61 167.12 105.00	NaN NaN NaN	NaN NaN NaN	NaN NaN NaN		NaN NaN NaN	NaN NaN NaN	175.89 47.63 163.00	41.65 228.86 187.00	130.49 56.44 57.00	NaN NaN NaN	NaN NaN NaN
269.08 47.56 39.00	NaN NaN NaN	NaN NaN NaN	NaN NaN NaN	349.45 167.29 112.00	NaN NaN NaN	NaN NaN NaN	NaN NaN NaN		NaN NaN NaN	NaN NaN NaN	179.68 48.52 176.00	40.77 208.55 210.00	128.87 56.16 69.00	NaN NaN NaN	NaN NaN NaN
269.09 46.63 32.00	NaN NaN NaN	NaN NaN NaN	NaN NaN NaN	349.47 167.42 114.00	NaN NaN NaN	NaN NaN NaN	NaN NaN NaN		NaN NaN NaN	NaN NaN NaN	193.64 49.94 165.00	42.61 184.93 198.00	127.78 57.25 72.00	NaN NaN NaN	NaN NaN NaN
287.10 56.16 50.00	NaN NaN NaN	NaN NaN NaN	NaN NaN NaN	349.49 167.39 115.00	NaN NaN NaN	NaN NaN NaN	NaN NaN NaN		NaN NaN NaN	NaN NaN NaN	201.40 52.76 174.00	48.50 159.00 208.00	126.06 57.10 63.00	NaN NaN NaN	NaN NaN NaN
306.10 70.54 70.00	NaN NaN NaN	NaN NaN NaN	NaN NaN NaN	349.42 167.38 113.00	NaN NaN NaN	NaN NaN NaN	NaN NaN NaN		NaN NaN NaN	NaN NaN NaN	205.12 60.72 194.00	60.98 132.19 171.00	123.86 56.73 37.00	NaN NaN NaN	NaN NaN NaN
327.43 91.42 76.00	NaN NaN NaN	NaN NaN NaN	NaN NaN NaN	349.46 167.49 115.00	NaN NaN NaN	NaN NaN NaN	NaN NaN NaN		NaN NaN NaN	NaN NaN NaN	209.12 76.25 205.00	71.88 113.16 166.00	122.95 57.02 40.00	NaN NaN NaN	NaN NaN NaN
337.84 106.00 31.00	NaN NaN NaN	NaN NaN NaN	85.11 313.35 46.00	349.41 167.63 113.00	NaN NaN NaN	NaN NaN NaN	NaN NaN NaN		NaN NaN NaN	NaN NaN NaN	213.90 99.00 211.00	90.64 91.71 147.00	122.55 58.64 42.00	NaN NaN NaN	NaN NaN NaN
346.48 120.35 80.00	NaN NaN NaN	NaN NaN NaN	NaN NaN NaN	349.28 168.70 109.00	NaN NaN NaN	NaN NaN NaN	NaN NaN NaN		NaN NaN NaN	NaN NaN NaN	215.59 127.12 216.00	111.50 72.84 135.00	120.67 59.78 64.00	NaN NaN NaN	NaN NaN NaN
354.12 135.49 91.00	NaN NaN NaN	NaN NaN NaN	NaN NaN NaN	348.53 170.72 118.00	NaN NaN NaN	NaN NaN NaN	NaN NaN NaN		NaN NaN NaN	NaN NaN NaN	214.70 153.03 209.00	138.83 57.41 117.00	119.37 61.39 57.00	NaN NaN NaN	NaN NaN NaN
359.48 150.86 96.00	NaN NaN NaN	NaN NaN NaN	89.95 326.25 79.00	344.45 176.11 132.00	NaN NaN NaN	NaN NaN NaN	NaN NaN NaN		NaN NaN NaN	NaN NaN NaN	202.01 172.97 157.00	157.80 50.31 112.00	118.74 61.45 53.00	NaN NaN NaN	NaN NaN NaN
364.34 171.71 73.00	NaN NaN NaN	NaN NaN NaN	89.55 325.52 101.00	338.14 187.63 124.00	NaN NaN NaN	NaN NaN NaN	NaN NaN NaN		284.57 360.24 46.00	NaN NaN NaN	187.19 191.87 209.00	174.94 44.37 109.00	117.95 61.69 59.00	NaN NaN NaN	NaN NaN NaN
367.24 198.76 62.00	NaN NaN NaN	NaN NaN NaN	88.40 324.23 158.00	330.93 199.35 131.00	NaN NaN NaN	NaN NaN NaN	NaN NaN NaN		284.26 356.57 61.00	NaN NaN NaN	163.89 209.66 93.00	187.38 43.18 105.00	117.09 61.34 56.00	NaN NaN NaN	NaN NaN NaN
365.87 221.49 55.00	NaN NaN NaN	NaN NaN NaN	87.52 323.39 196.00	323.56 215.94 153.00	NaN NaN NaN	NaN NaN NaN	NaN NaN NaN		278.61 358.96 69.00	NaN NaN NaN	141.09 226.54 211.00	205.30 41.43 81.00	116.11 62.44 57.00	NaN NaN NaN	NaN NaN NaN
363.11 239.01 73.00	NaN NaN NaN	NaN NaN NaN	86.44 322.35 194.00	314.20 229.70 161.00	NaN NaN NaN	NaN NaN NaN	NaN NaN NaN		275.62 361.70 71.00	NaN NaN NaN	115.45 246.21 220.00	236.62 42.57 42.00	115.58 63.09 65.00	NaN NaN NaN	NaN NaN NaN
361.57 249.69 98.00	NaN NaN NaN	NaN NaN NaN	85.52 321.82 218.00	312.53 239.95 164.00	NaN NaN NaN	NaN NaN NaN	NaN NaN NaN		280.68 354.73 80.00	NaN NaN NaN	91.02 265.97 233.00	NaN NaN NaN	115.20 63.78 60.00	NaN NaN NaN	NaN NaN NaN
364.91 244.09 98.00	NaN NaN NaN	NaN NaN NaN	85.92 323.27 213.00	314.63 249.61 131.00	NaN NaN NaN	NaN NaN NaN	NaN NaN NaN		285.04 352.16 69.00	NaN NaN NaN	63.63 285.05 241.00	290.76 59.98 42.00	113.33 63.95 80.00	NaN NaN NaN	NaN NaN NaN
367.20 240.76 82.00	NaN NaN NaN	NaN NaN NaN	85.91 323.95 192.00	NaN NaN NaN	NaN NaN NaN	NaN NaN NaN	NaN NaN NaN		284.48 348.24 71.00	NaN NaN NaN	67.99 289.64 247.00	NaN NaN NaN	112.48 64.41 111.00	NaN NaN NaN	NaN NaN NaN
365.94 240.82 83.00	NaN NaN NaN	NaN NaN NaN	85.74 322.72 185.00	NaN NaN NaN	NaN NaN NaN	NaN NaN NaN	NaN NaN NaN		298.70 342.98 46.00	NaN NaN NaN	74.43 306.22 245.00	296.84 63.40 58.00	110.70 65.66 112.00	NaN NaN NaN	NaN NaN NaN
364.89 250.14 140.00	NaN NaN NaN	NaN NaN NaN	84.96 322.35 203.00	NaN NaN NaN	NaN NaN NaN	NaN NaN NaN	NaN NaN NaN		NaN NaN NaN	NaN NaN NaN	83.80 322.00 246.00	322.50 80.78 80.00	109.24 66.11 131.00	NaN NaN NaN	341.70 220.05 43.00
358.60 264.79 130.00	NaN NaN NaN	NaN NaN NaN	82.89 319.63 204.00	NaN NaN NaN	NaN NaN NaN	NaN NaN NaN	NaN NaN NaN		NaN NaN NaN	NaN NaN NaN	99.13 336.27 249.00	345.64 105.26 89.00	109.21 66.92 131.00	NaN NaN NaN	341.07 220.15 71.00
350.53 280.59 118.00	NaN NaN NaN	NaN NaN NaN	82.09 318.78 209.00	NaN NaN NaN	NaN NaN NaN	NaN NaN NaN	NaN NaN NaN		356.93 292.40 40.00	NaN NaN NaN	111.90 347.22 234.00	362.57 132.21 97.00	108.09 67.24 141.00	NaN NaN NaN	341.09 219.91 76.00
343.64 294.52 125.00	NaN NaN NaN	NaN NaN NaN	79.22 315.29 224.00	NaN NaN NaN	NaN NaN NaN	NaN NaN NaN	NaN NaN NaN		NaN NaN NaN	NaN NaN NaN	116.65 351.78 225.00	375.95 169.26 78.00	107.05 68.22 141.00	NaN NaN NaN	340.68 219.78 81.00
337.87 300.43 84.00	NaN NaN NaN	NaN NaN NaN	76.79 312.19 222.00	NaN NaN NaN	NaN NaN NaN	NaN NaN NaN	NaN NaN NaN		NaN NaN NaN	NaN NaN NaN	128.50 350.85 228.00	380.08 206.78 50.00	105.86 68.19 141.00	NaN NaN NaN	340.73 219.44 73.00
326.32 314.23 74.00	NaN NaN NaN	NaN NaN NaN	75.60 307.16 225.00	NaN NaN NaN	NaN NaN NaN	NaN NaN NaN	NaN NaN NaN		NaN NaN NaN	NaN NaN NaN	142.71 356.83 222.00	376.97 240.39 59.00	105.16 68.69 143.00	NaN NaN NaN	339.93 219.27 81.00
315.66 325.73 86.00	NaN NaN NaN	NaN NaN NaN	72.50 304.20 217.00	NaN NaN NaN	NaN NaN NaN	NaN NaN NaN	NaN NaN NaN		NaN NaN NaN	NaN NaN NaN	166.76 372.51 177.00	369.21 271.68 62.00	104.99 68.77 145.00	NaN NaN NaN	340.18 218.51 68.00
300.23 338.60 83.00	NaN NaN NaN	NaN NaN NaN	70.17 298.45 222.00	NaN NaN NaN	NaN NaN NaN	NaN NaN NaN	NaN NaN NaN		NaN NaN NaN	NaN NaN NaN	187.18 380.35 142.00	358.86 297.63 80.00	102.83 69.82 134.00	NaN NaN NaN	340.30 217.72 50.00
283.34 350.34 92.00	NaN NaN NaN	NaN NaN NaN	67.75 295.79 213.00	NaN NaN NaN	NaN NaN NaN	NaN NaN NaN	NaN NaN NaN		NaN NaN NaN	NaN NaN NaN	196.68 377.86 152.00	355.34 304.37 86.00	99.70 71.46 129.00	NaN NaN NaN	NaN NaN NaN
269.23 357.61 70.00	NaN NaN NaN	NaN NaN NaN	66.07 291.50 232.00	NaN NaN NaN	NaN NaN NaN	NaN NaN NaN	NaN NaN NaN		NaN NaN NaN	NaN NaN NaN	220.02 379.03 136.00	339.56 323.43 79.00	96.10 72.72 134.00	NaN NaN NaN	NaN NaN NaN
264.02 361.35 85.00	NaN NaN NaN	NaN NaN NaN	64.00 285.89 236.00	NaN NaN NaN	NaN NaN NaN	NaN NaN NaN	NaN NaN NaN		NaN NaN NaN	NaN NaN NaN	237.41 376.51 140.00	309.60 348.87 63.00	91.43 76.82 141.00	NaN NaN NaN	NaN NaN NaN
253.09 364.68 82.00	NaN NaN NaN	NaN NaN NaN	61.47 279.04 246.00	NaN NaN NaN	NaN NaN NaN	NaN NaN NaN	NaN NaN NaN		NaN NaN NaN	NaN NaN NaN	254.40 367.75 144.00	276.15 366.29 59.00	90.68 77.90 148.00	NaN NaN NaN	NaN NaN NaN
238.59 368.91 87.00	NaN NaN NaN	NaN NaN NaN	60.08 277.28 235.00	NaN NaN NaN	NaN NaN NaN	NaN NaN NaN	NaN NaN NaN		NaN NaN NaN	NaN NaN NaN	272.82 354.75 162.00	241.05 377.33 42.00	89.20 79.13 143.00	NaN NaN NaN	NaN NaN NaN
222.42 372.86 91.00	NaN NaN NaN	NaN NaN NaN	58.22 273.95 232.00	NaN NaN NaN	NaN NaN NaN	NaN NaN NaN	NaN NaN NaN		NaN NaN NaN	NaN NaN NaN	293.31 334.48 170.00	206.84 379.82 38.00	88.66 79.39 144.00	NaN NaN NaN	337.98 214.17 47.00
215.93 372.91 87.00	NaN NaN NaN	NaN NaN NaN	57.88 274.16 240.00	NaN NaN NaN	NaN NaN NaN	NaN NaN NaN	NaN NaN NaN		NaN NaN NaN	NaN NaN NaN	305.75 313.65 175.00	178.15 376.62 71.00	88.25 79.73 139.00	NaN NaN NaN	337.00 214.61 49.00
208.53 373.40 91.00	NaN NaN NaN	NaN NaN NaN	56.11 269.32 236.00	NaN NaN NaN	NaN NaN NaN	NaN NaN NaN	NaN NaN NaN		NaN NaN NaN	NaN NaN NaN	325.60 301.79 161.00	149.76 369.14 87.00	86.93 80.25 148.00	NaN NaN NaN	336.48 214.00 33.00
193.60 373.77 86.00	NaN NaN NaN	NaN NaN NaN	55.19 265.61 214.00	NaN NaN NaN	NaN NaN NaN	NaN NaN NaN	NaN NaN NaN		NaN NaN NaN	NaN NaN NaN	354.09 299.14 175.00	124.07 356.77 121.00	85.75 81.21 150.00	NaN NaN NaN	NaN NaN NaN
179.60 373.18 90.00	NaN NaN NaN	NaN NaN NaN	54.85 261.82 196.00	NaN NaN NaN	NaN NaN NaN	NaN NaN NaN	NaN NaN NaN		NaN NaN NaN	NaN NaN NaN	355.76 294.03 169.00	95.11 335.27 151.00	86.30 81.93 151.00	NaN NaN NaN	335.76 213.48 66.00
164.32 371.40 101.00	NaN NaN NaN	NaN NaN NaN	53.12 256.70 145.00	NaN NaN NaN	NaN NaN NaN	NaN NaN NaN	NaN NaN NaN		NaN NaN NaN	NaN NaN NaN	353.24 284.05 101.00	77.05 315.97 153.00	84.23 83.70 145.00	NaN NaN NaN	335.39 213.68 71.00
150.23 368.69 117.00	NaN NaN NaN	58.00 255.02 44.00	53.61 251.31 70.00	NaN NaN NaN	NaN NaN NaN	NaN NaN NaN	NaN NaN NaN		NaN NaN NaN	NaN NaN NaN	352.97 270.88 69.00	68.04 303.88 151.00	82.42 85.46 146.00	NaN NaN NaN	334.18 213.62 98.00
143.56 366.30 128.00	NaN NaN NaN	58.74 253.92 72.00	NaN NaN NaN	NaN NaN NaN	NaN NaN NaN	NaN NaN NaN	NaN NaN NaN		NaN NaN NaN	NaN NaN NaN	347.02 264.38 52.00	58.22 284.95 169.00	78.23 88.88 121.00	NaN NaN NaN	334.30 213.73 100.00
143.59 366.14 126.00	NaN NaN NaN	60.90 249.90 153.00	NaN NaN NaN	NaN NaN NaN	NaN NaN NaN	NaN NaN NaN	NaN NaN NaN		NaN NaN NaN	NaN NaN NaN	NaN NaN NaN	51.14 268.22 181.00	75.48 91.28 98.00	NaN NaN NaN	332.69 214.05 124.00
141.82 364.88 124.00	NaN NaN NaN	60.84 250.17 146.00	NaN NaN NaN	NaN NaN NaN	NaN NaN NaN	NaN NaN NaN	NaN NaN NaN		294.16 352.56 45.00	NaN NaN NaN	NaN NaN NaN	46.43 256.38 91.00	74.10 92.59 71.00	NaN NaN NaN	331.40 213.87 120.00
136.56 362.29 129.00	NaN NaN NaN	60.57 249.27 175.00	NaN NaN NaN	NaN NaN NaN	NaN NaN NaN	NaN NaN NaN	NaN NaN NaN		280.26 360.34 53.00	NaN NaN NaN	NaN NaN NaN	NaN NaN NaN	NaN NaN NaN	NaN NaN NaN	330.06 213.74 115.00
126.65 359.75 142.00	NaN NaN NaN	60.57 249.45 180.00	NaN NaN NaN	NaN NaN NaN	NaN NaN NaN	NaN NaN NaN	NaN NaN NaN		258.01 371.96 97.00	NaN NaN NaN	NaN NaN NaN	NaN NaN NaN	NaN NaN NaN	NaN NaN NaN	329.26 213.77 110.00
118.34 354.88 151.00	NaN NaN NaN	60.63 248.82 186.00	NaN NaN NaN	NaN NaN NaN	NaN NaN NaN	NaN NaN NaN	NaN NaN NaN		260.54 368.24 101.00	NaN NaN NaN	349.24 252.98 63.00	NaN NaN NaN	NaN NaN NaN	NaN NaN NaN	328.84 213.66 119.00
107.98 349.95 171.00	NaN NaN NaN	60.30 248.74 202.00	NaN NaN NaN	NaN NaN NaN	NaN NaN NaN	NaN NaN NaN	NaN NaN NaN		265.42 359.43 108.00	NaN NaN NaN	350.34 249.39 109.00	NaN NaN NaN	NaN NaN NaN	NaN NaN NaN	328.46 214.92 129.00
112.27 349.97 159.00	NaN NaN NaN	58.93 247.38 193.00	NaN NaN NaN	NaN NaN NaN	NaN NaN NaN	NaN NaN NaN	NaN NaN NaN		270.96 360.58 76.00	273.35 368.77 40.00	350.11 249.11 114.00	NaN NaN NaN	NaN NaN NaN	NaN NaN NaN	326.82 214.99 111.00
104.73 348.38 179.00	NaN NaN NaN	59.45 246.71 173.00	NaN NaN NaN	NaN NaN NaN	NaN NaN NaN	NaN NaN NaN	NaN NaN NaN		272.48 359.22 67.00	273.35 368.77 40.00	349.84 249.28 116.00	NaN NaN NaN	NaN NaN NaN	NaN NaN NaN	326.14 215.18 117.00
95.20 342.76 184.00	NaN NaN NaN	60.56 245.26 163.00	NaN NaN NaN	327.16 263.61 51.00	NaN NaN NaN	NaN NaN NaN	NaN NaN NaN		281.98 356.34 41.00	273.34 368.68 38.00	349.22 249.10 127.00	NaN NaN NaN	NaN NaN NaN	NaN NaN NaN	324.73 215.24 107.00
85.21 335.27 197.00	NaN NaN NaN	59.30 242.04 148.00	NaN NaN NaN	328.08 263.89 79.00	NaN NaN NaN	NaN NaN NaN	NaN NaN NaN		NaN NaN NaN	273.34 368.68 38.00	347.77 247.07 135.00	NaN NaN NaN	NaN NaN NaN	NaN NaN NaN	324.78 216.31 88.00
84.11 331.00 183.00	NaN NaN NaN	57.96 239.22 128.00	NaN NaN NaN	328.54 263.97 89.00	NaN NaN NaN	NaN NaN NaN	NaN NaN NaN		NaN NaN NaN	273.18 368.69 39.00	347.81 247.37 133.00	NaN NaN NaN	NaN NaN NaN	NaN NaN NaN	322.24 215.70 50.00
86.30 331.30 210.00	NaN NaN NaN	59.14 239.77 120.00	NaN NaN NaN	328.61 263.89 96.00	NaN NaN NaN	NaN NaN NaN	NaN NaN NaN		317.94 324.94 35.00	273.32 368.75 40.00	347.58 247.51 132.00	NaN NaN NaN	NaN NaN NaN	NaN NaN NaN	321.08 216.59 37.00
86.42 332.08 216.00	NaN NaN NaN	57.92 237.73 91.00	NaN NaN NaN	328.54 263.69 101.00	NaN NaN NaN	NaN NaN NaN	NaN NaN NaN		332.06 305.13 31.00	273.35 368.57 51.00	347.60 247.63 132.00	NaN NaN NaN	NaN NaN NaN	NaN NaN NaN	NaN NaN NaN
86.70 332.76 202.00	NaN NaN NaN	59.01 236.44 103.00	NaN NaN NaN	329.18 264.13 95.00	NaN NaN NaN	NaN NaN NaN	NaN NaN NaN		NaN NaN NaN	273.90 368.41 49.00	348.00 249.00 123.00	NaN NaN NaN	NaN NaN NaN	NaN NaN NaN	NaN NaN NaN
86.79 331.69 202.00	NaN NaN NaN	57.80 236.40 98.00	NaN NaN NaN	329.25 264.13 96.00	NaN NaN NaN	NaN NaN NaN	NaN NaN NaN		NaN NaN NaN	270.00 368.00 31.00	368.03 237.70 98.00	NaN NaN NaN	NaN NaN NaN	NaN NaN NaN	NaN NaN NaN
86.44 330.60 224.00	NaN NaN NaN	55.51 235.05 81.00	NaN NaN NaN	332.13 263.39 95.00	NaN NaN NaN	NaN NaN NaN	NaN NaN NaN		NaN NaN NaN	256.74 370.47 57.00	379.35 220.07 124.00	NaN NaN NaN	NaN NaN NaN	NaN NaN NaN	NaN NaN NaN
80.70 329.88 202.00	NaN NaN NaN	NaN NaN NaN	NaN NaN NaN	336.62 260.73 52.00	NaN NaN NaN	NaN NaN NaN	NaN NaN NaN		NaN NaN NaN	238.49 371.44 80.00	377.35 210.48 66.00	NaN NaN NaN	NaN NaN NaN	NaN NaN NaN	NaN NaN NaN
73.75 323.22 208.00	NaN NaN NaN	NaN NaN NaN	NaN NaN NaN	NaN NaN NaN	NaN NaN NaN	NaN NaN NaN	NaN NaN NaN		NaN NaN NaN	NaN NaN NaN	NaN NaN NaN	NaN NaN NaN	NaN NaN NaN	NaN NaN NaN	NaN NaN NaN
67.72 316.36 222.00	NaN NaN NaN	NaN NaN NaN	NaN NaN NaN	NaN NaN NaN	NaN NaN NaN	NaN NaN NaN	NaN NaN NaN		NaN NaN NaN	NaN NaN NaN	NaN NaN NaN	43.84 241.76 142.00	NaN NaN NaN	NaN NaN NaN	NaN NaN NaN
60.79 309.36 225.00	NaN NaN NaN	57.65 220.06 51.00	NaN NaN NaN	NaN NaN NaN	NaN NaN NaN	NaN NaN NaN	NaN NaN NaN		NaN NaN NaN	NaN NaN NaN	NaN NaN NaN	43.61 240.14 181.00	NaN NaN NaN	NaN NaN NaN	NaN NaN NaN
60.63 307.05 195.00	NaN NaN NaN	56.31 219.27 83.00	NaN NaN NaN	NaN NaN NaN	NaN NaN NaN	NaN NaN NaN	NaN NaN NaN		NaN NaN NaN	NaN NaN NaN	372.64 179.47 80.00	43.57 240.14 182.00	NaN NaN NaN	NaN NaN NaN	NaN NaN NaN
56.18 300.70 205.00	NaN NaN NaN	55.68 220.72 68.00	NaN NaN NaN	NaN NaN NaN	NaN NaN NaN	NaN NaN NaN	NaN NaN NaN		NaN NaN NaN	NaN NaN NaN	375.36 180.84 61.00	43.60 240.09 181.00	NaN NaN NaN	NaN NaN NaN	NaN NaN NaN
49.46 289.78 196.00	NaN NaN NaN	54.44 220.53 131.00	NaN NaN NaN	NaN NaN NaN	NaN NaN NaN	NaN NaN NaN	NaN NaN NaN		NaN NaN NaN	NaN NaN NaN	374.67 184.73 60.00	43.53 240.12 180.00	NaN NaN NaN	NaN NaN NaN	NaN NaN NaN
51.06 291.04 190.00	NaN NaN NaN	54.01 222.41 160.00	NaN NaN NaN	NaN NaN NaN	NaN NaN NaN	NaN NaN NaN	NaN NaN NaN		NaN NaN NaN	NaN NaN NaN	NaN NaN NaN	43.58 239.98 180.00	NaN NaN NaN	NaN NaN NaN	NaN NaN NaN
53.00 291.60 216.00	NaN NaN NaN	54.74 220.61 185.00	NaN NaN NaN	NaN NaN NaN	NaN NaN NaN	NaN NaN NaN	NaN NaN NaN		NaN NaN NaN	NaN NaN NaN	NaN NaN NaN	43.46 240.00 180.00	NaN NaN NaN	NaN NaN NaN	NaN NaN NaN
53.90 284.35 215.00	NaN NaN NaN	55.73 218.26 208.00	NaN NaN NaN	NaN NaN NaN	NaN NaN NaN	NaN NaN NaN	NaN NaN NaN		NaN NaN NaN	NaN NaN NaN	NaN NaN NaN	43.55 240.15 185.00	NaN NaN NaN	NaN NaN NaN	NaN NaN NaN
55.05 279.85 249.00	NaN NaN NaN	54.41 221.57 171.00	NaN NaN NaN	NaN NaN NaN	NaN NaN NaN	NaN NaN NaN	NaN NaN NaN		NaN NaN NaN	NaN NaN NaN	NaN NaN NaN	43.54 240.13 185.00	NaN NaN NaN	NaN NaN NaN	NaN NaN NaN
59.71 267.99 250.00	NaN NaN NaN	53.79 225.11 119.00	NaN NaN NaN	NaN NaN NaN	NaN NaN NaN	NaN NaN NaN	NaN NaN NaN		NaN NaN NaN	NaN NaN NaN	NaN NaN NaN	43.25 236.86 193.00	66.46 98.56 84.00	NaN NaN NaN	NaN NaN NaN
67.19 255.17 248.00	NaN NaN NaN	55.71 226.68 91.00	NaN NaN NaN	NaN NaN NaN	NaN NaN NaN	NaN NaN NaN	NaN NaN NaN		NaN NaN NaN	NaN NaN NaN	NaN NaN NaN	41.56 224.03 192.00	65.12 97.77 93.00	NaN NaN NaN	NaN NaN NaN
75.62 239.59 229.00	NaN NaN NaN	55.69 226.34 86.00	NaN NaN NaN	NaN NaN NaN	NaN NaN NaN	NaN NaN NaN	NaN NaN NaN		NaN NaN NaN	NaN NaN NaN	NaN NaN NaN	41.04 214.51 168.00	64.54 99.96 123.00	NaN NaN NaN	NaN NaN NaN
87.21 226.86 209.00	NaN NaN NaN	56.21 227.15 75.00	NaN NaN NaN	NaN NaN NaN	NaN NaN NaN	NaN NaN NaN	NaN NaN NaN		NaN NaN NaN	NaN NaN NaN	NaN NaN NaN	40.82 210.16 186.00	64.77 99.65 126.00	NaN NaN NaN	NaN NaN NaN
102.65 213.10 200.00	NaN NaN NaN	55.61 227.43 67.00	NaN NaN NaN	NaN NaN NaN	NaN NaN NaN	NaN NaN NaN	NaN NaN NaN		NaN NaN NaN	NaN NaN NaN	NaN NaN NaN	40.90 197.28 194.00	63.49 100.85 167.00	NaN NaN NaN	NaN NaN NaN
107.61 206.04 203.00	NaN NaN NaN	NaN NaN NaN	NaN NaN NaN	NaN NaN NaN	NaN NaN NaN	NaN NaN NaN	NaN NaN NaN		NaN NaN NaN	NaN NaN NaN	NaN NaN NaN	45.09 174.53 211.00	62.59 100.84 159.00	NaN NaN NaN	NaN NaN NaN
109.05 210.76 201.00	NaN NaN NaN	NaN NaN NaN	NaN NaN NaN	NaN NaN NaN	NaN NaN NaN	NaN NaN NaN	NaN NaN NaN		359.62 286.72 39.00	NaN NaN NaN	NaN NaN NaN	53.36 148.74 183.00	62.47 102.28 187.00	NaN NaN NaN	NaN NaN NaN
125.06 209.91 193.00	NaN NaN NaN	NaN NaN NaN	NaN NaN NaN	NaN NaN NaN	NaN NaN NaN	NaN NaN NaN	NaN NaN NaN		NaN NaN NaN	NaN NaN NaN	NaN NaN NaN	70.88 115.88 165.00	62.65 103.27 196.00	NaN NaN NaN	NaN NaN NaN
138.87 208.55 196.00	NaN NaN NaN	NaN NaN NaN	NaN NaN NaN	NaN NaN NaN	NaN NaN NaN	NaN NaN NaN	NaN NaN NaN		NaN NaN NaN	NaN NaN NaN	NaN NaN NaN	98.66 84.00 137.00	61.47 104.00 208.00	NaN NaN NaN	NaN NaN NaN
152.28 211.51 154.00	NaN NaN NaN	NaN NaN NaN	NaN NaN NaN	NaN NaN NaN	NaN NaN NaN	NaN NaN NaN	NaN NaN NaN		NaN NaN NaN	NaN NaN NaN	NaN NaN NaN	135.20 59.53 117.00	60.08 105.45 209.00	NaN NaN NaN	NaN NaN NaN
172.31 211.01 134.00	NaN NaN NaN	NaN NaN NaN	NaN NaN NaN	NaN NaN NaN	NaN NaN NaN	NaN NaN NaN	NaN NaN NaN		NaN NaN NaN	NaN NaN NaN	NaN NaN NaN	181.47 44.05 104.00	58.62 108.96 197.00	NaN NaN NaN	NaN NaN NaN
194.31 207.35 83.00	NaN NaN NaN	NaN NaN NaN	NaN NaN NaN	NaN NaN NaN	NaN NaN NaN	NaN NaN NaN	NaN NaN NaN		NaN NaN NaN	NaN NaN NaN	NaN NaN NaN	214.08 42.28 76.00	57.94 110.60 204.00	NaN NaN NaN	NaN NaN NaN
218.49 198.91 85.00	NaN NaN NaN	NaN NaN NaN	NaN NaN NaN	NaN NaN NaN	NaN NaN NaN	NaN NaN NaN	NaN NaN NaN		295.98 349.77 40.00	NaN NaN NaN	NaN NaN NaN	217.08 41.80 85.00	56.47 111.89 189.00	NaN NaN NaN	NaN NaN NaN
247.73 185.73 154.00	NaN NaN NaN	NaN NaN NaN	NaN NaN NaN	349.45 237.00 31.00	NaN NaN NaN	NaN NaN NaN	NaN NaN NaN		292.50 353.90 48.00	NaN NaN NaN	NaN NaN NaN	239.28 43.17 46.00	56.67 111.64 197.00	NaN NaN NaN	NaN NaN NaN
281.14 172.71 189.00	NaN NaN NaN	NaN NaN NaN	NaN NaN NaN	NaN NaN NaN	NaN NaN NaN	NaN NaN NaN	NaN NaN NaN		288.47 353.78 64.00	NaN NaN NaN	NaN NaN NaN	NaN NaN NaN	53.80 116.92 208.00	NaN NaN NaN	NaN NaN NaN
312.12 157.42 153.00	NaN NaN NaN	NaN NaN NaN	NaN NaN NaN	349.52 236.94 31.00	NaN NaN NaN	NaN NaN NaN	NaN NaN NaN		278.82 361.07 60.00	NaN NaN NaN	NaN NaN NaN	298.86 63.74 57.00	52.85 118.51 211.00	NaN NaN NaN	NaN NaN NaN
338.59 145.56 86.00	NaN NaN NaN	NaN NaN NaN	NaN NaN NaN	349.52 236.94 31.00	NaN NaN NaN	NaN NaN NaN	NaN NaN NaN		279.21 359.97 76.00	NaN NaN NaN	NaN NaN NaN	318.66 77.03 77.00	51.80 120.19 208.00	NaN NaN NaN	NaN NaN NaN
342.30 143.20 66.00	NaN NaN NaN	NaN NaN NaN	NaN NaN NaN	NaN NaN NaN	NaN NaN NaN	NaN NaN NaN	NaN NaN NaN		276.92 364.96 74.00	NaN NaN NaN	NaN NaN NaN	334.34 91.47 79.00	48.95 124.82 206.00	NaN NaN NaN	NaN NaN NaN
340.76 144.53 90.00	NaN NaN NaN	NaN NaN NaN	NaN NaN NaN	349.10 235.53 30.00	NaN NaN NaN	NaN NaN NaN	NaN NaN NaN		273.39 372.94 93.00	NaN NaN NaN	NaN NaN NaN	342.38 101.82 100.00	46.12 129.47 186.00	NaN NaN NaN	NaN NaN NaN
337.28 135.65 93.00	NaN NaN NaN	NaN NaN NaN	NaN NaN NaN	349.46 231.12 41.00	NaN NaN NaN	NaN NaN NaN	NaN NaN NaN		263.62 373.63 94.00	NaN NaN NaN	NaN NaN NaN	350.10 111.10 93.00	44.67 131.84 153.00	NaN NaN NaN	NaN NaN NaN
336.81 127.94 64.00	NaN NaN NaN	NaN NaN NaN	NaN NaN NaN	349.76 225.16 50.00	NaN NaN NaN	NaN NaN NaN	NaN NaN NaN		259.33 374.24 85.00	NaN NaN NaN	NaN NaN NaN	361.51 130.88 104.00	41.18 137.29 130.00	NaN NaN NaN	NaN NaN NaN
334.08 118.84 49.00	NaN NaN NaN	NaN NaN NaN	NaN NaN NaN	350.95 215.71 62.00	NaN NaN NaN	NaN NaN NaN	NaN NaN NaN		243.68 377.55 128.00	NaN NaN NaN	NaN NaN NaN	372.28 157.62 76.00	40.59 137.40 117.00	NaN NaN NaN	NaN NaN NaN
328.23 108.35 31.00	NaN NaN NaN	NaN NaN NaN	NaN NaN NaN	354.09 207.43 46.00	NaN NaN NaN	NaN NaN NaN	NaN NaN NaN		222.08 380.22 137.00	NaN NaN NaN	NaN NaN NaN	379.02 184.39 57.00	NaN NaN NaN	NaN NaN NaN	NaN NaN NaN
319.71 98.31 49.00	NaN NaN NaN	NaN NaN NaN	NaN NaN NaN	360.67 192.75 52.00	NaN NaN NaN	NaN NaN NaN	NaN NaN NaN		203.97 380.95 168.00	NaN NaN NaN	NaN NaN NaN	381.50 217.68 38.00	NaN NaN NaN	NaN NaN NaN	NaN NaN NaN
NaN NaN NaN	NaN NaN NaN	NaN NaN NaN	NaN NaN NaN	356.49 185.86 69.00	NaN NaN NaN	NaN NaN NaN	NaN NaN NaN		177.16 377.71 154.00	NaN NaN NaN	NaN NaN NaN	378.51 244.02 91.00	35.85 144.76 72.00	NaN NaN NaN	NaN NaN NaN
NaN NaN NaN	NaN NaN NaN	NaN NaN NaN	NaN NaN NaN	355.50 173.06 84.00	NaN NaN NaN	NaN NaN NaN	NaN NaN NaN		158.14 373.02 184.00	NaN NaN NaN	NaN NaN NaN	368.26 274.16 94.00	35.32 150.23 163.00	NaN NaN NaN	NaN NaN NaN
288.17 69.84 63.00	NaN NaN NaN	NaN NaN NaN	NaN NaN NaN	355.05 160.74 101.00	NaN NaN NaN	NaN NaN NaN	NaN NaN NaN		139.29 368.87 164.00	NaN NaN NaN	NaN NaN NaN	348.00 308.16 64.00	35.62 151.01 225.00	NaN NaN NaN	NaN NaN NaN
276.84 61.65 55.00	NaN NaN NaN	NaN NaN NaN	NaN NaN NaN	353.05 148.06 107.00	NaN NaN NaN	NaN NaN NaN	NaN NaN NaN		119.74 359.39 181.00	NaN NaN NaN	NaN NaN NaN	327.26 329.68 62.00	36.15 147.53 225.00	NaN NaN NaN	NaN NaN NaN
264.19 54.68 37.00	NaN NaN NaN	NaN NaN NaN	NaN NaN NaN	352.48 140.59 113.00	NaN NaN NaN	NaN NaN NaN	NaN NaN NaN		93.28 340.61 200.00	NaN NaN NaN	NaN NaN NaN	307.02 345.29 62.00	37.08 145.42 236.00	NaN NaN NaN	NaN NaN NaN
246.74 45.68 34.00	NaN NaN NaN	NaN NaN NaN	NaN NaN NaN	349.70 139.94 106.00	NaN NaN NaN	NaN NaN NaN	NaN NaN NaN		71.22 316.38 230.00	NaN NaN NaN	NaN NaN NaN	291.95 353.57 76.00	37.70 145.10 239.00	NaN NaN NaN	NaN NaN NaN
235.32 44.22 111.00	NaN NaN NaN	NaN NaN NaN	NaN NaN NaN	346.39 138.74 94.00	NaN NaN NaN	NaN NaN NaN	NaN NaN NaN		54.35 292.27 89.00	NaN NaN NaN	NaN NaN NaN	263.57 366.65 37.00	36.58 150.19 232.00	NaN NaN NaN	NaN NaN NaN
222.52 44.42 173.00	NaN NaN NaN	NaN NaN NaN	NaN NaN NaN	343.83 135.17 102.00	NaN NaN NaN	NaN NaN NaN	NaN NaN NaN		47.37 276.41 177.00	NaN NaN NaN	NaN NaN NaN	232.74 375.19 47.00	37.22 149.54 239.00	NaN NaN NaN	NaN NaN NaN
208.41 45.63 195.00	NaN NaN NaN	NaN NaN NaN	NaN NaN NaN	340.46 125.78 95.00	NaN NaN NaN	NaN NaN NaN	NaN NaN NaN		49.12 278.44 109.00	NaN NaN NaN	NaN NaN NaN	204.66 376.81 62.00	37.04 149.08 232.00	NaN NaN NaN	NaN NaN NaN
193.23 45.17 166.00	NaN NaN NaN	NaN NaN NaN	NaN NaN NaN	338.27 119.10 63.00	NaN NaN NaN	NaN NaN NaN	NaN NaN NaN		50.06 276.00 88.00	NaN NaN NaN	NaN NaN NaN	175.76 374.57 74.00	36.84 151.09 229.00	NaN NaN NaN	NaN NaN NaN
NaN NaN NaN	NaN NaN NaN	NaN NaN NaN	NaN NaN NaN	NaN NaN NaN	NaN NaN NaN	NaN NaN NaN	NaN NaN NaN		54.24 278.53 34.00	NaN NaN NaN	NaN NaN NaN	147.36 367.75 72.00	35.19 157.78 193.00	NaN NaN NaN	NaN NaN NaN
NaN NaN NaN	NaN NaN NaN	NaN NaN NaN	NaN NaN NaN	NaN NaN NaN	NaN NaN NaN	NaN NaN NaN	NaN NaN NaN		57.03 279.90 72.00	NaN NaN NaN	NaN NaN NaN	119.13 354.12 135.00	34.95 162.55 142.00	NaN NaN NaN	NaN NaN NaN
NaN NaN NaN	NaN NaN NaN	NaN NaN NaN	NaN NaN NaN	NaN NaN NaN	NaN NaN NaN	NaN NaN NaN	NaN NaN NaN		58.36 282.08 110.00	NaN NaN NaN	NaN NaN NaN	96.25 336.25 158.00	NaN NaN NaN	NaN NaN NaN	NaN NaN NaN
NaN NaN NaN	NaN NaN NaN	NaN NaN NaN	NaN NaN NaN	NaN NaN NaN	NaN NaN NaN	NaN NaN NaN	NaN NaN NaN		57.53 282.85 130.00	NaN NaN NaN	NaN NaN NaN	75.25 312.45 165.00	NaN NaN NaN	NaN NaN NaN	NaN NaN NaN
NaN NaN NaN	NaN NaN NaN	NaN NaN NaN	NaN NaN NaN	333.47 105.24 68.00	NaN NaN NaN	NaN NaN NaN	NaN NaN NaN		57.39 282.90 133.00	NaN NaN NaN	NaN NaN NaN	58.88 285.94 170.00	NaN NaN NaN	NaN NaN NaN	NaN NaN NaN
NaN NaN NaN	NaN NaN NaN	NaN NaN NaN	NaN NaN NaN	328.93 102.95 75.00	NaN NaN NaN	NaN NaN NaN	NaN NaN NaN		56.94 282.93 138.00	NaN NaN NaN	NaN NaN NaN	51.20 266.81 186.00	NaN NaN NaN	NaN NaN NaN	NaN NaN NaN
NaN NaN NaN	NaN NaN NaN	NaN NaN NaN	NaN NaN NaN	332.08 97.77 87.00	NaN NaN NaN	NaN NaN NaN	NaN NaN NaN		56.91 282.99 140.00	NaN NaN NaN	NaN NaN NaN	48.29 264.11 177.00	NaN NaN NaN	NaN NaN NaN	NaN NaN NaN
NaN NaN NaN	NaN NaN NaN	NaN NaN NaN	NaN NaN NaN	333.39 99.47 90.00	NaN NaN NaN	NaN NaN NaN	NaN NaN NaN		57.13 282.97 145.00	NaN NaN NaN	NaN NaN NaN	48.27 265.06 179.00	NaN NaN NaN	NaN NaN NaN	NaN NaN NaN
NaN NaN NaN	NaN NaN NaN	NaN NaN NaN	NaN NaN NaN	331.04 101.32 79.00	NaN NaN NaN	NaN NaN NaN	NaN NaN NaN		57.41 283.53 150.00	NaN NaN NaN	NaN NaN NaN	48.24 265.14 184.00	NaN NaN NaN	NaN NaN NaN	NaN NaN NaN
NaN NaN NaN	NaN NaN NaN	NaN NaN NaN	NaN NaN NaN	330.63 99.30 96.00	NaN NaN NaN	NaN NaN NaN	NaN NaN NaN		57.32 283.58 154.00	NaN NaN NaN	NaN NaN NaN	48.16 264.99 180.00	NaN NaN NaN	NaN NaN NaN	NaN NaN NaN
NaN NaN NaN	NaN NaN NaN	NaN NaN NaN	NaN NaN NaN	332.81 105.06 108.00	NaN NaN NaN	NaN NaN NaN	NaN NaN NaN		54.91 285.60 117.00	NaN NaN NaN	NaN NaN NaN	48.17 265.06 179.00	NaN NaN NaN	NaN NaN NaN	NaN NaN NaN
NaN NaN NaN	NaN NaN NaN	NaN NaN NaN	NaN NaN NaN	335.05 110.56 113.00	NaN NaN NaN	NaN NaN NaN	NaN NaN NaN		56.16 288.33 132.00	NaN NaN NaN	NaN NaN NaN	48.11 265.17 181.00	NaN NaN NaN	NaN NaN NaN	NaN NaN NaN
NaN NaN NaN	NaN NaN NaN	51.64 234.05 39.00	NaN NaN NaN	335.43 115.44 120.00	NaN NaN NaN	NaN NaN NaN	NaN NaN NaN		61.91 298.94 235.00	NaN NaN NaN	NaN NaN NaN	45.76 252.13 163.00	NaN NaN NaN	NaN NaN NaN	NaN NaN NaN
NaN NaN NaN	NaN NaN NaN	52.80 234.21 66.00	NaN NaN NaN	334.24 120.37 124.00	NaN NaN NaN	NaN NaN NaN	NaN NaN NaN		70.85 313.61 237.00	NaN NaN NaN	NaN NaN NaN	44.91 248.21 161.00	NaN NaN NaN	NaN NaN NaN	NaN NaN NaN
NaN NaN NaN	NaN NaN NaN	53.12 234.42 84.00	NaN NaN NaN	337.19 122.45 139.00	NaN NaN NaN	NaN NaN NaN	289.65 360.75 40.00		76.72 321.62 222.00	NaN NaN NaN	NaN NaN NaN	43.25 240.13 169.00	NaN NaN NaN	NaN NaN NaN	NaN NaN NaN
NaN NaN NaN	NaN NaN NaN	53.17 234.55 86.00	NaN NaN NaN	343.60 124.91 138.00	NaN NaN NaN	NaN NaN NaN	289.56 360.36 45.00		89.06 334.16 213.00	NaN NaN NaN	NaN NaN NaN	42.20 230.82 191.00	NaN NaN NaN	NaN NaN NaN	NaN NaN NaN
NaN NaN NaN	NaN NaN NaN	53.45 234.78 95.00	NaN NaN NaN	341.20 130.07 110.00	NaN NaN NaN	NaN NaN NaN	NaN NaN NaN		108.26 350.45 198.00	NaN NaN NaN	NaN NaN NaN	40.96 213.78 188.00	NaN NaN NaN	NaN NaN NaN	NaN NaN NaN
NaN NaN NaN	NaN NaN NaN	53.41 234.84 96.00	NaN NaN NaN	347.74 140.57 113.00	NaN NaN NaN	NaN NaN NaN	NaN NaN NaN		128.32 363.96 71.00	NaN NaN NaN	NaN NaN NaN	41.64 195.96 204.00	NaN NaN NaN	NaN NaN NaN	NaN NaN NaN
NaN NaN NaN	NaN NaN NaN	53.86 234.09 94.00	NaN NaN NaN	353.34 145.51 112.00	NaN NaN NaN	NaN NaN NaN	NaN NaN NaN		NaN NaN NaN	NaN NaN NaN	NaN NaN NaN	45.78 171.38 204.00	NaN NaN NaN	NaN NaN NaN	NaN NaN NaN
NaN NaN NaN	NaN NaN NaN	54.41 235.25 103.00	NaN NaN NaN	349.38 150.39 94.00	NaN NaN NaN	NaN NaN NaN	NaN NaN NaN		NaN NaN NaN	NaN NaN NaN	NaN NaN NaN	52.43 150.23 110.00	NaN NaN NaN	NaN NaN NaN	NaN NaN NaN
NaN NaN NaN	NaN NaN NaN	54.68 235.14 84.00	NaN NaN NaN	351.14 160.40 101.00	NaN NaN NaN	NaN NaN NaN	NaN NaN NaN		NaN NaN NaN	NaN NaN NaN	NaN NaN NaN	NaN NaN NaN	NaN NaN NaN	NaN NaN NaN	NaN NaN NaN
NaN NaN NaN	NaN NaN NaN	55.13 235.44 85.00	NaN NaN NaN	360.06 168.29 99.00	NaN NaN NaN	NaN NaN NaN	NaN NaN NaN		NaN NaN NaN	NaN NaN NaN	NaN NaN NaN	NaN NaN NaN	NaN NaN NaN	NaN NaN NaN	NaN NaN NaN
NaN NaN NaN	NaN NaN NaN	56.67 235.69 55.00	NaN NaN NaN	355.22 170.98 103.00	NaN NaN NaN	NaN NaN NaN	NaN NaN NaN		NaN NaN NaN	NaN NaN NaN	NaN NaN NaN	53.89 141.81 90.00	NaN NaN NaN	NaN NaN NaN	NaN NaN NaN
NaN NaN NaN	NaN NaN NaN	57.73 236.73 30.00	NaN NaN NaN	351.28 172.58 65.00	NaN NaN NaN	NaN NaN NaN	NaN NaN NaN		NaN NaN NaN	NaN NaN NaN	368.74 195.73 66.00	56.30 137.83 181.00	NaN NaN NaN	NaN NaN NaN	NaN NaN NaN
NaN NaN NaN	NaN NaN NaN	NaN NaN NaN	NaN NaN NaN	NaN NaN NaN	NaN NaN NaN	NaN NaN NaN	NaN NaN NaN		NaN NaN NaN	NaN NaN NaN	369.24 196.21 86.00	56.26 137.71 187.00	NaN NaN NaN	NaN NaN NaN	NaN NaN NaN
NaN NaN NaN	NaN NaN NaN	NaN NaN NaN	NaN NaN NaN	NaN NaN NaN	NaN NaN NaN	NaN NaN NaN	NaN NaN NaN		NaN NaN NaN	NaN NaN NaN	369.64 196.48 94.00	56.32 137.67 182.00	NaN NaN NaN	NaN NaN NaN	NaN NaN NaN
NaN NaN NaN	NaN NaN NaN	NaN NaN NaN	NaN NaN NaN	NaN NaN NaN	NaN NaN NaN	NaN NaN NaN	NaN NaN NaN		NaN NaN NaN	NaN NaN NaN	369.55 196.50 94.00	56.22 137.55 183.00	NaN NaN NaN	NaN NaN NaN	NaN NaN NaN
NaN NaN NaN	NaN NaN NaN	NaN NaN NaN	NaN NaN NaN	NaN NaN NaN	NaN NaN NaN	NaN NaN NaN	NaN NaN NaN		NaN NaN NaN	NaN NaN NaN	369.65 196.59 97.00	56.12 137.63 187.00	NaN NaN NaN	NaN NaN NaN	NaN NaN NaN
NaN NaN NaN	NaN NaN NaN	NaN NaN NaN	NaN NaN NaN	NaN NaN NaN	NaN NaN NaN	NaN NaN NaN	NaN NaN NaN		NaN NaN NaN	NaN NaN NaN	369.58 196.45 93.00	56.14 137.65 184.00	NaN NaN NaN	NaN NaN NaN	NaN NaN NaN
NaN NaN NaN	NaN NaN NaN	NaN NaN NaN	NaN NaN NaN	NaN NaN NaN	NaN NaN NaN	NaN NaN NaN	NaN NaN NaN		NaN NaN NaN	NaN NaN NaN	369.31 196.44 96.00	56.25 137.43 178.00	NaN NaN NaN	NaN NaN NaN	NaN NaN NaN
NaN NaN NaN	NaN NaN NaN	NaN NaN NaN	NaN NaN NaN	NaN NaN NaN	NaN NaN NaN	NaN NaN NaN	NaN NaN NaN		NaN NaN NaN	NaN NaN NaN	369.30 196.43 96.00	56.25 137.43 178.00	NaN NaN NaN	NaN NaN NaN	NaN NaN NaN
NaN NaN NaN	NaN NaN NaN	NaN NaN NaN	NaN NaN NaN	NaN NaN NaN	NaN NaN NaN	NaN NaN NaN	NaN NaN NaN		NaN NaN NaN	NaN NaN NaN	376.30 199.25 125.00	57.31 136.48 177.00	NaN NaN NaN	NaN NaN NaN	NaN NaN NaN
NaN NaN NaN	NaN NaN NaN	NaN NaN NaN	NaN NaN NaN	NaN NaN NaN	NaN NaN NaN	NaN NaN NaN	NaN NaN NaN		NaN NaN NaN	NaN NaN NaN	376.69 203.37 126.00	61.81 129.72 159.00	NaN NaN NaN	NaN NaN NaN	NaN NaN NaN
NaN NaN NaN	NaN NaN NaN	NaN NaN NaN	NaN NaN NaN	NaN NaN NaN	NaN NaN NaN	NaN NaN NaN	NaN NaN NaN		NaN NaN NaN	NaN NaN NaN	377.62 210.78 129.00	69.54 117.55 154.00	NaN NaN NaN	NaN NaN NaN	NaN NaN NaN
NaN NaN NaN	NaN NaN NaN	NaN NaN NaN	NaN NaN NaN	NaN NaN NaN	NaN NaN NaN	NaN NaN NaN	NaN NaN NaN		NaN NaN NaN	NaN NaN NaN	381.47 222.21 126.00	84.02 98.71 157.00	NaN NaN NaN	NaN NaN NaN	NaN NaN NaN
NaN NaN NaN	NaN NaN NaN	NaN NaN NaN	NaN NaN NaN	NaN NaN NaN	NaN NaN NaN	NaN NaN NaN	NaN NaN NaN		NaN NaN NaN	NaN NaN NaN	380.01 232.97 106.00	89.76 91.52 161.00	NaN NaN NaN	NaN NaN NaN	NaN NaN NaN
NaN NaN NaN	NaN NaN NaN	NaN NaN NaN	NaN NaN NaN	NaN NaN NaN	NaN NaN NaN	NaN NaN NaN	NaN NaN NaN		NaN NaN NaN	NaN NaN NaN	376.78 244.23 114.00	115.76 70.75 122.00	NaN NaN NaN	NaN NaN NaN	NaN NaN NaN
NaN NaN NaN	NaN NaN NaN	NaN NaN NaN	NaN NaN NaN	NaN NaN NaN	NaN NaN NaN	NaN NaN NaN	NaN NaN NaN		NaN NaN NaN	NaN NaN NaN	372.18 254.82 139.00	154.05 51.98 122.00	NaN NaN NaN	NaN NaN NaN	NaN NaN NaN
NaN NaN NaN	NaN NaN NaN	NaN NaN NaN	NaN NaN NaN	NaN NaN NaN	NaN NaN NaN	NaN NaN NaN	NaN NaN NaN		NaN NaN NaN	NaN NaN NaN	366.68 265.42 164.00	176.22 44.76 104.00	NaN NaN NaN	NaN NaN NaN	NaN NaN NaN
NaN NaN NaN	NaN NaN NaN	NaN NaN NaN	NaN NaN NaN	NaN NaN NaN	NaN NaN NaN	NaN NaN NaN	NaN NaN NaN		NaN NaN NaN	NaN NaN NaN	364.63 283.08 190.00	180.68 43.37 101.00	NaN NaN NaN	NaN NaN NaN	332.80 250.78 50.00
NaN NaN NaN	NaN NaN NaN	NaN NaN NaN	NaN NaN NaN	NaN NaN NaN	NaN NaN NaN	NaN NaN NaN	NaN NaN NaN		133.43 369.70 80.00	NaN NaN NaN	359.36 293.99 170.00	189.69 41.59 78.00	NaN NaN NaN	NaN NaN NaN	333.71 250.08 48.00
NaN NaN NaN	NaN NaN NaN	NaN NaN NaN	NaN NaN NaN	NaN NaN NaN	NaN NaN NaN	NaN NaN NaN	NaN NaN NaN		136.62 370.00 154.00	NaN NaN NaN	353.54 302.99 173.00	198.76 40.55 62.00	NaN NaN NaN	NaN NaN NaN	NaN NaN NaN
NaN NaN NaN	NaN NaN NaN	NaN NaN NaN	NaN NaN NaN	NaN NaN NaN	NaN NaN NaN	NaN NaN NaN	NaN NaN NaN		136.83 370.08 157.00	NaN NaN NaN	346.98 311.13 163.00	202.92 39.83 89.00	NaN NaN NaN	NaN NaN NaN	NaN NaN NaN
NaN NaN NaN	NaN NaN NaN	NaN NaN NaN	NaN NaN NaN	NaN NaN NaN	NaN NaN NaN	NaN NaN NaN	NaN NaN NaN		136.67 370.05 153.00	NaN NaN NaN	333.50 320.29 115.00	212.43 39.95 112.00	NaN NaN NaN	NaN NaN NaN	NaN NaN NaN
NaN NaN NaN	NaN NaN NaN	NaN NaN NaN	NaN NaN NaN	NaN NaN NaN	NaN NaN NaN	NaN NaN NaN	NaN NaN NaN		136.54 370.13 153.00	NaN NaN NaN	328.19 332.73 147.00	215.55 38.97 89.00	NaN NaN NaN	NaN NaN NaN	NaN NaN NaN
NaN NaN NaN	NaN NaN NaN	NaN NaN NaN	NaN NaN NaN	NaN NaN NaN	NaN NaN NaN	NaN NaN NaN	NaN NaN NaN		136.75 370.01 166.00	NaN NaN NaN	319.15 341.47 151.00	222.35 41.37 52.00	NaN NaN NaN	NaN NaN NaN	NaN NaN NaN
NaN NaN NaN	NaN NaN NaN	NaN NaN NaN	NaN NaN NaN	NaN NaN NaN	NaN NaN NaN	NaN NaN NaN	NaN NaN NaN		136.59 370.01 164.00	NaN NaN NaN	307.01 350.97 149.00	226.25 42.25 44.00	NaN NaN NaN	NaN NaN NaN	NaN NaN NaN
NaN NaN NaN	NaN NaN NaN	NaN NaN NaN	NaN NaN NaN	NaN NaN NaN	NaN NaN NaN	NaN NaN NaN	NaN NaN NaN		136.68 370.03 167.00	NaN NaN NaN	295.11 354.25 112.00	235.48 42.24 50.00	NaN NaN NaN	NaN NaN NaN	NaN NaN NaN
NaN NaN NaN	NaN NaN NaN	NaN NaN NaN	NaN NaN NaN	NaN NaN NaN	NaN NaN NaN	NaN NaN NaN	270.84 372.11 57.00		136.66 369.80 166.00	NaN NaN NaN	288.75 360.19 134.00	NaN NaN NaN	NaN NaN NaN	NaN NaN NaN	NaN NaN NaN
NaN NaN NaN	NaN NaN NaN	NaN NaN NaN	NaN NaN NaN	339.65 183.99 111.00	NaN NaN NaN	NaN NaN NaN	271.68 372.19 37.00		136.84 369.37 183.00	NaN NaN NaN	275.03 364.48 128.00	300.43 64.50 44.00	NaN NaN NaN	NaN NaN NaN	NaN NaN NaN
NaN NaN NaN	NaN NaN NaN	NaN NaN NaN	NaN NaN NaN	339.44 184.83 130.00	NaN NaN NaN	NaN NaN NaN	269.74 372.40 57.00		146.18 373.86 154.00	NaN NaN NaN	262.01 371.37 142.00	321.32 80.28 82.00	NaN NaN NaN	NaN NaN NaN	NaN NaN NaN
NaN NaN NaN	NaN NaN NaN	NaN NaN NaN	NaN NaN NaN	339.44 184.83 130.00	NaN NaN NaN	NaN NaN NaN	NaN NaN NaN		163.21 378.02 156.00	NaN NaN NaN	254.11 368.43 145.00	323.96 82.83 71.00	NaN NaN NaN	NaN NaN NaN	NaN NaN NaN
NaN NaN NaN	NaN NaN NaN	NaN NaN NaN	NaN NaN NaN	339.41 184.89 128.00	NaN NaN NaN	NaN NaN NaN	275.87 369.22 46.00		167.14 380.30 160.00	NaN NaN NaN	239.13 369.42 168.00	334.77 91.63 75.00	NaN NaN NaN	NaN NaN NaN	NaN NaN NaN
NaN NaN NaN	NaN NaN NaN	NaN NaN NaN	NaN NaN NaN	339.40 184.84 129.00	NaN NaN NaN	NaN NaN NaN	278.04 369.42 45.00		173.55 381.08 146.00	NaN NaN NaN	227.71 374.71 153.00	359.57 126.06 82.00	NaN NaN NaN	NaN NaN NaN	NaN NaN NaN
NaN NaN NaN	NaN NaN NaN	NaN NaN NaN	NaN NaN NaN	339.44 185.00 126.00	NaN NaN NaN	NaN NaN NaN	279.69 368.18 39.00		195.60 383.89 91.00	NaN NaN NaN	223.51 373.25 157.00	375.95 168.35 66.00	NaN NaN NaN	NaN NaN NaN	NaN NaN NaN
NaN NaN NaN	NaN NaN NaN	NaN NaN NaN	NaN NaN NaN	339.43 184.94 127.00	NaN NaN NaN	NaN NaN NaN	NaN NaN NaN		211.84 383.34 127.00	NaN NaN NaN	221.22 371.16 76.00	381.18 210.47 49.00	NaN NaN NaN	NaN NaN NaN	NaN NaN NaN
NaN NaN NaN	NaN NaN NaN	NaN NaN NaN	NaN NaN NaN	339.44 185.00 126.00	NaN NaN NaN	NaN NaN NaN	NaN NaN NaN		245.34 379.44 101.00	NaN NaN NaN	204.23 376.06 141.00	374.64 253.41 83.00	NaN NaN NaN	NaN NaN NaN	NaN NaN NaN
NaN NaN NaN	NaN NaN NaN	NaN NaN NaN	NaN NaN NaN	339.83 185.90 120.00	NaN NaN NaN	NaN NaN NaN	NaN NaN NaN		272.38 371.38 68.00	NaN NaN NaN	188.72 376.11 159.00	359.13 289.51 63.00	30.39 182.55 31.00	NaN NaN NaN	NaN NaN NaN
NaN NaN NaN	NaN NaN NaN	NaN NaN NaN	NaN NaN NaN	340.27 194.76 100.00	NaN NaN NaN	NaN NaN NaN	NaN NaN NaN		280.17 367.79 72.00	NaN NaN NaN	186.71 374.90 159.00	338.08 317.52 66.00	29.86 182.51 35.00	NaN NaN NaN	NaN NaN NaN
NaN NaN NaN	NaN NaN NaN	NaN NaN NaN	NaN NaN NaN	342.21 208.25 76.00	NaN NaN NaN	NaN NaN NaN	NaN NaN NaN		301.63 356.59 80.00	218.25 369.77 65.00	183.59 376.19 120.00	314.11 339.16 57.00	NaN NaN NaN	NaN NaN NaN	NaN NaN NaN
NaN NaN NaN	NaN NaN NaN	NaN NaN NaN	NaN NaN NaN	NaN NaN NaN	NaN NaN NaN	NaN NaN NaN	NaN NaN NaN		318.63 343.81 63.00	215.46 369.40 115.00	180.43 379.75 76.00	281.34 359.83 53.00	NaN NaN NaN	NaN NaN NaN	NaN NaN NaN
NaN NaN NaN	NaN NaN NaN	NaN NaN NaN	NaN NaN NaN	NaN NaN NaN	NaN NaN NaN	NaN NaN NaN	292.31 358.39 36.00		332.43 329.92 72.00	215.46 369.26 114.00	184.51 379.16 77.00	NaN NaN NaN	NaN NaN NaN	NaN NaN NaN	NaN NaN NaN
NaN NaN NaN	NaN NaN NaN	NaN NaN NaN	NaN NaN NaN	NaN NaN NaN	NaN NaN NaN	NaN NaN NaN	293.80 359.78 115.00		341.30 321.80 108.00	215.16 369.27 119.00	197.84 380.06 89.00	220.14 377.82 49.00	NaN NaN NaN	NaN NaN NaN	NaN NaN NaN
NaN NaN NaN	NaN NaN NaN	NaN NaN NaN	NaN NaN NaN	NaN NaN NaN	NaN NaN NaN	NaN NaN NaN	289.98 361.29 109.00		350.81 306.95 75.00	215.32 369.12 118.00	192.39 378.65 85.00	191.95 379.00 43.00	NaN NaN NaN	NaN NaN NaN	NaN NaN NaN
NaN NaN NaN	NaN NaN NaN	NaN NaN NaN	NaN NaN NaN	NaN NaN NaN	NaN NaN NaN	NaN NaN NaN	293.72 360.23 120.00		363.05 288.20 122.00	215.32 369.12 118.00	191.66 378.93 122.00	177.60 377.64 45.00	NaN NaN NaN	NaN NaN NaN	NaN NaN NaN
NaN NaN NaN	NaN NaN NaN	NaN NaN NaN	NaN NaN NaN	NaN NaN NaN	NaN NaN NaN	NaN NaN NaN	291.84 360.76 119.00		365.49 284.40 131.00	215.30 369.19 122.00	208.96 378.64 138.00	174.54 378.00 41.00	NaN NaN NaN	NaN NaN NaN	NaN NaN NaN
NaN NaN NaN	NaN NaN NaN	NaN NaN NaN	NaN NaN NaN	NaN NaN NaN	NaN NaN NaN	NaN NaN NaN	290.49 361.86 120.00		364.28 285.56 100.00	215.31 369.30 125.00	234.80 377.36 127.00	150.32 368.87 79.00	NaN NaN NaN	NaN NaN NaN	NaN NaN NaN
NaN NaN NaN	NaN NaN NaN	NaN NaN NaN	NaN NaN NaN	NaN NaN NaN	NaN NaN NaN	NaN NaN NaN	291.56 362.69 108.00		364.56 285.14 80.00	215.31 369.30 125.00	260.00 372.74 118.00	119.10 353.26 121.00	NaN NaN NaN	NaN NaN NaN	NaN NaN NaN
NaN NaN NaN	NaN NaN NaN	NaN NaN NaN	NaN NaN NaN	NaN NaN NaN	NaN NaN NaN	NaN NaN NaN	291.48 363.17 96.00		NaN NaN NaN	212.13 369.20 127.00	279.23 367.13 117.00	87.74 326.90 157.00	NaN NaN NaN	NaN NaN NaN	NaN NaN NaN
NaN NaN NaN	NaN NaN NaN	NaN NaN NaN	NaN NaN NaN	NaN NaN NaN	NaN NaN NaN	NaN NaN NaN	288.78 363.62 60.00		375.04 240.48 48.00	202.41 367.52 129.00	292.20 363.43 138.00	60.56 289.23 163.00	NaN NaN NaN	NaN NaN NaN	NaN NaN NaN
NaN NaN NaN	NaN NaN NaN	NaN NaN NaN	NaN NaN NaN	NaN NaN NaN	NaN NaN NaN	NaN NaN NaN	286.27 365.05 74.00		376.13 236.26 38.00	188.59 364.26 123.00	303.99 356.27 157.00	49.28 258.76 196.00	NaN NaN NaN	NaN NaN NaN	NaN NaN NaN
NaN NaN NaN	NaN NaN NaN	NaN NaN NaN	NaN NaN NaN	NaN NaN NaN	NaN NaN NaN	NaN NaN NaN	280.57 368.17 100.00		376.06 232.97 33.00	179.00 361.93 30.00	315.69 348.29 157.00	43.94 233.80 205.00	NaN NaN NaN	NaN NaN NaN	NaN NaN NaN
NaN NaN NaN	NaN NaN NaN	NaN NaN NaN	NaN NaN NaN	NaN NaN NaN	NaN NaN NaN	NaN NaN NaN	274.80 371.47 49.00		NaN NaN NaN	170.74 359.02 106.00	328.37 338.17 156.00	41.78 217.57 190.00	NaN NaN NaN	NaN NaN NaN	NaN NaN NaN
NaN NaN NaN	NaN NaN NaN	NaN NaN NaN	NaN NaN NaN	NaN NaN NaN	NaN NaN NaN	NaN NaN NaN	NaN NaN NaN		NaN NaN NaN	168.42 357.08 159.00	337.20 327.44 174.00	40.80 205.51 150.00	NaN NaN NaN	NaN NaN NaN	NaN NaN NaN
NaN NaN NaN	NaN NaN NaN	NaN NaN NaN	NaN NaN NaN	NaN NaN NaN	NaN NaN NaN	NaN NaN NaN	255.47 374.16 51.00		NaN NaN NaN	167.83 356.74 159.00	352.30 310.52 141.00	41.36 191.63 182.00	NaN NaN NaN	NaN NaN NaN	NaN NaN NaN
NaN NaN NaN	NaN NaN NaN	NaN NaN NaN	NaN NaN NaN	NaN NaN NaN	NaN NaN NaN	NaN NaN NaN	258.37 373.13 38.00		NaN NaN NaN	166.33 356.19 156.00	355.07 307.29 99.00	44.88 173.53 207.00	NaN NaN NaN	NaN NaN NaN	NaN NaN NaN
NaN NaN NaN	NaN NaN NaN	NaN NaN NaN	NaN NaN NaN	NaN NaN NaN	NaN NaN NaN	NaN NaN NaN	262.46 373.24 94.00		NaN NaN NaN	166.41 356.12 158.00	352.49 309.35 43.00	55.00 145.03 184.00	NaN NaN NaN	NaN NaN NaN	NaN NaN NaN
NaN NaN NaN	NaN NaN NaN	NaN NaN NaN	NaN NaN NaN	NaN NaN NaN	NaN NaN NaN	NaN NaN NaN	263.88 372.19 113.00		372.39 260.81 75.00	167.01 356.92 154.00	362.55 297.06 31.00	72.45 112.60 162.00	NaN NaN NaN	NaN NaN NaN	NaN NaN NaN
NaN NaN NaN	NaN NaN NaN	NaN NaN NaN	NaN NaN NaN	NaN NaN NaN	NaN NaN NaN	NaN NaN NaN	267.70 372.60 134.00		368.20 270.69 70.00	167.01 357.03 155.00	362.83 297.38 89.00	101.65 81.25 137.00	NaN NaN NaN	NaN NaN NaN	NaN NaN NaN
NaN NaN NaN	NaN NaN NaN	NaN NaN NaN	NaN NaN NaN	NaN NaN NaN	NaN NaN NaN	NaN NaN NaN	265.07 374.18 108.00		362.27 285.71 89.00	167.00 356.61 153.00	360.68 299.11 114.00	141.22 57.31 112.00	NaN NaN NaN	NaN NaN NaN	NaN NaN NaN
NaN NaN NaN	NaN NaN NaN	NaN NaN NaN	NaN NaN NaN	NaN NaN NaN	NaN NaN NaN	NaN NaN NaN	263.54 375.56 117.00		358.71 293.95 103.00	167.05 356.63 153.00	363.10 293.38 127.00	178.81 44.78 96.00	NaN NaN NaN	NaN NaN NaN	NaN NaN NaN
NaN NaN NaN	NaN NaN NaN	NaN NaN NaN	NaN NaN NaN	NaN NaN NaN	NaN NaN NaN	NaN NaN NaN	259.51 376.13 118.00		346.32 313.75 95.00	166.36 355.39 135.00	367.39 287.03 133.00	194.07 44.37 119.00	NaN NaN NaN	NaN NaN NaN	NaN NaN NaN
NaN NaN NaN	NaN NaN NaN	NaN NaN NaN	NaN NaN NaN	NaN NaN NaN	NaN NaN NaN	NaN NaN NaN	261.22 375.96 113.00		334.38 329.81 86.00	156.48 349.06 143.00	368.03 284.09 147.00	192.69 44.11 108.00	NaN NaN NaN	NaN NaN NaN	NaN NaN NaN
NaN NaN NaN	NaN NaN NaN	NaN NaN NaN	NaN NaN NaN	NaN NaN NaN	NaN NaN NaN	NaN NaN NaN	266.09 373.77 74.00		329.24 337.71 55.00	NaN NaN NaN	366.48 287.47 111.00	209.16 40.73 82.00	NaN NaN NaN	NaN NaN NaN	NaN NaN NaN
NaN NaN NaN	NaN NaN NaN	NaN NaN NaN	NaN NaN NaN	NaN NaN NaN	NaN NaN NaN	NaN NaN NaN	269.40 372.37 82.00		311.44 350.85 84.00	NaN NaN NaN	364.89 290.11 74.00	242.81 43.88 32.00	NaN NaN NaN	NaN NaN NaN	NaN NaN NaN
NaN NaN NaN	NaN NaN NaN	NaN NaN NaN	NaN NaN NaN	NaN NaN NaN	NaN NaN NaN	NaN NaN NaN	273.17 370.65 106.00		283.74 366.10 58.00	NaN NaN NaN	361.38 295.67 104.00	NaN NaN NaN	NaN NaN NaN	NaN NaN NaN	NaN NaN NaN
NaN NaN NaN	NaN NaN NaN	NaN NaN NaN	NaN NaN NaN	NaN NaN NaN	NaN NaN NaN	NaN NaN NaN	281.75 367.11 123.00		271.92 373.02 97.00	NaN NaN NaN	359.48 301.78 99.00	307.94 73.15 34.00	NaN NaN NaN	NaN NaN NaN	NaN NaN NaN
NaN NaN NaN	NaN NaN NaN	NaN NaN NaN	NaN NaN NaN	NaN NaN NaN	NaN NaN NaN	NaN NaN NaN	290.29 363.37 121.00		257.23 377.72 126.00	NaN NaN NaN	356.36 306.22 125.00	322.63 80.67 87.00	NaN NaN NaN	NaN NaN NaN	NaN NaN NaN
NaN NaN NaN	NaN NaN NaN	NaN NaN NaN	NaN NaN NaN	NaN NaN NaN	NaN NaN NaN	NaN NaN NaN	298.11 359.87 131.00		242.21 379.02 128.00	NaN NaN NaN	352.61 311.19 150.00	344.00 103.20 81.00	NaN NaN NaN	NaN NaN NaN	NaN NaN NaN
NaN NaN NaN	NaN NaN NaN	NaN NaN NaN	NaN NaN NaN	NaN NaN NaN	NaN NaN NaN	NaN NaN NaN	301.10 357.76 127.00		227.86 383.14 135.00	NaN NaN NaN	343.05 323.20 143.00	363.76 134.21 98.00	NaN NaN NaN	NaN NaN NaN	NaN NaN NaN
NaN NaN NaN	NaN NaN NaN	NaN NaN NaN	NaN NaN NaN	NaN NaN NaN	NaN NaN NaN	NaN NaN NaN	302.72 355.43 115.00		197.63 383.65 126.00	NaN NaN NaN	335.50 331.39 149.00	375.24 165.44 72.00	NaN NaN NaN	NaN NaN NaN	NaN NaN NaN
NaN NaN NaN	NaN NaN NaN	NaN NaN NaN	NaN NaN NaN	NaN NaN NaN	NaN NaN NaN	NaN NaN NaN	305.24 352.92 119.00		173.22 380.54 148.00	NaN NaN NaN	323.21 342.71 150.00	380.25 195.16 61.00	NaN NaN NaN	NaN NaN NaN	NaN NaN NaN
NaN NaN NaN	NaN NaN NaN	NaN NaN NaN	NaN NaN NaN	NaN NaN NaN	NaN NaN NaN	NaN NaN NaN	306.06 353.28 128.00		154.52 375.92 155.00	NaN NaN NaN	310.95 351.20 159.00	380.38 226.75 52.00	NaN NaN NaN	NaN NaN NaN	NaN NaN NaN
NaN NaN NaN	NaN NaN NaN	NaN NaN NaN	NaN NaN NaN	NaN NaN NaN	NaN NaN NaN	NaN NaN NaN	310.31 352.58 45.00		141.13 369.56 163.00	NaN NaN NaN	309.74 351.17 143.00	376.42 253.96 92.00	NaN NaN NaN	NaN NaN NaN	NaN NaN NaN
NaN NaN NaN	NaN NaN NaN	NaN NaN NaN	NaN NaN NaN	NaN NaN NaN	NaN NaN NaN	NaN NaN NaN	NaN NaN NaN		130.12 365.84 184.00	NaN NaN NaN	298.56 360.05 147.00	362.44 287.24 80.00	NaN NaN NaN	NaN NaN NaN	NaN NaN NaN
NaN NaN NaN	NaN NaN NaN	NaN NaN NaN	NaN NaN NaN	NaN NaN NaN	NaN NaN NaN	NaN NaN NaN	NaN NaN NaN		103.47 349.20 211.00	NaN NaN NaN	286.32 366.18 145.00	342.90 319.41 61.00	NaN NaN NaN	NaN NaN NaN	NaN NaN NaN
NaN NaN NaN	NaN NaN NaN	NaN NaN NaN	NaN NaN NaN	NaN NaN NaN	NaN NaN NaN	NaN NaN NaN	322.24 342.39 80.00		80.49 326.72 230.00	NaN NaN NaN	278.08 370.49 136.00	336.03 329.57 76.00	NaN NaN NaN	NaN NaN NaN	NaN NaN NaN
NaN NaN NaN	NaN NaN NaN	NaN NaN NaN	NaN NaN NaN	NaN NaN NaN	NaN NaN NaN	NaN NaN NaN	323.77 340.51 109.00		70.48 316.55 194.00	NaN NaN NaN	268.50 371.49 142.00	320.96 342.27 80.00	NaN NaN NaN	NaN NaN NaN	NaN NaN NaN
NaN NaN NaN	NaN NaN NaN	NaN NaN NaN	NaN NaN NaN	NaN NaN NaN	NaN NaN NaN	NaN NaN NaN	326.32 338.70 130.00		66.85 310.38 225.00	NaN NaN NaN	256.98 375.78 138.00	299.45 357.79 78.00	NaN NaN NaN	NaN NaN NaN	NaN NaN NaN
NaN NaN NaN	NaN NaN NaN	NaN NaN NaN	NaN NaN NaN	NaN NaN NaN	NaN NaN NaN	NaN NaN NaN	323.96 339.14 113.00		62.34 302.22 169.00	NaN NaN NaN	254.51 376.50 109.00	273.20 367.41 56.00	NaN NaN NaN	NaN NaN NaN	NaN NaN NaN
NaN NaN NaN	NaN NaN NaN	NaN NaN NaN	NaN NaN NaN	NaN NaN NaN	NaN NaN NaN	NaN NaN NaN	323.08 338.77 113.00		61.14 298.73 181.00	NaN NaN NaN	238.05 380.42 114.00	242.52 373.46 61.00	NaN NaN NaN	NaN NaN NaN	NaN NaN NaN
NaN NaN NaN	NaN NaN NaN	59.32 240.71 65.00	NaN NaN NaN	NaN NaN NaN	NaN NaN NaN	NaN NaN NaN	327.38 336.35 124.00		52.74 279.63 232.00	NaN NaN NaN	220.34 381.85 123.00	214.45 374.49 94.00	NaN NaN NaN	NaN NaN NaN	NaN NaN NaN
NaN NaN NaN	NaN NaN NaN	59.12 239.86 78.00	NaN NaN NaN	NaN NaN NaN	NaN NaN NaN	NaN NaN NaN	327.00 336.53 115.00		48.41 262.67 260.00	NaN NaN NaN	201.28 382.45 138.00	203.84 374.07 88.00	NaN NaN NaN	NaN NaN NaN	NaN NaN NaN
NaN NaN NaN	NaN NaN NaN	55.98 238.54 105.00	NaN NaN NaN	NaN NaN NaN	NaN NaN NaN	NaN NaN NaN	321.23 341.33 121.00		43.15 247.12 280.00	NaN NaN NaN	191.36 380.12 137.00	191.39 374.61 71.00	NaN NaN NaN	NaN NaN NaN	NaN NaN NaN
NaN NaN NaN	NaN NaN NaN	55.73 238.74 120.00	NaN NaN NaN	NaN NaN NaN	NaN NaN NaN	NaN NaN NaN	316.39 346.11 99.00		45.40 244.10 326.00	NaN NaN NaN	175.71 377.88 147.00	180.76 375.19 54.00	NaN NaN NaN	NaN NaN NaN	NaN NaN NaN
NaN NaN NaN	NaN NaN NaN	55.91 239.19 133.00	NaN NaN NaN	NaN NaN NaN	NaN NaN NaN	NaN NaN NaN	312.88 349.13 56.00		77.17 239.56 282.00	NaN NaN NaN	147.21 369.69 165.00	169.47 375.27 40.00	NaN NaN NaN	NaN NaN NaN	NaN NaN NaN
NaN NaN NaN	NaN NaN NaN	57.97 240.88 97.00	NaN NaN NaN	NaN NaN NaN	NaN NaN NaN	NaN NaN NaN	310.82 350.05 44.00		128.19 239.01 219.00	NaN NaN NaN	120.85 356.13 186.00	161.05 374.75 44.00	NaN NaN NaN	NaN NaN NaN	NaN NaN NaN
NaN NaN NaN	NaN NaN NaN	59.57 241.12 65.00	NaN NaN NaN	NaN NaN NaN	NaN NaN NaN	NaN NaN NaN	309.48 352.17 77.00		157.50 218.83 160.00	NaN NaN NaN	115.41 352.76 190.00	142.91 367.58 74.00	NaN NaN NaN	NaN NaN NaN	NaN NaN NaN
NaN NaN NaN	199.12 146.30 33.00	57.52 242.21 95.00	NaN NaN NaN	NaN NaN NaN	NaN NaN NaN	NaN NaN NaN	305.49 353.96 78.00		175.45 210.23 119.00	NaN NaN NaN	105.35 345.32 215.00	121.35 356.60 125.00	NaN NaN NaN	NaN NaN NaN	NaN NaN NaN
NaN NaN NaN	199.41 147.34 41.00	57.30 242.33 89.00	NaN NaN NaN	NaN NaN NaN	NaN NaN NaN	NaN NaN NaN	298.96 356.91 45.00		177.33 207.84 87.00	NaN NaN NaN	87.78 330.08 212.00	98.21 337.90 153.00	NaN NaN NaN	NaN NaN NaN	NaN NaN NaN
NaN NaN NaN	200.21 150.80 56.00	58.42 242.56 71.00	NaN NaN NaN	NaN NaN NaN	NaN NaN NaN	NaN NaN NaN	NaN NaN NaN		179.41 209.64 108.00	NaN NaN NaN	74.17 314.18 208.00	77.56 316.35 156.00	NaN NaN NaN	NaN NaN NaN	NaN NaN NaN
NaN NaN NaN	201.89 152.80 113.00	NaN NaN NaN	NaN NaN NaN	NaN NaN NaN	NaN NaN NaN	NaN NaN NaN	NaN NaN NaN		200.70 207.01 197.00	NaN NaN NaN	58.75 290.68 208.00	59.40 287.26 168.00	NaN NaN NaN	NaN NaN NaN	NaN NaN NaN
NaN NaN NaN	202.05 153.89 96.00	NaN NaN NaN	NaN NaN NaN	NaN NaN NaN	NaN NaN NaN	NaN NaN NaN	NaN NaN NaN		223.51 193.38 175.00	NaN NaN NaN	46.24 260.44 208.00	49.05 260.27 191.00	NaN NaN NaN	NaN NaN NaN	NaN NaN NaN
NaN NaN NaN	202.25 153.52 105.00	NaN NaN NaN	NaN NaN NaN	NaN NaN NaN	NaN NaN NaN	NaN NaN NaN	NaN NaN NaN		222.53 181.55 129.00	NaN NaN NaN	40.45 235.94 205.00	43.78 234.31 202.00	NaN NaN NaN	NaN NaN NaN	NaN NaN NaN
NaN NaN NaN	202.33 154.84 82.00	NaN NaN NaN	NaN NaN NaN	NaN NaN NaN	NaN NaN NaN	NaN NaN NaN	NaN NaN NaN		227.17 184.55 130.00	NaN NaN NaN	38.74 211.22 189.00	42.82 206.29 185.00	NaN NaN NaN	NaN NaN NaN	NaN NaN NaN
NaN NaN NaN	202.88 152.11 121.00	NaN NaN NaN	NaN NaN NaN	NaN NaN NaN	NaN NaN NaN	NaN NaN NaN	NaN NaN NaN		232.61 189.88 178.00	NaN NaN NaN	40.30 186.21 189.00	45.26 182.34 163.00	NaN NaN NaN	NaN NaN NaN	347.03 242.34 38.00
NaN NaN NaN	204.06 148.52 162.00	NaN NaN NaN	NaN NaN NaN	NaN NaN NaN	NaN NaN NaN	NaN NaN NaN	NaN NaN NaN		236.82 193.31 183.00	NaN NaN NaN	45.55 161.66 197.00	46.84 170.97 196.00	NaN NaN NaN	NaN NaN NaN	347.17 242.34 47.00
NaN NaN NaN	205.83 148.76 161.00	NaN NaN NaN	NaN NaN NaN	NaN NaN NaN	NaN NaN NaN	NaN NaN NaN	NaN NaN NaN		242.48 196.45 181.00	NaN NaN NaN	54.59 135.73 169.00	50.93 156.59 211.00	NaN NaN NaN	NaN NaN NaN	347.49 241.33 79.00
NaN NaN NaN	207.01 147.11 161.00	NaN NaN NaN	NaN NaN NaN	NaN NaN NaN	NaN NaN NaN	NaN NaN NaN	NaN NaN NaN		258.84 200.82 196.00	NaN NaN NaN	57.60 130.86 127.00	52.50 151.15 202.00	NaN NaN NaN	NaN NaN NaN	347.61 241.14 97.00
NaN NaN NaN	208.44 145.48 164.00	NaN NaN NaN	NaN NaN NaN	NaN NaN NaN	NaN NaN NaN	NaN NaN NaN	NaN NaN NaN		262.73 201.56 177.00	NaN NaN NaN	59.21 128.19 89.00	55.01 145.07 198.00	NaN NaN NaN	NaN NaN NaN	347.40 239.99 102.00
NaN NaN NaN	209.46 144.46 173.00	NaN NaN NaN	NaN NaN NaN	NaN NaN NaN	NaN NaN NaN	NaN NaN NaN	NaN NaN NaN		262.30 200.93 194.00	NaN NaN NaN	58.39 128.34 103.00	63.21 128.09 166.00	NaN NaN NaN	NaN NaN NaN	347.58 239.26 113.00
NaN NaN NaN	210.54 138.50 181.00	NaN NaN NaN	NaN NaN NaN	NaN NaN NaN	NaN NaN NaN	NaN NaN NaN	NaN NaN NaN		266.33 218.81 158.00	NaN NaN NaN	NaN NaN NaN	70.54 116.08 160.00	NaN NaN NaN	NaN NaN NaN	347.02 237.91 114.00
NaN NaN NaN	210.23 139.62 177.00	NaN NaN NaN	NaN NaN NaN	NaN NaN NaN	NaN NaN NaN	NaN NaN NaN	NaN NaN NaN		254.44 244.34 201.00	NaN NaN NaN	NaN NaN NaN	73.16 111.27 155.00	NaN NaN NaN	NaN NaN NaN	346.79 236.49 113.00
NaN NaN NaN	210.11 140.12 169.00	NaN NaN NaN	NaN NaN NaN	NaN NaN NaN	NaN NaN NaN	NaN NaN NaN	NaN NaN NaN		250.90 241.19 189.00	NaN NaN NaN	NaN NaN NaN	75.40 109.01 132.00	NaN NaN NaN	NaN NaN NaN	346.30 234.91 105.00
NaN NaN NaN	209.18 139.96 180.00	NaN NaN NaN	NaN NaN NaN	NaN NaN NaN	NaN NaN NaN	NaN NaN NaN	NaN NaN NaN		222.69 248.89 187.00	NaN NaN NaN	NaN NaN NaN	80.69 101.13 126.00	NaN NaN NaN	NaN NaN NaN	346.38 234.12 104.00
NaN NaN NaN	200.57 130.48 192.00	NaN NaN NaN	NaN NaN NaN	NaN NaN NaN	NaN NaN NaN	NaN NaN NaN	NaN NaN NaN		191.92 243.56 219.00	NaN NaN NaN	NaN NaN NaN	90.74 90.95 148.00	NaN NaN NaN	NaN NaN NaN	346.00 232.91 92.00
NaN NaN NaN	189.52 119.47 194.00	NaN NaN NaN	NaN NaN NaN	NaN NaN NaN	NaN NaN NaN	NaN NaN NaN	NaN NaN NaN		183.32 227.21 210.00	NaN NaN NaN	NaN NaN NaN	109.16 75.38 141.00	NaN NaN NaN	NaN NaN NaN	346.34 232.67 94.00
NaN NaN NaN	175.95 112.52 165.00	NaN NaN NaN	NaN NaN NaN	NaN NaN NaN	NaN NaN NaN	NaN NaN NaN	NaN NaN NaN		184.74 201.41 148.00	NaN NaN NaN	NaN NaN NaN	137.46 58.16 123.00	NaN NaN NaN	257.33 374.04 45.00	345.40 230.50 94.00
NaN NaN NaN	168.57 115.06 154.00	NaN NaN NaN	NaN NaN NaN	NaN NaN NaN	NaN NaN NaN	NaN NaN NaN	NaN NaN NaN		207.82 169.24 114.00	NaN NaN NaN	NaN NaN NaN	160.27 49.89 124.00	NaN NaN NaN	256.72 374.37 46.00	344.51 228.98 103.00
NaN NaN NaN	159.73 123.34 147.00	NaN NaN NaN	NaN NaN NaN	NaN NaN NaN	NaN NaN NaN	NaN NaN NaN	NaN NaN NaN		199.22 172.64 179.00	NaN NaN NaN	NaN NaN NaN	185.69 43.68 103.00	NaN NaN NaN	255.80 374.67 54.00	343.68 227.42 117.00
NaN NaN NaN	164.55 121.55 164.00	NaN NaN NaN	NaN NaN NaN	NaN NaN NaN	NaN NaN NaN	NaN NaN NaN	NaN NaN NaN		184.67 194.86 162.00	NaN NaN NaN	62.26 121.10 122.00	204.44 42.21 85.00	NaN NaN NaN	254.06 374.24 63.00	342.51 226.19 111.00
NaN NaN NaN	165.30 121.02 162.00	NaN NaN NaN	NaN NaN NaN	NaN NaN NaN	NaN NaN NaN	NaN NaN NaN	294.26 364.35 31.00		177.88 200.23 121.00	NaN NaN NaN	63.71 119.20 176.00	236.60 43.91 47.00	NaN NaN NaN	253.63 374.63 64.00	341.76 225.23 115.00
NaN NaN NaN	157.90 122.66 140.00	NaN NaN NaN	NaN NaN NaN	NaN NaN NaN	NaN NaN NaN	NaN NaN NaN	291.20 363.51 84.00		179.87 210.46 175.00	NaN NaN NaN	63.94 118.66 189.00	NaN NaN NaN	NaN NaN NaN	253.63 374.63 64.00	341.42 223.82 124.00
NaN NaN NaN	148.52 135.91 85.00	NaN NaN NaN	NaN NaN NaN	NaN NaN NaN	NaN NaN NaN	NaN NaN NaN	289.23 363.68 117.00		154.82 225.41 167.00	NaN NaN NaN	64.23 118.53 195.00	NaN NaN NaN	NaN NaN NaN	253.06 374.34 62.00	340.80 223.02 152.00
NaN NaN NaN	148.13 160.83 90.00	NaN NaN NaN	NaN NaN NaN	NaN NaN NaN	NaN NaN NaN	NaN NaN NaN	289.44 363.74 117.00		109.68 222.50 206.00	NaN NaN NaN	64.19 118.62 190.00	307.31 69.65 68.00	NaN NaN NaN	248.74 376.07 68.00	339.92 222.01 152.00
NaN NaN NaN	149.00 166.81 32.00	NaN NaN NaN	NaN NaN NaN	346.37 236.87 38.00	NaN NaN NaN	NaN NaN NaN	289.18 363.76 119.00		76.48 179.03 259.00	NaN NaN NaN	64.24 118.54 191.00	327.33 85.22 86.00	NaN NaN NaN	244.41 376.84 76.00	339.92 221.41 171.00
NaN NaN NaN	NaN NaN NaN	NaN NaN NaN	NaN NaN NaN	346.84 238.57 58.00	NaN NaN NaN	NaN NaN NaN	288.94 363.80 125.00		66.36 139.48 293.00	NaN NaN NaN	64.25 118.54 188.00	341.51 100.85 91.00	NaN NaN NaN	240.29 377.61 82.00	339.02 221.15 186.00
NaN NaN NaN	154.83 189.02 53.00	NaN NaN NaN	NaN NaN NaN	346.84 238.57 58.00	NaN NaN NaN	NaN NaN NaN	289.05 363.78 125.00		74.94 125.40 300.00	NaN NaN NaN	64.31 118.51 194.00	353.85 118.77 65.00	NaN NaN NaN	236.63 378.93 76.00	339.25 219.40 176.00
NaN NaN NaN	154.17 190.25 60.00	NaN NaN NaN	NaN NaN NaN	346.90 238.67 60.00	NaN NaN NaN	NaN NaN NaN	288.92 363.79 123.00		71.27 126.64 259.00	NaN NaN NaN	64.31 118.56 194.00	366.43 140.23 77.00	NaN NaN NaN	233.60 378.93 68.00	338.49 217.69 176.00
NaN NaN NaN	155.00 192.04 68.00	NaN NaN NaN	NaN NaN NaN	346.90 238.67 60.00	NaN NaN NaN	NaN NaN NaN	288.91 363.78 123.00		64.21 123.60 131.00	NaN NaN NaN	65.28 117.97 185.00	370.35 148.43 72.00	NaN NaN NaN	228.32 380.74 38.00	337.52 216.39 185.00
NaN NaN NaN	176.11 196.80 113.00	NaN NaN NaN	NaN NaN NaN	347.25 239.15 53.00	NaN NaN NaN	NaN NaN NaN	287.23 364.61 116.00		66.93 116.22 111.00	NaN NaN NaN	68.87 111.36 127.00	376.03 167.02 65.00	NaN NaN NaN	NaN NaN NaN	336.62 215.29 192.00
NaN NaN NaN	181.47 197.05 133.00	NaN NaN NaN	NaN NaN NaN	349.33 241.47 64.00	NaN NaN NaN	NaN NaN NaN	281.42 367.46 114.00		77.03 102.29 183.00	NaN NaN NaN	70.83 105.81 42.00	380.48 196.34 50.00	NaN NaN NaN	NaN NaN NaN	336.65 214.10 201.00
NaN NaN NaN	182.73 197.47 131.00	NaN NaN NaN	NaN NaN NaN	354.03 244.15 62.00	NaN NaN NaN	NaN NaN NaN	276.81 371.63 32.00		89.51 88.57 189.00	NaN NaN NaN	NaN NaN NaN	380.23 226.89 53.00	NaN NaN NaN	NaN NaN NaN	334.87 212.40 200.00
NaN NaN NaN	176.28 198.78 156.00	NaN NaN NaN	NaN NaN NaN	350.27 245.24 63.00	NaN NaN NaN	NaN NaN NaN	NaN NaN NaN		101.63 76.92 179.00	NaN NaN NaN	NaN NaN NaN	374.66 257.30 76.00	NaN NaN NaN	NaN NaN NaN	333.01 210.38 192.00
NaN NaN NaN	177.04 201.47 160.00	NaN NaN NaN	NaN NaN NaN	347.67 251.82 60.00	NaN NaN NaN	NaN NaN NaN	NaN NaN NaN		101.52 77.35 184.00	NaN NaN NaN	NaN NaN NaN	361.35 287.68 77.00	NaN NaN NaN	NaN NaN NaN	332.32 209.24 196.00
NaN NaN NaN	175.50 200.78 165.00	NaN NaN NaN	NaN NaN NaN	345.46 258.47 79.00	NaN NaN NaN	NaN NaN NaN	NaN NaN NaN		112.89 70.42 165.00	NaN NaN NaN	NaN NaN NaN	346.53 308.74 70.00	NaN NaN NaN	NaN NaN NaN	330.22 206.94 218.00
NaN NaN NaN	178.29 201.04 159.00	NaN NaN NaN	NaN NaN NaN	344.45 264.82 78.00	NaN NaN NaN	NaN NaN NaN	NaN NaN NaN		137.14 57.27 139.00	NaN NaN NaN	NaN NaN NaN	331.14 328.82 49.00	NaN NaN NaN	NaN NaN NaN	328.95 206.41 214.00
NaN NaN NaN	188.42 200.34 156.00	NaN NaN NaN	NaN NaN NaN	339.93 267.04 76.00	NaN NaN NaN	NaN NaN NaN	NaN NaN NaN		165.74 47.67 119.00	NaN NaN NaN	NaN NaN NaN	312.68 348.02 57.00	NaN NaN NaN	NaN NaN NaN	328.34 204.96 223.00
NaN NaN NaN	203.63 203.82 170.00	NaN NaN NaN	NaN NaN NaN	336.57 271.20 79.00	NaN NaN NaN	NaN NaN NaN	NaN NaN NaN		209.55 42.59 102.00	NaN NaN NaN	NaN NaN NaN	299.52 358.63 65.00	NaN NaN NaN	NaN NaN NaN	326.68 203.40 212.00
NaN NaN NaN	204.74 204.62 188.00	NaN NaN NaN	NaN NaN NaN	336.24 271.01 78.00	NaN NaN NaN	NaN NaN NaN	NaN NaN NaN		224.55 43.07 114.00	NaN NaN NaN	NaN NaN NaN	283.93 363.78 72.00	NaN NaN NaN	NaN NaN NaN	323.88 200.63 211.00
NaN NaN NaN	206.68 204.89 196.00	NaN NaN NaN	NaN NaN NaN	336.36 270.75 80.00	NaN NaN NaN	NaN NaN NaN	NaN NaN NaN		240.18 46.34 108.00	NaN NaN NaN	NaN NaN NaN	268.16 368.63 67.00	NaN NaN NaN	NaN NaN NaN	323.14 199.76 214.00
NaN NaN NaN	213.52 200.63 210.00	NaN NaN NaN	NaN NaN NaN	336.40 270.34 80.00	NaN NaN NaN	NaN NaN NaN	NaN NaN NaN		258.62 51.62 109.00	NaN NaN NaN	NaN NaN NaN	243.41 372.88 66.00	NaN NaN NaN	NaN NaN NaN	320.72 197.04 208.00
NaN NaN NaN	216.69 200.69 216.00	NaN NaN NaN	NaN NaN NaN	334.93 269.63 73.00	NaN NaN NaN	NaN NaN NaN	NaN NaN NaN		286.58 64.24 90.00	NaN NaN NaN	NaN NaN NaN	220.61 373.97 95.00	NaN NaN NaN	NaN NaN NaN	318.98 194.82 210.00
NaN NaN NaN	222.60 201.69 214.00	NaN NaN NaN	NaN NaN NaN	334.47 274.42 74.00	NaN NaN NaN	NaN NaN NaN	NaN NaN NaN		302.51 74.36 111.00	NaN NaN NaN	NaN NaN NaN	204.82 373.09 89.00	NaN NaN NaN	NaN NaN NaN	317.30 193.97 215.00
NaN NaN NaN	240.40 201.81 230.00	NaN NaN NaN	NaN NaN NaN	332.93 278.35 69.00	NaN NaN NaN	NaN NaN NaN	256.90 373.41 41.00		326.83 93.64 92.00	NaN NaN NaN	NaN NaN NaN	193.42 373.70 79.00	NaN NaN NaN	NaN NaN NaN	315.63 191.61 223.00
NaN NaN NaN	269.30 193.20 219.00	NaN NaN NaN	NaN NaN NaN	NaN NaN NaN	NaN NaN NaN	NaN NaN NaN	259.87 373.43 87.00		349.04 120.80 70.00	NaN NaN NaN	NaN NaN NaN	181.25 373.93 68.00	NaN NaN NaN	NaN NaN NaN	313.16 189.67 217.00
NaN NaN NaN	296.90 178.91 189.00	NaN NaN NaN	NaN NaN NaN	NaN NaN NaN	NaN NaN NaN	NaN NaN NaN	259.47 373.14 86.00		NaN NaN NaN	NaN NaN NaN	NaN NaN NaN	177.43 374.49 51.00	NaN NaN NaN	NaN NaN NaN	312.20 187.51 210.00
NaN NaN NaN	320.18 163.32 84.00	NaN NaN NaN	NaN NaN NaN	320.52 301.17 42.00	NaN NaN NaN	NaN NaN NaN	259.69 373.57 108.00		NaN NaN NaN	NaN NaN NaN	NaN NaN NaN	172.63 375.17 46.00	NaN NaN NaN	NaN NaN NaN	309.91 184.39 223.00
NaN NaN NaN	NaN NaN NaN	NaN NaN NaN	NaN NaN NaN	321.85 299.46 41.00	NaN NaN NaN	NaN NaN NaN	258.08 374.05 118.00		NaN NaN NaN	NaN NaN NaN	NaN NaN NaN	166.88 375.75 51.00	NaN NaN NaN	NaN NaN NaN	308.69 182.90 224.00
NaN NaN NaN	NaN NaN NaN	NaN NaN NaN	NaN NaN NaN	NaN NaN NaN	NaN NaN NaN	NaN NaN NaN	256.10 373.62 82.00		NaN NaN NaN	NaN NaN NaN	NaN NaN NaN	149.74 370.34 73.00	NaN NaN NaN	NaN NaN NaN	307.03 181.76 227.00
NaN NaN NaN	NaN NaN NaN	NaN NaN NaN	NaN NaN NaN	NaN NaN NaN	NaN NaN NaN	NaN NaN NaN	254.88 372.74 43.00		NaN NaN NaN	NaN NaN NaN	NaN NaN NaN	129.12 359.89 112.00	NaN NaN NaN	NaN NaN NaN	305.14 178.29 219.00
NaN NaN NaN	NaN NaN NaN	NaN NaN NaN	NaN NaN NaN	NaN NaN NaN	NaN NaN NaN	NaN NaN NaN	NaN NaN NaN		NaN NaN NaN	NaN NaN NaN	NaN NaN NaN	105.93 344.29 143.00	NaN NaN NaN	NaN NaN NaN	302.72 175.82 228.00
NaN NaN NaN	NaN NaN NaN	NaN NaN NaN	NaN NaN NaN	NaN NaN NaN	NaN NaN NaN	NaN NaN NaN	NaN NaN NaN		NaN NaN NaN	NaN NaN NaN	NaN NaN NaN	82.24 321.52 153.00	NaN NaN NaN	NaN NaN NaN	300.11 172.95 232.00
NaN NaN NaN	NaN NaN NaN	NaN NaN NaN	NaN NaN NaN	NaN NaN NaN	NaN NaN NaN	NaN NaN NaN	NaN NaN NaN		NaN NaN NaN	NaN NaN NaN	NaN NaN NaN	64.32 295.15 156.00	NaN NaN NaN	NaN NaN NaN	299.02 171.17 222.00
NaN NaN NaN	NaN NaN NaN	NaN NaN NaN	NaN NaN NaN	NaN NaN NaN	NaN NaN NaN	NaN NaN NaN	277.33 370.16 102.00		NaN NaN NaN	NaN NaN NaN	NaN NaN NaN	56.83 277.57 200.00	NaN NaN NaN	NaN NaN NaN	295.69 168.26 220.00
NaN NaN NaN	NaN NaN NaN	NaN NaN NaN	NaN NaN NaN	NaN NaN NaN	NaN NaN NaN	NaN NaN NaN	279.01 368.29 115.00		NaN NaN NaN	NaN NaN NaN	NaN NaN NaN	49.52 255.28 145.00	NaN NaN NaN	NaN NaN NaN	293.87 166.75 230.00
NaN NaN NaN	NaN NaN NaN	NaN NaN NaN	NaN NaN NaN	NaN NaN NaN	NaN NaN NaN	NaN NaN NaN	279.94 368.51 118.00		NaN NaN NaN	NaN NaN NaN	NaN NaN NaN	47.79 246.60 149.00	NaN NaN NaN	NaN NaN NaN	291.00 164.39 228.00
NaN NaN NaN	NaN NaN NaN	NaN NaN NaN	NaN NaN NaN	NaN NaN NaN	NaN NaN NaN	NaN NaN NaN	280.67 368.08 114.00		NaN NaN NaN	NaN NaN NaN	NaN NaN NaN	46.81 238.92 207.00	NaN NaN NaN	NaN NaN NaN	287.94 161.03 234.00
NaN NaN NaN	NaN NaN NaN	NaN NaN NaN	NaN NaN NaN	NaN NaN NaN	NaN NaN NaN	NaN NaN NaN	279.63 369.21 68.00		NaN NaN NaN	NaN NaN NaN	NaN NaN NaN	43.80 227.30 228.00	NaN NaN NaN	NaN NaN NaN	285.65 159.01 231.00
NaN NaN NaN	NaN NaN NaN	NaN NaN NaN	NaN NaN NaN	NaN NaN NaN	NaN NaN NaN	NaN NaN NaN	NaN NaN NaN		NaN NaN NaN	NaN NaN NaN	NaN NaN NaN	43.65 213.10 194.00	NaN NaN NaN	NaN NaN NaN	283.04 155.79 231.00
NaN NaN NaN	NaN NaN NaN	NaN NaN NaN	NaN NaN NaN	338.92 279.74 39.00	NaN NaN NaN	NaN NaN NaN	264.67 375.71 49.00		NaN NaN NaN	NaN NaN NaN	NaN NaN NaN	44.02 195.90 179.00	NaN NaN NaN	NaN NaN NaN	280.74 153.42 228.00
NaN NaN NaN	NaN NaN NaN	NaN NaN NaN	NaN NaN NaN	342.87 274.22 45.00	NaN NaN NaN	NaN NaN NaN	261.01 375.44 99.00		NaN NaN NaN	NaN NaN NaN	NaN NaN NaN	46.79 174.50 189.00	NaN NaN NaN	NaN NaN NaN	277.77 149.84 228.00
NaN NaN NaN	NaN NaN NaN	NaN NaN NaN	NaN NaN NaN	341.84 274.58 45.00	NaN NaN NaN	NaN NaN NaN	262.37 376.05 75.00		NaN NaN NaN	NaN NaN NaN	NaN NaN NaN	53.49 151.16 179.00	NaN NaN NaN	NaN NaN NaN	275.07 147.60 229.00
NaN NaN NaN	NaN NaN NaN	NaN NaN NaN	NaN NaN NaN	342.92 273.19 53.00	NaN NaN NaN	NaN NaN NaN	NaN NaN NaN		NaN NaN NaN	NaN NaN NaN	NaN NaN NaN	68.17 120.92 167.00	NaN NaN NaN	NaN NaN NaN	271.78 145.25 232.00
NaN NaN NaN	NaN NaN NaN	NaN NaN NaN	NaN NaN NaN	345.64 268.61 66.00	NaN NaN NaN	NaN NaN NaN	259.96 376.37 99.00		NaN NaN NaN	NaN NaN NaN	NaN NaN NaN	84.54 97.76 155.00	NaN NaN NaN	NaN NaN NaN	268.60 142.80 225.00
NaN NaN NaN	NaN NaN NaN	NaN NaN NaN	NaN NaN NaN	348.34 264.49 73.00	NaN NaN NaN	NaN NaN NaN	258.30 375.57 98.00		NaN NaN NaN	NaN NaN NaN	NaN NaN NaN	104.47 79.05 141.00	NaN NaN NaN	NaN NaN NaN	265.97 141.08 222.00
NaN NaN NaN	NaN NaN NaN	NaN NaN NaN	NaN NaN NaN	348.30 261.87 71.00	NaN NaN NaN	NaN NaN NaN	260.26 374.89 81.00		NaN NaN NaN	NaN NaN NaN	NaN NaN NaN	125.80 64.28 120.00	NaN NaN NaN	NaN NaN NaN	263.43 139.10 214.00
NaN NaN NaN	NaN NaN NaN	NaN NaN NaN	NaN NaN NaN	345.53 254.51 53.00	NaN NaN NaN	NaN NaN NaN	NaN NaN NaN		NaN NaN NaN	NaN NaN NaN	84.66 94.84 76.00	152.26 51.45 112.00	NaN NaN NaN	NaN NaN NaN	262.56 138.23 212.00
NaN NaN NaN	NaN NaN NaN	NaN NaN NaN	NaN NaN NaN	342.81 244.07 69.00	NaN NaN NaN	NaN NaN NaN	NaN NaN NaN		NaN NaN NaN	NaN NaN NaN	84.96 94.78 68.00	177.31 43.52 104.00	29.61 160.65 31.00	NaN NaN NaN	260.66 135.97 221.00
NaN NaN NaN	NaN NaN NaN	NaN NaN NaN	NaN NaN NaN	342.85 234.01 73.00	NaN NaN NaN	NaN NaN NaN	NaN NaN NaN		NaN NaN NaN	NaN NaN NaN	85.80 93.64 44.00	191.24 41.46 109.00	NaN NaN NaN	NaN NaN NaN	260.32 133.21 205.00
NaN NaN NaN	NaN NaN NaN	NaN NaN NaN	NaN NaN NaN	344.32 224.39 69.00	NaN NaN NaN	NaN NaN NaN	NaN NaN NaN		NaN NaN NaN	NaN NaN NaN	85.77 93.85 48.00	192.43 40.61 116.00	NaN NaN NaN	NaN NaN NaN	259.70 130.26 200.00
NaN NaN NaN	NaN NaN NaN	NaN NaN NaN	NaN NaN NaN	344.74 218.07 76.00	NaN NaN NaN	NaN NaN NaN	NaN NaN NaN		NaN NaN NaN	NaN NaN NaN	85.76 93.87 46.00	200.20 40.13 90.00	NaN NaN NaN	NaN NaN NaN	258.85 128.61 205.00
NaN NaN NaN	NaN NaN NaN	NaN NaN NaN	NaN NaN NaN	345.66 216.21 70.00	NaN NaN NaN	NaN NaN NaN	NaN NaN NaN		NaN NaN NaN	NaN NaN NaN	NaN NaN NaN	206.06 40.48 77.00	NaN NaN NaN	NaN NaN NaN	259.24 125.53 201.00
NaN NaN NaN	NaN NaN NaN	NaN NaN NaN	NaN NaN NaN	345.84 214.58 76.00	NaN NaN NaN	NaN NaN NaN	NaN NaN NaN		NaN NaN NaN	NaN NaN NaN	NaN NaN NaN	211.54 41.07 71.00	NaN NaN NaN	NaN NaN NaN	258.98 121.25 200.00
NaN NaN NaN	NaN NaN NaN	NaN NaN NaN	NaN NaN NaN	345.81 214.49 75.00	NaN NaN NaN	NaN NaN NaN	NaN NaN NaN		NaN NaN NaN	NaN NaN NaN	NaN NaN NaN	211.64 40.72 69.00	NaN NaN NaN	NaN NaN NaN	260.60 118.52 205.00
NaN NaN NaN	NaN NaN NaN	NaN NaN NaN	NaN NaN NaN	344.98 205.44 62.00	NaN NaN NaN	NaN NaN NaN	NaN NaN NaN		NaN NaN NaN	NaN NaN NaN	NaN NaN NaN	211.25 42.13 53.00	NaN NaN NaN	NaN NaN NaN	261.46 113.55 195.00
NaN NaN NaN	NaN NaN NaN	NaN NaN NaN	NaN NaN NaN	346.66 187.34 90.00	NaN NaN NaN	NaN NaN NaN	NaN NaN NaN		NaN NaN NaN	NaN NaN NaN	NaN NaN NaN	213.46 40.99 68.00	NaN NaN NaN	NaN NaN NaN	262.70 110.02 179.00
NaN NaN NaN	NaN NaN NaN	NaN NaN NaN	NaN NaN NaN	352.35 166.16 92.00	NaN NaN NaN	NaN NaN NaN	NaN NaN NaN		NaN NaN NaN	NaN NaN NaN	NaN NaN NaN	231.02 43.10 58.00	NaN NaN NaN	NaN NaN NaN	264.80 105.32 169.00
NaN NaN NaN	NaN NaN NaN	NaN NaN NaN	NaN NaN NaN	352.86 146.16 99.00	NaN NaN NaN	NaN NaN NaN	NaN NaN NaN		370.41 151.38 39.00	NaN NaN NaN	NaN NaN NaN	NaN NaN NaN	NaN NaN NaN	NaN NaN NaN	266.92 101.67 153.00
NaN NaN NaN	NaN NaN NaN	NaN NaN NaN	NaN NaN NaN	349.48 132.57 106.00	NaN NaN NaN	NaN NaN NaN	274.45 373.07 42.00		370.58 151.45 33.00	NaN NaN NaN	NaN NaN NaN	NaN NaN NaN	NaN NaN NaN	NaN NaN NaN	268.51 99.02 155.00
NaN NaN NaN	NaN NaN NaN	NaN NaN NaN	NaN NaN NaN	341.88 123.81 83.00	NaN NaN NaN	NaN NaN NaN	274.81 371.64 64.00		NaN NaN NaN	NaN NaN NaN	NaN NaN NaN	309.51 71.29 65.00	NaN NaN NaN	NaN NaN NaN	270.72 95.57 126.00
NaN NaN NaN	NaN NaN NaN	NaN NaN NaN	NaN NaN NaN	336.37 107.36 107.00	NaN NaN NaN	NaN NaN NaN	278.09 369.77 102.00		NaN NaN NaN	NaN NaN NaN	NaN NaN NaN	330.00 88.02 83.00	NaN NaN NaN	NaN NaN NaN	273.57 91.53 125.00
NaN NaN NaN	NaN NaN NaN	NaN NaN NaN	NaN NaN NaN	330.38 104.99 87.00	NaN NaN NaN	NaN NaN NaN	279.74 368.42 125.00		NaN NaN NaN	NaN NaN NaN	NaN NaN NaN	337.00 97.06 53.00	NaN NaN NaN	NaN NaN NaN	276.18 88.88 119.00
NaN NaN NaN	NaN NaN NaN	NaN NaN NaN	NaN NaN NaN	327.57 99.56 89.00	NaN NaN NaN	NaN NaN NaN	279.70 368.67 125.00		368.83 158.93 69.00	NaN NaN NaN	NaN NaN NaN	341.10 99.37 73.00	NaN NaN NaN	NaN NaN NaN	279.87 84.79 101.00
NaN NaN NaN	NaN NaN NaN	NaN NaN NaN	NaN NaN NaN	325.88 94.04 78.00	NaN NaN NaN	NaN NaN NaN	279.63 368.80 128.00		368.96 157.33 91.00	NaN NaN NaN	NaN NaN NaN	350.14 109.84 76.00	NaN NaN NaN	NaN NaN NaN	282.99 83.56 90.00
NaN NaN NaN	NaN NaN NaN	NaN NaN NaN	NaN NaN NaN	328.03 92.83 104.00	NaN NaN NaN	NaN NaN NaN	279.56 368.94 126.00		369.10 156.75 99.00	NaN NaN NaN	NaN NaN NaN	363.02 132.78 95.00	NaN NaN NaN	NaN NaN NaN	285.71 82.70 84.00
NaN NaN NaN	NaN NaN NaN	NaN NaN NaN	NaN NaN NaN	329.07 94.81 90.00	NaN NaN NaN	NaN NaN NaN	279.66 368.88 128.00		369.16 156.50 102.00	NaN NaN NaN	NaN NaN NaN	372.22 156.55 82.00	NaN NaN NaN	NaN NaN NaN	288.93 80.92 76.00
NaN NaN NaN	NaN NaN NaN	NaN NaN NaN	NaN NaN NaN	329.49 91.48 73.00	NaN NaN NaN	NaN NaN NaN	280.21 368.60 127.00		368.50 160.74 58.00	NaN NaN NaN	NaN NaN NaN	378.48 184.01 75.00	NaN NaN NaN	NaN NaN NaN	290.37 80.41 82.00
NaN NaN NaN	NaN NaN NaN	NaN NaN NaN	NaN NaN NaN	329.62 89.81 63.00	NaN NaN NaN	NaN NaN NaN	282.98 367.51 129.00		370.26 165.33 58.00	NaN NaN NaN	NaN NaN NaN	380.23 207.72 53.00	NaN NaN NaN	207.37 383.89 35.00	292.09 79.73 85.00
NaN NaN NaN	NaN NaN NaN	NaN NaN NaN	NaN NaN NaN	326.68 85.79 63.00	NaN NaN NaN	NaN NaN NaN	287.49 364.56 133.00		369.57 163.98 49.00	NaN NaN NaN	NaN NaN NaN	378.86 232.36 42.00	NaN NaN NaN	206.42 383.35 48.00	293.89 79.04 104.00
NaN NaN NaN	NaN NaN NaN	NaN NaN NaN	NaN NaN NaN	322.73 81.64 55.00	NaN NaN NaN	NaN NaN NaN	288.73 362.59 107.00		368.58 160.97 31.00	NaN NaN NaN	NaN NaN NaN	375.99 255.76 71.00	NaN NaN NaN	205.30 383.26 46.00	294.98 80.79 112.00
NaN NaN NaN	NaN NaN NaN	NaN NaN NaN	NaN NaN NaN	319.96 78.39 56.00	NaN NaN NaN	NaN NaN NaN	295.99 359.83 123.00		NaN NaN NaN	NaN NaN NaN	NaN NaN NaN	370.03 278.63 93.00	NaN NaN NaN	204.04 383.66 47.00	297.11 81.32 105.00
NaN NaN NaN	NaN NaN NaN	NaN NaN NaN	NaN NaN NaN	319.68 77.93 57.00	NaN NaN NaN	NaN NaN NaN	303.60 355.64 87.00		NaN NaN NaN	NaN NaN NaN	NaN NaN NaN	363.99 290.25 85.00	NaN NaN NaN	203.52 382.38 58.00	300.93 82.96 106.00
NaN NaN NaN	NaN NaN NaN	NaN NaN NaN	NaN NaN NaN	320.57 78.28 61.00	NaN NaN NaN	NaN NaN NaN	NaN NaN NaN		NaN NaN NaN	NaN NaN NaN	NaN NaN NaN	357.63 299.34 87.00	NaN NaN NaN	201.63 382.71 72.00	306.06 84.33 86.00
NaN NaN NaN	NaN NaN NaN	NaN NaN NaN	NaN NaN NaN	318.85 76.36 73.00	NaN NaN NaN	NaN NaN NaN	321.84 342.19 37.00		NaN NaN NaN	NaN NaN NaN	NaN NaN NaN	347.65 311.44 82.00	NaN NaN NaN	201.30 382.24 83.00	307.36 86.75 81.00
NaN NaN NaN	NaN NaN NaN	NaN NaN NaN	NaN NaN NaN	315.88 74.14 76.00	NaN NaN NaN	NaN NaN NaN	321.81 340.94 86.00		NaN NaN NaN	NaN NaN NaN	NaN NaN NaN	336.22 322.73 78.00	NaN NaN NaN	200.37 381.77 86.00	308.01 90.06 70.00
NaN NaN NaN	NaN NaN NaN	NaN NaN NaN	NaN NaN NaN	307.60 65.94 67.00	NaN NaN NaN	NaN NaN NaN	323.85 341.21 124.00		356.06 131.10 62.00	NaN NaN NaN	NaN NaN NaN	323.44 333.70 66.00	NaN NaN NaN	200.37 382.10 81.00	307.57 93.38 89.00
NaN NaN NaN	NaN NaN NaN	NaN NaN NaN	NaN NaN NaN	297.15 57.69 59.00	NaN NaN NaN	NaN NaN NaN	324.93 338.49 118.00		349.91 118.65 95.00	NaN NaN NaN	NaN NaN NaN	304.85 346.82 62.00	NaN NaN NaN	199.56 378.34 71.00	308.26 96.02 86.00
NaN NaN NaN	NaN NaN NaN	NaN NaN NaN	NaN NaN NaN	287.48 50.55 58.00	NaN NaN NaN	NaN NaN NaN	326.60 337.53 117.00		343.07 109.89 90.00	NaN NaN NaN	NaN NaN NaN	282.89 357.84 85.00	NaN NaN NaN	196.48 376.97 60.00	309.13 99.92 95.00
NaN NaN NaN	NaN NaN NaN	NaN NaN NaN	NaN NaN NaN	283.45 48.02 44.00	NaN NaN NaN	NaN NaN NaN	326.26 338.24 121.00		343.97 108.29 113.00	NaN NaN NaN	NaN NaN NaN	279.03 361.59 90.00	NaN NaN NaN	195.37 377.20 41.00	309.60 104.41 97.00
NaN NaN NaN	NaN NaN NaN	NaN NaN NaN	NaN NaN NaN	287.14 49.75 65.00	NaN NaN NaN	NaN NaN NaN	326.78 338.39 129.00		340.03 104.42 119.00	NaN NaN NaN	NaN NaN NaN	271.21 364.91 68.00	NaN NaN NaN	NaN NaN NaN	309.70 108.94 96.00
NaN NaN NaN	NaN NaN NaN	NaN NaN NaN	NaN NaN NaN	287.31 51.56 62.00	NaN NaN NaN	NaN NaN NaN	322.53 341.18 114.00		334.96 100.36 108.00	NaN NaN NaN	NaN NaN NaN	251.63 370.72 43.00	NaN NaN NaN	NaN NaN NaN	308.07 113.45 111.00
NaN NaN NaN	NaN NaN NaN	NaN NaN NaN	NaN NaN NaN	280.00 47.63 70.00	NaN NaN NaN	NaN NaN NaN	318.24 345.02 104.00		328.70 93.25 118.00	NaN NaN NaN	NaN NaN NaN	225.71 375.21 58.00	NaN NaN NaN	NaN NaN NaN	306.15 117.74 123.00
NaN NaN NaN	NaN NaN NaN	NaN NaN NaN	NaN NaN NaN	272.32 43.18 65.00	NaN NaN NaN	NaN NaN NaN	315.74 345.93 84.00		322.22 87.46 107.00	NaN NaN NaN	NaN NaN NaN	199.26 376.82 57.00	NaN NaN NaN	NaN NaN NaN	301.32 119.37 145.00
NaN NaN NaN	NaN NaN NaN	NaN NaN NaN	NaN NaN NaN	263.85 40.05 55.00	NaN NaN NaN	NaN NaN NaN	314.20 348.58 60.00		312.97 79.90 105.00	NaN NaN NaN	NaN NaN NaN	167.14 371.65 81.00	NaN NaN NaN	NaN NaN NaN	300.03 119.59 153.00
NaN NaN NaN	NaN NaN NaN	NaN NaN NaN	NaN NaN NaN	259.98 39.55 60.00	NaN NaN NaN	NaN NaN NaN	310.90 351.18 60.00		305.27 73.88 94.00	NaN NaN NaN	NaN NaN NaN	133.53 359.76 107.00	NaN NaN NaN	NaN NaN NaN	296.83 119.39 173.00
NaN NaN NaN	NaN NaN NaN	NaN NaN NaN	NaN NaN NaN	257.91 38.91 58.00	NaN NaN NaN	NaN NaN NaN	306.73 354.14 86.00		296.57 67.98 90.00	NaN NaN NaN	NaN NaN NaN	107.43 343.90 144.00	NaN NaN NaN	NaN NaN NaN	294.66 120.17 189.00
NaN NaN NaN	NaN NaN NaN	NaN NaN NaN	NaN NaN NaN	255.86 38.21 63.00	NaN NaN NaN	NaN NaN NaN	301.24 357.37 101.00		288.41 61.26 95.00	NaN NaN NaN	NaN NaN NaN	85.00 325.05 147.00	NaN NaN NaN	NaN NaN NaN	292.96 119.25 186.00
175.59 49.29 49.00	NaN NaN NaN	NaN NaN NaN	NaN NaN NaN	252.64 36.47 74.00	NaN NaN NaN	NaN NaN NaN	293.95 362.09 116.00		285.72 60.59 93.00	NaN NaN NaN	NaN NaN NaN	71.91 308.78 166.00	NaN NaN NaN	NaN NaN NaN	290.40 118.05 192.00
176.58 49.78 36.00	NaN NaN NaN	NaN NaN NaN	NaN NaN NaN	248.13 35.96 79.00	NaN NaN NaN	NaN NaN NaN	284.47 367.33 129.00		267.48 51.67 105.00	NaN NaN NaN	NaN NaN NaN	58.75 286.03 165.00	NaN NaN NaN	NaN NaN NaN	289.31 117.17 189.00
NaN NaN NaN	NaN NaN NaN	NaN NaN NaN	NaN NaN NaN	244.42 34.81 88.00	NaN NaN NaN	NaN NaN NaN	272.90 371.59 111.00		251.82 48.34 98.00	NaN NaN NaN	NaN NaN NaN	51.33 267.13 128.00	NaN NaN NaN	NaN NaN NaN	286.28 113.88 191.00
NaN NaN NaN	NaN NaN NaN	NaN NaN NaN	NaN NaN NaN	242.48 34.97 96.00	NaN NaN NaN	NaN NaN NaN	NaN NaN NaN		251.59 47.17 105.00	NaN NaN NaN	NaN NaN NaN	49.93 258.39 59.00	NaN NaN NaN	NaN NaN NaN	284.29 111.77 190.00
NaN NaN NaN	NaN NaN NaN	NaN NaN NaN	NaN NaN NaN	240.14 36.91 127.00	NaN NaN NaN	NaN NaN NaN	NaN NaN NaN		243.14 46.14 115.00	NaN NaN NaN	NaN NaN NaN	48.10 260.40 40.00	NaN NaN NaN	NaN NaN NaN	282.85 109.01 181.00
NaN NaN NaN	NaN NaN NaN	NaN NaN NaN	NaN NaN NaN	234.80 42.00 144.00	NaN NaN NaN	NaN NaN NaN	NaN NaN NaN		231.90 43.67 113.00	NaN NaN NaN	NaN NaN NaN	NaN NaN NaN	NaN NaN NaN	NaN NaN NaN	281.94 106.95 170.00
NaN NaN NaN	NaN NaN NaN	NaN NaN NaN	NaN NaN NaN	228.62 44.30 162.00	NaN NaN NaN	NaN NaN NaN	248.58 376.06 31.00		232.99 43.40 91.00	NaN NaN NaN	NaN NaN NaN	NaN NaN NaN	NaN NaN NaN	NaN NaN NaN	281.88 103.27 162.00
NaN NaN NaN	NaN NaN NaN	NaN NaN NaN	NaN NaN NaN	228.18 44.64 155.00	NaN NaN NaN	NaN NaN NaN	249.79 376.28 71.00		233.62 43.96 113.00	NaN NaN NaN	NaN NaN NaN	NaN NaN NaN	NaN NaN NaN	NaN NaN NaN	282.17 100.28 137.00
NaN NaN NaN	NaN NaN NaN	NaN NaN NaN	NaN NaN NaN	221.70 52.14 164.00	NaN NaN NaN	NaN NaN NaN	250.61 375.53 76.00		233.16 46.52 119.00	NaN NaN NaN	NaN NaN NaN	NaN NaN NaN	NaN NaN NaN	NaN NaN NaN	282.63 96.08 120.00
NaN NaN NaN	NaN NaN NaN	NaN NaN NaN	NaN NaN NaN	208.19 53.56 189.00	NaN NaN NaN	NaN NaN NaN	249.78 376.83 109.00		224.75 50.79 153.00	143.24 339.11 63.00	NaN NaN NaN	NaN NaN NaN	NaN NaN NaN	NaN NaN NaN	284.21 93.11 94.00
NaN NaN NaN	NaN NaN NaN	NaN NaN NaN	NaN NaN NaN	191.45 53.65 214.00	NaN NaN NaN	NaN NaN NaN	247.48 378.55 121.00		212.31 63.96 182.00	141.67 338.58 110.00	NaN NaN NaN	NaN NaN NaN	NaN NaN NaN	NaN NaN NaN	285.47 90.31 105.00
NaN NaN NaN	NaN NaN NaN	NaN NaN NaN	NaN NaN NaN	179.71 57.40 221.00	NaN NaN NaN	NaN NaN NaN	248.67 377.75 117.00		201.95 87.07 183.00	141.32 338.41 116.00	NaN NaN NaN	NaN NaN NaN	NaN NaN NaN	NaN NaN NaN	287.23 88.80 98.00
NaN NaN NaN	NaN NaN NaN	NaN NaN NaN	NaN NaN NaN	167.42 61.66 213.00	NaN NaN NaN	NaN NaN NaN	252.54 376.11 129.00		184.18 112.53 173.00	141.47 338.36 116.00	NaN NaN NaN	NaN NaN NaN	NaN NaN NaN	NaN NaN NaN	290.95 86.06 87.00
NaN NaN NaN	NaN NaN NaN	NaN NaN NaN	NaN NaN NaN	150.17 68.54 209.00	NaN NaN NaN	NaN NaN NaN	255.83 375.74 122.00		173.70 128.98 169.00	141.61 338.26 111.00	NaN NaN NaN	NaN NaN NaN	NaN NaN NaN	NaN NaN NaN	293.26 84.87 94.00
NaN NaN NaN	NaN NaN NaN	NaN NaN NaN	NaN NaN NaN	130.03 75.37 230.00	NaN NaN NaN	NaN NaN NaN	256.33 376.28 99.00		171.06 159.12 142.00	141.63 338.36 111.00	NaN NaN NaN	NaN NaN NaN	NaN NaN NaN	NaN NaN NaN	296.58 84.61 97.00
NaN NaN NaN	NaN NaN NaN	NaN NaN NaN	NaN NaN NaN	114.81 82.45 228.00	NaN NaN NaN	NaN NaN NaN	257.31 375.28 72.00		189.49 197.37 169.00	141.60 338.34 111.00	NaN NaN NaN	44.75 257.72 53.00	NaN NaN NaN	NaN NaN NaN	300.24 84.88 94.00
NaN NaN NaN	NaN NaN NaN	NaN NaN NaN	NaN NaN NaN	111.15 86.57 221.00	NaN NaN NaN	NaN NaN NaN	259.55 374.69 55.00		212.80 237.59 188.00	141.56 338.19 108.00	NaN NaN NaN	44.66 253.92 174.00	NaN NaN NaN	NaN NaN NaN	301.38 86.22 104.00
NaN NaN NaN	NaN NaN NaN	NaN NaN NaN	NaN NaN NaN	118.92 87.35 198.00	NaN NaN NaN	NaN NaN NaN	264.45 374.40 89.00		225.17 273.68 175.00	141.35 338.12 102.00	NaN NaN NaN	44.70 253.43 180.00	NaN NaN NaN	NaN NaN NaN	304.48 88.72 95.00
NaN NaN NaN	NaN NaN NaN	NaN NaN NaN	NaN NaN NaN	125.81 98.68 81.00	NaN NaN NaN	NaN NaN NaN	266.59 373.69 87.00		254.14 310.34 146.00	140.10 337.04 99.00	NaN NaN NaN	44.72 253.46 179.00	NaN NaN NaN	NaN NaN NaN	307.49 91.51 74.00
NaN NaN NaN	NaN NaN NaN	NaN NaN NaN	NaN NaN NaN	134.11 105.87 178.00	NaN NaN NaN	NaN NaN NaN	271.34 371.39 106.00		289.27 331.51 102.00	138.01 335.90 67.00	NaN NaN NaN	44.74 253.52 178.00	NaN NaN NaN	NaN NaN NaN	308.86 93.83 78.00
NaN NaN NaN	NaN NaN NaN	NaN NaN NaN	NaN NaN NaN	143.70 108.43 206.00	NaN NaN NaN	NaN NaN NaN	278.86 368.72 121.00		NaN NaN NaN	NaN NaN NaN	NaN NaN NaN	44.73 253.56 180.00	NaN NaN NaN	NaN NaN NaN	311.77 98.53 57.00
NaN NaN NaN	NaN NaN NaN	NaN NaN NaN	NaN NaN NaN	152.40 113.80 212.00	NaN NaN NaN	NaN NaN NaN	287.42 364.87 125.00		NaN NaN NaN	NaN NaN NaN	NaN NaN NaN	44.72 253.60 179.00	NaN NaN NaN	NaN NaN NaN	310.67 100.85 60.00
NaN NaN NaN	NaN NaN NaN	NaN NaN NaN	NaN NaN NaN	149.26 113.85 208.00	NaN NaN NaN	NaN NaN NaN	294.97 361.45 123.00		NaN NaN NaN	NaN NaN NaN	NaN NaN NaN	44.70 253.66 178.00	NaN NaN NaN	NaN NaN NaN	311.03 105.56 70.00
NaN NaN NaN	NaN NaN NaN	NaN NaN NaN	NaN NaN NaN	145.20 109.91 203.00	NaN NaN NaN	NaN NaN NaN	298.68 358.62 118.00		319.67 315.11 45.00	NaN NaN NaN	NaN NaN NaN	44.72 253.60 179.00	NaN NaN NaN	NaN NaN NaN	309.22 108.98 90.00
NaN NaN NaN	NaN NaN NaN	NaN NaN NaN	NaN NaN NaN	128.26 117.47 34.00	NaN NaN NaN	NaN NaN NaN	306.80 354.50 121.00		NaN NaN NaN	NaN NaN NaN	77.85 100.22 72.00	45.20 251.31 180.00	NaN NaN NaN	NaN NaN NaN	306.40 109.90 112.00
NaN NaN NaN	NaN NaN NaN	NaN NaN NaN	NaN NaN NaN	130.22 117.51 144.00	NaN NaN NaN	NaN NaN NaN	309.70 351.39 105.00		NaN NaN NaN	NaN NaN NaN	78.32 100.13 77.00	43.81 246.64 183.00	NaN NaN NaN	NaN NaN NaN	304.02 110.71 131.00
NaN NaN NaN	NaN NaN NaN	NaN NaN NaN	NaN NaN NaN	134.32 110.76 181.00	NaN NaN NaN	NaN NaN NaN	312.01 349.69 85.00		NaN NaN NaN	NaN NaN NaN	78.33 100.43 76.00	42.23 229.37 194.00	NaN NaN NaN	NaN NaN NaN	300.21 110.21 155.00
NaN NaN NaN	NaN NaN NaN	NaN NaN NaN	NaN NaN NaN	137.20 106.66 164.00	NaN NaN NaN	NaN NaN NaN	314.93 348.69 58.00		288.63 356.60 57.00	NaN NaN NaN	78.35 100.20 81.00	41.72 206.68 209.00	NaN NaN NaN	NaN NaN NaN	297.68 110.69 167.00
NaN NaN NaN	NaN NaN NaN	NaN NaN NaN	49.61 235.61 44.00	136.08 97.41 156.00	NaN NaN NaN	NaN NaN NaN	317.18 346.38 50.00		279.16 362.30 57.00	NaN NaN NaN	78.82 99.40 105.00	45.75 175.63 183.00	NaN NaN NaN	NaN NaN NaN	295.30 110.15 171.00
NaN NaN NaN	NaN NaN NaN	NaN NaN NaN	NaN NaN NaN	130.25 83.45 214.00	NaN NaN NaN	NaN NaN NaN	321.48 343.22 65.00		275.59 361.66 73.00	NaN NaN NaN	79.67 98.63 123.00	53.87 147.03 185.00	NaN NaN NaN	NaN NaN NaN	293.22 109.35 174.00
NaN NaN NaN	NaN NaN NaN	NaN NaN NaN	NaN NaN NaN	121.54 83.53 200.00	NaN NaN NaN	NaN NaN NaN	326.30 338.65 60.00		265.59 366.96 93.00	NaN NaN NaN	79.91 98.50 131.00	70.27 116.61 158.00	NaN NaN NaN	NaN NaN NaN	290.63 107.65 175.00
NaN NaN NaN	NaN NaN NaN	NaN NaN NaN	NaN NaN NaN	122.60 91.09 211.00	NaN NaN NaN	NaN NaN NaN	329.45 336.52 33.00		265.45 366.38 114.00	NaN NaN NaN	79.92 98.39 137.00	93.43 88.66 146.00	NaN NaN NaN	NaN NaN NaN	289.23 106.55 169.00
NaN NaN NaN	NaN NaN NaN	NaN NaN NaN	NaN NaN NaN	118.81 105.41 216.00	NaN NaN NaN	NaN NaN NaN	329.29 337.07 55.00		262.01 372.65 113.00	NaN NaN NaN	81.45 97.08 166.00	119.46 68.08 134.00	NaN NaN NaN	NaN NaN NaN	288.24 104.07 168.00
NaN NaN NaN	NaN NaN NaN	NaN NaN NaN	NaN NaN NaN	127.01 114.47 207.00	NaN NaN NaN	NaN NaN NaN	326.09 338.15 85.00		260.59 376.33 100.00	NaN NaN NaN	83.23 94.80 183.00	148.62 53.33 116.00	NaN NaN NaN	NaN NaN NaN	286.94 102.49 173.00
NaN NaN NaN	NaN NaN NaN	NaN NaN NaN	NaN NaN NaN	136.68 113.36 215.00	NaN NaN NaN	NaN NaN NaN	323.13 339.95 86.00		258.46 374.61 72.00	NaN NaN NaN	87.17 90.69 187.00	182.15 43.52 105.00	NaN NaN NaN	NaN NaN NaN	284.49 98.82 158.00
NaN NaN NaN	NaN NaN NaN	NaN NaN NaN	NaN NaN NaN	152.14 120.88 214.00	NaN NaN NaN	NaN NaN NaN	322.07 341.01 81.00		256.40 375.41 78.00	NaN NaN NaN	86.97 90.48 185.00	212.25 41.38 69.00	NaN NaN NaN	NaN NaN NaN	284.40 96.80 142.00
NaN NaN NaN	NaN NaN NaN	NaN NaN NaN	NaN NaN NaN	160.94 125.44 218.00	NaN NaN NaN	NaN NaN NaN	322.68 338.47 90.00		256.96 375.58 71.00	NaN NaN NaN	86.73 90.80 186.00	245.44 44.56 32.00	NaN NaN NaN	NaN NaN NaN	281.90 92.81 90.00
NaN NaN NaN	NaN NaN NaN	NaN NaN NaN	NaN NaN NaN	159.00 115.60 252.00	NaN NaN NaN	NaN NaN NaN	325.99 335.27 107.00		247.62 376.70 109.00	NaN NaN NaN	86.76 90.56 185.00	NaN NaN NaN	NaN NaN NaN	NaN NaN NaN	NaN NaN NaN
NaN NaN NaN	NaN NaN NaN	NaN NaN NaN	NaN NaN NaN	161.29 98.02 241.00	174.52 361.32 60.00	NaN NaN NaN	329.51 333.49 108.00		221.62 379.13 154.00	NaN NaN NaN	91.23 86.98 197.00	NaN NaN NaN	NaN NaN NaN	NaN NaN NaN	NaN NaN NaN
NaN NaN NaN	NaN NaN NaN	NaN NaN NaN	NaN NaN NaN	172.30 74.59 225.00	175.59 362.07 54.00	NaN NaN NaN	334.55 330.67 125.00		221.80 375.66 176.00	NaN NaN NaN	96.70 81.53 190.00	318.25 77.21 77.00	NaN NaN NaN	NaN NaN NaN	NaN NaN NaN
NaN NaN NaN	NaN NaN NaN	NaN NaN NaN	NaN NaN NaN	183.28 56.13 215.00	175.98 362.04 50.00	NaN NaN NaN	339.00 325.95 115.00		228.14 349.99 181.00	NaN NaN NaN	106.45 74.41 184.00	335.16 92.60 89.00	NaN NaN NaN	NaN NaN NaN	NaN NaN NaN
NaN NaN NaN	NaN NaN NaN	NaN NaN NaN	NaN NaN NaN	177.03 56.41 181.00	175.46 361.36 59.00	NaN NaN NaN	340.65 324.63 127.00		226.39 326.86 186.00	NaN NaN NaN	116.72 66.26 175.00	337.36 94.33 75.00	NaN NaN NaN	NaN NaN NaN	NaN NaN NaN
[truncated: 107,275 more rows]

## Sheet: TBIx5_sham
Fly_1	Fly_2	Fly_3	Fly_4	Fly_5	Fly_6	Fly_7	Fly_8	Fly_9	Fly_10	Fly_11	Fly_12
[truncated: 108,000 more rows]

[truncated: 3 more sheets: TBIx5, TBIx10_sham, TBIx10]
