# Supplementary material for: Glial immune-related pathways mediate effects of closed head traumatic brain injury on behavior and lethality in Drosophila
Source: PLoS Biol. 2022 Jan 26;20(1):e3001456. doi: 10.1371/journal.pbio.3001456 (PMC8791498; doi:10.1371/journal.pbio.3001456)
Supplement: S2 Data — (XLSX) [file pbio.3001456.s011.xlsx]

## Sheet: Legend
Figure/panel	Corresponding data
2A	Climbing.Mortality
2B	Climbing.Mortality
2D	TUNEL
S2(A-I)	Mortality.Censor
S9A	AMP_iso_climbing
S9B	iso31_total sleep
S9C	AMP_totalsleep

## Sheet: Climbing.Mortality
control				TBI x1				TBI x5				TBI x10
5	2	5		4	3	2		3	1	3		2	1	0
4	3	1		2	3	3		3	3	0		1	2	1
3	0	4		3	4	0		0	1	3		NaN	NaN	NaN
4	0	5		4	2	4		2	2	2		NaN	NaN	NaN
6	3	4		2	3	4		3	2	1		1	1	2
4	2	4		3	3	5		NaN	NaN	NaN		2	2	1
4	4	1		6	3	4		2	3	2		1	1	0
4	3	3		3	4	4		2	0	2		0	1	1
3	3	5		6	0	1		1	2	3		3	2	1
6	3	3		3	5	3		2	4	3		NaN	NaN	NaN
2	0	3		2	1	3		NaN	NaN	NaN		1	1	0
5	3	2		4	3	3		2	3	2		2	1	2
5	0	3		2	3	1		3	4	3		NaN	NaN	NaN
2	3	6		2	2	4		NaN	NaN	NaN		2	0	1
1	3	4		3	2	3		2	2	0		1	2	1
4	2	3		5	2	1		1	3	1		NaN	NaN	NaN
3	3	3		3	3	4		4	0	2		NaN	NaN	NaN
4	0	3		NaN	NaN	NaN		2	1	2		NaN	NaN	NaN
5	2	4		4	3	4		1	3	2		NaN	NaN	NaN
4	3	1		5	3	0		0	0	2		2	1	1
2	3	5		0	3	0		3	2	2		2	0	1
4	4	3		3	4	4		3	1	3		1	2	0
3	4	1		5	2	0		1	2	2		NaN	NaN	NaN
3	3	6		2	3	4		2	0	4		1	1	0
1	6	0		3	4	5		NaN	NaN	NaN		0	1	3
5	2	3		4	3	0		2	1	0		0	2	0
6	4	2		3	2	3		2	2	0		NaN	NaN	NaN
4	2	4		4	3	4		1	3	2		2	1	2
4	4	5		2	3	4		1	3	2		1	0	1
5	3	4		NaN	NaN	NaN		NaN	NaN	NaN		3	0	1
Climbing
Mean	SEM	SD	n	Mean	SEM	SD	n	Mean	SEM	SD	n	Mean	SEM	SD	n
3.24444	0.159831	1.51629	90	2.95238	0.149492	1.37012	84	1.92	0.125576	1.08752	75	1.15	0.105833	0.819777	60
Mortality				Mortality				Mortality				Mortality
10	10	10		10	10	10		10	10	10		10	10	10
0	0	0		0	1	1		1	2	2		3	5	2
1	1	1		1	0.9	0.9		0.9	0.8	0.8		0.7	0.5	0.8
Mean	SEM	SD	n	Mean	SEM	SD	n	Mean	SEM	SD	n	Mean	SEM	SD	n
1	0	0	3	0.933333	0.0333333	0.057735	3	0.833333	0.0333333	0.057735	3	0.666667	0.0881917	0.152753	3

## Sheet: TUNEL
% Mean Control 5 HIT 10 HIT
% 4h 4 11 40
% 8h 6 10 38
% 24h 6 107 164
% SEM Control 5 HIT 10 HIT
% 4h 1 2.4 3.2
% 8h 1.38 2.8 4.1
% 24h 2.1 7.5 9.4
time = [4 8 24];
control_mn = [4 6 6];
control_sem = [1 1.38 2.1];
TBIx5_mn = [11 10 107];
TBIx5_sem = [2.4 2.8 7.9];
TBIx10_mn = [40 38 164];
TBIx10_sem = [3.2 4.1 9.4];
4 h				8 h				24 h
Control	5 HIT	10 HIT		Control	5 HIT	10 HIT		Control	5 HIT	10 HIT
9	21	25		7	10	48		3	108	120
2	3	30		4	5	32		4	130	163
4	4	40		5	8	52		11	121	172
3	11	51		6	4	25		2	135	158
11	15	35		15	12	45		17	85	160
5	3	50		2	11	28		5	85	152
1	11	42		6	28	20		3	85	175
4	17	44		4	4	43				215
3						53
1
Averages
4.3	10.625	39.625		6.125	10.25	38.4444		6.42857	107	164.375
1.04403	2.41969	3.24553		1.38148	2.76941	4.12011		2.09145	8.39785	9.37119
SEM

## Sheet: Mortality.Censor
	Dead	TBI	Nx	qx	-LN(1-qx)				Dead	Con	Nx
Day	0	Dx	59		TBI			Day	0	Dx	57		Con
1	9	9	50	0.18	0.198451			1	2	2	55	0.0363636	0.0370413
2	16	7	43	0.162791	0.177681			2	2	0	55	0	0
3	18	2	41	0.0487805	0.0500104			3	2	0	55	0	0
4	22	4	37	0.108108	0.11441			4	2	0	55	0	0
5	23	1	36	0.0277778	0.0281709			5	3	1	54	0.0185185	0.0186921
6	23	0	36	0	0			6	3	0	54	0	0
7	23	0	36	0	0			7	3	0	54	0	0
8	24	1	35	0.0285714	0.0289875			8	3	0	54	0	0
9	24	0	35	0	0			9	3	0	54	0	0
10	24	0	35	0	0			10	3	0	54	0	0
11	25	1	34	0.0294118	0.029853			11	4	1	53	0.0188679	0.0190482
12	26	1	33	0.030303	0.0307717			12	4	0	53	0	0
13	28	2	31	0.0645161	0.0666914			13	4	0	53	0	0
14	31	3	28	0.107143	0.113329			14	4	0	53	0	0
15	33	2	26	0.0769231	0.0800427			15	5	1	52	0.0192308	0.0194181
16	33	0	26	0	0			16	5	0	52	0	0
17	33	0	26	0	0			17	5	0	52	0	0
18	33	0	26	0	0			18	5	0	52	0	0
19	35	2	24	0.0833333	0.0870114			19	5	0	52	0	0
20	35	0	24	0	0			20	5	0	52	0	0
21	37	2	22	0.0909091	0.0953102			21	5	0	52	0	0
22	39	2	20	0.1	0.105361			22	5	0	52	0	0
23	40	1	19	0.0526316	0.0540672			23	5	0	52	0	0
24	40	0	19	0	0			24	6	1	51	0.0196078	0.0198026
25	40	0	19	0	0			25	7	1	50	0.02	0.0202027
26	43	3	16	0.1875	0.207639			26	9	2	48	0.0416667	0.0425596
27	46	3	13	0.230769	0.262364			27	9	0	48	0	0
28	48	2	11	0.181818	0.200671			28	10	1	47	0.0212766	0.0215062
29	50	2	9	0.222222	0.251314			29	13	3	44	0.0681818	0.0706176
30	50	0	9	0	0			30	16	3	41	0.0731707	0.0759859
31	50	0	9	0	0			31	19	3	38	0.0789474	0.0822381
32	51	1	8	0.125	0.133531			32	24	5	33	0.151515	0.164303
33	51	0	8	0	0			33	27	3	30	0.1	0.105361
34	53	2	6	0.333333	0.405465			34	30	3	27	0.111111	0.117783
35	53	0	6	0	0			35	34	4	23	0.173913	0.191055
36	55	2	4	0.5	0.693147			36	35	1	22	0.0454545	0.04652
37	56	1	3	0.333333	0.405465			37	35	0	22	0	0
38	56	0	3	0	0			38	37	2	20	0.1	0.105361
39	56	0	3	0	0			39	38	1	19	0.0526316	0.0540672
	1		1								1
	2		0.86								1
	3		0.82								1
	4		0.74								1
	5		0.72								0.981818
	6		0.72								0.981818
	7		0.72								0.981818
	8		0.7								0.981818
	9		0.7								0.981818
	10		0.7								0.981818
	11		0.68								0.963636
	12		0.66								0.963636
	13		0.62								0.963636
	14		0.56								0.963636
	15		0.52								0.945455
	16		0.52								0.945455
	17		0.52								0.945455
	18		0.52								0.945455
	19		0.48								0.945455
	20		0.48								0.945455
	21		0.44								0.945455
	22		0.4								0.945455
	23		0.38								0.945455
	24		0.38								0.927273
	25		0.38								0.909091
	26		0.32								0.872727
	27		0.26								0.872727
	28		0.22								0.854545
	29		0.18								0.8
	30		0.18								0.745455
	31		0.18								0.690909
	32		0.16								0.6
	33		0.16								0.545455
	34		0.12								0.490909
	35		0.12								0.418182
	36		0.08								0.4
	37		0.06								0.4
	38		0.06								0.363636
	39		0.06								0.345455

## Sheet: AMP_iso_climbing
iso control				iso TBI				AMP control				AMP TBI
7.3	5.8	7.5		5	2	0		2.5	3.5	2		0.8	1.4	2.8
6.5	2.5	5.5		6	7	0		2	1.8	5.8		2.5	4	1.5
2.5	2.5	1		1.5	0.2	1.2		0.6	3.5	1.8		4	2.8	5.5
8	2.3	2		6	1	2.3		1.2	4.5	5.8		4	3.5	3.8
1	5	5.5		3.5	1.8	2.5		0	4.5	2.5		3.5	2.3	0.5
4	6.3	5.5		2.8	0	5		0	3	1		1	1	1.8
2	6	1.8		4.8	0	4.5		1	2.5	2.3		D
7.2	4	2.8		2.6	3.5	3		1.8	2.2	3.2		D
7.5	5	6		2	0	0.2		0	1.8	1.4		1	3.2	5.3
3.5	3.8	3.4		1	2.5	2.8		0	1.8	1.5		0.8	1.2	1.2
4.3	4.3	6.6		0.5	1.2	0		0	2.7	1.6		0	0	0
7.8	7.5	6		0	4.2	0		6.5	2.8	1.5		0	0	0
1.5	8	7		0	0	0		3.5	0.5	4.5		D
3	3.8	3.8		7	3	8		2.5	4	2.8		2.8	4.5	3.2
4.8	3.8	1.5		6	4	1		6	2.3	2.3		0	0	0
7.5	4.5	1.8		2.8	2	2		2.2	0.5	0		1	1.8	5
6	0	7		3.5	2	2.8		5.8	1.5	2		D
5.5	6	4		2.5	0	2.8		4.8	3.5	1.8		0.5	0.3	0.3
3.8	6.5	2.5		0.5	0	0		2	4	1.3		D
3.8	6.5	6		2.5	0.5	3		3	2.3	5.3		0.8	1.8	1.3
5.5	4.5	4		5	3.5	5		4.8	0.8	4.2		0.8	5.4	5.8
6.8	7	5.3		1.5	1.8	4		2.8	4.8	5		0	0	1.5
8	7.2	7.2		2.2	2.5	4		1	0.5	3.5		0	0	0
8	6	3.5		0.5	0.3	1		6.2	3.8	6.5		0	0.8	1.5
1.5	7.3	1		6	6	4		0	5.5	4.5		D
4.3	4.8	1.8		0	2	4		1	4	1		0.7	0	0
3.8	3.5	5		0	0	0		4	6.3	6.8		0.2	0.5	1
0	0.5	0.2		0	3.2	0.9		4.3	4.2	2.1		0	0.4	0.2
7	8	1.5		0	1.5	2.6		1.8	4	1		0	0.5	1.5
6.8	7	1		2.5	2.8	3		3	1.5	1		5.2	0.7	2.2
2.8	7.5	7		1.1	1.8	0		2.5	1.8	5		0	0	0.5
5	6.5	4.2		D				2.5	3	3		0	0.3	1
3.8	3.2	5.5		6	3	6.3		2	3	7		0	1.8	0
2.5	0.8	6.6		D				2	4	2.2		1.5	3.5	2
7	4.5	7		7.3	3.8	0.3		7.5	3.5	4.5		0.5	2.5	1.6
4.8	4	5.8		2.8	1	2.3		5	2	4.3		D
3.3	1.3	4.8		1.5	0.8	4.6		3.5	3	0		0	0	0
2.6	2	5.6		4.5	7.5	1.5		3	1.8	0.5		0	0	0
0.8	1.3	1		6.3	1	4		2	3.5	2.8		1.5	1.6	1.5
1.8	1.3	7		0	0	0		6.5	3	4.5		2	2.5	5.5
3	0.6	5		5.3	1.3	0.2		6.5	1	3.4		0.8	4.2	2.7
2	5.8	0.6		0	0	0		7	1	1.5		0.8	1	0
1.8	4.6	2		0	0	6.5		1.5	7	3		0.6	2	4
3	3	1.5		0	0	0		1	3.8	1.4		0	0	0
8	4	1.5		D				0.4	5.3	4.8		7	2	1.2
6.5	6.3	3		0	0	4		2	3.5	4.5		0.5	0.9	1
6.8	5.8	6.3		1.3	6.5	6		1.5	4.5	4.5		0	0.9	2.6
4.6	1.8	4.5		4.5	4.8	5.3		3.5	5.3	0.5		0	2.8	1.6
5.5	1.5	3		6	0	0		0.8	1.3	4.3		1.5	1	0
6.3	7.5	1.5		0	0	0		3.5	4.6	1		1.8	0.8	1.2
3.8	1	1		0	1.4	0		3.8	0.7	1		0	0	0
1	8	0.6		0	0	0		5.3	0.5	2.5		0	3.8	3
4.3	3.8	6		0	0	0		1.5	1.2	2.2		0	0	0
5.5	5.8	0.5						5.5	4.5	5.4		1.8	1.2	4.8
0.5	2.2	4						2	0.2	2		0.2	2.2	0
								D				0.2	1.5	0.2
								0.8	0.3	0.6		2	0	0.2
								0.5	3.5	1.5		1	0.3	1.3
								0.3	5.2	1.8		0	1.3	8
								7	4.5	0.6		7	0.3	3.8
								7	3	6.2		1.5	1.5	0
								5.5	3.3	0		1	1.5	2.5
								3	7	3.5		7	1.5	5.3
								3.5	2	6		0	0.5	2
								1.8	6	7		0.3	4.8	0.7
								4.5	6	1		0.6	0.2	1.5
								4.5	7	6
Mean				Mean				Mean				Mean
4.26303				2.17867				3.03232				1.47345

## Sheet: iso31_totalSleep
iso31 ( control for Delta AMP) total sleep			Summary
Control	TBI×5		Control	TBI×5
1195.75	1127	Average:	1122.37	1081.65
1056.75	848	SD	96.1408	112.719
1123.5	1038.25	n	63	56
1097.25	1014.75	SEM	12.1126	15.0627
778	1138.5
995.25	1010.25
1151.75	933.25
1153.75	1157
1083.5	854
1110.5	964.25
978	821.75
1220.25	1158.5
1112.5	1044.5
1049.75	1030.25
1089.5	1190
1132.75	1162.25
959.5	1173
1142.5	1261
843.75	1272.25
1056.25	1112.5
1062.5	1156.75
856.25	1152.5
1030.5	1204.75
1130.25	907.25
1140.5	1075.25
1235.5	1084.5
1152	1033
1077.5	1113.75
1250	1094.5
1116.5	1140.25
1219.75	1065.25
1121	1011
1031.5	1128.75
1123.25	1106.5
1175.75	1203.25
1161	1228.25
1131.75	1092.25
1188	1125.25
1215.25	1281.25
1154	1321
1128.25	1002.25
984.25	1156
1219.5	1073.75
1241	970.75
1230	1064
1184.25	1134.5
1186	937
1166.75	1200.25
1150.75	1037.5
1109.5	962.5
1196	1052.25
1226.5	839.75
1065.5	1165.25
1152.5	1103.5
1219.25	1001.75
1142.5	1034.75
1085.5
1194.75
1229.25
1213.75
1132
1184.75
1163

## Sheet: AMP_totalSleep
Delta AMP total sleep			Summary
Control	TBI×5		Control	TBI×5
805	447	Average:	670.989	762.609
574	948	SD	223.142	284.417
872	843	n	95	69
761	142	SEM	22.8938	34.2398
757	635
871	585
861	610
732	1025
484	698
620	766
726	1261
590	713
842	712
856	859
785	609
783	725
718	938
930	710
897	901
347	1321
777	882
608	617
1189	300
908	628
560	437
782	761
562	659
1011	304
472	924
692	717
650	1418
676	1312
327	786
182	683
239	121
567	906
576	625
603	424
582	392
325	513
436	948
518	316
719	438
898	369
157	391
385	511
218	1356
115	789
766	1048
586	840
576	803
638	776
427	831
357	972
637	1022
425	1275
699	949
344	853
736	1348
627	669
328	895
614	671
1096	785
854	835
905	935
705	671
941	1015
845	780
821	672
1038
755
977
731
836
760
912
1141
934
672
579
757
583
652
589
614
1003
671
462
829
873
490
724
674
724
292
