# Supplementary material for: Glial immune-related pathways mediate effects of closed head traumatic brain injury on behavior and lethality in Drosophila
Source: PLoS Biol. 2022 Jan 26;20(1):e3001456. doi: 10.1371/journal.pbio.3001456 (PMC8791498; doi:10.1371/journal.pbio.3001456)
Supplement: S3 Data — (XLSX) [file pbio.3001456.s012.xlsx]

## Sheet: Legend
Figure/panel	Corresponding data
3A	LongTerm_Survival
3B	LongTerm_Climbing
3(C-F)	TBI_Day1->Day7
	Sham_Day1->Day7
	Graphs_Figure3_428
S3	TBI_Day1->Day7_survivors
S3	Sham_Day1->Day7_survivors
S3	Graphs_FigureS3
S4	TBI_Day1->Day7_dying
S4	TBI_Day1->Day7_dying
S4	Graphs_FigureS4

## Sheet: LongTerm_Survival
	Dead	TBI	Nx	qx	-LN(1-qx)				Dead	Con	Nx
Day	0	Dx	59		TBI			Day	0	Dx	57		Con
1	9	9	50	0.18	0.198451			1	2	2	55	0.0363636	0.0370413
2	16	7	43	0.162791	0.177681			2	2	0	55	0	0
3	18	2	41	0.0487805	0.0500104			3	2	0	55	0	0
4	22	4	37	0.108108	0.11441			4	2	0	55	0	0
5	23	1	36	0.0277778	0.0281709			5	3	1	54	0.0185185	0.0186921
6	23	0	36	0	0			6	3	0	54	0	0
7	23	0	36	0	0			7	3	0	54	0	0
8	24	1	35	0.0285714	0.0289875			8	3	0	54	0	0
9	24	0	35	0	0			9	3	0	54	0	0
10	24	0	35	0	0			10	3	0	54	0	0
11	25	1	34	0.0294118	0.029853			11	4	1	53	0.0188679	0.0190482
12	26	1	33	0.030303	0.0307717			12	4	0	53	0	0
13	28	2	31	0.0645161	0.0666914			13	4	0	53	0	0
14	31	3	28	0.107143	0.113329			14	4	0	53	0	0
15	33	2	26	0.0769231	0.0800427			15	5	1	52	0.0192308	0.0194181
16	33	0	26	0	0			16	5	0	52	0	0
17	33	0	26	0	0			17	5	0	52	0	0
18	33	0	26	0	0			18	5	0	52	0	0
19	35	2	24	0.0833333	0.0870114			19	5	0	52	0	0
20	35	0	24	0	0			20	5	0	52	0	0
21	37	2	22	0.0909091	0.0953102			21	5	0	52	0	0
22	39	2	20	0.1	0.105361			22	5	0	52	0	0
23	40	1	19	0.0526316	0.0540672			23	5	0	52	0	0
24	40	0	19	0	0			24	6	1	51	0.0196078	0.0198026
25	40	0	19	0	0			25	7	1	50	0.02	0.0202027
26	43	3	16	0.1875	0.207639			26	9	2	48	0.0416667	0.0425596
27	46	3	13	0.230769	0.262364			27	9	0	48	0	0
28	48	2	11	0.181818	0.200671			28	10	1	47	0.0212766	0.0215062
29	50	2	9	0.222222	0.251314			29	13	3	44	0.0681818	0.0706176
30	50	0	9	0	0			30	16	3	41	0.0731707	0.0759859
31	50	0	9	0	0			31	19	3	38	0.0789474	0.0822381
32	51	1	8	0.125	0.133531			32	24	5	33	0.151515	0.164303
33	51	0	8	0	0			33	27	3	30	0.1	0.105361
34	53	2	6	0.333333	0.405465			34	30	3	27	0.111111	0.117783
35	53	0	6	0	0			35	34	4	23	0.173913	0.191055
36	55	2	4	0.5	0.693147			36	35	1	22	0.0454545	0.04652
37	56	1	3	0.333333	0.405465			37	35	0	22	0	0
38	56	0	3	0	0			38	37	2	20	0.1	0.105361
39	56	0	3	0	0			39	38	1	19	0.0526316	0.0540672
	Day		Survival (% alive)								Survival (% alive)
	1		1								1
	2		0.847458								0.964912
	3		0.728814								0.964912
	4		0.694915								0.964912
	5		0.627119								0.964912
	6		0.610169								0.947368
	7		0.610169								0.947368
	8		0.610169								0.947368
	9		0.59322								0.947368
	10		0.59322								0.947368
	11		0.59322								0.947368
	12		0.576271								0.929825
	13		0.559322								0.929825
	14		0.525424								0.929825
	15		0.474576								0.929825
	16		0.440678								0.912281
	17		0.440678								0.912281
	18		0.440678								0.912281
	19		0.440678								0.912281
	20		0.40678								0.912281
	21		0.40678								0.912281
	22		0.372881								0.912281
	23		0.338983								0.912281
	24		0.322034								0.912281
	25		0.322034								0.894737
	26		0.322034								0.877193
	27		0.271186								0.842105
	28		0.220339								0.842105
	29		0.186441								0.824561
	30		0.152542								0.77193
	31		0.152542								0.719298
	32		0.152542								0.666667
	33		0.135593								0.578947
	34		0.135593								0.526316
	35		0.101695								0.473684
	36		0.101695								0.403509
	37		0.0677966								0.385965
	38		0.0508475								0.385965
	39		0.0508475								0.350877
	40		0.0508475								0.333333

## Sheet: LongTerm_Climbing
Pre(From 2-25)	0.974718	0.0962063																				Pre(From 2-11)																		From rmTBI - Large Solenoid
Con	2.66667	2.66667	2.66667	3.66667	2.33333	3.66667	3.33333	2.33333	3	4.33333	2.66667	3.33333	2.66667	2.33333	5	3.66667	2	1				5	0.666667	3.66667	4	4	2.33333	3.66667	3	2.66667	3	4.66667	3.66667	3.33333	4	3.33333				3.66667	2.66667	4.66667	4	2.66667	2.66667	2	3.33333	4	4.33333
TBI	4.66667	3	4.66667	3.33333	4.66667	2.33333	2.33333	4.33333	2.66667	3.33333	3	2.66667	5	3.66667	4	4.66667	4.33333	1	1.33333			5	4.33333	3.33333	4	2.33333	1	3	0.666667	3.66667	1	3.66667	5	2.33333	3.33333	4				5	2	3.33333	3	5	3	1.66667	3.33333	4.66667	4.33333
																																							,
1d	9.37794e-05	0.00886038																																			0.0385174
Con	2	4.33333	3.66667	5	1.66667	3.66667	2	3.66667	3	4	4.33333	5	4.33333	4.33333	4	2.66667	5	3				5	2.33333	4.66667	3	2	4.66667	2.66667	2.66667		4.66667	4.33333	5	3.33333	4	2.66667				3	3.66667	3.66667	2.66667	1.66667	4.33333	1.33333	2.66667	2.33333	2
TBI	2.66667	0.666667	2.33333	3	3.33333			3.66667	2				2.66667	1.66667	4.33333	1.33333	3					1	3.33333	0	1.66667	3.66667	4.33333	0	0	0	1.66667	5	4.33333	3.66667	4.33333					0	4.66667	0	3.66667	4.66667	0	2.66667	0	0
2d	0.0645241	0.869886																																			0.0946123
Con	2.33333	2.66667	4	2.33333	3.33333	3	1.33333	3	4	2.66667	4	3.66667	1	3.33333	4.33333	2	4	1.66667				5	3.66667	4	3.33333	4.33333	4	2.66667	2.33333		3.33333	4.66667	3	2.66667	3.66667	5				3	3.66667	3	0.333333	3	4.33333	3	3.33333	3.33333	4
TBI	4	0	4.33333	1.66667	3			2.66667					4.66667	1.66667	5	2	2.33333					3	3	0	2.33333	3.66667	3.66667	0	0	0	4.66667	3.66667	4.66667	4.33333	5					0	4	0	4.33333	4.66667		3.66667	0
3d	0.417327	0.319667
Con	2.66667	3	3.66667	4.66667	4.33333	4.66667	3	3.66667	4	2.66667	4.66667	5	3.66667	3	2.66667	2.66667	4.33333	4.66667				4	3	3.66667	4.33333	3	4.66667	5	4.33333		4.33333	3.66667	2.66667	3.33333	4	2.33333				4.66667	4.66667	4.66667	2.33333	4.33333	3.66667	1	2	1.66667	4.33333
TBI	5	0	2	2	5			5					3	4	4	3	3					1	4.66667	0	2.33333	5	4.33333				4.33333	4.66667	4.66667	4	5						5	0	2.33333	4		4.66667
4d	0.0108817	0.0577768
Con	2	2.66667	4.33333	5	4.33333	3.66667	2.33333	2.33333	3.33333	5	4	4	3.66667	3.33333	4.33333	5	5	3.66667				5	5	3.33333	1.33333	4.33333	5	4.66667	3		5	3.66667	3.66667	5	4.33333	2.66667				4.33333	3.66667	5	3.66667	5	5	0		3	0.666667
TBI	4.33333	0	1.33333	4.33333	2			4.66667					2.66667		4	1.66667	3.33333					1.33333	2.66667	0	1	1.33333	4.33333				3.33333	2.66667	3.33333	4.33333	5						3	0	0	4		2
5d	0.00559916	0.0226398
Con	2.33333		1.66667	3.33333	1.66667	3.66667	2	4.66667	4.66667	3.33333	4.33333	3.66667	3.33333	3.66667	3.66667	4.66667	0.333333	1.66667				4.66667	2.66667	4.33333	2.33333	0.333333	3	3.33333	2.66667		2.33333	4.66667	3	4.66667	4.66667	2.66667				5	4	4.66667	3.66667	3.66667	4.33333			1	3
TBI	1.33333	0	2.33333	0.666667	2.66667			2					2.33333		4	0.333333	3					1.33333	1.33333	0	1	2.66667	3.66667				3.33333	3.66667	3.66667	2.66667	4.66667						4	0	1.33333	3.33333		2.66667
6d	0.0626221	0.0471859
Con	2.66667		1	2.33333	1.66667	3.66667	2	4.66667	4.66667	3.66667	4.33333	2.33333	4	3	3.33333	5	0.333333	1.33333				5	2.33333	2.33333	1.33333	2	3.66667	4.66667	3.66667		4.33333	3	2.66667	4.33333	5	3.33333
TBI	3	0	1.33333	0.666667	0.666667			2.66667					2		1.66667	2.33333	4					1	1.66667	0	1.66667	2.66667	3.33333				4.33333	1.33333	0	4.33333	5
7d	0.0687508	0.0815418
Con	2.33333		3.33333	3.33333	1.66667	2	2.66667	2		3.66667	2	4.66667	3.33333	1.33333	3	4.66667	2.66667	1.33333				4	3	2	2.33333	3.66667	4.66667	5	3		3.33333	4.66667	3.66667	3.66667	5	5
TBI	3.33333		0	1.33333	0.666667	0.666667											2.33333	4				1.33333	1.66667	0	1.66667	2.66667	3.33333				4.33333	1.33333	0	4.66667	5
[truncated: 15 more columns]

## Sheet: Graphs_Figure3_428
Total Sleep	Day
Fig 3C								n Day 1
	1	2	3	4	5	6	7
sham	1029.27	1021.48	1011.25	1008.64	1009.38	988.286	997.09	84
TBI	909.229	923.012	908.29	948.438	953.283	961	986.333	96
sham SEM	13.475	13.2052	15.4329	16.422	18.9882	19.1691	18.757
TBI SEM	18.1916	27.4366	24.2369	24.7143	23.9953	26.6346	24.3153
Bout Length
Fig 3D
	1	2	3	4	5	6	7
sham	63.2001	63.8301	62.42	57.4455	59.6909	52.3759	47.8917
TBI	44.4907	72.4401	40.2953	46.706	49.541	50.435	47.5958
sham SEM	3.64582	4.93794	4.68455	4.08766	4.29569	3.52893	3.29377
TBI SEM	2.86498	17.7377	2.99073	3.50621	4.109	5.30251	4.5912
Bout Number
Fig 3E
	1	2	3	4	5	6	7
sham	20.4167	20.1446	21.5802	23.8333	22.8889	25.5571	27.9701
TBI	25.9792	25.3902	27.4928	25.625	25.0167	26.4407	27.6842
sham SEM	1.07736	1.01417	1.23226	1.51762	1.56429	1.86686	1.98205
TBI SEM	1.2058	1.51573	1.29423	1.52468	1.43965	1.54766	1.66155
Brief Awakenings
Fig 3F
	1	2	3	4	5	6	7
sham	0.676091	0.741968	0.792181	0.916667	0.882523	1.08274	1.22326
TBI	1.20526	1.24289	1.30086	1.17122	1.22246	1.40819	1.31506
sham SEM	0.0610319	0.0812643	0.0725409	0.0925469	0.099304	0.110091	0.129673
TBI SEM	0.0929095	0.121973	0.098721	0.097001	0.124663	0.169602	0.119415

## Sheet: Graphs_FigureS3
Day Sleep	Day									Night Sleep	Day									Total Sleep	Day
S3A2										S3A1										S3A3								n Day 1
	1	2	3	4	5	6	7				1	2	3	4	5	6	7				1	2	3	4	5	6	7
sham	418.313	412.418	400.179	394.91	386.448	386.09	398.045			sham	607.881	614.478	611.91	609.448	616.851	597.343	598.657			sham	1026.27	1026.91	1012.09	1004.58	1003.3	983.448	997.09	67
TBI	355.143	376.107	358.714	379.25	378.179	385.018	405.456			TBI	549.304	527.589	545.429	558.768	576.339	582.643	580.789			TBI	904.446	903.714	904.143	938.232	954.536	967.661	986.333	56
sham SEM	9.00465	10.3519	10.4429	11.4905	12.7538	12.4692	12.0635			sham SEM	7.83888	7.70143	9.11755	8.42758	9.02708	9.23377	9.46898			sham SEM	14.8688	16.1923	17.725	18.2073	19.7878	19.7007	18.757
TBI SEM	14.0388	15.3691	14.3882	14.7487	14.1941	14.5886	15.4249			TBI SEM	13.0799	15.1773	14.5173	14.6175	13.4964	11.6923	11.4113			TBI SEM	23.0613	25.7346	24.1871	25.3482	23.6095	23.352	24.3153
Bout Length-Day																				Bout Length
S3B1										Bout Length-Night										S3B3
	1	2	3	4	5	6	7			S3B2											1	2	3	4	5	6	7
sham	52.8235	57.0244	58.5931	48.9633	48.0062	46.2117	41.7171				1	2	3	4	5	6	7			sham	64.9998	63.9117	65.4779	60.1893	61.2833	53.1079	47.8917
TBI	40.1899	49.3812	39.172	45.1219	48.45	41.7346	38.1708			sham	99.8177	86.4112	91.758	100.165	90.6492	81.7331	75.6346			TBI	48.0461	48.8495	42.9662	49.5455	50.6578	52.0736	47.5958
sham SEM	3.89163	3.94988	6.47675	3.73265	4.0932	4.14774	4.23755			TBI	66.4968	61.5735	67.6439	63.0893	82.8655	78.4956	77.4811			sham SEM	3.71254	3.52319	5.32904	4.47861	4.53038	3.65155	3.29377
TBI SEM	3.63111	4.34656	4.23531	5.15742	7.76493	5.13256	3.63652			sham SEM	7.904	9.12245	9.35658	16.7438	8.76972	9.34997	11.047			TBI SEM	3.79921	3.59123	3.42552	3.78611	4.21923	5.49422	4.5912
										TBI SEM	6.77246	7.6567	13.0541	6.13173	13.9151	10.0497	13.6563
Bout Number-Day										Bout Number-Night										Bout Number
S3C1										S3C2										S3C3
	1	2	3	4	5	6	7				1	2	3	4	5	6	7				1	2	3	4	5	6	7
sham	10.2836	8.58209	9.76119	10.4776	11.0746	12.3731	14.2836			sham	8.52239	9.74627	10.0149	11.1194	10.9254	12.8507	13.6418			sham	18.8209	18.3284	19.7761	21.6418	22	25.2239	27.9701
TBI	10.8393	9.85714	12.125	10.8929	11.4821	12.9643	14.5263			TBI	11.7679	12.6071	13.25	11.8571	12.3214	12.8393	13.1754			TBI	22.6071	22.5179	25.3929	22.9286	23.8036	25.8036	27.6842
sham SEM	0.622511	0.425261	0.566712	0.676329	0.797813	1.0047	1.08019			sham SEM	0.620893	0.710944	0.665929	0.799571	0.860015	1.1332	1.10603			sham SEM	0.948689	0.868744	1.00964	1.24365	1.5131	1.9279	1.98205
TBI SEM	0.592582	0.64588	0.684268	0.679801	0.711679	0.804599	0.989324			TBI SEM	0.761488	0.880407	0.940865	0.816004	0.957237	1.00511	0.97369			TBI SEM	1.02744	1.25305	1.31517	1.1998	1.27601	1.55785	1.66155
Activity										Activity										Activity
Fig 3F										Fig S3-D2										S3D3
	1	2	3	4	5	6	7				1	2	3	4	5	6	7				1	2	3	4	5	6	7
sham	2.45221	2.42695	2.28694	2.20393	2.07426	1.9758	1.82773			sham	3.01865	2.76428	2.81852	2.73854	2.56295	2.40493	2.19741			sham	2.59325	2.50991	2.40229	2.3169	2.17413	2.07145	1.9104
TBI	2.43812	2.47023	2.21683	2.20764	2.11999	2.01007	1.91517			TBI	2.95366	2.7342	2.65502	2.54722	2.58769	2.34194	2.23397			TBI	2.56761	2.54273	2.34736	2.29431	2.22502	2.09278	2.00728
sham SEM	0.066889	0.0786243	0.064472	0.0603097	0.0654197	0.0680912	0.0689406			sham SEM	0.0937118	0.098491	0.0888519	0.111647	0.0949991	0.095824	0.102883			sham SEM	0.0677528	0.0797429	0.0662376	0.0665288	0.0676587	0.0705424	0.0722616
TBI SEM	0.0778661	0.0942212	0.0816135	0.0800891	0.0809096	0.0812409	0.0825228			TBI SEM	0.104252	0.110769	0.103193	0.095665	0.09269	0.094523	0.0986385			TBI SEM	0.0774949	0.0924256	0.0863589	0.0791123	0.0769576	0.081201	0.0826942

## Sheet: Graphs_FigureS4
Day Sleep	Day						Night Sleep	Day						Total Sleep	Day
S3A2							S3A1							S3A3					n Day 1
	1	2	3	4				1	2	3	4				1	2	3	4
sham	415.588	393	387	414.455			sham	625.471	605.75	619.929	617.455			sham	1041.12	998.75	1007.21	1033.36	17
TBI	362.125	430.308	368.846	442.875			TBI	553.525	534.154	556.923	575.25			TBI	915.925	964.577	926.154	1019.88	40
sham SEM	23.981	4	14	11			sham SEM	12.6087	40.623	17.396	19.2237			sham SEM	32.3884	21.2603	29.0706	36.4283
TBI SEM	40	37.5657	13	8			TBI SEM	15.8676	32.0607	31.6782	36.3666			TBI SEM	29.7103	66.7294	78.0058	88.3458
Bout Length-Day							Bout Length-Night							Bout Length
S3B1							S3B2							S3B3
	1	2	3	4				1	2	3	4				1	2	3	4
sham	47.3656	65.5694	36.4493	35.3103			sham	66.3012	65.3633	61.5154	53.4093			sham	56.1073	63.4883	47.7859	40.7333
TBI	42.2682	93.7116	24.2305	20.2861			TBI	51.5037	121.02	36.6252	46.0797			TBI	39.5133	123.251	28.7897	26.8291
sham SEM	13.5113	3.63123	9.4247	10.1667			sham SEM	9.80657	8.89991	12.0993	12.1279			sham SEM	10.6156	5.43235	8.45169	8.57098
TBI SEM	11.0849	33.4402	6.2777	3.74171			TBI SEM	6.70287	43.3086	5.74408	18.9938			TBI SEM	4.2894	54.7967	4.87387	5.6766
					\
Bout Number-Day							Bout Number-Night							Bout Number
S3C1							S3C2							S3C3
	1	2	3	4				1	2	3	4				1	2	3	4
sham	14.9412	13.0625	16.4286	20.7273			sham	11.7647	14.5625	13.7143	16.1818			sham	26.7059	27.75	30.2143	37.1818
TBI	14.875	14.3077	17.9231	23.75			TBI	15.825	17.2308	18.5385	20.625			TBI	30.7	31.5769	36.5385	44.5
sham SEM	2.0082	2.49583	2.45781	3.78536			sham SEM	1.68149	5.20416	2.519	3.25246			sham SEM	3.46703	6.81298	4.72912	6.5447
TBI SEM	1.29851	2.01439	1.76309	2.28153			TBI SEM	1.27495	2.24726	2.55357	3.5754			TBI SEM	2.33156	3.71408	2.79793	5.48048
Activity							Activity							Activity
Fig 3F							Fig 3F							S3D3
	1	2	3	4				1	2	3	4				1	2	3	4
sham	2.08229	1.78844	1.62623	1.35844			sham	2.27761	2.06671	1.90628	1.45772			sham	2.12281	1.83758	1.67202	1.38276
TBI	2.29523	2.06661	1.52612	1.54917			TBI	2.55067	1.85684	1.60242	1.34472			TBI	2.36526	2.06224	1.54656	1.47865
sham SEM	0.123515	0.313684	0.118184	0.122162			sham SEM	0.207587	0.420115	0.166823	0.182539			sham SEM	0.139326	0.367213	0.119605	0.126303
TBI SEM	0.120347	0.19145	0.147045	0.173191			TBI SEM	0.148049	0.28621	0.136168	0.105616			TBI SEM	0.121125	0.194293	0.134174	0.127794
Bout Number-Day
S3C1
	1	2	3	4
sham	10.2836	8.58209	9.76119	10.4776
TBI	10.8393	9.85714	12.125	10.8929
sham SEM	0.622511	0.425261	0.566712	0.676329
TBI SEM	0.592582	0.64588	0.684268	0.679801
Activity
Fig 3F
	1	2	3	4
sham	2.45221	2.42695	2.28694	2.20393
TBI	2.43812	2.47023	2.21683	2.20764
sham SEM	0.066889	0.0786243	0.064472	0.0603097
TBI SEM	0.0778661	0.0942212	0.0816135	0.0800891

## Sheet: Sham_Day1_428FIG3
SLEEP		SS	BRIEF AWAKENINGS			BOUT LENGTHS		SS	BOUT NRS		SS	ACTIVITY			LATENCY	CI	channels	boards
Day	Night	Total sleep	Day	Night	Total	Day	Night	Bout length	Day	Night	Bout #	Day	Night	Total
415	633	1048	2.66667	1.08333	1.875	16.6	52.75	28.3243	25	12	37	2.65246	2	2.50765	43	111.188	2	35
551	597	1149	1.41667	1.83333	1.625	20.4074	21.3214	20.8909	27	28	55	1.6213	1.17073	1.43643	11	28.7372	3	35
455	611	1066	0.416667	0.916667	0.666667	65	43.6429	50.7619	7	14	21	2.45283	2.61468	2.5	13	157.334	4	35
222	583	805	3.25	1.58333	2.41667	8.53846	25.3478	16.4286	26	23	49	1.36747	1.68613	1.43622	35	42.3317	7	35
454	609	1063	0.333333	0.333333	0.333333	50.4444	60.9	55.9474	9	10	19	2.46617	3.27928	2.70557	30	94.4939	8	35
469	618	1087	2.41667	1.75	2.08333	27.5882	30.9	29.3784	17	20	37	1.90438	2.04902	1.94618	12	58.3867	9	35
274	505	779	0.583333	0.416667	0.5	27.4	56.1111	41	10	9	19	3.1278	3.73488	3.32526	19	65.6496	10	35
414	562	976	1.33333	1	1.16667	18.8182	56.2	30.5	22	10	32	3.81373	3.38608	3.6681	20	105.069	12	35
364	639	1003	1.33333	1.16667	1.25	33.0909	53.25	43.6087	11	12	23	1.86517	1.97531	1.88558	11	73.9172	13	35
498	654	1152	0.166667	0.25	0.208333	99.6	93.4286	96	5	7	12	3.67568	4.39394	3.84028	13	197.579	14	35
531	672	1203	0.666667	0.166667	0.416667	44.25	134.4	70.7647	12	5	17	2.75132	3.20833	2.84388	15	150.263	15	35
411	680	1091	1.33333	0.333333	0.833333	20.55	136	43.64	20	5	25	2.94175	3.55	3.01146	12	127.599	16	35
490	666	1156	2.08333	0.333333	1.20833	25.7895	133.2	48.1667	19	5	24	1.9913	2.72222	2.13028	32	122.791	17	35
474	631	1105	0.333333	0.166667	0.25	79	126.2	100.455	6	5	11	2.47154	4.47191	3.00299	28	167.156	18	35
324	593	917	2	0.25	1.125	12.4615	49.4167	24.1316	26	12	38	2.01515	3.28346	2.32314	26	53.5736	19	35
480	607	1087	1.5	0.75	1.125	24	40.4667	31.0571	20	15	35	2.25833	4.26549	2.90085	30	62.4684	20	35
487	671	1158	0.25	0	0.125	97.4	111.833	105.273	5	6	11	2.58798	2.69388	2.60638	18	204.167	21	35
415	585	1000	0.25	1	0.625	69.1667	41.7857	50	6	14	20	2.80984	2.97778	2.86136	20	117.43	22	35
490	655	1145	0.833333	0.75	0.791667	40.8333	54.5833	47.7083	12	12	24	2.06087	2.16923	2.08475	16	153.187	23	35
422	622	1044	0.916667	2.25	1.58333	30.1429	29.619	29.8286	14	21	35	3.4698	2.16327	3.14646	22	64.4241	24	35
572	626	1198	0.833333	0	0.416667	57.2	156.5	85.5714	10	4	14	2.19595	2.91489	2.47521	48	165.756	25	35
616	685	1301	1.58333	1.08333	1.33333	41.0667	68.5	52.04	15	10	25	1.25962	0.885714	1.16547	10	76.7674	26	35
479	691	1170	1.41667	0.0833333	0.75	59.875	230.333	106.364	8	3	11	1.94191	3.41379	2.1	18	136.951	27	35
587	675	1262	0.5	0.333333	0.416667	117.4	112.5	114.727	5	6	11	1.65414	1.97778	1.73596	23	400.562	28	35
372	558	930	0	1.08333	0.541667	41.3333	93	62	9	6	15	3.06609	2.83951	2.99412	22	113.817	30	35
361	650	1011	3.16667	1.08333	2.125	12.8929	30.9524	20.6327	28	21	49	1.91643	2	1.93007	18	67.2092	31	35
488	619	1107	0.25	0	0.125	37.5385	77.375	52.7143	13	8	21	2.40086	3.09901	2.61261	21	114.161	32	35
360	651	1011	0.833333	0.0833333	0.458333	21.1765	130.2	45.9545	17	5	22	2.73333	3.33333	2.82984	21	110.553	2	93
376	594	970	0.416667	0.25	0.333333	34.1818	198	69.2857	11	3	14	2.62209	2.30952	2.5383	25	181.975	3	93
478	675	1158	0.0833333	0.333333	0.208333	159.333	112.5	115.8	3	6	10	2.52893	2.4	2.55319	9	298.022	4	93
319	541	860	1	0.916667	0.958333	15.1905	31.8235	22.6316	21	17	38	1.61097	1.87151	1.69138	10	46.2	5	93
465	694	1159	0.916667	0.0833333	0.5	42.2727	347	89.1538	11	2	13	2.01569	2.38462	2.04982	16	474.367	6	93
394	694	1088	0.583333	0.166667	0.375	39.4	231.333	83.6923	10	3	13	2.2638	3.03846	2.32102	10	242.956	8	93
344	551	895	2	0.333333	1.16667	57.3333	68.875	63.9286	6	8	14	1.3883	2.40828	1.70459	17	117.883	9	93
438	612	1050	0.25	2.16667	1.20833	109.5	34	47.7273	4	18	22	1.98936	1.96296	1.98205	16	209.625	10	93
327	582	909	0.166667	0.416667	0.291667	54.5	72.75	64.9286	6	8	14	2.22646	2.88406	2.39736	16	89.7515	11	93
365	537	902	0.5	0.0833333	0.291667	36.5	59.6667	47.4737	10	9	19	2.52676	3.37705	2.81599	53	82.7258	12	93
358	409	767	0.25	1.33333	0.791667	71.6	19.4762	29.5	5	21	26	3.06077	3.0418	3.05201	32	101.459	13	93
392	637	1029	0.25	0.583333	0.416667	32.6667	79.625	51.45	12	8	20	2.68598	2.6988	2.68856	8	93.7716	15	93
409	611	1020	0.0833333	0.416667	0.25	45.4444	101.833	68	9	6	15	3.15113	2.81651	3.06429	20	147.22	17	93
336	615	951	0.5	0.416667	0.458333	30.5455	51.25	41.3478	11	12	23	2.07292	1.87619	2.03067	19	77.3554	18	93
366	503	869	0.25	0.666667	0.458333	40.6667	38.6923	39.5	9	13	22	2.64407	2.90323	2.74256	17	71.7473	19	93
337	633	970	0.833333	0.0833333	0.458333	28.0833	45.2143	37.3077	12	14	26	1.98433	2.81609	2.1383	4	66.8778	20	93
310	399	709	1.16667	0.75	0.958333	19.375	23.4706	21.4848	16	17	33	3.14634	3.64486	3.36525	64	38.9549	21	93
375	603	978	0	0.25	0.125	41.6667	100.5	65.2	9	6	15	2.56232	2.35897	2.51082	20	240.055	22	93
339	463	802	0.75	1.66667	1.20833	28.25	27.2353	27.6552	12	17	29	2.04462	2.15953	2.09091	55	57.8753	24	93
426	617	1043	0.25	0.416667	0.333333	38.7273	102.833	61.3529	11	6	17	2.31973	2.91262	2.47355	28	121.543	25	93
367	511	878	0	0.583333	0.291667	45.875	34.0667	38.1739	8	15	23	3.12465	3.43541	3.24021	35	65.754	26	93
252	599	851	1.25	0.833333	1.04167	21	54.4545	37	12	11	23	2.09188	2.02479	2.0781	35	63.2468	27	93
407	656	1063	0.583333	0.416667	0.5	50.875	59.6364	55.9474	8	11	19	2.29073	2.73438	2.36605	11	108.769	28	93
454	631	1085	0.333333	0.166667	0.25	56.75	90.1429	72.3333	8	7	15	1.92105	2.89888	2.1662	11	194.574	29	93
440	630	1070	0	0.333333	0.166667	110	70	82.3077	4	9	13	2.00357	2.2	2.05135	15	224.725	30	93
507	614	1121	0.583333	0.833333	0.708333	36.2143	34.1111	35.0312	14	18	32	1.76995	2.5283	2.02194	11	67.7586	31	93
427	619	1046	0.0833333	0.333333	0.208333	61	77.375	69.7333	7	8	15	2.30717	2.88119	2.45431	22	144.254	32	93
437	690	1127	2	0.0833333	1.04167	24.2778	230	53.6667	18	3	21	1.85159	2.73333	1.9361	14	190.492	1	94
483	543	1026	0	0.0833333	0.0416667	120.75	181	146.571	4	3	7	3.16034	4.9548	3.92754	46	195.528	2	94
533	622	1155	0.333333	0.583333	0.458333	88.8333	77.75	82.5	6	8	14	3.2246	2.88776	3.10877	9	174.643	3	94
492	645	1137	0.0833333	0.0833333	0.0833333	123	71.7143	103.364	4	7	11	2.70614	3.34667	2.86469	16	192.529	4	94
504	644	1148	0.833333	0.0833333	0.458333	50.4	161	82	10	4	14	2.48611	3.94737	2.86644	12	169.505	5	94
388	662	1050	0.833333	0.0833333	0.458333	21.5556	132.4	45.6522	18	5	23	2.28916	3.60345	2.48462	10	168.371	6	94
510	651	1161	0.833333	0.0833333	0.458333	127.5	217	165.857	4	3	7	1.50476	3.57971	2.01792	22	439.405	8	94
431	637	1068	0.583333	0.166667	0.375	43.1	82.1429	62.8235	10	7	17	2.07612	2.92771	2.26613	12	103.479	9	94
256	472	728	0.333333	0.166667	0.25	51.2	78.6667	66.1818	5	6	11	2.67672	3.67339	3.02388	18	104.052	10	94
492	633	1125	0.833333	0.0833333	0.458333	44.7273	184.667	80.3571	11	3	14	2.66228	4.43678	3.15238	37	251.35	11	94
341	560	901	0.25	0.166667	0.208333	42.625	49.6667	53	8	9	17	2.87071	4.0875	3.23191	32	96.3883	12	94
540	625	1165	1.16667	0.416667	0.791667	30	71.875	44.8077	18	8	26	2.97222	2.67368	2.86909	17	166.092	13	94
484	682	1166	0.333333	0.166667	0.25	69.1429	55.5714	83.2857	7	7	14	2.11864	2.60526	2.18613	16	225.165	14	94
436	638	1074	0.916667	0.166667	0.541667	43.6	159.5	76.7143	10	4	14	2.00704	2.56098	2.13115	23	177.034	15	94
357	614	971	1.66667	0.166667	0.916667	18.7895	153.5	42.2174	19	4	23	2.08815	3.06604	2.30917	18	138.535	16	94
369	558	927	0.25	0.416667	0.333333	41	111.6	66.2143	9	5	14	3.05698	3.6358	3.23977	54	138.896	17	94
481	665	1146	0.166667	0.0833333	0.125	96.2	179	143.25	5	3	8	2.7113	4.41818	3.03061	12	205.118	18	94
332	603	935	0.25	0.583333	0.416667	41.5	100.5	66.7857	8	6	14	2.61856	3.13675	2.73861	21	173.605	19	94
428	623	1051	0.416667	0.416667	0.416667	42.8	75.5	58.3889	10	8	18	3.08562	4.72165	3.49357	22	173.021	20	94
285	532	817	3.58333	1.41667	2.5	12.9545	33	24.0294	22	12	34	1.67816	1.29787	1.5634	5	49.6843	21	94
428	628	1056	2.83333	0.833333	1.83333	53.5	89.7143	70.4	8	7	15	1.18836	1.34783	1.22656	5	169.498	22	94
379	669	1048	0.25	0.583333	0.416667	75.8	106.167	95.2727	5	6	11	1.81818	1.37255	1.7602	6	201.278	23	94
346	703	1049	0.0833333	0	0.0416667	38.4444	208.5	95.3636	9	2	11	2.64706	3.47059	2.68286	11	271.932	24	94
358	601	959	0.416667	0.166667	0.291667	25.5714	120.2	50.4737	14	5	19	3.17403	4.04202	3.38877	23	116.447	25	94
362	562	924	0.666667	2.16667	1.41667	40.2222	27.9444	34.2222	9	18	27	2.51955	2.24684	2.43605	12	94.5353	26	94
449	656	1105	0.583333	0.166667	0.375	74.8333	62.8	100.455	6	5	11	1.79336	2.34375	1.89851	18	274.106	27	94
495	667	1162	0	0	0	247.5	162.25	193.667	2	4	6	2.60889	3.41509	2.76259	15	376.698	28	94
441	587	1028	0.333333	0.25	0.291667	88.2	76.8571	85.6667	5	7	12	2.48746	2.66917	2.54612	25	216.514	29	94
377	519	896	1	0.5	0.75	26.9286	32.4375	29.8667	14	16	30	2.04665	2.79602	2.32353	9	59.6295	30	94
395	692	1087	0.666667	0.25	0.458333	32.9167	105.4	63.9412	12	5	17	1.74154	2.14286	1.77337	10	135.512	32	94
SS all		Ave				SS all			SS all			All done		All done
417.762	611.44	1029.27	0.8125	0.539683	0.676091	51.7189	93.0346	63.2001	11.2262	9.17857	20.4167	2.37735	2.86868	2.49804	20.6667	147.881		84
78.7766	62.0106	123.5	0.803364	0.544763	0.559367	37.5498	61.8633	33.4145	6.11605	5.61444	9.87416	0.557423	0.835945	0.586801	12.2005	87.8718
8.59523	6.76591	13.475	0.0876542	0.0594385	0.0610319	4.09702	6.74984	3.64582	0.667316	0.612586	1.07736			0.0640252
												All done		All done
		1029.2									20.4048
Sleep T tests		5.98686e-07			7.61162e-06		Bout T	6.73746e-05			0.000833668	0.9893	0.515943	0.87597
		3.52328e-07			4.66136e-06			8.38038e-05			0.000724871	0.989176	0.514917	0.874907

## Sheet: Sham_Day1_Dying
SLEEP		SS	BRIEF AWAKENINGS			BOUT LENGTHS		SS	BOUT NRS		SS	ACTIVITY			LATENCY	CI	channels	boards		ALIVE ON DAY 7		channels	boards
Day	Night	Total sleep	Day	Night	Total	Day	Night	Bout length	Day	Night	Bout #	Day	Night	Total
415	633	1048	2.66667	1.08333	1.875	16.6	52.75	28.3243	25	12	37	2.65246	2	2.50765	43	111.188	2	35		4	35	4	35
551	597	1149	1.41667	1.83333	1.625	20.4074	21.3214	20.8909	27	28	55	1.6213	1.17073	1.43643	11	28.7372	3	35		8	35	8	35
																				9	35	9	35
222	583	805	3.25	1.58333	2.41667	8.53846	25.3478	16.4286	26	23	49	1.36747	1.68613	1.43622	35	42.3317	7	35		10	35	10	35
																				12	35	12	35
																				13	35	13	35
																				14	35	14	35
																				15	35	15	35
																				17	35	17	35
																				18	35	18	35
																				19	35	19	35
411	680	1091	1.33333	0.333333	0.833333	20.55	136	43.64	20	5	25	2.94175	3.55	3.01146	12	127.599	16	35		20	35	20	35
																				21	35	21	35
																				22	35	22	35
																				24	35	24	35
																				25	35	25	35
																				27	35	27	35			channels	boards
																				28	35	28	35
490	655	1145	0.833333	0.75	0.791667	40.8333	54.5833	47.7083	12	12	24	2.06087	2.16923	2.08475	16	153.187	23	35		30	35	30	35			2	35
																				2	93	2	93			3	35
																				3	93	3	93			7	35
616	685	1301	1.58333	1.08333	1.33333	41.0667	68.5	52.04	15	10	25	1.25962	0.885714	1.16547	10	76.7674	26	35		4	93	4	93			16	35
																				5	93	5	93			23	35
																				6	93	6	93			26	35
																				8	93	8	93			31	35
361	650	1011	3.16667	1.08333	2.125	12.8929	30.9524	20.6327	28	21	49	1.91643	2	1.93007	18	67.2092	31	35		9	93	9	93			32	35
488	619	1107	0.25	0	0.125	37.5385	77.375	52.7143	13	8	21	2.40086	3.09901	2.61261	21	114.161	32	35		10	93	10	93			18	93
																				11	93	11	93			20	93
																				12	93	12	93			14	94
																				13	93	13	93			17	94
																				15	93	15	93			21	94
																				17	93	17	93			23	94
																				19	93	19	93			27	94
																				21	93	21	93			28	94
																				22	93	22	93			30	94
																				24	93	24	93
																				25	93	25	93
																				26	93	26	93
																				27	93	27	93
																				28	93	28	93
336	615	951	0.5	0.416667	0.458333	30.5455	51.25	41.3478	11	12	23	2.07292	1.87619	2.03067	19	77.3554	18	93		29	93	29	93
																				30	93	30	93
337	633	970	0.833333	0.0833333	0.458333	28.0833	45.2143	37.3077	12	14	26	1.98433	2.81609	2.1383	4	66.8778	20	93		31	93	31	93
																				32	93	32	93
																				1	94	1	94
																				2	94	2	94
																				3	94	3	94
																				4	94	4	94
																				5	94	5	94
																				6	94	6	94
																				8	94	8	94
																				9	94	9	94
																				10	94	10	94
																				11	94	11	94
																				12	94	12	94
																				13	94	13	94
																				15	94	15	94
																				16	94	16	94
																				18	94	18	94
																				19	94	19	94
																				20	94	20	94
																				22	94	22	94
																				24	94	24	94
																				25	94	25	94
																				26	94	26	94
																				29	94	29	94
484	682	1166	0.333333	0.166667	0.25	69.1429	55.5714	83.2857	7	7	14	2.11864	2.60526	2.18613	16	225.165	14	94		32	94	32	94
369	558	927	0.25	0.416667	0.333333	41	111.6	66.2143	9	5	14	3.05698	3.6358	3.23977	54	138.896	17	94
285	532	817	3.58333	1.41667	2.5	12.9545	33	24.0294	22	12	34	1.67816	1.29787	1.5634	5	49.6843	21	94
379	669	1048	0.25	0.583333	0.416667	75.8	106.167	95.2727	5	6	11	1.81818	1.37255	1.7602	6	201.278	23	94
449	656	1105	0.583333	0.166667	0.375	74.8333	62.8	100.455	6	5	11	1.79336	2.34375	1.89851	18	274.106	27	94
495	667	1162	0	0	0	247.5	162.25	193.667	2	4	6	2.60889	3.41509	2.76259	15	376.698	28	94
377	519	896	1	0.5	0.75	26.9286	32.4375	29.8667	14	16	30	2.04665	2.79602	2.32353	9	59.6295	30	94
SS all		Ave				SS all			SS all			All done		All done
		Ave
415.588	625.471	1041.12	1.28431	0.676471	0.980392	47.3656	66.3012	56.1073	14.9412	11.7647	26.7059	2.08229	2.27761	2.12281	25.25	77.4641		17
98.8762	51.9869	133.541	1.17447	0.575002	0.829433	55.7086	40.4335	43.7691	8.28003	6.93298	14.2949	0.509267	0.855903	0.574457	16.2147	49.1916
23.981	12.6087	32.3884	0.284852	0.139458	0.201167	13.5113	9.80657	10.6156	2.0082	1.68149	3.46703	0.123515	0.207587	0.139326
0.0876352	0.00721101	0.0159361	0.520529	0.0151881	0.121668	0.791397	0.227	0.0866193	0.97795	0.07589	0.349376	0.29614	0.306487	0.24697
0.0876352	0.00721101	0.0159361	0.520529	0.0151881	0.121668	0.791397	0.227	0.0866193	0.97795	0.07589	0.349376	0.29614	0.306487	0.24697
Sleep T tests
	**	*		*

## Sheet: Sham_Day1_survivors
SLEEP		SS	BRIEF AWAKENINGS			BOUT LENGTHS		SS	BOUT NRS		SS	ACTIVITY			LATENCY	CI	channels	boards		ALIVE ON DAY 7			channels	boards
Day	Night	Total sleep	Day	Night	Total	Day	Night	Bout length	Day	Night	Bout #	Day	Night	Total
																				4	35		2	35
																				8	35		3	35
455	611	1066	0.416667	0.916667	0.666667	65	43.6429	50.7619	7	14	21	2.45283	2.61468	2.5	13	157.334	4	35		9	35		4	35
																				10	35		7	35
454	609	1063	0.333333	0.333333	0.333333	50.4444	60.9	55.9474	9	10	19	2.46617	3.27928	2.70557	30	94.4939	8	35		12	35		8	35
469	618	1087	2.41667	1.75	2.08333	27.5882	30.9	29.3784	17	20	37	1.90438	2.04902	1.94618	12	58.3867	9	35		13	35		9	35
274	505	779	0.583333	0.416667	0.5	27.4	56.1111	41	10	9	19	3.1278	3.73488	3.32526	19	65.6496	10	35		14	35		10	35
414	562	976	1.33333	1	1.16667	18.8182	56.2	30.5	22	10	32	3.81373	3.38608	3.6681	20	105.069	12	35		15	35		12	35
364	639	1003	1.33333	1.16667	1.25	33.0909	53.25	43.6087	11	12	23	1.86517	1.97531	1.88558	11	73.9172	13	35		17	35		13	35
498	654	1152	0.166667	0.25	0.208333	99.6	93.4286	96	5	7	12	3.67568	4.39394	3.84028	13	197.579	14	35		18	35		14	35
531	672	1203	0.666667	0.166667	0.416667	44.25	134.4	70.7647	12	5	17	2.75132	3.20833	2.84388	15	150.263	15	35		19	35		15	35
																				20	35		16	35
490	666	1156	2.08333	0.333333	1.20833	25.7895	133.2	48.1667	19	5	24	1.9913	2.72222	2.13028	32	122.791	17	35		21	35		17	35
474	631	1105	0.333333	0.166667	0.25	79	126.2	100.455	6	5	11	2.47154	4.47191	3.00299	28	167.156	18	35		22	35		18	35
324	593	917	2	0.25	1.125	12.4615	49.4167	24.1316	26	12	38	2.01515	3.28346	2.32314	26	53.5736	19	35		24	35		19	35
480	607	1087	1.5	0.75	1.125	24	40.4667	31.0571	20	15	35	2.25833	4.26549	2.90085	30	62.4684	20	35		25	35		20	35
487	671	1158	0.25	0	0.125	97.4	111.833	105.273	5	6	11	2.58798	2.69388	2.60638	18	204.167	21	35		27	35		21	35
415	585	1000	0.25	1	0.625	69.1667	41.7857	50	6	14	20	2.80984	2.97778	2.86136	20	117.43	22	35		28	35		22	35
																				30	35		23	35
422	622	1044	0.916667	2.25	1.58333	30.1429	29.619	29.8286	14	21	35	3.4698	2.16327	3.14646	22	64.4241	24	35		2	93		24	35
572	626	1198	0.833333	0	0.416667	57.2	156.5	85.5714	10	4	14	2.19595	2.91489	2.47521	48	165.756	25	35		3	93		25	35
																				4	93		26	35
479	691	1170	1.41667	0.0833333	0.75	59.875	230.333	106.364	8	3	11	1.94191	3.41379	2.1	18	136.951	27	35		5	93		27	35
587	675	1262	0.5	0.333333	0.416667	117.4	112.5	114.727	5	6	11	1.65414	1.97778	1.73596	23	400.562	28	35		6	93		28	35
372	558	930	0	1.08333	0.541667	41.3333	93	62	9	6	15	3.06609	2.83951	2.99412	22	113.817	30	35		8	93		30	35
																				9	93		31	35
																				10	93		32	35
360	651	1011	0.833333	0.0833333	0.458333	21.1765	130.2	45.9545	17	5	22	2.73333	3.33333	2.82984	21	110.553	2	93		11	93		2	93
376	594	970	0.416667	0.25	0.333333	34.1818	198	69.2857	11	3	14	2.62209	2.30952	2.5383	25	181.975	3	93		12	93		3	93
478	675	1158	0.0833333	0.333333	0.208333	159.333	112.5	115.8	3	6	10	2.52893	2.4	2.55319	9	298.022	4	93		13	93		4	93
319	541	860	1	0.916667	0.958333	15.1905	31.8235	22.6316	21	17	38	1.61097	1.87151	1.69138	10	46.2	5	93		15	93		5	93
465	694	1159	0.916667	0.0833333	0.5	42.2727	347	89.1538	11	2	13	2.01569	2.38462	2.04982	16	474.367	6	93		17	93		6	93
394	694	1088	0.583333	0.166667	0.375	39.4	231.333	83.6923	10	3	13	2.2638	3.03846	2.32102	10	242.956	8	93		19	93		8	93
344	551	895	2	0.333333	1.16667	57.3333	68.875	63.9286	6	8	14	1.3883	2.40828	1.70459	17	117.883	9	93		21	93		9	93
438	612	1050	0.25	2.16667	1.20833	109.5	34	47.7273	4	18	22	1.98936	1.96296	1.98205	16	209.625	10	93		22	93		10	93
327	582	909	0.166667	0.416667	0.291667	54.5	72.75	64.9286	6	8	14	2.22646	2.88406	2.39736	16	89.7515	11	93		24	93		11	93
365	537	902	0.5	0.0833333	0.291667	36.5	59.6667	47.4737	10	9	19	2.52676	3.37705	2.81599	53	82.7258	12	93		25	93		12	93
358	409	767	0.25	1.33333	0.791667	71.6	19.4762	29.5	5	21	26	3.06077	3.0418	3.05201	32	101.459	13	93		26	93		13	93
392	637	1029	0.25	0.583333	0.416667	32.6667	79.625	51.45	12	8	20	2.68598	2.6988	2.68856	8	93.7716	15	93		27	93		15	93
409	611	1020	0.0833333	0.416667	0.25	45.4444	101.833	68	9	6	15	3.15113	2.81651	3.06429	20	147.22	17	93		28	93		17	93
																				29	93		18	93
366	503	869	0.25	0.666667	0.458333	40.6667	38.6923	39.5	9	13	22	2.64407	2.90323	2.74256	17	71.7473	19	93		30	93		19	93
																				31	93		20	93
310	399	709	1.16667	0.75	0.958333	19.375	23.4706	21.4848	16	17	33	3.14634	3.64486	3.36525	64	38.9549	21	93		32	93		21	93
375	603	978	0	0.25	0.125	41.6667	100.5	65.2	9	6	15	2.56232	2.35897	2.51082	20	240.055	22	93		1	94		22	93
339	463	802	0.75	1.66667	1.20833	28.25	27.2353	27.6552	12	17	29	2.04462	2.15953	2.09091	55	57.8753	24	93		2	94		24	93
426	617	1043	0.25	0.416667	0.333333	38.7273	102.833	61.3529	11	6	17	2.31973	2.91262	2.47355	28	121.543	25	93		3	94		25	93
367	511	878	0	0.583333	0.291667	45.875	34.0667	38.1739	8	15	23	3.12465	3.43541	3.24021	35	65.754	26	93		4	94		26	93
252	599	851	1.25	0.833333	1.04167	21	54.4545	37	12	11	23	2.09188	2.02479	2.0781	35	63.2468	27	93		5	94		27	93
407	656	1063	0.583333	0.416667	0.5	50.875	59.6364	55.9474	8	11	19	2.29073	2.73438	2.36605	11	108.769	28	93		6	94		28	93
454	631	1085	0.333333	0.166667	0.25	56.75	90.1429	72.3333	8	7	15	1.92105	2.89888	2.1662	11	194.574	29	93		8	94		29	93
440	630	1070	0	0.333333	0.166667	110	70	82.3077	4	9	13	2.00357	2.2	2.05135	15	224.725	30	93		9	94		30	93
507	614	1121	0.583333	0.833333	0.708333	36.2143	34.1111	35.0312	14	18	32	1.76995	2.5283	2.02194	11	67.7586	31	93		10	94		31	93
427	619	1046	0.0833333	0.333333	0.208333	61	77.375	69.7333	7	8	15	2.30717	2.88119	2.45431	22	144.254	32	93		11	94		32	93
437	690	1127	2	0.0833333	1.04167	24.2778	230	53.6667	18	3	21	1.85159	2.73333	1.9361	14	190.492	1	94		12	94		1	94
483	543	1026	0	0.0833333	0.0416667	120.75	181	146.571	4	3	7	3.16034	4.9548	3.92754	46	195.528	2	94		13	94		2	94
533	622	1155	0.333333	0.583333	0.458333	88.8333	77.75	82.5	6	8	14	3.2246	2.88776	3.10877	9	174.643	3	94		15	94		3	94
492	645	1137	0.0833333	0.0833333	0.0833333	123	71.7143	103.364	4	7	11	2.70614	3.34667	2.86469	16	192.529	4	94		16	94		4	94
504	644	1148	0.833333	0.0833333	0.458333	50.4	161	82	10	4	14	2.48611	3.94737	2.86644	12	169.505	5	94		18	94		5	94
388	662	1050	0.833333	0.0833333	0.458333	21.5556	132.4	45.6522	18	5	23	2.28916	3.60345	2.48462	10	168.371	6	94		19	94		6	94
510	651	1161	0.833333	0.0833333	0.458333	127.5	217	165.857	4	3	7	1.50476	3.57971	2.01792	22	439.405	8	94		20	94		8	94
431	637	1068	0.583333	0.166667	0.375	43.1	82.1429	62.8235	10	7	17	2.07612	2.92771	2.26613	12	103.479	9	94		22	94		9	94
256	472	728	0.333333	0.166667	0.25	51.2	78.6667	66.1818	5	6	11	2.67672	3.67339	3.02388	18	104.052	10	94		24	94		10	94
492	633	1125	0.833333	0.0833333	0.458333	44.7273	184.667	80.3571	11	3	14	2.66228	4.43678	3.15238	37	251.35	11	94		25	94		11	94
341	560	901	0.25	0.166667	0.208333	42.625	49.6667	53	8	9	17	2.87071	4.0875	3.23191	32	96.3883	12	94		26	94		12	94
540	625	1165	1.16667	0.416667	0.791667	30	71.875	44.8077	18	8	26	2.97222	2.67368	2.86909	17	166.092	13	94		29	94		13	94
																				32	94		14	94
436	638	1074	0.916667	0.166667	0.541667	43.6	159.5	76.7143	10	4	14	2.00704	2.56098	2.13115	23	177.034	15	94					15	94
357	614	971	1.66667	0.166667	0.916667	18.7895	153.5	42.2174	19	4	23	2.08815	3.06604	2.30917	18	138.535	16	94					16	94
																							17	94
481	665	1146	0.166667	0.0833333	0.125	96.2	179	143.25	5	3	8	2.7113	4.41818	3.03061	12	205.118	18	94					18	94
332	603	935	0.25	0.583333	0.416667	41.5	100.5	66.7857	8	6	14	2.61856	3.13675	2.73861	21	173.605	19	94					19	94
428	623	1051	0.416667	0.416667	0.416667	42.8	75.5	58.3889	10	8	18	3.08562	4.72165	3.49357	22	173.021	20	94					20	94
																							21	94
428	628	1056	2.83333	0.833333	1.83333	53.5	89.7143	70.4	8	7	15	1.18836	1.34783	1.22656	5	169.498	22	94					22	94
																							23	94
346	703	1049	0.0833333	0	0.0416667	38.4444	208.5	95.3636	9	2	11	2.64706	3.47059	2.68286	11	271.932	24	94					24	94
358	601	959	0.416667	0.166667	0.291667	25.5714	120.2	50.4737	14	5	19	3.17403	4.04202	3.38877	23	116.447	25	94					25	94
362	562	924	0.666667	2.16667	1.41667	40.2222	27.9444	34.2222	9	18	27	2.51955	2.24684	2.43605	12	94.5353	26	94					26	94
																							27	94
																							28	94
441	587	1028	0.333333	0.25	0.291667	88.2	76.8571	85.6667	5	7	12	2.48746	2.66917	2.54612	25	216.514	29	94					29	94
																							30	94
395	692	1087	0.666667	0.25	0.458333	32.9167	105.4	63.9412	12	5	17	1.74154	2.14286	1.77337	10	135.512	32	94					32	94
SS all		Ave				SS all			SS all
		Ave
418.313	607.881	1026.27	0.692786	0.504975	0.598881	52.8235	99.8177	64.9998	10.2836	8.52239	18.8209	2.45221	3.01865	2.59325	22.1786	149.275		67			67			84
73.7063	64.164	121.706	0.636669	0.535735	0.443625	31.8543	64.697	30.3884	5.09547	5.08223	7.76536	0.54751	0.767064	0.554581	12.4464	91.9215
9.00465	7.83888	14.8688	0.0777815	0.0654504	0.0541974	3.89163	7.904	3.71254	0.622511	0.620893	0.948689	0.066889	0.0937118	0.0677528
		1026.19									18.806
Sleep T tests
0.000155225	0.000117005	1.1549e-05	0.000564769	0.000892434	1.38996e-05	0.0209168	0.0021714	0.00191573	0.524307	0.00112436	0.00781486	0.890401	0.643229	0.802969
0.000265209	0.000225027	2.39981e-05	0.000745316	0.00112206	2.2651e-05	0.0191914	0.00174957	0.00180829	0.519136	0.00128576	0.00779101	0.891024	0.643767	0.803765
***	***	***	***	**	***	*	**	**		**	**

## Sheet: TBI_Day1_428FIG3
SLEEP		SS	BRIEF AWAKENINGS			BOUT LENGTHS		SS	BOUT NRS		SS	ACTIVITY			LATENCY	CI	channels	boards
Day	Night	Total sleep	Day	Night	Total	Day	Night	Bout length	Day	Night	Bout #	Day	Night	Total
401	527	928	0.666667	0.583333	0.625	26.7333	37.6429	32	15	14	29	3.24138	3.23834	3.24023	23	45.6078	1	36
377	496	873	0.833333	0.416667	0.625	41.8889	49.6	45.9474	9	10	19	2.99125	3.01339	3	52	80.5143	3	36
406	653	1059	0.166667	0.416667	0.291667	135.333	54.4167	70.6	3	12	15	2.55414	3.41791	2.70604	17	130.574	4	36
379	621	1000	1.75	0.916667	1.33333	25.2667	32.6842	29.4118	15	19	34	1.49853	2.40404	1.70227	25	46.2592	5	36
387	612	999	2.5	0.5	1.5	29.7692	76.5	47.5714	13	8	21	1.9009	2.90741	2.14739	35	100.459	6	36
356	472	828	0.916667	1.5	1.20833	71.2	36.3077	46	5	13	18	2.22253	2.67742	2.40686	28	118.976	7	36
350	639	989	1.58333	1.16667	1.375	16.6667	45.6429	28.2571	21	14	35	2.3	1.60494	2.17517	9	66.9805	8	36
422	600	1022	0.0833333	0.75	0.416667	140.667	54.5455	73	3	11	14	2.39597	3.05833	2.58612	36	203.382	9	36
331	643	974	1.66667	0.833333	1.25	20.6875	49.4615	33.5862	16	13	29	2.55013	2.62338	2.56223	22	85.9814	10	36
203	501	704	1.5	0.5	1	16.9167	50.1	32	12	10	22	2.78143	3.17352	2.8981	40	56.8239	11	36
353	612	965	1.5	1.08333	1.29167	32.0909	40.8	37.1154	11	15	26	2.62398	2.87963	2.68211	20	75.4685	12	36
353	523	876	2.08333	0.916667	1.5	19.6111	30.7647	25.0286	18	17	35	2.55586	3.03553	2.7234	25	56.4055	13	36
571	558	1129	3.33333	2.58333	2.95833	16.7941	19.9286	18.5082	34	28	61	1.00671	0.901235	0.951768	1	43.5704	15	36
299	578	877	0.416667	1.08333	0.75	37.375	26.2727	29.2333	8	22	30	3.34442	3.89437	3.48313	26	44.4596	16	36
469	452	921	0.25	1.83333	1.04167	78.1667	37.6667	51.1667	6	12	18	2.87251	2.8806	2.87669	47	140.042	17	36
451	567	1018	1	0.75	0.875	41	43.6154	42.4167	11	13	24	2.67658	3.02614	2.80332	54	85.9955	18	36
329	607	936	2.16667	0.666667	1.41667	14.9545	86.7143	32.2759	22	7	29	2.39386	3.22124	2.57937	26	78.2411	21	36
449	583	1032	1.25	1.91667	1.58333	29.9333	58.3	41.28	15	10	25	1.90406	1.18248	1.66176	9	78.7449	22	36
315	529	844	0.916667	0.333333	0.625	31.5	58.7778	44.4211	10	9	19	2.57284	3.37696	2.83054	17	87.6777	23	36
372	562	934	0.666667	1.75	1.20833	28.6154	26.7619	27.4706	13	21	34	2.48563	3.17722	2.70158	17	78.5248	24	36
270	416	686	2.91667	1.91667	2.41667	14.2105	24.4706	19.0556	19	17	36	2.54222	3.83553	3.06366	33	36.0933	25	36
469	670	1139	1.25	0	0.625	27.5882	223.333	56.95	17	3	20	3.17928	5.62	3.58472	20	344.939	26	36
346	585	931	0.833333	1.33333	1.08333	18.2105	32.5	25.1622	19	18	37	3.99733	3.60741	3.89391	12	60.9266	28	36
333	455	788	3.33333	1.91667	2.625	19.5882	37.9167	27.1724	17	12	29	1.93798	2.41887	2.13344	52	80.5826	29	36
450	666	1116	0.416667	0.583333	0.5	56.25	66.6	62	8	10	18	3.11481	3.11111	3.1142	11	180.496	30	36
507	607	1114	0.916667	0.5	0.708333	56.3333	101.167	74.2667	9	6	15	2.0939	3.43363	2.55828	28	231.733	31	36
457	683	1140	0.25	0.0833333	0.166667	76.1667	170.75	114	6	4	10	3.34601	4.78378	3.52333	15	317.748	32	36
298	664	962	1.75	0.75	1.25	27.0909	83	50.6316	11	8	19	1.69194	3.83929	1.94351	18	146.636	2	94
106	336	442	2.41667	2.58333	2.5	7.06667	12.4444	10.5238	15	27	42	1.46254	1.60938	1.51904	53	15.6923	3	94
424	577	1001	1	1.16667	1.08333	42.4	33.9412	37.0741	10	17	27	2.35473	2.3986	2.36902	23	64.2148	5	94
505	692	1197	0.833333	0.0833333	0.458333	72.1429	115.333	92.0769	7	6	13	2.33488	3.71429	2.49383	6	203.585	6	94
464	543	1007	1.25	1.66667	1.45833	30.9333	33.9375	32.4839	15	16	31	2.5625	2.36158	2.48037	46	70.7597	8	94
331	460	791	1.33333	1.33333	1.33333	18.3889	18.4	18.3953	18	25	43	2.3599	2.51538	2.42219	19	32.5828	9	94
587	560	1147	2.25	2.91667	2.58333	23.48	19.3103	21.2407	25	29	54	0.766917	0.90625	0.843003	20	40.2956	11	94
195	302	497	0.25	1	0.625	17.7273	21.5714	19.88	11	14	25	3.24952	4.2177	3.67869	40	31.994	12	94
462	656	1118	1.41667	0.416667	0.916667	42	72.8889	55.9	11	9	20	1.44186	2.625	1.67702	21	205.955	13	94
440	659	1099	0.916667	0.5	0.708333	31.4286	94.1429	52.3333	14	7	21	2.13929	3.91803	2.45748	29	332.987	14	94
232	290	522	0.916667	1.08333	1	14.5	15.2632	14.9143	16	19	35	2.3791	3.02093	2.67974	63	23.9732	17	94
321	625	946	1.5	0.583333	1.04167	29.1818	52.0833	41.1304	11	12	23	2.04261	1.73684	1.98381	20	84.6786	19	94
337	360	705	7.25	5.5	6.375	9.10811	9.72973	9.4	37	37	75	0.822454	0.822222	0.831293	5	12.2482	20	94
280	399	679	1	1.16667	1.08333	46.6667	26.6	32.3333	6	15	21	2.27045	2.56075	2.3929	94	96.7261	24	94
312	396	708	1.16667	0.75	0.958333	20.8	28.2857	24.4138	15	14	29	1.93137	2.56481	2.21175	21	64.9124	25	94
291	483	774	0.25	1.91667	1.08333	36.375	23	26.6897	8	21	29	2.2704	2.68776	2.41892	38	62.6227	27	94
202	574	776	0.583333	0.833333	0.708333	33.6667	41	38.8	6	14	20	2.5444	2.69863	2.57831	13	64.5155	29	94
565	658	1223	1.25	0.166667	0.708333	94.1667	164.5	122.3	6	4	10	1.4129	1.93548	1.56221	28	400.204	31	94
382	528	910	1.58333	1.41667	1.5	23.875	33	28.4375	16	16	32	2.50296	2.59896	2.53774	33	45.9912	32	94
373	521	894	4.5	1.5	3	41.4444	20.0385	25.5429	9	26	35	1.33141	1.81407	1.50733	44	81.4183	2	95
321	561	882	1.25	0.333333	0.791667	26.75	62.3333	42	12	9	21	2.31328	3.13836	2.54839	53	106.215	4	95
174	449	623	3.16667	2.16667	2.66667	17.4	29.9333	24.92	10	15	25	1.35165	1.46494	1.38923	38	58.7978	8	95
48	543	591	0.833333	1.58333	1.20833	9.6	28.5789	24.625	5	19	24	2.44792	2.21469	2.39929	41	39.9746	15	95
363	626	989	0.833333	0.166667	0.5	30.25	208.667	65.9333	12	3	15	2.04762	2.42553	2.12639	48	199.457	17	95
454	583	1037	0.5	1.58333	1.04167	64.8571	32.3889	41.48	7	18	25	2.06015	2.51095	2.2134	29	90.1321	19	95
212	566	778	0.5	0.583333	0.541667	19.2727	62.8889	38.9	11	9	20	2.44882	2.91558	2.5574	18	92.1779	23	95
402	581	983	1.91667	0.333333	1.125	36.5455	72.625	51.7368	11	8	19	2.83962	3.19424	2.94748	28	142.567	25	95
285	584	869	0.5	0.166667	0.333333	35.625	64.8889	51.1176	8	9	17	3.11494	3.23529	3.14361	30	96.3003	26	95
352	538	890	0.916667	1.66667	1.29167	17.6	21.52	19.7778	20	25	45	2.23913	1.65385	2.04545	19	28.5568	27	95
419	678	1097				29.9286	113	54.85	14	6	20	2.63787	3.30952	2.72012			3	37
404	593	997	0.666667	0.166667	0.416667	40.4	197.667	76.6923	10	3	13	2.33544	3.0315	2.53499	31	207.261	5	37
317	643	960	1.58333	1.08333	1.33333	22.6429	37.8235	30.9677	14	17	31	1.84119	1.94805	1.85833	22	61.9079	6	37
445	560	1005	1.08333	1.83333	1.45833	31.7857	40	35.8929	14	14	28	3.69091	3.21875	3.51724	29	87.8159	7	37
369	595	964	0.416667	0.0833333	0.25	123	198.333	160.667	3	3	6	2.88604	4.008	3.18067	18	329.417	8	37
399	535	934	1.33333	0.666667	1	39.9	59.4444	49.1579	10	9	19	1.87539	2.62162	2.14822	31	138.467	10	37
434	589	1023	0.666667	0.166667	0.416667	33.3846	147.25	60.1765	13	4	17	2.52797	3.55725	2.85132	81	137.119	12	37
473	608	1081	0.25	0.583333	0.416667	67.5714	121.6	90.0833	7	5	12	3.1498	3.14286	3.14763	33	184.236	13	37
427	630	1057	0.333333	0.75	0.541667	85.4	70	75.5	5	9	14	3.33788	3.32222	3.3342	25	166.101	16	37
435	575	1010	2.83333	2.25	2.54167	19.7727	21.2963	20.6122	22	27	49	1.24211	1.09655	1.19302	10	36.6237	17	37
354	492	846	0.833333	1	0.916667	39.3333	28.9412	32.5385	9	17	26	3.00273	3.42982	3.16667	65	80.8763	18	37
215	510	725	1.33333	0.5	0.916667	21.5	63.75	40.2778	10	8	18	2.48317	2.45714	2.47552	112	73.9805	20	37
317	577	894	2.5	0.916667	1.70833	28.8182	72.125	47.0526	11	8	19	1.58809	1.63636	1.60073	46	99.6443	21	37
291	634	925	0.75	0.666667	0.708333	24.25	52.8333	38.5417	12	12	24	2.48019	2.2907	2.44854	20	69.1768	22	37
446	634	1080	0	0.25	0.125	446	90.5714	135	1	7	8	2.94526	3.55814	3.09167	32	251.109	23	37
302	619	921	1.58333	1.75	1.66667	16.7778	29.4762	23.6154	18	21	39	2.51196	2.63366	2.53565	13	71.0673	24	37
415	368	783	0.166667	0.416667	0.291667	103.75	61.3333	78.3	4	6	10	2.53115	2.8892	2.72298	114	233.286	26	37
475	675	1150	0.25	0.166667	0.208333	79.1667	168.75	115	6	4	10	2.58776	4.24444	2.84483	18	234.485	27	37
368	598	966	1.08333	0.666667	0.875	26.2857	49.8333	37.1538	14	12	26	3.29261	3.62295	3.37764	20	70.7557	29	37
377	616	993	0.333333	0.333333	0.333333	62.8333	154	99.3	6	4	10	2.25656	4.14423	2.69575	39	256.591	30	37
175	531	706	0.166667	0.833333	0.5	15.9091	33.1875	26.1481	11	16	27	3.6	3.54497	3.58583	28	38.4023	31	37
322	553	875	1.41667	1.25	1.33333	35.7778	30.7222	32.4074	9	18	27	1.87437	2.00599	1.91327	11	59.2103	32	37
401	518	919	1.16667	1.16667	1.16667	40.1	28.7778	32.8214	10	18	28	2.45141	3.4703	2.84645	34	86.4908	3	95
192	529	721	0.5	1.75	1.125	32	33.0625	32.7727	6	16	22	2.23864	2.09948	2.20167	8	58.9029	9	95
211	582	793	0.833333	1.08333	0.958333	15.0714	34.2353	25.5806	14	17	31	2.82515	3.27536	2.92117	57	42.1929	15	95
118	340	458	2.33333	5.25	3.79167	9.07692	11.7241	10.9048	13	29	42	1.90698	1.75	1.84623	60	22.1004	16	95
297	281	578	1.41667	3.25	2.33333	14.1429	13.381	13.7619	21	21	42	2.39243	2.5672	2.48144	34	17.3564	17	95
457	685	1142	1.16667	0.0833333	0.625	41.5455	137	71.375	11	5	16	2.95057	3.6	3.02685	10	143.463	18	95
238	405	643	0.916667	1.33333	1.125	26.4444	33.75	30.619	9	12	21	1.70747	1.64127	1.6813	33	55.7247	19	95
414	594	1008	0.833333	0.833333	0.833333	59.1429	54	56	7	11	18	2.64052	2.29365	2.53935	18	86.0793	24	95
161	340	501	1	1.91667	1.45833	16.1	17	16.7	10	20	30	2.33631	2.41842	2.36954	43	36.98	27	95
173	590	763	1.5	0.5	1	19.2222	49.1667	36.3333	9	12	21	1.86106	2.65385	2.01329	17	62.3394	28	95
393	435	828	1.33333	0.0833333	0.708333	17.8636	72.5	29.5714	22	6	28	2.86544	3.64912	3.23039	125	62.4203	30	95
374	429	803	0.666667	1.33333	1	26.7143	23.8333	25.0938	14	18	32	3.13295	3.51203	3.30612	37	94.6438	31	95
462	632	1094	0.25	0.166667	0.208333	51.3333	105.333	72.9333	9	6	15	1.75581	2.18182	1.86416	11	160.684	32	95
471	693	1164	3.08333	0.666667	1.875	18.84	77	34.2353	25	9	34	1.28514	1.62963	1.31884	9	79.0591	1	96
471	618	1092	4.75	2.25	3.5	13.8529	30.9	20.2222	34	20	54	1.28112	1.67647	1.40805	17	42.1978	14	96
281	477	758	1.91667	1.33333	1.625	14.7895	36.6923	23.6875	19	13	32	2.86788	2.67078	2.79765	45	123.047	15	96
523	668	1191	1.25	0.666667	0.958333	65.375	83.5	74.4375	8	8	16	1.39594	1.94231	1.51004	26	288.253	27	96
434	542	976	0.833333	1.91667	1.375	21.7	24.6364	23.2381	20	22	42	3.95105	2.88202	3.54095	79	38.3607	30	96
SS all						SS all			SS all			all updated		all update
358.052	551.062	909.229	1.30877	1.10175	1.20526	41.0559	60.2496	44.4907	12.5208	13.4583	25.9792	2.37858	2.78574	2.4833	32.6211	108.223		96
		178.24			0.910323			28.0709			11.8143			0.66759
96	SEM	18.1916		SEM	0.0929095		SEM	2.86498		SEM	1.2058		SEM	0.0681356
												All done		All done
		909.115									25.9792

[truncated: 30 more sheets: TBI_Day1_Dying, TBI_Day1_survivors, Sham_Day2_428FIG, Sham_Day2_Dying, Sham_Day2_survivors_429, TBI_Day2_428FIG, TBI_Day2_Dying, TBI_Day2_survivors_429, Sham_Day3_428FIG, Sham_Day3_Dying, Sham_Day3_survivors_429, TBI_Day3_428FIG, TBI_Day3_Dying, TBI_Day3_survivors_429, Sham_Day4_428FIG, Sham_Day4_Dying, Sham_Day4_survivors_429, TBI_Day4_428FIG, TBI_Day4_Dying, TBI_Day4_survivors_429 …]
