# Supplementary material for: Glial immune-related pathways mediate effects of closed head traumatic brain injury on behavior and lethality in Drosophila
Source: PLoS Biol. 2022 Jan 26;20(1):e3001456. doi: 10.1371/journal.pbio.3001456 (PMC8791498; doi:10.1371/journal.pbio.3001456)
Supplement: S4 Data — (XLSX) [file pbio.3001456.s013.xlsx]

## Sheet: Legend
Figure/panel	Corresponding data
4A	TRAP.IP (TRAP.IP_complete: the unfiltered list)
4B	D1,D3,D7
4C	D1,D3,D7
4D	D1
5	AMPs
S5(A-F)	GEO series record: GSE164377 (count table)
S6	D1_TPM
S7A	D3
S7B	D7

## Sheet: TRAP.IP
	Gene	baseMean	log2FoldChange	lfcSE	stat	pvalue	padj	Atx2_In_ZT02_1	Atx2_In_ZT02_2	tyf_In_ZT02_1	NonTBI_D3_1	NonTBI_D3_2	NonTBI_D3_3	Input_Ave	TRAP_Ave	TRAP/Input	t-test
90	alrm	3928.44	3.20654	0.243413	13.1732	1.25095e-39	1.43651e-37	751.403	890.461	468.096	7580.56	7535.93	6344.16	703.32	7153.55	10.1711	0.00201375
3381	Gli	544.011	0.724703	0.235452	3.07792	0.00208448	0.00637181	528.594	382.257	303.004	632.074	748.036	670.1	404.618	683.403	1.68901	0.0332168
296	repo	1052.81	1.60238	0.168685	9.49925	2.11413e-21	7.38159e-20	561.025	526.616	452.493	1881.82	1515.31	1379.62	513.378	1592.25	3.10151	0.0154776
3671	elav	3573.72	0.353667	0.122729	2.8817	0.00395542	0.0111357	3503.04	2865.09	3028.53	3743.49	4374.94	3927.24	3132.22	4015.22	1.28191	0.0300602
1381	nSyb	13800.2	0.551199	0.102416	5.38194	7.36873e-08	5.51454e-07	11541.9	10224.5	11760.8	15257.6	17664.3	16352.1	11175.7	16424.7	1.46968	0.00502601

## Sheet: TRAP.IP_complete
	Gene	baseMean	log2FoldChange	lfcSE	stat	pvalue	padj	Atx2_In_ZT02_1	Atx2_In_ZT02_2	tyf_In_ZT02_1	NonTBI_D3_1	NonTBI_D3_2	NonTBI_D3_3	Input_Ave	TRAP_Ave	TRAP/Input
1	CG5895	2430.72	3.185	0.0837266	38.0405	0	0	463.309	464.748	501.819	4175.43	4392.04	4586.97	476.625	4384.81	9.1997
2	CG4288	1840.54	2.41709	0.0730861	33.0718	7.56326e-240	3.90832e-236	566.501	573.018	592.922	3094.14	3225.1	2991.59	577.48	3103.61	5.3744
3	mnd	1398.88	2.28675	0.0724547	31.5611	1.26265e-218	4.34984e-215	467.942	478.006	474.639	2257.61	2318.91	2396.18	473.529	2324.23	4.90832
4	Irk2	3058.93	2.52751	0.0931183	27.143	3.06558e-162	7.9207e-159	965.368	848.479	871.766	4999	5142.21	5526.77	895.204	5222.66	5.83404
5	ana	617.605	2.6718	0.0997056	26.7969	3.50924e-158	7.25359e-155	160.895	162.772	173.648	1088.49	1047.25	1072.57	165.772	1069.44	6.45127
6	CG15209	5483.35	3.13113	0.118749	26.3677	3.21497e-153	4.74668e-150	1063.08	1126.89	1116.89	8815.91	11188.5	9588.86	1102.29	9864.42	8.94906
7	CG1552	7728.83	4.13274	0.156729	26.3686	3.13935e-153	4.74668e-150	698.333	903.718	786.2	12447.1	15482.2	16055.4	796.084	14661.6	18.4171
8	Prat2	1344.77	-2.55012	0.101058	-25.2343	1.68299e-140	2.17422e-137	2279.9	2405.5	2215.65	367.15	412.488	387.952	2300.35	389.197	0.16919
9	CG16947	664.435	2.34415	0.107041	21.8995	2.62933e-106	3.01934e-103	224.073	202.545	219.955	1052.5	1177.62	1109.92	215.524	1113.35	5.16575
10	CG10433	13981.7	2.7323	0.126155	21.6582	5.09035e-104	5.26088e-101	3319.82	3286.38	4167.56	23553.7	25352	24210.7	3591.26	24372.2	6.78653
11	CG45086	2165.79	-9.27442	0.4308	-21.5284	8.44486e-103	7.93433e-100	3360.25	4416.95	5217.51	0	0	0	4331.57	0	0
12	CG6321	1346.48	3.53828	0.174076	20.3261	7.56367e-92	6.51421e-89	185.324	220.221	204.855	1992.69	2720.71	2755.09	203.467	2489.5	12.2354
13	CG12269	6666.43	3.10233	0.152681	20.3191	8.71826e-92	6.93102e-89	1223.98	1593.11	1227.12	10663.2	12658.9	12632.3	1348.07	11984.8	8.89036
14	Csas	3252.09	3.64976	0.181051	20.1588	2.25375e-90	1.66375e-87	403.921	509.676	450.479	4780.15	6779.34	6588.97	454.692	6049.49	13.3046
15	dm	4844.47	1.52848	0.0761637	20.0684	1.39506e-89	9.61195e-87	2638.33	2348.78	2468.33	7183.18	7407.69	7020.49	2485.15	7203.79	2.89874
16	tal-1A	375.009	3.05452	0.152758	19.9958	5.99149e-89	3.25906e-86	79.1837	79.5449	75.4993	645.032	760.859	609.936	78.076	671.942	8.60626
17	tal-2A	375.009	3.05452	0.152758	19.9958	5.99149e-89	3.25906e-86	79.1837	79.5449	75.4993	645.032	760.859	609.936	78.076	671.942	8.60626
18	tal-3A	375.009	3.05452	0.152758	19.9958	5.99149e-89	3.25906e-86	79.1837	79.5449	75.4993	645.032	760.859	609.936	78.076	671.942	8.60626
19	tal-AA	375.009	3.05452	0.152758	19.9958	5.99149e-89	3.25906e-86	79.1837	79.5449	75.4993	645.032	760.859	609.936	78.076	671.942	8.60626
20	CG15201	17459.6	3.65675	0.186308	19.6274	9.01891e-86	4.66052e-83	2326.23	2963.05	1972.55	28099.2	35354.3	34042.3	2420.61	32498.6	13.4258
21	Cpr65Au	1818.39	-2.31462	0.118364	-19.5551	3.73165e-85	1.8365e-82	3210.31	3189.16	2709.92	616.236	570.644	614.085	3036.46	600.322	0.197704
22	CG7433	5243.33	1.81294	0.0929188	19.511	8.8599e-85	4.16214e-82	2535.14	2260.4	2132.6	8178.08	8127.94	8225.84	2309.38	8177.29	3.5409
23	CG32669	457.824	8.7255	0.448795	19.4421	3.4015e-84	1.52846e-81	0	0	0	642.152	1100.68	1004.11	0	915.649	#DIV/0!
24	CG6218	2433.09	1.60779	0.0863197	18.626	1.9774e-77	8.5152e-75	1144.37	1229.26	1217.05	3446.89	3648.28	3912.72	1196.9	3669.29	3.06568
25	Aph-4	1535.33	2.49033	0.136218	18.2819	1.15363e-74	4.76909e-72	388.337	471.377	506.852	2544.13	2782.69	2518.58	455.522	2615.13	5.74096
26	alphaSnap	2572.87	-2.06269	0.113884	-18.1123	2.55042e-73	1.01379e-70	4135.24	3919.06	4437.85	1094.25	929.701	921.128	4164.05	981.693	0.235754
27	Dip-B	1834.87	1.60011	0.0892452	17.9294	6.95856e-72	2.66358e-69	934.621	856.58	925.119	2750.02	2603.16	2939.73	905.44	2764.3	3.053
28	CR43641	131.562	4.37774	0.24743	17.6929	4.76e-70	1.75695e-67	9.26618	11.7844	11.0732	270.683	250.058	236.506	10.7079	252.415	23.5727
29	loco	856.265	1.77816	0.103006	17.2626	8.9975e-67	3.20652e-64	399.709	390.359	361.894	1353.41	1399.9	1232.32	383.987	1328.54	3.45986
30	CG8745	3470.84	1.17439	0.0688096	17.0672	2.60206e-65	8.96408e-63	2023.4	2202.21	2157.77	4703.84	4941.31	4796.5	2127.79	4813.88	2.26238
31	eIF-1A	7417.01	1.3961	0.0820332	17.0188	5.96231e-65	1.98776e-62	4017.73	4033.22	4160.01	10118.9	11637.3	10534.9	4070.32	10763.7	2.64444
32	CG7299	740.529	-2.92972	0.172434	-16.9904	9.68087e-65	3.12662e-62	1225.66	1511.35	1213.02	185.735	153.882	153.521	1316.68	164.379	0.124844
33	Nep4	2808.62	2.24744	0.13335	16.8538	9.84643e-64	3.08372e-61	1055.08	1006.1	823.446	4294.93	4896.43	4775.76	961.541	4655.71	4.84192
34	CG15282	860.905	-5.09838	0.303729	-16.786	3.09067e-63	9.39472e-61	2105.95	1790.5	1154.64	30.2359	38.4704	45.6415	1683.69	38.1159	0.0226383
35	slp1	218.63	2.98215	0.179365	16.6262	4.50326e-62	1.32975e-59	46.3309	44.9281	49.8296	393.066	341.959	435.669	47.0295	390.231	8.29758
36	Drsl4	1003.52	-3.40933	0.205992	-16.5508	1.58055e-61	4.53749e-59	1669.18	2239.04	1631.29	187.174	136.784	157.671	1846.5	160.543	0.0869443
37	CR44872	1019.48	2.8437	0.17301	16.4367	1.04523e-60	2.91959e-58	242.605	227.587	249.651	1491.64	1733.31	2172.12	239.948	1799.02	7.49755
38	CG7607	2081.94	3.06537	0.188415	16.2692	1.63148e-59	4.43719e-57	337.373	405.09	527.992	3775.16	3973.14	3472.9	423.485	3740.4	8.83243
39	CG31706	5769.94	3.28748	0.202258	16.2539	2.09656e-59	5.55589e-57	887.869	1271.24	868.242	8781.36	11132.9	11678	1009.12	10530.8	10.4356
40	Ef1beta	8119.4	2.51971	0.155873	16.1651	8.88704e-59	2.29619e-56	2028.87	2455.58	2567.98	12355	13199.6	16109.4	2350.81	13888	5.90774
41	CR43259	595.615	3.01751	0.187258	16.1142	2.02759e-58	5.11102e-56	132.254	123	118.786	848.044	1098.54	1253.07	124.68	1066.55	8.55433
42	Timp	392.515	7.89578	0.490333	16.1029	2.43449e-58	5.99059e-56	0	0	0	384.427	842.074	1128.59	0	785.03	#DIV/0!
43	htl	512.948	1.66001	0.10406	15.9525	2.73698e-57	6.5783e-55	249.345	254.102	232.538	797.651	797.192	746.86	245.328	780.568	3.18173
44	Cyp4d21	335.796	-3.49801	0.219348	-15.9473	2.97623e-57	6.99077e-55	577.873	611.317	676.977	60.4717	34.1959	53.9399	622.056	49.5359	0.0796325
45	CR45131	127.956	7.37239	0.464559	15.8697	1.02781e-56	2.36053e-54	0	0	0	259.165	222.273	286.296	0	255.911	#DIV/0!
46	Gp93	1012.94	-1.74826	0.11151	-15.678	2.13811e-55	4.80377e-53	1520.5	1701.38	1473.75	462.177	450.959	468.862	1565.21	460.666	0.294316
47	Tango7	3599.41	1.59302	0.101768	15.6534	3.14786e-55	6.92193e-53	1739.09	1856.78	1749.07	5127.14	5108.02	6016.38	1781.65	5417.18	3.04054
48	CG10306	1260.96	2.13667	0.137581	15.5302	2.1655e-54	4.66259e-52	432.983	462.539	483.196	1775.28	2092.36	2319.42	459.573	2062.35	4.48754
49	Dsk	772.473	-3.05277	0.19682	-15.5105	2.94613e-54	6.21392e-52	1431.63	1204.22	1522.57	125.263	160.293	190.864	1386.14	158.807	0.114568
50	CG14687	1960.03	2.09023	0.136065	15.362	2.94214e-53	6.0814e-51	667.586	688.652	845.593	2941.52	3216.55	3400.29	733.944	3186.12	4.3411
51	hui	393.51	-3.22083	0.210513	-15.2999	7.65368e-53	1.551e-50	738.767	620.155	788.717	74.8698	55.5684	82.9845	715.88	71.1409	0.0993754
52	TyrR	1239.81	2.78507	0.182123	15.2923	8.60813e-53	1.71087e-50	240.078	341.012	325.654	1893.34	2333.87	2304.89	302.248	2177.37	7.20392
53	Sod3	1945.92	2.04753	0.134022	15.2775	1.07926e-52	2.10456e-50	687.803	778.509	775.127	2714.03	3481.57	3238.47	747.146	3144.69	4.20894
54	ninaC	15516.5	-2.027	0.132902	-15.2518	1.60045e-52	3.06309e-50	26805.4	20952	27249.7	5777.93	6127.48	6186.49	25002.4	6030.63	0.241203
55	CG12926	805.327	2.14125	0.140473	15.2432	1.82835e-52	3.43563e-50	321.789	302.712	253.174	1246.87	1275.94	1431.48	292.559	1318.1	4.50541
56	CG4409	2719.73	3.03031	0.198994	15.2282	2.29961e-52	4.24402e-50	515.115	681.287	491.752	3939.3	5041.76	5649.17	562.718	4876.74	8.6664
57	inaD	3239.71	-1.6932	0.111234	-15.2219	2.52889e-52	4.58527e-50	4755.24	4671.05	5455.08	1517.55	1628.58	1410.74	4960.46	1518.96	0.306213
58	spi	1740.79	1.63677	0.107906	15.1686	5.71112e-52	1.01766e-49	920.3	819.017	782.173	2462.06	2718.58	2742.64	840.497	2641.09	3.1423
59	Oatp58Dc	1969.84	2.3736	0.157096	15.1093	1.40732e-51	2.4652e-49	589.666	746.101	532.522	3088.38	3453.79	3408.59	622.763	3316.92	5.32613
60	CG42392	99.1803	7.0871	0.469672	15.0895	1.90011e-51	3.27294e-49	0	0	0	205.892	183.803	205.387	0	198.361	#DIV/0!
61	RpS13	13082.7	2.19584	0.147246	14.9128	2.72259e-50	4.61277e-48	3916.65	4592.98	5290.49	23444.3	19688.3	21563.5	4600.04	21565.4	4.68809
62	CG14141	664.265	3.38417	0.228656	14.8003	1.45926e-49	2.43249e-47	93.083	138.467	90.5992	1002.1	1260.97	1400.36	107.383	1221.15	11.3719
63	inaF-B	357.649	-7.02402	0.475125	-14.7835	1.87157e-49	3.07026e-47	686.119	547.239	912.535	0	0	0	715.298	0	0
64	CG11426	695.217	2.74784	0.185991	14.7741	2.15226e-49	3.47557e-47	174.373	203.281	141.939	1055.38	1237.46	1358.87	173.198	1217.24	7.02803
65	CG30285	731.734	2.10608	0.142791	14.7494	3.10485e-49	4.93671e-47	244.711	259.257	309.044	1102.89	1186.17	1288.33	271.004	1192.46	4.40017
66	CG1146	634.479	2.14148	0.146104	14.6572	1.21208e-48	1.898e-46	247.66	220.221	220.961	895.558	1151.97	1070.5	229.614	1039.34	4.52648
67	CG31705	8172.78	1.55335	0.106615	14.5698	4.37471e-48	6.74815e-46	4061.54	4610.66	3714.06	12379.4	12321.2	11949.8	4128.75	12216.8	2.95896
68	Obp18a	3259.26	2.99739	0.205846	14.5613	4.95009e-48	7.5234e-46	555.55	798.395	703.654	5125.7	7196.1	5176.16	685.866	5832.65	8.50407
69	CG34208	127.706	4.68805	0.32241	14.5407	6.69374e-48	1.00261e-45	6.73904	5.15569	9.56325	262.044	190.215	292.52	7.15266	248.26	34.7087
70	CG4829	1508.06	2.41749	0.166342	14.5332	7.46143e-48	1.10163e-45	517.221	497.892	372.463	2315.2	2737.81	2607.79	462.526	2553.6	5.52099
71	CG17574	3623.32	2.42723	0.167286	14.5094	1.05598e-47	1.53712e-45	1209.66	1014.2	1088.2	5377.66	7463.26	5586.93	1104.02	6142.62	5.56388
72	CG4619	1036.97	-2.10231	0.145073	-14.4913	1.37422e-47	1.97258e-45	1546.61	1918.65	1603.1	398.825	406.077	348.535	1689.45	384.479	0.227576
73	CG7686	4849.47	1.69222	0.118337	14.3001	2.18637e-46	3.09537e-44	2184.29	2557.96	2076.74	7351.63	6986.65	7939.54	2272.99	7425.94	3.26703
74	Osi6	246.098	-6.55683	0.459062	-14.2831	2.78957e-46	3.89597e-44	421.611	569.335	484.202	1.4398	0	0	491.716	0.479934	0.000976039
75	CG42486	2687.63	1.47366	0.103492	14.2394	5.22059e-46	7.19397e-44	1296	1498.09	1455.12	4260.38	3761.55	3854.63	1416.41	3958.85	2.795
76	hfw	883.46	1.26364	0.0890096	14.1967	9.60291e-46	1.30587e-43	519.749	515.569	515.912	1173.44	1254.56	1321.53	517.076	1249.84	2.41713
77	CG33993	628.428	3.87973	0.276368	14.0383	9.08847e-45	1.21986e-42	65.7057	48.6107	91.6059	905.636	1252.43	1406.59	68.6408	1188.22	17.3107
78	CG14933	362.459	2.56061	0.183388	13.9628	2.63081e-44	3.48582e-42	98.1373	82.491	122.309	659.43	594.154	618.234	100.979	623.939	6.1789
79	CG7568	754.331	1.44113	0.103825	13.8803	8.33658e-44	1.09062e-41	408.976	379.311	422.796	1141.76	1025.88	1147.26	403.694	1104.97	2.73714
80	wkd	1883.42	1.72738	0.124779	13.8435	1.39173e-43	1.79795e-41	893.344	957.484	745.934	2930	2977.18	2796.58	865.587	2901.25	3.35177
81	Traf-like	171.311	4.72465	0.342002	13.8147	2.07841e-43	2.6519e-41	9.68737	6.62874	10.5699	256.285	279.979	464.713	8.96201	333.659	37.2304
82	l(1)G0144	1124.18	2.35385	0.171604	13.7167	8.06105e-43	1.01599e-40	365.172	301.976	403.67	1724.88	1746.13	2203.24	356.939	1891.42	5.29899
83	Sps2	1014.61	2.00572	0.149029	13.4587	2.73857e-41	3.41002e-39	424.138	324.808	441.42	1601.06	1688.42	1607.82	396.789	1632.44	4.11412
84	l(3)L1231	3559.32	1.3088	0.0973715	13.4413	3.46209e-41	4.25961e-39	2162.39	1823.64	2126.06	4999	5110.15	5134.67	2037.36	5081.27	2.49404
85	Ef1alpha48D	82521.4	1.46129	0.108796	13.4315	3.95357e-41	4.80708e-39	43423.4	42485.1	45204	136786	110733	116498	43704.2	121339	2.77637
86	NTPase	1336.82	1.2633	0.0944724	13.3721	8.79756e-41	1.05724e-38	846.592	727.688	772.61	1861.67	1885.05	1927.31	782.297	1891.34	2.41768
87	CG7737	367.635	1.7825	0.134407	13.2619	3.85138e-40	4.57518e-38	153.313	167.928	169.119	515.449	596.291	603.712	163.453	571.818	3.49836
88	CG9281	1965.79	0.953587	0.0719127	13.2603	3.93066e-40	4.61629e-38	1402.56	1299.97	1304.63	2545.57	2601.03	2640.98	1335.72	2595.86	1.94342
89	fng	828.563	1.89425	0.143011	13.2454	4.79446e-40	5.5675e-38	377.808	369	292.434	1383.65	1303.72	1244.77	346.414	1310.71	3.78366
90	alrm	3928.44	3.20654	0.243413	13.1732	1.25095e-39	1.43651e-37	751.403	890.461	468.096	7580.56	7535.93	6344.16	703.32	7153.55	10.1711
91	CR43870	453.241	2.48795	0.18917	13.152	1.65807e-39	1.8831e-37	114.143	148.778	133.886	639.273	807.879	875.486	132.269	774.212	5.85333
92	Lapsyn	298.841	1.62556	0.124162	13.0922	3.64889e-39	4.09905e-37	138.993	145.096	150.999	452.098	470.194	435.669	145.029	452.654	3.12112
93	CG8369	12279.1	3.0824	0.235844	13.0696	4.90952e-39	5.4559e-37	1965.69	3007.24	2219.68	17053	21849.1	27579.9	2397.54	22160.7	9.24309
94	RpL41	26728.3	1.75976	0.134674	13.0668	5.09726e-39	5.60428e-37	10563.4	13173.5	12392	38867.5	38833.7	46539.8	12043	41413.7	3.43882
95	CG2277	860.519	1.60862	0.123189	13.0582	5.70965e-39	6.2115e-37	438.459	416.137	408.2	1241.11	1188.31	1470.9	420.932	1300.11	3.08864
96	RpL7	17915.2	1.79087	0.138163	12.962	2.00821e-38	2.16197e-36	6943.74	7927.23	8922.01	27629.8	25275.1	30793.5	7930.99	27899.4	3.51777
97	Eip75B	5659.06	0.971874	0.0750167	12.9554	2.18886e-38	2.33215e-36	3969.72	3591.3	3882.68	7592.08	7717.59	7200.98	3814.57	7503.55	1.96708
98	alc	1733.74	1.09312	0.0844237	12.948	2.41171e-38	2.54336e-36	1164.17	1118.05	1028.3	2316.64	2391.58	2383.73	1103.51	2363.98	2.14225
99	Cyp28a5	1157.93	1.70528	0.133439	12.7795	2.13574e-37	2.22958e-35	512.588	581.119	520.442	1874.62	1925.66	1533.14	538.05	1777.81	3.30417
100	CG42329	4459.07	4.82581	0.377833	12.7723	2.34021e-37	2.41861e-35	115.827	151.724	341.257	6636.05	11252.6	8256.96	202.936	8715.2	42.9455
101	CR44999	813.047	2.65555	0.208883	12.7131	5.00242e-37	5.11881e-35	240.078	216.539	178.682	1470.04	1671.33	1101.62	211.766	1414.33	6.67872
102	bnb	7363.15	2.71912	0.216469	12.5612	3.44906e-36	3.49471e-34	1767.73	2216.21	1525.09	12375.1	15967.4	10327.4	1836.34	12890	7.01936
103	CR40190	348.269	2.0187	0.160739	12.5589	3.55428e-36	3.56636e-34	131.411	117.108	156.032	596.078	559.958	529.026	134.85	561.688	4.16527
104	Cct2	736.853	1.2982	0.103529	12.5395	4.54018e-36	4.5118e-34	393.392	426.449	452.493	1029.46	1030.15	1089.17	424.111	1049.59	2.47481
105	CG3397	146.961	-5.90048	0.475756	-12.4023	2.53894e-35	2.49904e-33	240.078	330.7	309.547	1.4398	0	0	293.442	0.479934	0.00163553
106	RpL3	22620.7	2.00526	0.161875	12.3877	3.04587e-35	2.96973e-33	8102.43	9143.24	9268.3	31508.7	33462.8	44239	8837.99	36403.5	4.11898
107	Hug	370.408	-2.40365	0.195663	-12.2846	1.09556e-34	1.05819e-32	527.33	672.449	682.011	105.106	108.999	126.551	627.263	113.552	0.181028
108	RpL15	28515.1	1.28419	0.104556	12.2824	1.12661e-34	1.07811e-32	16989.1	15078.9	17495.7	41440.4	37111.1	42975.6	16521.2	40509	2.45194
109	Nacalpha	4898.4	1.71132	0.14031	12.1967	3.23672e-34	3.06895e-32	2079.42	2179.38	2530.74	7092.47	6890.48	8617.94	2263.18	7533.63	3.32878
110	Gs2	33868.3	1.84577	0.151416	12.19	3.51215e-34	3.29982e-32	12714	13999.2	16809.2	54905.5	58028.3	46753.5	14507.5	53229.1	3.66908
111	eIF-4a	16471.9	1.349	0.110674	12.189	3.5582e-34	3.31297e-32	8727.9	8911.97	10064.6	26132.4	22810.8	22183.8	9234.81	23709	2.56735
112	Sirt6	331.399	3.73756	0.306977	12.1754	4.20459e-34	3.87986e-32	38.3283	36.0898	41.273	712.703	788.643	371.356	38.5637	624.234	16.1871
113	olf186-M	970.546	2.27009	0.186982	12.1407	6.42954e-34	5.88047e-32	321.368	267.359	377.497	1432.6	1532.4	1892.05	322.075	1619.02	5.02684
114	CG10175	360.393	-2.28587	0.188468	-12.1287	7.44327e-34	6.74791e-32	640.209	587.748	582.352	145.42	113.274	93.3576	603.436	117.351	0.19447
115	slow	401.933	1.65194	0.136692	12.0851	1.26611e-33	1.13785e-31	205.12	193.706	176.165	587.44	574.919	674.249	191.664	612.202	3.19415
116	Sec71	545.993	-1.40563	0.11641	-12.0748	1.43427e-33	1.27786e-31	832.272	766.724	785.697	302.359	273.567	315.341	794.897	297.089	0.373745
117	Treh	6667.12	1.46891	0.121679	12.072	1.48516e-33	1.31189e-31	3580.96	3682.63	3270.13	8828.87	11107.3	9532.84	3511.24	9822.99	2.79759
118	snRNA:U1:21D	1076.92	-5.98861	0.497173	-12.0453	2.05259e-33	1.76779e-31	787.204	1643.19	4006.5	5.75921	6.41173	12.4477	2145.63	8.20621	0.00382461
119	snRNA:U1:95Ca	1076.92	-5.98861	0.497173	-12.0453	2.05259e-33	1.76779e-31	787.204	1643.19	4006.5	5.75921	6.41173	12.4477	2145.63	8.20621	0.00382461
120	snRNA:U1:95Cb	1076.92	-5.98861	0.497173	-12.0453	2.05259e-33	1.76779e-31	787.204	1643.19	4006.5	5.75921	6.41173	12.4477	2145.63	8.20621	0.00382461
121	CG32521	6635.97	1.33408	0.110817	12.0386	2.22658e-33	1.90179e-31	3562.85	3873.39	3807.68	8867.75	8972.15	10732	3747.97	9523.96	2.54109
122	CG15715	650.621	1.48769	0.12363	12.0334	2.3726e-33	2.00991e-31	318.841	320.389	378.503	987.705	991.682	906.606	339.244	961.997	2.83571
123	CG16717	297.129	1.55572	0.129835	11.9822	4.40379e-33	3.70026e-31	145.732	162.036	141.435	436.26	461.645	435.669	149.734	444.525	2.96875
124	magu	392.512	-1.53179	0.127995	-11.9676	5.2543e-33	4.37929e-31	606.093	573.018	574.802	194.373	217.999	188.79	584.637	200.387	0.342755
125	Papss	1046.11	-1.23615	0.103658	-11.9252	8.74225e-33	7.22809e-31	1379.82	1583.53	1453.61	636.393	613.389	609.936	1472.32	619.906	0.42104
126	CG14661	2256.76	-2.21556	0.186296	-11.8927	1.29122e-32	1.05911e-30	4176.1	4054.58	2988.26	886.919	675.369	759.308	3739.65	773.865	0.206935
127	CG10513	810.03	2.16331	0.181945	11.8899	1.336e-32	1.08721e-30	282.619	346.904	234.048	1434.04	1359.29	1203.28	287.857	1332.2	4.628
128	CR32218	65.9974	6.09842	0.516125	11.8158	3.23531e-32	2.61226e-30	0	0	0	116.624	188.078	91.2829	0	131.995	#DIV/0!
129	7B2	2608.9	-1.12565	0.0954079	-11.7983	3.98359e-32	3.19151e-30	3511.46	3594.25	3640.08	1506.03	1600.8	1800.76	3581.93	1635.86	0.456699
130	cue	578.576	6.46944	0.54848	11.7952	4.13166e-32	3.28467e-30	0	0	0.503329	1851.59	1384.93	234.431	0.167776	1156.98	6895.99
131	Obp99b	400.126	-4.2071	0.356795	-11.7914	4.32546e-32	3.41249e-30	852.489	981.79	476.149	31.6757	19.2352	39.4176	770.143	30.1095	0.039096
132	ogre	3011.1	0.840641	0.0715393	11.7508	6.99788e-32	5.47902e-30	2220.09	2152.13	2094.86	4031.45	3889.79	3678.29	2155.69	3866.51	1.79363
133	Tep4	1399.8	-2.64604	0.225434	-11.7375	8.18323e-32	6.35893e-30	2237.78	1876.67	3193.12	348.432	356.92	385.878	2435.86	363.743	0.149329
134	RpL40	10957.7	1.79692	0.153369	11.7163	1.05118e-31	8.10743e-30	4221.17	4567.2	5670.5	16085.5	16127.6	19074	4819.62	17095.7	3.5471
135	CG4404	1095.73	1.54405	0.131829	11.7125	1.09962e-31	8.41823e-30	601.459	547.239	511.886	1445.56	1682.01	1786.24	553.528	1637.94	2.95909
136	Mob4	1016.03	1.38427	0.118526	11.6791	1.62977e-31	1.2385e-29	526.909	545.03	603.491	1333.26	1502.48	1585	558.477	1473.58	2.63857
137	CG7341	289.904	2.15171	0.184556	11.6589	2.06748e-31	1.55967e-29	107.825	98.6945	104.189	564.403	397.528	466.788	103.569	476.239	4.59826
138	CG42258	3282.67	0.974738	0.0837123	11.6439	2.46491e-31	1.84601e-29	2249.16	2145.5	2228.74	4012.73	4533.1	4526.8	2207.8	4357.54	1.9737
139	Arc1	7852.45	1.63537	0.140485	11.6409	2.55358e-31	1.88509e-29	4024.47	3596.46	3717.59	13541.3	10023.7	12211.2	3779.51	11925.4	3.15528
140	Ref1	779.356	1.27471	0.109502	11.6409	2.55304e-31	1.88509e-29	457.834	417.611	482.692	1062.57	1072.9	1182.53	452.712	1106	2.44305
141	CG5404	576.938	2.15217	0.185263	11.6168	3.38491e-31	2.48106e-29	227.021	229.06	161.569	976.186	1013.05	854.74	205.883	947.994	4.60452
142	CR45145	115.585	-5.77947	0.499161	-11.5784	5.30528e-31	3.86127e-29	278.828	203.281	211.398	0	0	0	231.169	0	0
143	Tctp	15648.2	1.57013	0.135681	11.5723	5.69633e-31	4.11689e-29	6966.06	7449.97	8991.97	24004.4	21434.4	25042.6	7802.67	23493.8	3.011
144	l(1)G0148	869.551	1.62096	0.140189	11.5626	6.37181e-31	4.5731e-29	457.834	402.143	405.683	1481.56	1318.68	1151.41	421.887	1317.22	3.1222
145	CG9928	3219.26	-2.53361	0.219205	-11.5582	6.71115e-31	4.78343e-29	4161.36	6406.31	6046.99	768.855	1081.45	850.591	5538.22	900.297	0.162561
146	Swip-1	787.427	-1.49486	0.129502	-11.5431	7.99781e-31	5.66146e-29	1103.52	1285.24	1111.35	418.983	371.881	433.594	1166.7	408.152	0.349834
147	CG12355	964.794	1.89311	0.164064	11.5388	8.40513e-31	5.90932e-29	374.017	462.539	367.933	1297.26	1656.36	1630.65	401.496	1528.09	3.80599
148	klu	204.172	1.72165	0.149327	11.5294	9.37782e-31	6.54864e-29	87.6075	100.168	94.1225	315.317	326.998	300.819	93.9659	314.378	3.34566
149	kibra	854.438	1.40239	0.121863	11.5079	1.20366e-30	8.34886e-29	501.637	448.545	444.439	1140.32	1220.37	1371.32	464.874	1244	2.676
150	Cyp12d1-d	150.131	-5.84406	0.50946	-11.4711	1.84311e-30	1.2699e-28	227.864	422.766	250.155	0	0	0	300.262	0	0
151	NtR	253.982	-2.29925	0.200927	-11.4432	2.54311e-30	1.7406e-28	453.201	457.383	366.423	84.9484	74.8036	87.1337	425.669	82.2952	0.193331
152	RpL21	26418.6	1.36768	0.119623	11.4333	2.85033e-30	1.93804e-28	12587.7	15761.7	15623.8	38651.5	36578.9	39307.7	14657.7	38179.4	2.60473
153	CG34439	844.893	1.71571	0.150085	11.4315	2.90873e-30	1.96482e-28	351.694	423.503	391.087	1121.61	1325.09	1456.38	388.761	1301.03	3.34659
154	Lsd-1	1184.22	-2.5602	0.224408	-11.4087	3.78441e-30	2.53973e-28	1842.71	2513.76	1775.24	316.757	256.469	400.4	2043.9	324.542	0.158785
155	ktub	292.13	1.85444	0.162742	11.3949	4.43095e-30	2.95445e-28	133.096	120.79	117.276	401.705	519.35	460.564	123.721	460.54	3.72242
156	CG33158	543.342	2.44764	0.21487	11.3912	4.62453e-30	3.06375e-28	182.375	160.563	137.409	718.462	959.623	1101.62	160.116	926.568	5.78687
157	CG4847	1867.2	-1.80211	0.158621	-11.3611	6.52951e-30	4.29825e-28	2751.63	3039.64	2960.58	882.599	647.585	921.128	2917.29	817.104	0.28009
158	Got1	3721.22	1.98774	0.175061	11.3545	7.04052e-30	4.6053e-28	1383.61	1223.37	1781.78	6558.3	5980.01	5400.22	1462.92	5979.51	4.08738
159	CG34340	434.665	1.51006	0.133313	11.3272	9.62325e-30	6.25512e-28	234.603	212.856	221.465	573.042	668.958	697.07	222.975	646.356	2.89879
160	Pdp	695.215	1.4347	0.126885	11.3072	1.20951e-29	7.81266e-28	361.381	398.461	356.86	901.317	1055.8	1097.47	372.234	1018.2	2.73536
161	foxo	1290.96	1.26829	0.112374	11.2864	1.53175e-29	9.83272e-28	759.827	723.269	777.643	1971.09	1895.74	1618.2	753.58	1828.34	2.42621
162	nrv2	7584.97	2.17842	0.193673	11.248	2.37006e-29	1.51201e-27	3214.52	2655.91	2094.35	14301.6	12158.8	11084.7	2654.93	12515	4.71387
163	CG43093	252.944	-1.90819	0.169713	-11.2437	2.48818e-29	1.57763e-27	376.965	435.287	393.1	103.666	111.137	97.5068	401.784	104.103	0.259102
164	RpL10	25529.2	1.40774	0.125227	11.2416	2.54825e-29	1.60587e-27	12582.6	13597	15427.5	38431.2	33289.7	39847.1	13869.1	37189.3	2.68146
165	Paip2	2665.84	1.25152	0.111525	11.2219	3.18392e-29	1.99429e-27	1613.16	1511.35	1580.96	3824.12	4139.84	3325.6	1568.49	3763.19	2.39924
166	RpL10Ab	13275.8	1.87528	0.167895	11.1693	5.76138e-29	3.58698e-27	4781.77	6052.04	5884.42	20970.7	17572.4	24393.3	5572.74	20978.8	3.76454
167	CR45054	229.47	2.94174	0.264195	11.1347	8.49955e-29	5.26005e-27	45.9097	46.4012	51.3396	302.359	542.86	387.952	47.8835	411.057	8.58453
168	Men	3691.26	-1.43534	0.129203	-11.1092	1.13154e-28	6.96098e-27	4848.74	5500.38	5871.33	2008.53	1756.82	2161.75	5406.82	1975.7	0.365408
169	jar	1454.79	-1.3557	0.122061	-11.1068	1.16282e-28	7.11108e-27	2176.71	1998.93	2123.04	924.354	762.996	742.711	2099.56	810.02	0.385805
170	betaCOP	504.721	-1.28791	0.116139	-11.0894	1.41216e-28	8.58512e-27	719.814	724.006	713.217	313.877	260.744	296.67	719.012	290.43	0.403929
171	CG1662	696.968	1.93941	0.175049	11.0793	1.58149e-28	9.55831e-27	307.469	231.269	305.017	1183.52	957.486	1197.05	281.252	1112.69	3.95619
172	Rh2	4371.91	1.06702	0.096413	11.0672	1.81028e-28	1.08775e-26	2971.5	2686.11	2786.43	5442.46	5982.15	6362.84	2814.68	5929.15	2.10651
173	CG9471	254.356	1.85467	0.167596	11.0663	1.82792e-28	1.092e-26	97.7161	103.114	122.812	380.108	382.567	439.818	107.881	400.831	3.7155
174	yps	13707.3	1.67617	0.151678	11.0509	2.17053e-28	1.28922e-26	6327.96	5376.64	7616.37	19951.4	21017.7	21953.5	6440.33	20974.2	3.2567
175	aop	1096.67	1.22872	0.111235	11.0461	2.28883e-28	1.35172e-26	658.741	603.952	695.601	1668.73	1515.31	1437.71	652.765	1540.58	2.36009
176	CG15537	277.284	-1.87444	0.169806	-11.0387	2.48518e-28	1.45933e-26	433.405	402.143	478.163	112.305	111.137	126.551	437.904	116.664	0.266415
177	CG17549	3763.24	-1.71801	0.155873	-11.0219	2.99729e-28	1.75011e-26	5067.76	6860.01	5472.19	1822.79	1555.91	1800.76	5799.99	1726.49	0.297671
178	CG31955	132.151	2.28441	0.207317	11.0189	3.09788e-28	1.79869e-26	44.6461	50.0838	35.7364	228.929	209.45	224.058	43.4888	220.812	5.07745
179	GstE1	273.168	1.69245	0.153712	11.0106	3.39873e-28	1.96234e-26	115.406	145.096	122.812	420.422	397.528	437.743	127.771	418.564	3.27589
180	wrapper	805.25	1.72999	0.157969	10.9514	6.54028e-28	3.75521e-26	417.821	350.587	331.19	1137.44	1173.35	1421.11	366.533	1243.97	3.39388
181	CDC45L	38.6825	5.6754	0.519069	10.9338	7.94453e-28	4.51136e-26	0	0	0	89.2678	59.8429	82.9845	0	77.365	#DIV/0!
182	CG6018	38.2012	5.67135	0.518697	10.9338	7.94169e-28	4.51136e-26	0	0	0	87.828	81.2153	60.1638	0	76.4023	#DIV/0!
183	CG5254	634.502	1.65409	0.151637	10.9082	1.05288e-27	5.94617e-26	300.73	291.664	311.057	819.248	968.172	1116.14	301.151	967.854	3.21385
184	CG17385	781.734	1.49152	0.136966	10.8897	1.28996e-27	7.2455e-26	408.554	389.623	417.763	989.145	1201.13	1284.18	405.313	1158.15	2.85743
185	CG13822	276.994	2.40557	0.221136	10.8782	1.4635e-27	8.1758e-26	81.7109	104.587	65.9361	488.093	512.939	408.699	84.0779	469.91	5.58899
186	Cyp28c1	136.554	2.18465	0.20099	10.8694	1.61215e-27	8.95785e-26	45.4885	53.7664	43.7896	211.651	209.45	255.177	47.6815	225.426	4.72775
187	CG14191	99.1825	-5.36381	0.493583	-10.8671	1.65372e-27	9.1397e-26	247.66	172.347	173.648	1.4398	0	0	197.885	0.479934	0.00242532
188	glo	910.604	-1.18055	0.108689	-10.8617	1.75385e-27	9.64148e-26	1215.55	1302.92	1281.48	567.282	600.566	495.832	1266.65	554.56	0.437817
189	AdSS	1987.7	0.979301	0.0902263	10.8538	1.91236e-27	1.04573e-25	1288.84	1283.03	1429.96	2567.17	2566.83	2790.35	1333.94	2641.45	1.98018
190	hiw	704.124	-2.43762	0.224911	-10.8381	2.27056e-27	1.23507e-25	1429.94	992.838	1175.27	177.096	262.881	186.715	1199.35	208.897	0.174175
191	CG6465	443.083	2.50778	0.23221	10.7997	3.45466e-27	1.86932e-25	107.403	167.192	101.672	679.587	814.29	788.353	125.422	760.743	6.06545
192	corto	3593.16	1.27923	0.11879	10.7688	4.83362e-27	2.60185e-25	2036.88	1984.2	2228.24	4470.59	5353.8	5485.27	2083.11	5103.22	2.44981
193	t	2713.96	-2.60809	0.242563	-10.7522	5.7855e-27	3.09809e-25	4745.13	3790.17	5608.59	944.511	579.193	616.16	4714.63	713.288	0.151292
194	CG32267	514.133	1.49447	0.139083	10.7452	6.24418e-27	3.32647e-25	244.711	301.976	254.181	709.823	760.859	813.248	266.956	761.31	2.85182
195	CG6908	568.741	-1.68239	0.156996	-10.7161	8.55508e-27	4.53419e-25	843.644	999.466	772.107	270.683	269.293	257.252	871.739	265.743	0.304842
196	Lrrk	260.899	-2.64393	0.246775	-10.7139	8.75665e-27	4.61735e-25	523.118	397.724	446.453	86.3882	59.8429	51.8653	455.765	66.0321	0.144882
197	bon	327.788	-1.96505	0.183524	-10.7073	9.40671e-27	4.93494e-25	583.769	497.892	491.249	109.425	147.47	136.924	524.303	131.273	0.250376
198	l(1)G0193	886.356	2.55459	0.238706	10.7018	9.97724e-27	5.20782e-25	243.027	305.658	177.675	1274.23	1778.19	1539.36	242.12	1530.59	6.32162
199	Hlc	1744.91	1.56356	0.146864	10.6463	1.81342e-26	9.41796e-25	937.99	906.664	768.583	2283.53	2628.81	2943.87	871.079	2618.74	3.00631
200	List	525.044	2.548	0.239416	10.6426	1.88848e-26	9.75871e-25	98.5585	179.712	154.522	849.484	948.937	919.053	144.264	905.825	6.27892
201	CG45087	5621.52	-2.69063	0.253878	-10.5981	3.04073e-26	1.55574e-24	6761.79	9196.27	13586.9	1310.22	1438.37	1435.63	9848.31	1394.74	0.141622
202	Pepck	5621.52	-2.69063	0.253878	-10.5981	3.04073e-26	1.55574e-24	6761.79	9196.27	13586.9	1310.22	1438.37	1435.63	9848.31	1394.74	0.141622
203	CG30151	256.434	-1.99653	0.188418	-10.5963	3.10056e-26	1.57854e-24	391.286	453.7	394.107	97.9066	83.3525	118.253	413.031	99.8374	0.241719
204	CG1537	428.102	2.57577	0.243253	10.5888	3.35776e-26	1.7011e-24	101.086	144.359	100.162	561.523	839.937	821.546	115.202	741.002	6.43218
205	CG9231	559.884	1.14301	0.107979	10.5854	3.48161e-26	1.75524e-24	328.949	338.802	374.477	765.975	754.447	796.651	347.409	772.358	2.22319
206	CG6356	1501.13	1.31804	0.124548	10.5826	3.58893e-26	1.80056e-24	906.401	759.359	891.899	2043.08	2038.93	2367.13	852.553	2149.71	2.5215
207	Ilp2	579.723	-2.21199	0.20913	-10.5771	3.80424e-26	1.89936e-24	865.124	845.532	1176.78	228.929	175.254	186.715	962.48	196.966	0.204644
208	eIF3-S9	3665.78	0.8974	0.0849294	10.5664	4.26451e-26	2.11893e-24	2475.33	2629.4	2566.98	5091.14	4806.66	4425.15	2557.24	4774.32	1.86698
209	CR45018	1092.42	2.27982	0.216513	10.5297	6.30447e-26	3.11754e-24	304.099	455.173	313.071	2074.76	1517.44	1889.97	357.448	1827.39	5.11233
210	mt:ND5	19586.1	-1.76638	0.168047	-10.5112	7.66952e-26	3.7745e-24	31219	28663.4	31442.5	10057	6815.67	9319.16	30441.6	8730.62	0.286799
211	CG14591	1246.88	0.87793	0.0835816	10.5039	8.29062e-26	4.06083e-24	873.969	902.981	855.156	1601.06	1532.4	1715.7	877.369	1616.39	1.84231
212	chp	6824.73	-1.89649	0.180747	-10.4925	9.35269e-26	4.55944e-24	13426.3	8613.68	10445.1	2865.21	2859.63	2738.49	10828.3	2821.11	0.26053
213	bbc	2316.98	1.33775	0.127973	10.4534	1.41401e-25	6.86093e-24	1484.27	1289.66	1136.01	3242.44	3423.87	3325.6	1303.32	3330.64	2.55551
214	CG15382	167.585	1.92277	0.184106	10.4438	1.56345e-25	7.55061e-24	77.499	58.9221	66.9428	267.803	252.195	282.147	67.7879	267.382	3.94439
215	CG12768	264.128	1.72925	0.165785	10.4306	1.79701e-25	8.63821e-24	132.254	113.425	115.262	463.617	384.704	375.505	120.314	407.942	3.39065
216	Spn27A	691.079	-1.27124	0.122088	-10.4125	2.17515e-25	1.04075e-23	899.241	1000.2	1039.88	393.066	382.567	431.519	979.774	402.384	0.410691
217	Pfrx	1729.21	1.8474	0.177657	10.3987	2.51371e-25	1.1972e-23	734.134	592.167	878.812	2999.11	2656.6	2514.43	735.038	2723.38	3.70509
218	rdhB	1447.73	-1.75804	0.169209	-10.3897	2.76108e-25	1.30898e-23	2107.21	2434.96	2204.58	784.693	615.526	539.399	2248.92	646.539	0.287489
219	CtBP	4287.88	0.930616	0.0897503	10.3689	3.43305e-25	1.62012e-23	2716.25	2997.66	3117.62	5371.91	5853.91	5669.92	2943.85	5631.91	1.91311
220	CG4325	167.108	-2.57496	0.249318	-10.328	5.26383e-25	2.47281e-23	251.029	315.233	303.507	48.9533	32.0587	51.8653	289.923	44.2924	0.152773
221	Dok	210.919	1.42589	0.138164	10.3203	5.70679e-25	2.66877e-23	110.352	116.371	113.249	298.039	316.312	311.192	113.324	308.514	2.72241
222	cnc	3657.19	1.06076	0.102799	10.3187	5.79972e-25	2.70001e-23	2539.36	2098.36	2444.17	4950.04	5052.45	4858.74	2360.63	4953.74	2.09849
223	CR45136	32.8831	5.43201	0.527421	10.2992	7.10626e-25	3.29342e-23	0	0	0	51.8329	79.0781	66.3876	0	65.7662	#DIV/0!
224	boss	1074.32	-1.69086	0.164236	-10.2953	7.39824e-25	3.41343e-23	1958.11	1576.9	1411.84	495.292	483.017	520.728	1648.95	499.679	0.303028
225	CG30054	412.562	-2.63497	0.25599	-10.2933	7.55764e-25	3.47148e-23	694.964	578.91	884.852	118.064	121.823	76.7607	719.575	105.549	0.146683
226	slp2	203.45	1.97476	0.191932	10.2888	7.91452e-25	3.61932e-23	94.7678	70.7065	73.486	299.479	344.096	338.162	79.6534	327.246	4.10837
227	CG42489	1299.58	3.36158	0.327058	10.2782	8.83406e-25	4.02203e-23	133.517	300.503	142.442	2155.39	2953.67	2111.96	192.154	2407	12.5264
228	Tig	602.538	-2.76408	0.268976	-10.2763	9.01442e-25	4.08614e-23	1276.21	1070.91	847.606	177.096	94.0388	149.372	1064.91	140.169	0.131625
229	St1	646.786	-2.17871	0.212134	-10.2705	9.57213e-25	4.32e-23	1054.66	1271.24	879.819	204.452	198.764	271.774	1068.57	224.997	0.210558
230	pnt	554.719	1.5932	0.155202	10.2653	1.00957e-24	4.53647e-23	314.208	254.102	247.638	859.562	897.643	755.159	271.982	837.455	3.07908
231	lawc	592.212	1.68379	0.164353	10.245	1.24679e-24	5.57819e-23	303.257	262.203	261.731	760.216	1032.29	933.576	275.73	908.694	3.29559
232	CG3703	277.802	-1.68042	0.164066	-10.2423	1.2813e-24	5.70787e-23	463.309	391.096	421.286	123.823	130.372	136.924	425.23	130.373	0.306594
233	eIF-3p40	1824.64	1.27156	0.124305	10.2294	1.46485e-24	6.49751e-23	977.161	1079.75	1127.46	2349.76	2513.4	2900.31	1061.46	2587.82	2.43799
234	CG9747	994.684	-1.30239	0.127333	-10.2282	1.48231e-24	6.54685e-23	1348.65	1479.68	1429.45	554.324	651.86	504.131	1419.26	570.105	0.401691
235	S6k	3524.89	1.12835	0.110331	10.2269	1.50271e-24	6.60873e-23	2030.14	2102.05	2476.38	4987.48	4663.47	4889.86	2202.85	4846.94	2.2003
236	Rac1	1322.77	0.908634	0.0890365	10.2052	1.87972e-24	8.23174e-23	921.985	928.76	904.482	1853.03	1722.62	1605.75	918.409	1727.13	1.88057
237	inaC	3387.93	-2.35103	0.230433	-10.2027	1.9293e-24	8.41323e-23	6119.47	4392.64	6660.05	1297.26	824.976	1033.16	5724.05	1051.8	0.183751
238	CG43739	106213	3.04278	0.298398	10.1971	2.04377e-24	8.83339e-23	31030.3	13784.1	15668.6	182198	190785	203810	20161	192265	9.53645
239	Ssadh	2379.14	1.36756	0.134117	10.1967	2.05129e-24	8.83339e-23	1320.43	1413.39	1218.56	3039.42	3366.16	3916.87	1317.46	3440.82	2.6117
240	sky	106213	3.04278	0.298398	10.1971	2.04377e-24	8.83339e-23	31030.3	13784.1	15668.6	182198	190785	203810	20161	192265	9.53645
241	mmd	17028.3	1.98497	0.194735	10.1932	2.12673e-24	9.12022e-23	7980.71	6754.68	5260.29	23179.4	30765.6	28229.2	6665.23	27391.4	4.1096
242	Sirup	2081.05	2.30604	0.226378	10.1867	2.27401e-24	9.71154e-23	561.025	694.544	741.907	2614.68	3432.42	4441.74	665.826	3496.28	5.25105
243	CG10654	587.883	2.09683	0.206	10.1788	2.46694e-24	1.04491e-22	200.908	229.796	213.411	715.582	1049.39	1118.22	214.705	961.062	4.47619
244	TfIIA-S	448.042	1.84466	0.18122	10.1791	2.45898e-24	1.04491e-22	195.853	174.557	199.822	578.801	703.154	836.069	190.077	706.008	3.71432
245	CG5909	120.172	-2.60734	0.25636	-10.1706	2.68284e-24	1.13172e-22	207.226	212.856	208.378	35.9951	19.2352	37.343	209.487	30.8578	0.147302
246	CG4502	1001.42	1.05022	0.103334	10.1633	2.89138e-24	1.21473e-22	662.532	670.976	616.075	1337.58	1468.29	1253.07	649.861	1352.98	2.08195
247	kl-5	983.071	-2.41339	0.237741	-10.1514	3.26772e-24	1.36728e-22	1842.71	1513.56	1664.51	313.877	194.489	369.281	1673.59	292.549	0.174803
248	AttB	104.402	-3.13669	0.309324	-10.1405	3.65368e-24	1.52261e-22	215.228	177.503	178.682	17.2776	12.8235	24.8953	190.471	18.3322	0.0962464
249	l(1)G0156	4497.12	1.33232	0.131576	10.1259	4.24172e-24	1.76057e-22	2537.67	2172.02	2897.16	6388.41	6313.42	6674.03	2535.62	6458.62	2.54716
250	CG18577	34.5193	5.10927	0.504823	10.1209	4.46316e-24	1.83307e-22	0	1.47305	0	70.5504	79.0781	56.0145	0.491018	68.5476	139.603
251	CG34120	2391.72	-1.38978	0.13732	-10.1208	4.46961e-24	1.83307e-22	3607.91	3709.88	3106.04	1324.62	1143.43	1458.45	3474.61	1308.83	0.376684
252	Obp44a	19952.3	2.45246	0.242304	10.1214	4.43822e-24	1.83307e-22	5060.6	7969.95	4339.2	33461	30789.1	38094	5789.92	34114.7	5.89209
253	Cat	3009.57	-1.79208	0.177136	-10.1169	4.64696e-24	1.89827e-22	3735.96	5286.79	5078.09	1483	1226.78	1246.84	4700.28	1318.87	0.280595
254	CG12728	433.455	1.98967	0.197059	10.0968	5.70577e-24	2.32162e-22	164.264	140.677	201.332	682.467	609.115	802.875	168.757	698.152	4.13702
255	CG18081	685.597	1.26452	0.125473	10.078	6.91304e-24	2.80181e-22	387.916	366.79	444.439	935.872	1040.84	937.725	399.715	971.478	2.43043
256	noc	1258.25	1.32266	0.131339	10.0706	7.44927e-24	3.00735e-22	780.465	614.263	741.404	1687.45	1838.03	1887.9	712.044	1804.46	2.5342
257	cact	2544.49	0.833207	0.0827668	10.0669	7.73613e-24	3.11101e-22	1852.82	1878.14	1749.57	3340.34	3406.77	3039.31	1826.84	3262.14	1.78567
258	CG11099	571.257	-1.81322	0.180449	-10.0483	9.34217e-24	3.7423e-22	998.221	763.041	926.629	285.081	220.136	234.431	895.964	246.549	0.275178
259	CG14495	197.462	2.4667	0.246057	10.0249	1.18425e-23	4.72557e-22	46.7521	48.6107	74.4927	361.391	354.783	298.744	56.6185	338.306	5.97518
260	Tdc1	80.5892	-4.76403	0.476829	-9.99107	1.66775e-23	6.62929e-22	197.538	153.198	127.846	2.87961	0	2.07461	159.527	1.65141	0.0103519
261	CG34253	315.478	-3.24371	0.325159	-9.97576	1.94602e-23	7.70581e-22	567.343	746.838	425.313	33.1155	68.3918	51.8653	579.831	51.1242	0.0881708
262	CG30197	3769.13	2.24498	0.225242	9.96697	2.1262e-23	8.38712e-22	1302.74	1411.18	1041.39	4574.25	6636.15	7649.1	1251.77	6286.5	5.02208
263	CG42445	190.043	1.62236	0.162951	9.95614	2.37093e-23	9.31696e-22	89.2923	96.485	89.5926	280.762	322.724	261.401	91.7899	288.296	3.14082
264	CG10205	521.525	-1.88707	0.189652	-9.95018	2.51723e-23	9.85439e-22	868.494	942.754	670.938	230.368	198.764	217.834	827.395	215.656	0.260644
265	RpL4	23986.6	2.46761	0.248093	9.94632	2.61689e-23	1.02059e-21	5053.86	7908.08	7654.12	35849.7	34003.6	53450.3	6872.02	41101.2	5.98094
266	Psf3	4219.25	1.65681	0.167003	9.92084	3.37884e-23	1.31279e-21	1993.49	1705.8	2290.15	5747.69	6089.01	7489.35	1996.48	6442.02	3.22669
267	CG8636	1805.69	1.53858	0.155283	9.90828	3.83191e-23	1.48325e-21	835.22	1045.87	858.176	2757.22	2325.32	3012.34	913.088	2698.29	2.95513
268	AP-2mu	499.289	-1.43546	0.144903	-9.90635	3.90647e-23	1.50647e-21	716.866	690.862	789.723	287.961	282.116	228.207	732.484	266.095	0.363277
269	egr	412.08	1.49452	0.151063	9.8934	4.44662e-23	1.7084e-21	230.391	226.114	184.218	649.351	562.095	620.309	213.574	610.585	2.85889
270	CG9603	3998.36	1.16781	0.118308	9.87096	5.56276e-23	2.1293e-21	2172.5	2549.12	2627.38	5158.81	5501.27	5981.11	2449.66	5547.06	2.26442
271	CG9338	712.524	1.66831	0.169047	9.8689	5.67832e-23	2.16552e-21	318.42	352.06	334.21	935.872	1013.05	1321.53	334.897	1090.15	3.25519
272	CG14215	212.804	-1.88137	0.190808	-9.85999	6.20571e-23	2.35794e-21	372.332	322.599	315.587	84.9484	100.451	80.9099	336.839	88.7696	0.263537
273	CG15309	1511.15	1.29052	0.131131	9.84145	7.46261e-23	2.82513e-21	941.781	767.461	898.442	1937.97	2216.32	2304.89	869.228	2153.06	2.47698
274	Cyp4p1	1333.64	-3.53414	0.361023	-9.78925	1.25221e-22	4.72319e-21	3036.36	3250.29	1220.57	175.656	194.489	124.477	2502.41	164.874	0.0658861
275	CG33521	1445.4	1.14555	0.117275	9.76803	1.5443e-22	5.80378e-21	932.515	841.113	908.509	1760.88	2098.77	2130.63	894.046	1996.76	2.2334
276	Arf51F	2509.97	1.57865	0.161822	9.75552	1.74705e-22	6.54195e-21	1433.31	1174.76	1111.85	3996.89	4137.71	3205.28	1239.97	3779.96	3.04842
277	CG8547	1960.66	1.00826	0.103376	9.75337	1.78436e-22	6.65753e-21	1301.06	1233.68	1355.46	2444.79	2539.05	2889.93	1296.73	2624.59	2.024
278	Lsp1beta	1027.06	-4.07487	0.418443	-9.73817	2.07258e-22	7.70507e-21	2104.27	1431.07	2407.42	115.184	23.5097	80.9099	1980.92	73.2013	0.0369532
279	Cyp313a1	924.514	-2.51998	0.258991	-9.72999	2.24614e-22	8.32038e-21	1286.74	1393.51	2103.92	279.322	290.665	192.939	1594.72	254.309	0.159469
280	alpha-Est10	257.693	-2.23541	0.229917	-9.72268	2.41354e-22	8.90853e-21	439.301	420.557	431.856	110.865	85.4898	58.0891	430.571	84.8146	0.196981
281	verm	263.498	-1.45208	0.149566	-9.70864	2.77e-22	1.01879e-20	392.549	387.413	383.537	145.42	151.744	120.328	387.833	139.164	0.358825
282	RhoGEF2	1429.13	0.750268	0.0772835	9.70799	2.78772e-22	1.02167e-20	1106.05	1033.35	1053.97	1864.54	1784.6	1732.3	1064.45	1793.82	1.6852
283	CG9328	2166.26	1.09886	0.113376	9.69213	3.25677e-22	1.18935e-20	1432.47	1255.78	1425.93	2688.11	2990.01	3205.28	1371.39	2961.13	2.15922
284	CG1970	2486.87	-1.45602	0.150724	-9.66014	4.45238e-22	1.61549e-20	3243.58	4142.96	3593.77	1212.31	1502.48	1226.1	3660.11	1313.63	0.358905
285	fu12	574.145	1.70053	0.176037	9.66009	4.4549e-22	1.61549e-20	310.417	259.994	222.975	813.489	987.407	850.591	264.462	883.829	3.34199
286	Nap1	4185.11	1.47441	0.153201	9.62405	6.32893e-22	2.28704e-20	2029.72	1975.36	2556.41	5423.74	6490.81	6634.61	2187.16	6183.05	2.82698
287	Sdr	523.809	1.45835	0.151542	9.6234	6.36886e-22	2.29346e-20	315.05	251.156	260.221	711.263	758.722	846.442	275.476	772.142	2.80294
288	Rh5	2057.95	-1.24563	0.129645	-9.60801	7.39673e-22	2.65435e-20	2787.86	2995.45	2923.84	1066.89	1171.21	1402.44	2902.38	1213.51	0.41811
289	CG12014	140.472	1.87906	0.19563	9.60516	7.60374e-22	2.71919e-20	56.8607	58.1856	59.3928	188.614	230.822	248.953	58.1464	222.797	3.83165
290	CG12116	5006.63	1.98533	0.20798	9.54575	1.35132e-21	4.81582e-20	1713.4	1788.29	2350.04	8267.35	6304.87	9615.83	1950.58	8062.68	4.13349
291	SP2637	1511.96	0.775969	0.0813031	9.54414	1.37237e-21	4.87403e-20	1129.63	1095.95	1111.85	1867.42	2047.48	1819.43	1112.48	1911.45	1.71819
292	pix	3551.06	0.822619	0.0862833	9.53392	1.51447e-21	5.36027e-20	2575.16	2527.02	2579.56	4590.09	4163.35	4871.19	2560.58	4541.54	1.77364
293	ATPsyn-Cf6	3150.78	1.40925	0.147991	9.52249	1.69072e-21	5.96369e-20	1582.41	1758.83	1772.72	3949.38	4439.06	5402.29	1704.65	4596.91	2.69668
294	CG11791	2134.09	1.85811	0.195336	9.51239	1.86326e-21	6.54991e-20	1092.15	771.88	826.466	2775.94	3545.69	3792.39	896.831	3371.34	3.75917
295	Apoltp	2174.35	-1.51257	0.159209	-9.50057	2.08743e-21	7.31309e-20	2906.21	2932.11	3870.1	1179.2	1021.6	1136.89	3236.14	1112.56	0.343793
296	repo	1052.81	1.60238	0.168685	9.49925	2.11413e-21	7.38159e-20	561.025	526.616	452.493	1881.82	1515.31	1379.62	513.378	1592.25	3.10151
297	CG41087	119.518	-3.42946	0.362119	-9.47053	2.78431e-21	9.68884e-20	250.187	175.293	244.618	17.2776	23.5097	6.22384	223.366	15.6704	0.0701556
298	Sara	588.553	-1.07919	0.114015	-9.46534	2.92602e-21	1.01478e-19	829.744	755.676	818.413	397.386	348.371	381.729	801.278	375.828	0.469036
299	CG4287	1127.49	0.992756	0.105142	9.44203	3.65621e-21	1.26378e-19	688.646	750.52	815.393	1462.84	1485.39	1562.18	751.52	1503.47	2.00057
300	CG42764	68.065	3.79109	0.401683	9.438	3.79969e-21	1.30899e-19	2.94833	9.57484	7.04661	102.226	151.744	134.85	6.52326	129.607	19.8684
301	Lamp1	8268.89	1.02747	0.109013	9.42527	4.28992e-21	1.47297e-19	5470	5458.4	5334.78	10579.7	12586.2	10184.3	5421.06	11116.7	2.05066
302	CG34367	139.449	2.13341	0.226409	9.42284	4.3905e-21	1.50251e-19	50.1216	58.9221	39.763	201.572	241.509	244.804	49.6022	229.295	4.62268
303	sty	2646.34	1.13044	0.119995	9.42071	4.48053e-21	1.52826e-19	1834.7	1625.51	1489.85	3468.49	3936.8	3522.69	1650.02	3642.66	2.20764
304	Pu	2159.41	-1.9306	0.20499	-9.41804	4.59584e-21	1.56243e-19	3957.92	3450.63	2944.47	1072.65	839.937	690.846	3451.01	867.812	0.251466
305	CG7414	3304.06	1.32587	0.140794	9.4171	4.63699e-21	1.57126e-19	1773.21	1717.58	2109.96	4558.42	4304.41	5360.8	1866.92	4741.21	2.5396
306	pdgy	2955.59	0.771363	0.0819581	9.41167	4.88305e-21	1.64923e-19	2298.86	2202.21	2037.98	3599.51	3817.12	3777.87	2179.68	3731.5	1.71195
307	Sdc	9667.8	0.681914	0.0724882	9.40725	5.0931e-21	1.71457e-19	7738.1	7395.46	7113.05	11381.6	12451.6	11926.9	7415.54	11920.1	1.60744
308	Mtl	532.943	1.12748	0.119918	9.4021	5.34825e-21	1.79462e-19	361.381	309.341	327.667	780.373	703.154	715.741	332.796	733.089	2.20282
309	CG5009	694.74	-1.36693	0.145403	-9.40093	5.40852e-21	1.80896e-19	943.887	954.538	1118.9	413.223	401.802	336.087	1005.78	383.704	0.381501
310	CG8757	127.847	-3.11464	0.331535	-9.39461	5.74306e-21	1.91466e-19	301.151	204.018	194.788	18.7174	23.5097	24.8953	233.319	22.3742	0.0958951
311	GM130	155.235	-1.92647	0.205621	-9.36903	7.32007e-21	2.43257e-19	253.978	257.048	234.551	71.9902	61.9801	51.8653	248.526	61.9452	0.249251
312	stmA	2529.4	-0.628448	0.0672343	-9.34713	9.00543e-21	2.98305e-19	3138.71	3066.9	3009.91	1914.94	2068.85	1977.11	3071.84	1986.97	0.646833
313	CycT	1636.73	0.736315	0.0788119	9.34269	9.39179e-21	3.10109e-19	1269.05	1152.66	1254.3	2041.64	2094.5	2008.22	1225.34	2048.12	1.67148
314	CDase	1476.93	1.69065	0.181117	9.33453	1.01436e-20	3.33866e-19	755.615	777.035	520.442	2236.01	2338.15	2234.36	684.364	2269.51	3.31623
315	NimC1	243.282	-1.9511	0.209665	-9.30581	1.32976e-20	4.36288e-19	402.658	415.401	354.847	118.064	94.0388	74.686	390.969	95.5962	0.244511
316	mt:CoI	143932	-1.58163	0.170506	-9.27611	1.75781e-20	5.74904e-19	217629	222754	210572	80797.4	54495.5	77341.5	216985	70878.1	0.32665
317	Hex-A	8607.46	1.0927	0.117836	9.27303	1.80926e-20	5.89865e-19	5299.83	5637.37	5465.65	10637.3	11175.7	13429	5467.62	11747.3	2.14852
318	RpS12	10213.8	1.72196	0.18587	9.26434	1.96284e-20	6.37923e-19	4266.66	4244.6	5424.88	15503.8	12934.6	18908	4645.38	15782.1	3.39738
319	Ady43A	506.728	1.44093	0.155554	9.26322	1.98361e-20	6.40644e-19	288.515	267.359	251.161	665.189	698.879	869.263	269.012	744.444	2.76733
320	CG13330	78.7194	-4.97476	0.537027	-9.26351	1.97818e-20	6.40644e-19	235.024	121.527	115.766	0	0	0	157.439	0	0
321	CG13707	396.319	1.48755	0.160716	9.2558	2.12628e-20	6.84581e-19	191.641	186.341	238.578	632.074	589.88	539.399	205.52	587.117	2.85674
322	mv	583.176	-1.69459	0.183241	-9.24784	2.29083e-20	7.3527e-19	1042.02	782.928	868.242	310.997	250.058	244.804	897.731	268.62	0.299221
323	CG33932	262.289	1.53198	0.1657	9.24547	2.34202e-20	7.47062e-19	146.574	117.844	131.872	357.071	384.704	435.669	132.097	392.481	2.97116
324	Rpp20	262.289	1.53198	0.1657	9.24547	2.34202e-20	7.47062e-19	146.574	117.844	131.872	357.071	384.704	435.669	132.097	392.481	2.97116
325	CR44995	74.6303	-4.94532	0.536562	-9.21669	3.06418e-20	9.74409e-19	195.853	89.8562	162.072	0	0	0	149.261	0	0
326	NetA	684.264	1.56231	0.169553	9.21423	3.13507e-20	9.93893e-19	285.146	396.251	341.257	945.951	1137.01	999.963	340.885	1027.64	3.01463
327	CG30460	400.692	1.45937	0.158638	9.19938	3.60037e-20	1.13792e-18	215.228	226.85	190.258	522.649	574.919	674.249	210.779	590.605	2.80201
328	zfh1	608.666	1.23201	0.133977	9.19569	3.72578e-20	1.17396e-18	406.87	324.072	349.31	837.965	829.251	904.531	360.084	857.249	2.38069
329	Pp1alpha-96A	3401.36	0.942631	0.102677	9.18053	4.28959e-20	1.3475e-18	2282.01	2129.3	2548.86	4382.76	4714.76	4350.46	2320.05	4482.66	1.93214
330	CG34164	297.009	1.83932	0.200529	9.17236	4.62769e-20	1.44493e-18	129.727	142.15	106.202	394.506	465.919	543.548	126.026	467.991	3.71344
331	RpL7-like	297.009	1.83932	0.200529	9.17236	4.62769e-20	1.44493e-18	129.727	142.15	106.202	394.506	465.919	543.548	126.026	467.991	3.71344
332	scyl	7054.86	0.978349	0.106812	9.15957	5.21037e-20	1.62196e-18	4910.66	4425.79	4860.14	8381.09	9739.42	10012.1	4732.2	9377.53	1.98165
333	CR32011	94.1313	-4.51781	0.49411	-9.14334	6.05534e-20	1.87934e-18	184.06	131.838	240.591	0	0	8.29845	185.497	2.76615	0.0149121
334	CG2865	1893.79	0.802366	0.0879026	9.1279	6.9839e-20	2.16104e-18	1422.36	1369.94	1337.35	2238.89	2568.97	2425.22	1376.55	2411.03	1.7515
335	CG11699	497.429	2.19493	0.241087	9.10429	8.6833e-20	2.67886e-18	149.101	206.227	152.005	620.555	846.349	1010.34	169.111	825.747	4.88286
336	CG32032	989.158	2.30447	0.253577	9.08788	1.00991e-19	3.10637e-18	271.246	392.569	273.811	1203.68	1741.85	2051.79	312.542	1665.77	5.32976
337	CG17224	688.018	2.03393	0.223937	9.08262	1.0599e-19	3.25048e-18	221.967	221.694	332.7	993.464	1042.98	1315.3	258.787	1117.25	4.31724
338	CR44961	69.3667	-4.87994	0.537518	-9.07866	1.09916e-19	3.36089e-18	195.432	128.156	92.6125	0	0	0	138.733	0	0
339	Tsp42Ei	282.277	-1.40105	0.154348	-9.07725	1.11352e-19	3.39477e-18	406.448	398.461	425.816	132.462	162.431	168.044	410.242	154.312	0.376149
340	myo	2125.89	1.37881	0.15194	9.07464	1.1405e-19	3.4668e-18	1280.84	1022.3	1199.43	3382.1	3240.06	2630.61	1167.52	3084.26	2.64171
341	tweek	733.512	-1.72887	0.190567	-9.07222	1.1662e-19	3.5345e-18	1324.22	994.311	1088.7	380.108	341.959	271.774	1135.74	331.28	0.291686
342	CG5446	443.881	1.65645	0.182832	9.05999	1.30468e-19	3.94264e-18	168.476	216.539	243.611	652.231	733.075	649.354	209.542	678.22	3.23668
343	Obp56d	3272.63	-3.00809	0.332038	-9.05948	1.31077e-19	3.94952e-18	4423.76	4851.5	8525.39	827.887	391.116	616.16	5933.55	611.721	0.103095
344	CG34165	467.734	-3.83846	0.423882	-9.0555	1.35939e-19	4.0841e-18	1084.99	1095.95	505.342	17.2776	40.6077	62.2384	895.426	40.0412	0.0447175
345	CG1572	812.053	-1.18179	0.13067	-9.04408	1.50937e-19	4.52156e-18	1151.95	1163.71	1076.12	486.653	429.586	564.295	1130.59	493.511	0.436506
346	CG3270	1002.4	1.7405	0.192676	9.03329	1.66587e-19	4.97593e-18	433.826	547.976	370.953	1498.83	1382.8	1780.02	450.918	1553.88	3.44604
347	RpL23A	12715.4	2.01281	0.223071	9.02318	1.82712e-19	5.44187e-18	4264.97	4388.22	5890.96	16819.8	18491.4	26436.8	4848.05	20582.7	4.24555
348	HdacX	724.057	1.30275	0.144451	9.01868	1.90372e-19	5.65372e-18	420.348	430.868	388.57	872.521	1124.19	1107.84	413.262	1034.85	2.50411
349	CG7332	1962.99	1.22491	0.136018	9.0055	2.14679e-19	6.35734e-18	1151.95	1075.33	1271.91	2377.11	2951.54	2950.1	1166.4	2759.58	2.3659
350	CG30427	141.047	-2.38634	0.265301	-8.99484	2.36579e-19	6.98584e-18	242.605	268.832	210.392	48.9533	27.7842	47.7161	240.61	41.4845	0.172414
351	wun2	435.695	2.22044	0.247324	8.97786	2.76096e-19	8.12949e-18	162.579	176.766	97.1425	725.661	771.545	680.473	145.496	725.893	4.98909
352	Ptth	75.2842	2.67516	0.29813	8.97312	2.88224e-19	8.46248e-18	14.7417	16.9401	23.1531	146.86	106.862	143.148	18.2783	132.29	7.23755
353	CG7300	298.617	-5.05942	0.569571	-8.88287	6.51596e-19	1.90772e-17	422.032	156.144	1213.53	0	0	0	597.234	0	0
354	VhaM9.7-b	1153.96	0.998937	0.112465	8.88224	6.55302e-19	1.91315e-17	839.853	737.263	722.277	1590.98	1425.54	1607.82	766.464	1541.45	2.01112
355	Scp2	8493.26	2.10086	0.236561	8.88083	6.63646e-19	1.93205e-17	2948.33	3835.83	2390.31	11849.6	17660.1	12275.5	3058.16	13928.4	4.5545
356	adat	5004.24	1.64629	0.185989	8.85158	8.62905e-19	2.50509e-17	1973.28	2158.76	2983.73	8055.7	7920.63	6933.35	2371.92	7636.56	3.21957
357	CG9507	1373.2	2.94142	0.33262	8.84318	9.30328e-19	2.69326e-17	311.681	355.742	139.422	2195.7	2205.64	3031.01	268.948	2477.45	9.21161
358	Drsl5	1763.69	-3.06019	0.346083	-8.84237	9.37076e-19	2.70522e-17	2762.16	5084.24	1797.39	279.322	329.136	329.863	3214.6	312.774	0.0972979
359	CG7772	442.007	1.35037	0.152789	8.83816	9.73105e-19	2.8014e-17	263.244	265.15	210.895	627.754	594.154	690.846	246.429	637.585	2.58729
360	serp	199.559	-2.61308	0.295789	-8.83425	1.00776e-18	2.89311e-17	419.505	384.467	242.605	51.8329	49.1566	49.7907	348.859	50.2601	0.14407
361	CG9279	572.541	-1.29644	0.146967	-8.8213	1.1314e-18	3.23907e-17	863.018	788.083	799.286	321.076	279.979	383.803	816.796	328.286	0.401919
362	CG17386	1740.78	-1.53787	0.174353	-8.82044	1.14007e-18	3.25488e-17	2482.49	2540.28	2793.98	983.385	970.309	674.249	2605.58	875.981	0.336194
363	OstStt3	674.013	-0.829194	0.0940472	-8.81679	1.17791e-18	3.35364e-17	889.132	852.161	850.123	490.973	463.782	497.907	863.805	484.221	0.560567
364	Unc-89	273.498	-1.35599	0.153949	-8.80806	1.27331e-18	3.61528e-17	420.769	385.203	379.007	151.179	136.784	168.044	394.993	152.002	0.384823
365	CG6084	1611.2	-1.34916	0.15319	-8.8071	1.2843e-18	3.6365e-17	1930.74	2374.56	2668.15	927.233	884.819	881.71	2324.48	897.921	0.386289
366	CLIP-190	3874.04	0.46721	0.0530535	8.80639	1.29242e-18	3.64951e-17	3332.88	3199.47	3220.3	4546.9	4494.63	4450.04	3250.88	4497.19	1.38337
367	CG5604	1584.49	-1.41136	0.160337	-8.80245	1.33864e-18	3.76972e-17	2552.41	1990.83	2402.39	979.066	754.447	827.77	2315.21	853.761	0.368762
368	EF2	30361.3	0.816322	0.0927483	8.80147	1.35031e-18	3.79225e-17	23515	20574.1	21751.9	41600.2	37480.9	37245.5	21947	38775.5	1.76678
369	Klp68D	400.349	-1.1967	0.136002	-8.79916	1.37848e-18	3.86086e-17	579.979	517.042	580.842	244.767	220.136	259.327	559.287	241.41	0.431638
370	Inx2	2535.6	1.22567	0.1393	8.7988	1.38289e-18	3.86274e-17	1721.83	1496.62	1302.11	3831.32	3502.94	3358.8	1506.85	3564.35	2.36543
371	Etf-QO	516.568	-1.34304	0.152842	-8.78709	1.53479e-18	4.27549e-17	645.684	821.227	766.57	289.4	275.705	300.819	744.494	288.641	0.387701
372	mt:ND4	32065.6	-1.59061	0.181523	-8.76256	1.90858e-18	5.30246e-17	52165.2	43494.8	49701.7	16852.9	12079.7	18098.9	48453.9	15677.2	0.323548
373	roX1	3026.48	-3.28673	0.375203	-8.75988	1.9545e-18	5.41548e-17	8100.75	5047.42	3698.46	279.322	346.234	686.697	5615.54	437.417	0.0778941
374	CG32373	2744.83	-0.75094	0.0858059	-8.75162	2.10311e-18	5.81168e-17	3380.05	3673.79	3287.24	2014.28	1970.54	2143.07	3447.03	2042.63	0.592578
375	Pgd	494.633	-2.27095	0.260108	-8.73078	2.52918e-18	6.97043e-17	705.493	908.874	877.806	165.577	102.588	207.461	830.724	158.542	0.190848
376	CG1358	1888.86	1.63552	0.187433	8.72585	2.64194e-18	7.26181e-17	1048.76	928.76	723.787	3311.55	2795.52	2524.8	900.437	2877.29	3.19544
377	RpL9	11245.7	1.52238	0.174522	8.72318	2.70507e-18	7.41563e-17	4727.44	5572.56	6831.18	17613.1	14603.8	18125.9	5710.39	16780.9	2.93866
378	alpha-Man-IIb	614.308	-2.115	0.242524	-8.72076	2.76334e-18	7.55532e-17	1251.36	942.754	836.533	243.327	250.058	161.82	1010.21	218.401	0.216193
379	Mapmodulin	3243.47	0.979623	0.112402	8.71539	2.89767e-18	7.90168e-17	2112.69	2137.4	2270.01	3947.94	4862.23	4130.55	2173.37	4313.57	1.98474
380	Sec16	759.499	-1.06973	0.122757	-8.71418	2.92881e-18	7.96561e-17	1118.26	1002.41	973.438	495.292	523.625	443.967	1031.37	487.628	0.472796
381	CG9372	615.941	-1.37389	0.157763	-8.7086	3.07664e-18	8.34568e-17	851.646	916.975	912.535	361.391	269.293	383.803	893.719	338.162	0.378376
382	DppIII	454.928	-1.52815	0.17569	-8.69798	3.37842e-18	9.14029e-17	609.041	691.598	741.907	272.123	211.587	203.312	680.849	229.007	0.336356
383	LM408	1938.95	-1.31521	0.151553	-8.67822	4.01998e-18	1.08476e-16	2573.47	2750.19	3014.94	1301.58	985.27	1008.26	2779.53	1098.37	0.395164
384	MFS15	372.532	1.02026	0.117672	8.67038	4.30671e-18	1.15911e-16	251.45	248.946	233.545	476.575	489.429	535.25	244.647	500.418	2.04547
385	IM23	197.516	-3.99318	0.460924	-8.66342	4.57799e-18	1.22892e-16	206.804	601.742	338.237	8.63882	21.3724	8.29845	382.261	12.7699	0.0334062
386	CG5853	100.221	-3.56936	0.412263	-8.65798	4.80213e-18	1.28575e-16	161.316	237.162	170.629	7.19902	4.27449	20.7461	189.702	10.7399	0.0566145
387	CG7781	3118.76	1.26425	0.146063	8.65547	4.90868e-18	1.31088e-16	2061.73	1651.29	1736.48	4870.85	4543.78	3848.41	1816.5	4421.01	2.43381
388	HERC2	348.385	-1.80283	0.208567	-8.64387	5.43391e-18	1.44741e-16	632.628	505.257	499.302	133.902	132.509	186.715	545.729	151.042	0.276771
389	mod(r)	524.978	1.12741	0.130573	8.63432	5.90783e-18	1.5696e-16	295.254	338.802	348.304	663.749	767.271	736.487	327.453	722.502	2.20643
390	CG14207	1208.19	-0.996154	0.115644	-8.61395	7.05878e-18	1.87058e-16	1461.95	1698.43	1677.6	770.295	773.683	867.188	1612.66	803.722	0.498383
391	Taf1	312.291	-1.60843	0.186841	-8.60856	7.39835e-18	1.95555e-16	508.798	444.125	471.116	184.295	136.784	128.626	474.68	149.901	0.315795
392	CR44301	19.5379	4.73971	0.550682	8.60698	7.50115e-18	1.97766e-16	0	0	0	33.1155	38.4704	45.6415	0	39.0758	#DIV/0!
393	kcc	2575.21	-1.54963	0.180212	-8.59892	8.04714e-18	2.11621e-16	4787.67	3611.93	3190.6	1366.37	1237.46	1257.22	3863.4	1287.02	0.333131
394	Cyp4d20	245.293	-2.21884	0.258226	-8.5926	8.50209e-18	2.23018e-16	374.438	409.509	445.949	99.3464	49.1566	93.3576	409.965	80.6202	0.196651
395	CG5919	1157.95	2.35088	0.273855	8.58439	9.13216e-18	2.38939e-16	301.572	361.635	389.577	1277.11	1972.68	2645.13	350.928	1964.97	5.59936
396	CG4950	203.361	-2.32051	0.270397	-8.58183	9.3372e-18	2.43687e-16	388.758	352.06	293.441	84.9484	47.0194	53.9399	344.753	61.9692	0.17975
397	CG9521	72.086	-4.71171	0.549874	-8.56872	1.04644e-17	2.72417e-16	203.856	154.671	73.9894	0	0	0	144.172	0	0
398	CG8837	503.018	1.70238	0.19889	8.55938	1.13479e-17	2.94674e-16	242.184	236.425	211.901	627.754	733.075	966.769	230.17	775.866	3.37084
399	CG16772	1014.72	-1.92462	0.225064	-8.55143	1.21576e-17	3.1491e-16	1965.69	1730.84	1172.25	437.7	414.625	367.206	1622.93	406.511	0.25048
400	Trip1	1815.42	1.15387	0.134984	8.54824	1.24977e-17	3.22908e-16	1114.47	1076.07	1162.19	2372.8	2235.56	2931.43	1117.57	2513.26	2.24885
401	CG6498	807.476	-1.10113	0.128818	-8.54795	1.25293e-17	3.22918e-16	1118.26	1055.44	1144.57	581.68	457.37	487.534	1106.09	508.862	0.460054
402	CG8188	1753.09	1.01519	0.118788	8.54623	1.27178e-17	3.26961e-16	1139.74	1149.72	1173.26	2033	2554.01	2468.79	1154.24	2351.93	2.03765
403	tna	3602.27	0.586676	0.0687489	8.53361	1.41854e-17	3.63787e-16	2952.12	2886.45	2790.46	4137.99	4334.33	4512.28	2876.34	4328.2	1.50476
404	CG10444	1242.78	1.37913	0.161645	8.53185	1.4403e-17	3.68452e-16	807	615	622.115	2001.33	1647.82	1763.42	681.371	1804.19	2.64788
405	lig3	287.85	1.62059	0.190091	8.52536	1.52337e-17	3.88741e-16	136.466	113.425	163.079	395.946	465.919	452.265	137.656	438.044	3.18215
406	Drs	511.47	-3.16005	0.37075	-8.52339	1.54955e-17	3.94449e-16	1076.98	1210.85	535.542	53.2727	115.411	76.7607	941.125	81.8149	0.0869331
407	CG5953	1018.77	1.62803	0.191019	8.52284	1.55683e-17	3.95327e-16	566.501	444.125	448.466	1233.91	1720.48	1699.11	486.364	1551.17	3.18931
408	CG5537	404.4	1.07958	0.126837	8.5116	1.71544e-17	4.34535e-16	263.244	252.629	256.698	489.533	581.331	582.966	257.523	551.277	2.14069
409	PebIII	13962.2	-2.04338	0.240285	-8.50399	1.83176e-17	4.62866e-16	19098.4	31139.6	17961.3	5477.01	4449.74	5647.09	22733.1	5191.28	0.228358
410	da	1209.34	0.874297	0.102916	8.49526	1.97487e-17	4.97812e-16	915.667	831.538	803.816	1470.04	1579.42	1655.54	850.341	1568.33	1.84436
411	N	913.273	1.07614	0.126733	8.49143	2.04116e-17	5.13269e-16	660.005	546.503	545.105	1249.75	1173.35	1304.93	583.871	1242.68	2.12834
412	CG9394	2687.5	2.08371	0.245606	8.48396	2.17664e-17	5.4601e-16	987.27	1227.05	706.674	3909.07	3844.9	5450.01	973.666	4401.33	4.52037
413	CG5282	242.32	-1.50747	0.177896	-8.47389	2.3733e-17	5.93899e-16	352.115	338.066	389.073	105.106	136.784	132.775	359.751	124.888	0.347151
414	GstE2	844.817	1.67408	0.197567	8.47347	2.38181e-17	5.9459e-16	427.508	459.593	293.441	1298.7	1363.56	1226.1	393.514	1296.12	3.29371
415	CG8312	1215.36	1.15029	0.135948	8.46124	2.64547e-17	6.58818e-16	815.003	765.251	666.911	1501.71	1835.89	1707.41	749.055	1681.67	2.24506
416	CG14259	497.334	-2.16609	0.256113	-8.45756	2.73032e-17	6.78315e-16	924.512	976.634	571.782	179.975	183.803	147.297	824.309	170.359	0.206668
417	h	1603.24	1.80472	0.213477	8.45393	2.81669e-17	6.98092e-16	635.576	595.113	840.559	1956.69	2703.61	2887.86	690.416	2516.06	3.64426
418	Fer2LCH	8316.22	1.06182	0.125823	8.43904	3.19942e-17	7.91052e-16	4722.8	5559.3	5789.79	10218.3	11402.2	12204.9	5357.3	11275.1	2.10463
419	Rcd2	286.779	1.80644	0.214238	8.43193	3.40017e-17	8.38683e-16	144.468	104.587	120.799	519.769	465.919	365.132	123.285	450.273	3.65231
420	sqd	10436.9	0.960967	0.114153	8.41824	3.82195e-17	9.40472e-16	7059.15	6270.05	7836.33	13450.6	13383.4	14621.9	7055.17	13818.6	1.95865
421	CG9467	1423.11	1.05089	0.125	8.40712	4.20212e-17	1.03157e-15	1012.12	940.544	810.863	1801.19	1947.03	2026.9	921.176	1925.04	2.08976
422	Pglym78	2800.99	1.30816	0.155612	8.40656	4.22202e-17	1.03399e-15	1429.94	1795.65	1555.79	3373.46	4317.23	4333.86	1593.79	4008.19	2.51487
423	RpS23	18214.7	1.63636	0.194831	8.39887	4.50796e-17	1.10025e-15	7794.96	9049.7	9137.43	22224.8	25850	35231.1	8660.7	27768.6	3.20628
424	moody	1701.92	1.1693	0.139223	8.39872	4.51385e-17	1.10025e-15	1132.16	1098.9	887.872	2263.37	2248.38	2580.82	1039.64	2364.19	2.27404
425	CG1998	834.086	0.963447	0.1148	8.3924	4.76304e-17	1.15826e-15	534.911	606.161	548.629	1028.02	1081.45	1205.35	563.234	1104.94	1.96178
426	2mit	1560.4	-1.37281	0.163673	-8.38752	4.96509e-17	1.20456e-15	2448.38	1917.91	2424.54	987.705	810.016	773.83	2263.61	857.184	0.37868
427	ltl	3243.49	0.945279	0.112725	8.38568	5.04351e-17	1.22072e-15	2472.81	2038.71	2111.97	4028.57	4392.04	4416.85	2207.83	4279.15	1.93817
428	eIF-3p66	1173.21	0.882835	0.105408	8.37537	5.50511e-17	1.32933e-15	746.77	843.323	878.812	1527.63	1461.88	1580.85	822.968	1523.45	1.85117
429	Patj	349.799	-1.54691	0.185146	-8.35508	6.53865e-17	1.57522e-15	553.444	457.383	565.742	204.452	153.882	163.894	525.523	174.076	0.331243
430	Rh50	1561.42	1.97882	0.236896	8.35315	6.6466e-17	1.5975e-15	668.85	741.682	401.657	2424.63	2588.2	2543.47	604.063	2518.77	4.16971
431	CaBP1	502.026	-0.91918	0.11021	-8.34027	7.41188e-17	1.7773e-15	638.945	645.197	691.071	357.071	333.41	346.46	658.404	345.647	0.524977
432	CG43693	1622.05	1.5736	0.188762	8.33639	7.65909e-17	1.83233e-15	891.659	886.041	619.598	2418.87	2737.81	2178.34	799.1	2445.01	3.0597
433	CG43129	88.5639	1.84418	0.221297	8.33351	7.848e-17	1.87319e-15	40.0131	32.4072	38.253	128.142	143.195	149.372	36.8911	140.237	3.80137
434	CG7888	1742.08	1.9294	0.231732	8.32601	8.36143e-17	1.99114e-15	809.527	787.347	487.726	2878.17	3124.65	2365.06	694.867	2789.29	4.01414
435	Cyp4e3	433.206	-3.65578	0.439157	-8.32454	8.46567e-17	2.01133e-15	794.365	1216.74	468.599	69.1105	21.3724	29.0446	826.569	39.8425	0.0482023
436	Ect3	821.528	1.53077	0.183893	8.32422	8.48867e-17	2.01216e-15	443.934	475.06	324.647	1115.85	1248.15	1321.53	414.547	1228.51	2.9635
437	pcs	1034.8	1.06321	0.127808	8.31881	8.88511e-17	2.10132e-15	744.243	646.67	605.001	1294.38	1470.42	1448.08	665.305	1404.3	2.11076
438	Obp49a	907.607	-1.72439	0.207433	-8.31298	9.33264e-17	2.20212e-15	1656.12	1478.95	1083.16	463.617	365.469	398.326	1406.08	409.137	0.290978
439	Atg8a	8621.05	0.957197	0.115205	8.30865	9.68005e-17	2.27889e-15	5107.77	6279.62	6127.53	10867.6	12041.2	11302.5	5838.31	11403.8	1.95327
440	CG40228	1065.78	0.945797	0.113933	8.30133	1.02951e-16	2.41818e-15	714.338	684.97	776.133	1383.65	1543.09	1292.48	725.147	1406.41	1.93948
441	Ndg	248.981	-1.66176	0.200766	-8.27709	1.26225e-16	2.95814e-15	363.908	345.431	436.386	129.582	96.176	122.402	381.908	116.053	0.303878
442	CG8768	95.809	-2.46861	0.298331	-8.27473	1.28742e-16	3.01029e-15	163.001	150.251	183.212	30.2359	14.9607	33.1938	165.488	26.1301	0.157897
443	Cpr	2124.58	-0.61139	0.0739535	-8.26722	1.37118e-16	3.19889e-15	2608.85	2571.21	2525.7	1614.02	1643.54	1784.17	2568.59	1680.58	0.654279
444	CG9686	4919.02	1.49076	0.180709	8.24955	1.58994e-16	3.70091e-15	2220.94	3063.95	2325.38	6271.78	7288	8344.09	2536.76	7301.29	2.8782
445	CG16743	623.502	1.89068	0.229205	8.24889	1.59867e-16	3.71287e-15	186.587	254.838	322.131	885.479	1017.33	1074.65	254.519	992.486	3.89946
446	E(spl)mbeta-HLH	106.849	2.20374	0.267358	8.24267	1.68411e-16	3.90252e-15	34.9588	32.4072	39.2597	179.975	132.509	221.984	35.5419	178.156	5.01257
447	CG11070	325.373	-1.38275	0.167787	-8.24106	1.70688e-16	3.94363e-15	500.795	409.509	506.349	167.017	188.078	180.491	472.218	178.529	0.378064
448	CG9701	177.194	-2.18409	0.265032	-8.24088	1.70948e-16	3.94363e-15	312.102	337.329	236.061	70.5504	44.8821	62.2384	295.164	59.2236	0.200646
449	CR14033	19.6675	4.60306	0.558834	8.2369	1.76737e-16	4.0681e-15	0	0	0	27.3563	49.1566	41.4922	0	39.335	#DIV/0!
450	Irk3	610.446	2.24624	0.272733	8.23603	1.78019e-16	4.08851e-15	167.212	282.09	144.959	1092.81	1081.45	894.158	198.087	1022.8	5.16341
451	GckIII	387.654	-0.980991	0.119234	-8.22747	1.91208e-16	4.38168e-15	516.8	511.886	515.912	240.447	262.881	277.998	514.866	260.442	0.505844
452	CG6870	2235.09	-1.82045	0.221329	-8.22511	1.9501e-16	4.45892e-15	3011.51	2952	4592.37	1100.01	904.055	850.591	3518.63	951.552	0.270433
453	Hml	855.964	-2.29578	0.279221	-8.2221	1.99969e-16	4.56221e-15	1889.46	1378.04	1066.55	305.238	305.626	190.864	1444.68	267.243	0.184984
454	CG31769	921.253	-1.36763	0.166496	-8.21418	2.13623e-16	4.86297e-15	1124.16	1369.2	1512.5	541.366	532.174	448.116	1335.29	507.219	0.379857
455	Cyp4ac2	128.932	-2.25603	0.275627	-8.18508	2.72115e-16	6.1809e-15	187.851	206.227	256.698	48.9533	42.7449	31.1192	216.925	40.9391	0.188725
456	ca	260.067	-1.66376	0.20372	-8.16687	3.16486e-16	7.173e-15	468.363	379.311	349.31	133.902	115.411	114.104	398.995	121.139	0.30361
457	CG43675	1673.88	1.47664	0.18087	8.16413	3.23759e-16	7.32178e-15	932.515	728.425	947.768	2960.24	2173.58	2300.74	869.569	2478.19	2.8499
458	CG44286	988.269	1.12671	0.138141	8.15621	3.45704e-16	7.78399e-15	539.966	624.574	684.527	1269.91	1329.37	1481.27	616.356	1360.18	2.20681
459	CG8788	988.269	1.12671	0.138141	8.15621	3.45704e-16	7.78399e-15	539.966	624.574	684.527	1269.91	1329.37	1481.27	616.356	1360.18	2.20681
460	Orct2	222.382	1.81228	0.222205	8.15589	3.46611e-16	7.78744e-15	109.088	71.4431	103.686	358.511	307.763	383.803	94.739	350.026	3.69463
461	Cyp28d1	3249.43	1.14011	0.139813	8.15458	3.50403e-16	7.85556e-15	1819.12	2323	1900.07	4454.75	4105.65	4894.01	2014.06	4484.8	2.22674
462	CG12012	614.327	1.0338	0.126794	8.1534	3.53844e-16	7.91553e-15	376.965	433.078	394.61	845.164	895.506	740.637	401.551	827.102	2.05977
463	beta'COP	548.165	-1.12217	0.13776	-8.14587	3.76563e-16	8.40558e-15	718.55	715.904	827.976	359.951	305.626	360.983	754.143	342.186	0.453742
464	CG14945	1203.62	1.27074	0.156044	8.14348	3.84073e-16	8.55474e-15	648.633	836.694	610.035	1662.97	1658.5	1804.91	698.454	1708.8	2.44654
465	Apc2	96.4122	1.63808	0.201335	8.13611	4.08184e-16	9.07221e-15	47.1733	41.2455	48.3196	151.179	145.333	145.223	45.5795	147.245	3.23051
466	CG16718	464.358	-1.50793	0.185441	-8.1316	4.23645e-16	9.39565e-15	709.284	589.958	778.147	275.002	217.999	215.76	692.463	236.254	0.341179
467	CG31097	76.6468	2.11205	0.260516	8.10717	5.18136e-16	1.14667e-14	23.1655	27.988	30.1997	113.744	115.411	149.372	27.1177	126.176	4.65289
468	CG31324	1044.98	1.17711	0.145227	8.10535	5.25929e-16	1.16143e-14	590.087	586.275	728.317	1308.78	1575.15	1481.27	634.893	1455.07	2.29183
469	CG31676	1231.77	1.59358	0.196735	8.10012	5.49072e-16	1.20995e-14	632.628	712.221	452.996	1694.65	1908.56	1989.55	599.282	1864.25	3.11081
470	CG5888	732.675	1.52894	0.188816	8.0975	5.60996e-16	1.23208e-14	437.617	381.521	289.917	1170.56	1002.37	1114.07	369.685	1095.66	2.96378
471	Hsc70-2	56.8841	-4.24962	0.524814	-8.09739	5.61499e-16	1.23208e-14	89.2923	166.455	82.0426	1.4398	0	2.07461	112.597	1.17147	0.0104041
472	Ef1gamma	8771.42	1.69531	0.209457	8.09382	5.78214e-16	1.26607e-14	3243.16	3889.6	4935.14	15976.1	11128.6	13455.9	4022.63	13520.2	3.36103
473	Mal-A5	1183.04	1.37383	0.16975	8.0933	5.80679e-16	1.26878e-14	661.268	637.832	647.784	1356.29	1791.01	2004.08	648.962	1717.13	2.64596
474	sesB	18305.2	0.794696	0.0981988	8.09272	5.83451e-16	1.27214e-14	13604	11983.3	14479.3	23372.3	23774.7	22617.4	13355.5	23254.8	1.74121
475	Hmt4-20	933.899	-1.10463	0.136711	-8.08004	6.47473e-16	1.40876e-14	1344.02	1246.2	1250.27	666.629	596.291	499.982	1280.16	587.634	0.45903
476	Vap-33B	41409.2	-3.26143	0.404497	-8.06293	7.44863e-16	1.61726e-14	30549.3	104441	96181.6	3858.67	7281.59	6142.93	77057.3	5761.06	0.0747634
477	Cct1	1428.56	0.710136	0.0880953	8.06101	7.56696e-16	1.63951e-14	1126.26	1060.6	1059	1799.75	1874.36	1651.39	1081.95	1775.17	1.64071
478	pAbp	38190.9	1.37894	0.171186	8.05522	7.93349e-16	1.71533e-14	21260	18151	23317.7	46206.2	54914.4	65296.3	20909.6	55472.3	2.65296
479	CG32170	26.8065	4.5755	0.56871	8.04539	8.59702e-16	1.85491e-14	0	0	0	37.4349	34.1959	89.2083	0	53.613	#DIV/0!
480	rap	800.416	0.871667	0.108366	8.04374	8.71398e-16	1.87623e-14	589.245	521.461	579.332	1028.02	972.446	1111.99	563.346	1037.49	1.84165
481	RpS3	9621.71	1.51474	0.188421	8.0391	9.05019e-16	1.94457e-14	4232.12	5032.69	5408.27	13735.7	11714.2	17607.2	4891.02	14352.4	2.93444
482	lin-52	570.238	1.23175	0.153309	8.03443	9.40177e-16	2.01592e-14	308.732	310.814	391.087	753.017	784.369	873.412	336.878	803.599	2.38543
483	Gbeta76C	4658.45	-1.4203	0.176942	-8.02692	9.9947e-16	2.13862e-14	6625.74	5486.39	8355.26	2414.55	2423.64	2645.13	6822.46	2494.44	0.365621
484	CG1124	1006.73	-2.00138	0.249457	-8.02296	1.03223e-15	2.20415e-14	2066.78	1621.09	1208.49	466.496	324.861	352.684	1632.12	381.347	0.233651
485	MtnA	22427.2	2.6168	0.326729	8.00908	1.15565e-15	2.46261e-14	3474.4	8257.94	4751.93	29219.4	39705.7	49153.8	5494.75	39359.6	7.16313
486	RpL36	11269.1	1.45721	0.182062	8.00389	1.20553e-15	2.56362e-14	4537.06	6450.5	6751.15	16246.7	15360.4	18269	5912.9	16625.4	2.81171
487	CG9935	509.55	-1.60352	0.200399	-8.00165	1.2276e-15	2.60518e-14	937.99	652.562	729.324	276.442	226.548	234.431	773.292	245.807	0.317871
488	gammaSnap1	628.617	-1.23156	0.154006	-7.99684	1.27649e-15	2.70338e-14	847.013	799.131	1012.19	406.024	350.508	356.833	886.113	371.122	0.41882
489	Gbeta5	421.756	-1.02071	0.127736	-7.99078	1.34093e-15	2.83405e-14	611.989	543.557	543.595	277.882	269.293	284.222	566.38	277.132	0.489304
490	CG12582	819.891	0.934663	0.116984	7.98966	1.3531e-15	2.85394e-14	593.036	545.03	545.609	1147.52	957.486	1130.66	561.225	1078.56	1.92179
491	CG13458	124.382	1.55241	0.194607	7.97717	1.49723e-15	3.1515e-14	66.9692	58.9221	58.8895	175.656	211.587	174.267	61.5936	187.17	3.03879
492	CG7556	480.683	1.07771	0.135155	7.97392	1.53721e-15	3.22907e-14	294.412	311.551	315.084	626.314	589.88	746.86	307.016	654.351	2.13133
493	Pxn	545.916	-1.73243	0.217366	-7.9701	1.58545e-15	3.32366e-14	1008.33	849.952	684.527	266.364	196.627	269.7	847.603	244.23	0.288142
494	CG10211	187.19	-2.01779	0.253516	-7.95921	1.73146e-15	3.62239e-14	350.009	232.006	329.68	66.2309	70.5291	74.686	303.898	70.482	0.231926
495	CG9512	2931.39	-2.82964	0.355756	-7.95389	1.80742e-15	3.77368e-14	6343.54	6984.48	2455.74	696.865	491.566	616.16	5261.26	601.53	0.114332
496	MED1	209.974	-1.39076	0.175156	-7.94011	2.02009e-15	4.20921e-14	319.683	297.557	297.971	100.786	108.999	134.85	305.07	114.878	0.376564
497	CG31075	273.355	-1.91196	0.240923	-7.93599	2.08823e-15	4.34243e-14	448.989	443.389	422.293	146.86	76.9408	101.656	438.224	108.486	0.247558
498	RpL22	8367.77	1.63683	0.206292	7.9345	2.11337e-15	4.38588e-14	3274.75	4427.26	4195.25	10267.2	12163.1	15879.1	3965.75	12769.8	3.22002
499	CG17027	84.0496	-2.41766	0.304872	-7.93007	2.1903e-15	4.53643e-14	131.832	151.724	148.985	23.0368	34.1959	14.5223	144.181	23.9184	0.165891
500	CG5171	484.188	-2.16975	0.273642	-7.92916	2.20626e-15	4.56033e-14	565.237	805.76	1043.4	190.054	136.784	163.894	804.799	163.577	0.203252
501	CG4757	260.953	-2.48518	0.313958	-7.91564	2.4598e-15	5.07427e-14	382.019	444.862	530.509	105.106	53.4311	49.7907	452.463	69.4425	0.153476
502	Hexo2	1626.92	1.84456	0.233043	7.91511	2.47026e-15	5.08569e-14	633.891	899.299	510.879	2725.55	2774.14	2217.76	681.356	2572.48	3.77553
503	nkd	463.913	1.02632	0.129676	7.91453	2.4819e-15	5.0995e-14	331.898	282.09	294.951	580.241	628.35	665.951	302.979	624.847	2.06234
504	mt:ND4L	1564.76	-2.37667	0.300553	-7.90767	2.62243e-15	5.37755e-14	2221.78	2234.62	3556.02	322.516	414.625	638.981	2670.81	458.707	0.171749
505	Gpdh	4379.18	-1.37509	0.174087	-7.89885	2.81482e-15	5.76063e-14	5716.39	5957.03	7401.96	2862.33	2173.58	2163.82	6358.46	2399.91	0.377436
506	CR43933	379.838	1.12674	0.14274	7.89368	2.9341e-15	5.99287e-14	219.861	234.215	256.698	525.528	468.057	574.668	236.925	522.751	2.2064
507	Fbxl4	1092.74	-0.811381	0.102844	-7.8894	3.03646e-15	6.18971e-14	1375.61	1310.28	1497.4	807.73	748.036	817.397	1394.43	791.054	0.567296
508	CG1441	442.528	-1.71488	0.217834	-7.87241	3.47885e-15	7.07754e-14	564.816	838.167	650.301	172.776	200.901	228.207	684.428	200.628	0.293133
509	CG10268	148.484	1.6246	0.206457	7.86894	3.57652e-15	7.26195e-14	71.1811	60.3952	79.526	195.813	232.96	251.028	70.3674	226.6	3.22024
510	CG17778	311.619	1.1058	0.140551	7.86764	3.6138e-15	7.32326e-14	200.908	176.766	210.895	452.098	397.528	431.519	196.19	427.048	2.17671
511	CG11760	717.064	1.2445	0.158246	7.8643	3.71171e-15	7.4927e-14	467.942	368.263	425.313	990.585	1151.97	898.307	420.506	1013.62	2.41048
512	RpL5	36512.1	1.10841	0.140942	7.86429	3.71191e-15	7.4927e-14	21127.3	22057.5	25725.1	53844.3	42903.1	53415	22970	50054.1	2.17911
513	mt:ND6	1540.72	-1.87143	0.238091	-7.86013	3.83748e-15	7.73107e-14	1836.81	2288.39	3217.78	604.717	566.37	730.264	2447.66	633.784	0.258934
514	GLaz	760.627	1.27639	0.162417	7.85869	3.88164e-15	7.80481e-14	445.619	505.257	368.94	1148.96	1119.92	975.068	439.939	1081.32	2.45788
515	CG2082	3837.23	1.25795	0.160186	7.85305	4.06039e-15	8.14838e-14	2643.81	1831.74	2235.79	5536.04	5678.66	5097.32	2237.11	5437.34	2.43052
516	Tor	282.944	-1.41342	0.180181	-7.84443	4.34929e-15	8.71122e-14	462.888	371.209	407.193	152.619	170.98	132.775	413.763	152.125	0.367661
517	Mdr65	1100.37	1.26094	0.160753	7.84395	4.36577e-15	8.72733e-14	742.137	572.281	605.505	1425.41	1478.97	1777.94	639.974	1560.77	2.43881
518	ck	235.181	-1.48988	0.190127	-7.83624	4.6424e-15	9.26239e-14	361.381	306.395	381.02	132.462	126.097	103.731	349.599	120.763	0.345434
519	ppl	932.77	-1.68179	0.214643	-7.83529	4.67753e-15	9.3145e-14	1083.72	1446.54	1774.74	397.386	427.449	466.788	1435	430.541	0.300029
520	TMS1	2520.05	-1.15248	0.147142	-7.83243	4.78542e-15	9.49278e-14	3483.24	3614.14	3368.78	1467.16	1852.99	1333.98	3488.72	1551.38	0.444683
521	mt:tRNA:Q	40.8955	-4.18443	0.534229	-7.83266	4.77638e-15	9.49278e-14	56.8607	86.9101	100.162	1.4398	0	0	81.3111	0.479934	0.00590245
522	CG42494	141.745	1.48681	0.189939	7.82781	4.96437e-15	9.82889e-14	84.238	67.7604	66.4394	208.771	213.724	209.536	72.8126	210.677	2.89342
523	ITP	2086.53	1.27727	0.163199	7.8265	5.01625e-15	9.91262e-14	1422.78	1005.36	1183.33	2904.08	3246.47	2757.16	1203.82	2969.24	2.46651
524	Lsp2	3837.25	-3.53387	0.451553	-7.82603	5.03532e-15	9.93131e-14	9674.74	8529.71	3671.78	339.794	156.019	651.428	7292.08	382.414	0.0524423
525	AnxB9	3011.74	0.851066	0.108858	7.81814	5.36116e-15	1.05538e-13	2191.03	1975.36	2254.41	3504.48	4043.67	4101.51	2140.27	3883.22	1.81436
526	CG6791	445.391	-0.846196	0.108324	-7.81175	5.63999e-15	1.10816e-13	574.082	558.287	586.378	309.558	314.175	329.863	572.916	317.865	0.55482
527	Ucp4A	517.676	1.05187	0.134694	7.80929	5.75111e-15	1.12785e-13	317.999	316.706	368.437	657.99	671.095	773.83	334.381	700.972	2.09633
528	beta-Spec	2302.91	-1.07537	0.138529	-7.76279	8.30831e-15	1.62626e-13	3501.77	3033.02	2865.45	1455.64	1312.27	1649.32	3133.41	1472.41	0.469906
529	CG14757	286.626	1.27483	0.164374	7.75566	8.78855e-15	1.71701e-13	144.889	167.928	183.715	368.59	421.037	433.594	165.511	407.74	2.46353
530	CG14050	19.3515	4.40989	0.568711	7.75419	8.89082e-15	1.73371e-13	0	0	0	30.2359	27.7842	58.0891	0	38.7031	#DIV/0!
531	Mtpalpha	1326.6	-1.31507	0.169617	-7.75316	8.9636e-15	1.74461e-13	1596.73	1903.18	2210.62	840.845	692.467	715.741	1903.51	749.685	0.393843
532	CG33056	36.191	-4.26269	0.549972	-7.75074	9.13585e-15	1.77479e-13	86.7652	79.5449	50.8362	0	0	0	72.3821	0	0
533	CG7135	1592.43	1.24052	0.160191	7.74399	9.63454e-15	1.86816e-13	1074.88	969.269	766.57	2355.52	2070.99	2317.34	936.905	2247.95	2.39934
534	CG5787	247.216	-1.26023	0.162759	-7.7429	9.71744e-15	1.88071e-13	364.329	334.383	355.35	164.138	126.097	138.999	351.354	143.078	0.407219
535	Ilp5	51.921	-4.33468	0.560019	-7.74024	9.92299e-15	1.9169e-13	89.2923	59.6586	162.575	0	0	0	103.842	0	0
536	NPF	274.414	-1.46775	0.18986	-7.73072	1.06938e-14	2.05811e-13	410.239	343.221	463.566	141.101	141.058	147.297	405.675	143.152	0.352873
537	Task7	238.813	-1.0855	0.14041	-7.73092	1.06772e-14	2.05811e-13	321.789	330.7	325.151	154.059	153.882	147.297	325.88	151.746	0.46565
538	CG16926	365.339	-1.97467	0.255502	-7.7286	1.08734e-14	2.08878e-13	541.229	702.646	530.005	182.855	100.451	134.85	591.294	139.385	0.235729
539	Optix	678.548	1.54057	0.199513	7.72162	1.1486e-14	2.20238e-13	298.203	419.82	300.991	924.354	1181.9	946.023	339.671	1017.42	2.99532
540	elm	1732.14	0.663131	0.085907	7.71917	1.17089e-14	2.24095e-13	1254.3	1352.26	1412.34	2174.1	2152.21	2047.64	1339.64	2124.65	1.58599
541	dor	80.5616	-2.59915	0.336832	-7.71644	1.19621e-14	2.28518e-13	125.936	171.611	128.349	25.9165	14.9607	16.5969	141.965	19.158	0.134949
542	gem	6158.01	1.06341	0.13786	7.71368	1.22243e-14	2.33097e-13	4486.94	3328.36	4060.86	8117.61	8796.9	8157.38	3958.72	8357.29	2.11111
543	CG14946	156.339	-1.58781	0.205959	-7.70936	1.26452e-14	2.40678e-13	242.184	246	223.981	89.2678	59.8429	76.7607	237.389	75.2904	0.317161
544	nonA	942.96	-0.947394	0.122996	-7.70267	1.33257e-14	2.53164e-13	1361.71	1190.23	1185.34	701.184	617.664	601.638	1245.76	640.162	0.513873
545	CG13877	268.632	2.21233	0.28725	7.70177	1.34192e-14	2.54472e-13	67.3904	72.1796	123.819	378.668	455.233	514.504	87.7963	449.468	5.11944
546	CG7945	802.056	0.875805	0.113743	7.69988	1.36199e-14	2.57805e-13	561.446	511.886	616.075	1016.5	1085.72	1020.71	563.136	1040.98	1.84854
547	SelR	3053.34	0.721867	0.0937958	7.69616	1.40222e-14	2.64934e-13	2463.54	2283.23	2152.74	3652.78	4047.94	3719.78	2299.84	3806.83	1.65526
548	CG5758	8755.81	1.13883	0.148109	7.68911	1.48163e-14	2.79428e-13	5753.46	5829.61	4687.5	11938.8	13684.8	10640.7	5423.52	12088.1	2.22883
549	mRpS9	3215.24	1.28068	0.16679	7.67841	1.6107e-14	3.03216e-13	1891.14	1891.4	1772.22	3913.38	4176.18	5647.09	1851.59	4578.89	2.47295
550	rho	1719.86	1.96228	0.255739	7.67299	1.68032e-14	3.15748e-13	616.201	870.574	512.389	2774.5	3400.36	2145.15	666.388	2773.34	4.16174
551	tadr	316.144	-1.65425	0.215704	-7.66905	1.73274e-14	3.25007e-13	566.079	465.485	423.803	178.536	123.96	138.999	485.122	147.165	0.303356
552	Reph	4139.72	0.802518	0.104659	7.66793	1.74799e-14	3.27272e-13	3280.65	2726.62	3016.45	5081.07	5576.07	5157.49	3007.91	5271.54	1.75256
553	RpS18	10554.6	1.84952	0.241311	7.66448	1.79561e-14	3.35582e-13	4072.07	4222.51	4875.75	13650.8	13293.7	23212.8	4390.11	16719.1	3.80836
554	RpS3A	20460.4	1.16024	0.151401	7.66337	1.81112e-14	3.37869e-13	12073	12915	12625.5	33609.3	23567.4	27972	12537.8	28382.9	2.26378
555	CG10237	1464.19	-1.78171	0.232829	-7.65241	1.97246e-14	3.67304e-13	2509.03	2750.93	1620.72	643.592	549.272	711.592	2293.56	634.819	0.276783
556	Iap2	1198.33	0.88156	0.115251	7.64906	2.02455e-14	3.76327e-13	786.783	810.916	920.589	1431.16	1628.58	1611.97	839.429	1557.24	1.85512
557	TotX	155.266	-1.77224	0.231751	-7.64717	2.05452e-14	3.81212e-13	225.758	286.509	216.431	66.2309	61.9801	74.686	242.899	67.6324	0.278438
558	CG2121	210.422	-2.66287	0.348227	-7.64693	2.05833e-14	3.81234e-13	439.722	456.646	219.955	47.5135	40.6077	58.0891	372.108	48.7368	0.130975
559	Marf	1624.68	-0.649337	0.0850399	-7.63568	2.2464e-14	4.15322e-13	1865.45	2018.08	2076.23	1284.3	1271.66	1232.32	1986.59	1262.76	0.635643
560	CG3711	723.311	-1.3598	0.178093	-7.63535	2.25206e-14	4.15626e-13	1193.23	941.281	1010.18	475.135	359.057	360.983	1048.23	398.392	0.380061
561	Rcd5	491.409	1.03486	0.135644	7.62927	2.36093e-14	4.34941e-13	351.694	308.605	298.474	600.398	683.918	705.368	319.591	663.228	2.07524
562	CG42394	471.813	1.1984	0.157272	7.61988	2.53905e-14	4.66923e-13	287.673	257.784	305.017	712.703	711.703	555.996	283.491	660.134	2.32858
563	CG14164	95.6691	1.70601	0.224138	7.61144	2.71055e-14	4.94938e-13	39.1707	50.8203	40.7696	133.902	149.607	159.745	43.5869	147.751	3.38981
564	CG31751	917.658	1.10527	0.145201	7.61202	2.69848e-14	4.94938e-13	584.191	494.946	653.824	1333.26	1273.8	1165.93	577.654	1257.66	2.17719
565	CG6709	95.6691	1.70601	0.224138	7.61144	2.71055e-14	4.94938e-13	39.1707	50.8203	40.7696	133.902	149.607	159.745	43.5869	147.751	3.38981
566	GstO3	469.264	-1.72507	0.226635	-7.61166	2.70605e-14	4.94938e-13	573.24	694.544	915.052	188.614	217.999	226.133	727.612	210.915	0.289873
567	Nep2	716.386	1.04738	0.137634	7.60991	2.74289e-14	4.9996e-13	492.371	502.311	398.133	940.191	942.525	1022.78	464.272	968.5	2.08606
568	CalpA	895.136	-0.716741	0.0942532	-7.60442	2.86187e-14	5.20729e-13	1166.7	1112.89	1064.54	695.425	686.056	645.204	1114.71	675.562	0.606043
569	CG3618	833.492	-0.880987	0.115941	-7.59861	2.99336e-14	5.43697e-13	1084.14	986.945	1174.27	565.843	600.566	589.19	1081.79	585.199	0.540957
570	RpS5a	9783.21	1.64878	0.217072	7.59554	3.06501e-14	5.55735e-13	3873.69	4096.56	5806.4	15444.8	12024.1	17453.7	4592.22	14974.2	3.26078
571	CG5335	312.593	1.45882	0.192159	7.59173	3.15651e-14	5.71323e-13	146.995	187.814	156.535	430.501	403.939	549.772	163.782	461.404	2.81719
572	CG11753	468.988	1.65538	0.218194	7.58671	3.28122e-14	5.92856e-13	247.239	243.054	167.105	598.958	762.996	794.576	219.133	718.844	3.28041
573	Sec22	1477.21	1.02052	0.134548	7.58482	3.32942e-14	6.00516e-13	1067.72	876.467	961.358	1752.24	2132.97	2072.54	968.514	1985.92	2.05048
574	bun	11960.7	0.968781	0.127773	7.58206	3.40106e-14	6.12368e-13	9070.33	7002.89	8070.38	16101.3	16704.7	14814.8	8047.87	15873.6	1.9724
575	CR43650	601.02	1.61581	0.21313	7.58132	3.42064e-14	6.14823e-13	323.895	285.772	252.168	807.73	1164.8	771.756	287.278	914.761	3.18423
576	Alg-2	617.494	0.694525	0.091646	7.57835	3.49979e-14	6.27957e-13	470.469	457.383	482.692	740.059	795.055	759.308	470.182	764.807	1.62662
577	CG11486	2646.58	0.803545	0.106069	7.57565	3.5733e-14	6.40036e-13	2107.21	1739.68	1919.19	3386.42	3222.97	3504.02	1922.03	3371.13	1.75395
578	CG9934	344.25	-1.14821	0.151605	-7.5737	3.62736e-14	6.48595e-13	521.855	457.383	447.963	198.693	205.175	234.431	475.733	212.767	0.447239
579	Pkc98E	4516.1	0.885356	0.116936	7.57128	3.69562e-14	6.59658e-13	3590.22	2862.88	3026.52	6042.85	5659.42	5914.72	3159.87	5872.33	1.85841
580	ZnT77C	231.041	1.31217	0.173342	7.56987	3.73594e-14	6.65705e-13	138.572	120.79	133.382	371.469	341.959	280.073	130.915	331.167	2.52964
581	CR42491	11520	2.61973	0.346131	7.56862	3.7722e-14	6.7101e-13	3460.5	1330.9	3487.06	17326.6	18339.7	25175.4	2759.49	20280.6	7.3494
582	Art4	32.281	-4.16604	0.551689	-7.55143	4.30498e-14	7.64468e-13	83.8168	54.503	55.3662	0	0	0	64.562	0	0
583	EloC	1283.91	1.19324	0.158076	7.54851	4.40273e-14	7.80484e-13	648.633	819.017	853.143	1703.29	1664.91	2014.45	773.598	1794.22	2.31931
584	CG15021	341.832	-2.07474	0.275078	-7.54237	4.61516e-14	8.16741e-13	437.617	690.125	555.675	118.064	89.7643	159.745	561.139	122.524	0.21835
585	ens	3032.81	0.99038	0.131341	7.54054	4.68037e-14	8.26865e-13	2126.59	1954	1978.08	4102	4571.57	3464.6	2019.56	4046.06	2.00344
586	CG14812	361.129	1.18172	0.156802	7.53636	4.83282e-14	8.52342e-13	219.019	201.072	234.048	430.501	538.586	543.548	218.046	504.212	2.31241
587	CG34455	703.713	0.975779	0.12965	7.52625	5.2218e-14	9.19375e-13	436.353	458.119	520.945	924.354	1019.47	863.039	471.806	935.619	1.98306
588	CR44816	1384.02	1.70116	0.226056	7.52539	5.25622e-14	9.23861e-13	569.449	486.107	831.499	1984.05	2038.93	2394.1	629.019	2139.03	3.40058
589	Spt5	347.931	-1.14017	0.151604	-7.5207	5.44845e-14	9.56022e-13	506.692	497.892	439.91	239.007	196.627	207.461	481.498	214.365	0.445205
590	Eh	73.8955	3.04754	0.40548	7.51588	5.65293e-14	9.90222e-13	9.68737	6.62874	19.1265	102.226	166.705	138.999	11.8142	135.977	11.5096
591	CG10803	735.092	0.910455	0.121296	7.50603	6.09476e-14	1.06581e-12	569.87	468.431	485.209	963.228	942.525	981.292	507.837	962.348	1.895
592	CG5903	1785.2	1.42137	0.189449	7.50264	6.25468e-14	1.09193e-12	854.174	883.832	1119.91	2358.4	2310.36	3184.53	952.637	2617.76	2.74791
593	CG9947	1214.45	1.25235	0.16712	7.49368	6.69674e-14	1.16713e-12	675.168	671.712	783.18	2051.72	1459.74	1645.17	710.02	1718.88	2.42088
594	Dab	908.554	-1.01926	0.136105	-7.48877	6.95237e-14	1.20964e-12	1330.12	1096.69	1236.68	656.55	587.742	543.548	1221.16	595.947	0.488016
595	CG10621	837.795	-1.53359	0.204865	-7.48585	7.10856e-14	1.23474e-12	949.362	1330.9	1487.84	446.339	393.253	419.072	1256.04	419.555	0.334031
596	CG10555	335.946	-1.19314	0.15974	-7.46927	8.06415e-14	1.39837e-12	513.431	410.245	484.202	201.572	198.764	207.461	469.293	202.599	0.431712
597	CG32772	802.789	0.904379	0.121336	7.45351	9.08888e-14	1.57343e-12	538.281	532.509	596.948	947.39	1147.7	1053.9	555.913	1049.66	1.88818
598	CG10365	655.48	0.97791	0.131287	7.44866	9.42923e-14	1.62962e-12	393.813	450.754	472.626	823.567	837.8	954.322	439.064	871.896	1.98581
599	Gclc	1721.87	1.03602	0.139185	7.4435	9.80497e-14	1.69173e-12	1143.53	1162.98	1055.98	1955.25	2590.34	2423.15	1120.83	2322.91	2.07249
600	CG4721	1342.12	1.26617	0.170115	7.44299	9.84313e-14	1.69548e-12	642.736	815.335	876.799	1729.2	2167.17	1821.51	778.29	1905.96	2.44891
601	timeout	75.5555	-2.16843	0.291369	-7.44221	9.90156e-14	1.70271e-12	126.778	136.257	113.249	20.1572	29.9214	26.97	125.428	25.6829	0.204762
602	Dph5	389.99	1.43087	0.192373	7.43798	1.02238e-13	1.75521e-12	184.481	206.227	229.518	475.135	559.958	684.622	206.742	573.238	2.77272
603	GstE9	1223.26	-1.25161	0.168381	-7.43318	1.06017e-13	1.81706e-12	1440.47	1695.48	2059.12	701.184	686.056	757.233	1731.69	714.824	0.41279
604	CG12224	37.8505	-3.64925	0.491048	-7.43157	1.0732e-13	1.83634e-12	56.0183	83.964	80.0293	2.87961	2.13724	2.07461	73.3372	2.36382	0.0322322
605	CG42807	101.994	-2.30027	0.309577	-7.43035	1.08309e-13	1.85021e-12	207.226	163.509	146.469	23.0368	40.6077	31.1192	172.401	31.5879	0.183223
606	CG42497	598.742	1.02914	0.138693	7.42027	1.16883e-13	1.99008e-12	406.87	391.832	372.967	695.425	824.976	900.382	390.556	806.928	2.0661
607	Tim10	598.742	1.02914	0.138693	7.42027	1.16883e-13	1.99008e-12	406.87	391.832	372.967	695.425	824.976	900.382	390.556	806.928	2.0661
608	Ubc12	677.668	1.02498	0.138287	7.41198	1.2443e-13	2.11511e-12	395.497	445.599	489.236	826.447	940.388	968.844	443.444	911.893	2.05639
609	Rack1	10243	1.84468	0.249001	7.40834	1.27888e-13	2.17032e-12	3439.02	4072.99	5265.83	15380	12188.7	21111.3	4259.28	16226.6	3.80972
610	CG10516	194.482	-2.18786	0.295418	-7.406	1.30167e-13	2.20176e-12	386.653	368.263	219.451	66.2309	61.9801	64.313	324.789	64.1747	0.197589
611	RNaseMRP:RNA	65.393	-4.23645	0.572017	-7.40615	1.30014e-13	2.20176e-12	93.9254	61.8682	236.565	0	0	0	130.786	0	0
612	CG7296	405.272	-2.74366	0.371187	-7.39157	1.45102e-13	2.45038e-12	531.542	900.772	739.39	63.3513	53.4311	143.148	723.901	86.6436	0.11969
613	plx	1030.35	-1.0776	0.145867	-7.38759	1.49517e-13	2.52081e-12	1590.41	1322.8	1299.09	734.3	604.84	630.682	1404.1	656.607	0.467635
614	CG17556	517.365	0.900776	0.122073	7.37897	1.59514e-13	2.68499e-12	366.857	356.479	356.86	751.577	660.409	612.011	360.065	674.665	1.87373
615	Cks85A	747.514	0.951646	0.128977	7.37841	1.60188e-13	2.69195e-12	513.852	537.664	471.619	1061.13	865.584	1035.23	507.712	987.317	1.94464
616	CR45197	3132.17	0.874317	0.118664	7.36802	1.73183e-13	2.9056e-12	2266	2405.5	1937.31	3979.62	3876.96	4327.64	2202.94	4061.41	1.84363
617	CG10553	335.899	-2.1517	0.292359	-7.35979	1.84206e-13	3.08553e-12	641.051	631.94	403.167	143.98	79.0781	116.178	558.719	113.079	0.202389
618	CG4250	1236.01	-1.25497	0.170608	-7.35585	1.89723e-13	3.17279e-12	1628.32	2009.98	1613.17	614.796	709.565	840.218	1750.49	721.526	0.412185
619	pre-mod(mdg4)-V	145.922	1.55744	0.211763	7.35461	1.91482e-13	3.19189e-12	68.654	61.8682	84.5593	192.934	237.234	230.282	71.6938	220.15	3.0707
620	pre-mod(mdg4)-X	145.922	1.55744	0.211763	7.35461	1.91482e-13	3.19189e-12	68.654	61.8682	84.5593	192.934	237.234	230.282	71.6938	220.15	3.0707
621	Mal-B1	146.49	-4.19764	0.570907	-7.35257	1.94429e-13	3.23579e-12	217.755	561.233	95.6325	4.31941	0	0	291.54	1.4398	0.00493861
622	S	812.197	1.15425	0.157021	7.35091	1.96866e-13	3.27108e-12	557.234	509.676	428.836	1095.69	1263.11	1018.63	498.582	1125.81	2.25803
623	Dpit47	186.203	1.17867	0.160415	7.34763	2.01754e-13	3.34691e-12	103.613	111.216	123.819	251.966	271.43	255.177	112.882	259.524	2.29907
624	Rtf1	340.063	-1.06789	0.145537	-7.33758	2.17488e-13	3.60214e-12	480.578	423.503	481.686	220.29	237.234	197.088	461.922	218.204	0.472383
625	CG8306	620.062	-1.58156	0.215669	-7.33327	2.24609e-13	3.71314e-12	1089.2	1012.72	714.224	344.113	282.116	277.998	938.715	301.409	0.321087
626	CG9317	419.54	-1.58596	0.216275	-7.33309	2.24908e-13	3.71314e-12	774.569	553.131	578.828	224.609	220.136	165.969	635.509	203.571	0.320328
627	CG2680	287.368	1.32874	0.181214	7.33244	2.25992e-13	3.72508e-12	142.783	162.772	177.675	377.228	378.292	485.459	161.077	413.66	2.56809
628	RpL12	8047.6	1.54343	0.210531	7.33113	2.28216e-13	3.75365e-12	3309.71	3781.33	4930.61	11967.6	9859.11	14437.2	4007.22	12088	3.01656
629	mt:Cyt-b	43116.4	-1.15311	0.157293	-7.33099	2.28451e-13	3.75365e-12	58867.2	58978.1	61381	30060.2	20989.9	28422.2	59742.1	26490.8	0.443419
630	TER94	1589.71	-0.919749	0.125592	-7.32329	2.41961e-13	3.96931e-12	1977.49	1943.69	2336.45	1187.84	1045.11	1047.68	2085.88	1093.54	0.52426
631	santa-maria	1296.55	1.05831	0.144583	7.31974	2.48455e-13	4.06939e-12	970.422	802.814	731.84	1840.07	1793.15	1641.02	835.025	1758.08	2.10542
632	kug	537.464	-1.58656	0.216853	-7.31628	2.54931e-13	4.16885e-12	991.481	702.646	749.96	315.317	235.097	230.282	814.696	260.232	0.319422
633	CG9485	254.903	-2.95556	0.404615	-7.30463	2.78041e-13	4.53958e-12	548.389	442.652	408.2	77.7494	19.2352	33.1938	466.414	43.3928	0.0930349
634	CG11138	3170.09	0.577111	0.0790628	7.2994	2.89052e-13	4.71191e-12	2650.97	2363.51	2606.74	3711.81	3859.86	3827.66	2540.41	3799.78	1.49574
635	Ets97D	212.204	1.00505	0.137735	7.29701	2.94235e-13	4.78884e-12	143.626	142.886	134.892	293.72	284.254	273.849	140.468	283.941	2.02139
636	CG42240	1955.87	0.798948	0.109697	7.28322	3.25953e-13	5.28843e-12	1482.59	1506.2	1284.5	2662.2	2447.15	2352.61	1424.43	2487.32	1.74619
637	Rac2	458.848	0.901577	0.123787	7.28329	3.25776e-13	5.28843e-12	318.841	308.605	325.654	534.167	647.585	618.234	317.7	599.996	1.88856
638	CG33223	827.612	2.24181	0.30789	7.28123	3.30793e-13	5.35853e-12	158.367	249.682	379.007	1209.43	1429.82	1539.36	262.352	1392.87	5.30916
639	RpS19a	9464.53	1.68556	0.231535	7.27991	3.34036e-13	5.39416e-12	3408.27	4394.85	5197.88	12486	12547.8	18752.4	4333.67	14595.4	3.36791
640	l(1)G0232	3008.39	0.756399	0.103902	7.27992	3.34016e-13	5.39416e-12	2244.1	2244.2	2208.61	3973.86	4041.53	3338.05	2232.3	3784.48	1.69533
641	Hydr1	918.703	0.950001	0.130528	7.27816	3.38399e-13	5.4561e-12	653.266	543.557	672.951	1285.74	1130.6	1226.1	623.258	1214.15	1.94807
642	CG15735	905.194	0.847961	0.116533	7.27658	3.42384e-13	5.51174e-12	597.669	724.006	613.055	1144.64	1175.48	1176.31	644.91	1165.48	1.8072
643	AttA	40.7279	-3.63145	0.499431	-7.27116	3.56407e-13	5.72857e-12	77.499	61.8682	96.6392	0	2.13724	6.22384	78.6688	2.78703	0.0354274
644	CG13795	354.269	-1.70268	0.234262	-7.26826	3.64139e-13	5.83469e-12	494.898	591.431	561.212	210.211	149.607	118.253	549.18	159.357	0.290173
645	CycY	755.612	0.977659	0.134509	7.26837	3.63839e-13	5.83469e-12	561.446	500.101	457.526	1095.69	987.407	931.501	506.358	1004.87	1.9845
646	Pdk	4773.81	1.28777	0.177203	7.26722	3.66972e-13	5.86337e-12	2282.01	2486.51	3437.23	6958.57	6787.89	6690.62	2735.25	6812.36	2.49058
647	Taz	1072.06	1.33205	0.183297	7.26718	3.67064e-13	5.86337e-12	593.457	547.976	656.341	1213.75	1622.17	1798.69	599.258	1544.87	2.57797
648	CG13900	95.1853	-2.15046	0.296104	-7.2625	3.79989e-13	6.06048e-12	188.272	145.832	141.939	40.3145	27.7842	26.97	158.681	31.6895	0.199706
649	Rbp2	4565.01	0.8449	0.116354	7.26146	3.82939e-13	6.09812e-12	3273.91	2859.93	3625.48	5858.56	5691.48	6080.69	3253.11	5876.91	1.80655
650	stg	63.2232	2.08559	0.287328	7.25858	3.91166e-13	6.21954e-12	21.4807	23.5688	22.6498	128.142	102.588	80.9099	22.5664	103.88	4.6033
651	CG43091	64.2221	-3.51927	0.48601	-7.24114	4.44921e-13	7.06337e-12	149.101	144.359	77.0093	8.63882	0	6.22384	123.49	4.95422	0.0401184
652	ab	1377.91	1.12693	0.155769	7.23463	4.66817e-13	7.39962e-12	1019.28	819.017	733.35	1853.03	2002.6	1840.18	857.216	1898.6	2.21485
653	CG5687	985.717	0.934004	0.129127	7.23324	4.71603e-13	7.46404e-12	767.83	609.844	641.744	1243.99	1329.37	1321.53	673.139	1298.29	1.92872
654	Slc45-1	237.621	1.28815	0.178296	7.22477	5.01969e-13	7.93249e-12	160.052	124.473	122.812	344.113	354.783	319.49	135.779	339.462	2.5001
655	garz	566.007	-0.978669	0.135471	-7.22417	5.04159e-13	7.95493e-12	807.421	757.149	698.117	421.862	350.508	360.983	754.229	377.784	0.500888
656	CG5734	1077.63	1.29361	0.179152	7.22075	5.17009e-13	8.14526e-12	625.888	482.425	736.37	1524.75	1592.25	1504.09	614.895	1540.36	2.50509
657	Girdin	201.463	-1.57205	0.217841	-7.21652	5.33338e-13	8.38972e-12	353.8	271.778	286.898	97.9066	115.411	82.9845	304.158	98.7674	0.324724
658	gig	231.327	-1.40383	0.194564	-7.21526	5.38293e-13	8.45479e-12	368.12	322.599	326.661	149.74	102.588	118.253	339.126	123.527	0.36425
659	CG34331	516.12	-1.4315	0.198488	-7.21202	5.51293e-13	8.64585e-12	637.261	903.718	734.86	253.405	250.058	317.416	758.613	273.626	0.360693
660	CG32719	143.401	3.77164	0.52377	7.20095	5.97944e-13	9.3491e-12	3.79071	15.4671	5.03329	131.022	203.038	502.056	8.09702	278.705	34.4208
661	amd	51.6262	-2.48362	0.3449	-7.20098	5.97806e-13	9.3491e-12	93.9254	88.3832	86.5726	11.5184	10.6862	18.6715	89.6271	13.6254	0.152023
662	Past1	1349.44	0.964942	0.134073	7.19714	6.14898e-13	9.59966e-12	876.497	808.706	1040.88	1739.28	1722.62	1908.64	908.696	1790.18	1.97006
663	RpL6	7143.88	1.79145	0.249456	7.18141	6.89943e-13	1.0755e-11	2344.34	2813.53	4027.64	10268.7	9386.78	14022.3	3061.84	11225.9	3.6664
664	Rcc1	386.607	1.02222	0.142519	7.17249	7.36448e-13	1.14626e-11	240.921	247.473	270.288	465.056	512.939	582.966	252.894	520.32	2.05747
665	regucalcin	1426.04	-1.11622	0.155631	-7.17225	7.37742e-13	1.14655e-11	1624.11	2217.68	2038.99	904.196	833.525	937.725	1960.26	891.816	0.454948
666	CG3168	3212.12	1.25591	0.175293	7.16465	7.79863e-13	1.21019e-11	2159.44	1965.79	1486.33	4080.4	4962.68	4618.09	1870.52	4553.72	2.43447
667	na	284.146	-1.73607	0.242351	-7.16347	7.86587e-13	1.2188e-11	558.919	410.245	357.364	125.263	141.058	112.029	442.176	126.117	0.285218
668	Tep2	977.6	-1.8967	0.264862	-7.16108	8.00426e-13	1.23838e-11	1457.32	1306.6	1929.76	534.167	312.038	325.714	1564.56	390.64	0.24968
669	CG34445	48.3053	2.13903	0.298736	7.16028	8.0513e-13	1.2438e-11	15.1628	19.1497	15.0999	67.6707	89.7643	82.9845	16.4708	80.1398	4.86557
670	CG10068	455.007	0.998675	0.139639	7.15181	8.5641e-13	1.32105e-11	284.303	282.09	336.727	557.204	639.036	630.682	301.04	608.974	2.0229
671	Cyp9f3Psi	261.808	1.53485	0.214797	7.1456	8.96034e-13	1.38011e-11	154.998	136.257	100.666	361.391	429.586	387.952	130.64	392.976	3.00808
672	CR41550	502.501	3.31594	0.464297	7.14185	9.20837e-13	1.4162e-11	78.7625	60.3952	32.2131	879.72	1602.93	360.983	57.1236	947.879	16.5935
673	CG11247	965.795	1.29085	0.180883	7.13641	9.57993e-13	1.47115e-11	623.361	461.802	568.762	1161.92	1408.44	1570.48	551.308	1380.28	2.50365
674	crq	2582.3	-0.604302	0.0847243	-7.13256	9.85172e-13	1.51065e-11	3192.2	3071.32	3089.43	2051.72	2197.09	1892.05	3117.65	2046.95	0.656569
675	CG44254	12.4823	4.08865	0.573881	7.12456	1.04414e-12	1.59869e-11	0	0	0	24.4767	21.3724	29.0446	0	24.9646	#DIV/0!
676	CG2736	2315.33	-1.30819	0.183675	-7.1223	1.06142e-12	1.62275e-11	2979.08	3541.96	3435.22	1174.88	1117.78	1643.09	3318.75	1311.92	0.395304
677	maf-S	623.692	1.32957	0.186738	7.11998	1.07943e-12	1.64785e-11	295.254	334.383	417.26	780.373	991.682	923.202	348.966	898.419	2.57452
678	zip	1573.59	-0.790143	0.110997	-7.11859	1.0904e-12	1.66214e-11	2027.61	1959.16	2007.78	1222.39	1224.64	999.963	1998.18	1149	0.575022
679	CG6767	6120.52	0.80588	0.113285	7.11372	1.12952e-12	1.71924e-11	4071.64	4261.54	4988.49	8235.67	7728.28	7437.48	4440.56	7800.48	1.75664
680	CG3842	363.83	-1.34551	0.189191	-7.11192	1.14443e-12	1.73937e-11	536.596	519.988	523.462	237.568	149.607	215.76	526.682	200.978	0.381593
681	isoQC	417.251	1.56735	0.220397	7.1115	1.14785e-12	1.742e-11	209.753	150.251	252.168	593.199	617.664	680.473	204.057	630.445	3.08955
682	comt	1823.68	-1.58896	0.223728	-7.10218	1.22808e-12	1.86103e-11	3140.39	2326.69	2830.22	1148.96	780.094	715.741	2765.77	881.599	0.318754
683	RpL18A	11456.5	1.81891	0.256425	7.09335	1.30905e-12	1.98083e-11	3984.88	4648.22	5826.54	14555	14858.1	24866.3	4819.88	18093.1	3.75386
684	Phk-3	222.586	-1.84181	0.259817	-7.08887	1.3521e-12	2.04298e-11	433.405	358.688	267.771	105.106	85.4898	85.0591	353.288	91.8848	0.260085
685	CG11970	143.495	-1.46456	0.207005	-7.07498	1.49473e-12	2.25191e-11	204.277	205.491	229.015	83.5086	59.8429	78.8353	212.928	74.0622	0.347828
686	CG12241	208.644	-1.46436	0.206976	-7.07502	1.49425e-12	2.25191e-11	309.996	314.497	305.521	136.781	85.4898	99.5814	310.004	107.284	0.346073
687	Aats-val	269.325	-0.973841	0.137785	-7.06784	1.57369e-12	2.36741e-11	375.28	346.167	352.834	185.735	181.666	174.267	358.094	180.556	0.504214
688	CG10657	295.529	-1.09115	0.154444	-7.06504	1.60572e-12	2.41208e-11	386.231	394.778	432.863	207.332	188.078	163.894	404.624	186.435	0.46076
689	CG10307	219.508	1.36783	0.193831	7.0568	1.70377e-12	2.55566e-11	104.876	122.263	133.382	270.683	324.861	360.983	120.174	318.842	2.65317
690	Glg1	421.946	-1.38137	0.195791	-7.0553	1.72224e-12	2.57961e-11	615.359	544.293	686.037	279.322	213.724	192.939	615.23	228.662	0.371669
691	Obp56a	131.46	-1.5575	0.220867	-7.05175	1.76676e-12	2.64247e-11	186.166	197.389	210.392	60.4717	53.4311	80.9099	197.982	64.9376	0.327997
692	CG9003	1697.25	0.969058	0.137446	7.05049	1.7829e-12	2.66276e-11	1293.05	1088.59	1038.87	2030.12	2288.99	2443.89	1140.17	2254.33	1.97719
693	AstC	638.119	-1.23519	0.175217	-7.04947	1.79604e-12	2.67851e-11	980.109	742.419	980.988	417.543	361.194	346.46	901.172	375.066	0.416198
694	CG34232	55.8191	2.45595	0.348594	7.04528	1.85083e-12	2.75625e-11	12.2145	13.994	18.1198	67.6707	102.588	120.328	14.7761	96.862	6.55531
695	CG31731	368.203	-1.01633	0.144313	-7.04259	1.88702e-12	2.80609e-11	545.862	473.587	464.573	253.405	241.509	230.282	494.674	241.732	0.488669
696	CG8801	5854.44	1.53398	0.217825	7.04228	1.89118e-12	2.80824e-11	2997.61	3572.15	2203.57	7564.73	8384.41	10404.2	2924.45	8784.44	3.0038
697	l(1)G0469	695.259	1.54208	0.218995	7.04163	1.90008e-12	2.81741e-11	391.707	252.629	390.583	911.395	1175.48	1049.75	344.973	1045.54	3.0308
698	faf	1135.2	-1.25483	0.17823	-7.04051	1.91536e-12	2.836e-11	1836.81	1408.98	1584.48	777.494	643.311	560.145	1610.09	660.317	0.410112
699	CG3999	193.107	-2.81064	0.399479	-7.03577	1.98165e-12	2.92994e-11	249.345	234.215	562.722	38.8747	29.9214	43.5669	348.761	37.4543	0.107393
700	ATPCL	2734.57	-0.930365	0.13225	-7.03492	1.99379e-12	2.94369e-11	3788.6	3897.7	3105.54	1945.17	1714.07	1956.36	3597.28	1871.87	0.520356
701	Cyp9f2	2443.83	0.823699	0.117098	7.03424	2.00344e-12	2.95371e-11	1876.4	1777.97	1622.73	3409.45	3167.4	2809.02	1759.04	3128.63	1.7786
702	shi	5761.79	-0.721461	0.102571	-7.03377	2.01021e-12	2.95947e-11	7754.95	6509.42	7285.18	4520.98	4407	4093.21	7183.19	4340.4	0.604244
703	Fsn	500.492	0.680112	0.0966993	7.03327	2.01745e-12	2.96182e-11	384.547	379.311	386.557	596.078	611.252	645.204	383.471	617.512	1.61032
704	Unc-115b	1115.28	-1.66795	0.237151	-7.03327	2.01753e-12	2.96182e-11	2024.24	1811.86	1314.19	643.592	478.743	419.072	1716.76	513.802	0.299286
705	Aps	3042.1	0.77203	0.109793	7.03169	2.0405e-12	2.98705e-11	2268.11	1990.83	2460.27	3710.37	3951.77	3871.23	2239.74	3844.45	1.71648
706	Bet5	168.895	1.49731	0.212936	7.03176	2.0395e-12	2.98705e-11	76.2354	85.4371	96.1358	208.771	252.195	294.595	85.9361	251.854	2.93071
707	CR18854	4342.49	0.904616	0.128715	7.02807	2.09408e-12	3.06115e-11	3079.32	3122.87	2827.2	5528.84	4999.02	6497.69	3009.8	5675.18	1.88557
708	Dhc64C	828.929	-1.71398	0.243997	-7.02458	2.14705e-12	3.13415e-11	1389.93	949.383	1520.56	459.297	314.175	340.236	1286.62	371.236	0.288535
709	CG12237	889.904	1.25833	0.179232	7.02066	2.20821e-12	3.21888e-11	497.425	498.628	554.165	993.464	1316.54	1479.2	516.74	1263.07	2.4443
710	CG13868	4283.88	0.83278	0.118655	7.01852	2.24235e-12	3.26404e-11	2955.49	2814.27	3439.75	5891.67	5125.11	5476.98	3069.84	5497.92	1.79095
711	Vha16-1	13815.3	0.950269	0.13546	7.01513	2.29735e-12	3.33939e-11	9201.32	8232.89	10676.1	17204.2	17540.4	20036.6	9370.11	18260.4	1.94879
712	CG5397	509.96	-1.20518	0.171827	-7.01391	2.31755e-12	3.36403e-11	692.437	800.604	649.798	256.285	314.175	346.46	714.28	305.64	0.4279
713	puc	908.787	0.860879	0.122767	7.01232	2.34399e-12	3.39764e-11	706.336	614.263	605.001	1081.29	1269.52	1176.31	641.867	1175.71	1.8317
714	CG10186	2595.84	-1.13935	0.162487	-7.01194	2.35044e-12	3.40222e-11	4141.98	3669.37	2948	1483	1585.84	1746.82	3586.45	1605.22	0.447578
715	Tom40	1531.62	0.88529	0.12633	7.00778	2.4213e-12	3.49988e-11	1072.35	942.017	1196.41	1880.38	2094.5	2004.08	1070.26	1992.99	1.86215
716	zyd	2189.77	1.20618	0.17215	7.00655	2.44261e-12	3.52575e-11	1276.21	1459.06	1190.88	3454.09	3302.04	2456.34	1308.71	3070.82	2.34644
717	CG4476	50.769	-2.94753	0.421101	-6.9996	2.56701e-12	3.70015e-11	121.724	78.0718	80.0293	10.0786	6.41173	8.29845	93.275	8.26293	0.0885868
718	CG8680	1151	1.05476	0.150752	6.99664	2.62173e-12	3.77375e-11	691.594	741.682	791.736	1333.26	1534.54	1813.21	741.671	1560.34	2.10381
719	CG10098	402.074	-1.49694	0.213967	-6.99613	2.63128e-12	3.78224e-11	611.989	582.592	606.511	267.803	183.803	159.745	600.364	203.784	0.339434
720	CG30069	1493.81	0.461361	0.0659649	6.99404	2.67085e-12	3.83378e-11	1240.4	1290.39	1238.69	1713.37	1729.03	1750.97	1256.5	1731.12	1.37774
721	CG16857	5052.45	1.75486	0.250937	6.99322	2.68639e-12	3.85074e-11	2329.18	2619.09	1680.62	5645.47	9611.19	8429.15	2209.63	7895.27	3.57312
722	CG32066	853.501	0.668261	0.0956409	6.98719	2.80445e-12	4.0144e-11	663.796	657.718	655.334	1125.93	1049.39	968.844	658.949	1048.05	1.59049
723	Prat	127.126	1.47581	0.211349	6.9828	2.89359e-12	4.13628e-11	64.4421	58.9221	73.486	207.332	200.901	157.671	65.6167	188.634	2.87479
724	Snp	1073.49	1.15787	0.165837	6.98198	2.91045e-12	4.15463e-11	605.671	619.419	744.927	1238.23	1643.54	1589.15	656.672	1490.31	2.26949
725	pcx	431.359	-0.849304	0.12179	-6.97352	3.09114e-12	4.40647e-11	558.919	589.221	520.945	312.437	312.038	294.595	556.362	306.357	0.550643
726	CG3077	332.441	0.875166	0.125591	6.96838	3.20609e-12	4.56405e-11	222.388	232.006	245.121	400.265	448.821	446.042	233.172	431.709	1.85146
727	CG15279	126.547	-1.7373	0.249343	-6.96752	3.22582e-12	4.57952e-11	230.812	187.814	171.635	48.9533	61.9801	58.0891	196.754	56.3408	0.286352
728	CG5001	572.566	0.714055	0.102483	6.96756	3.22474e-12	4.57952e-11	459.518	412.455	424.306	702.624	737.349	699.144	432.093	713.039	1.6502
729	CG6145	917.878	0.986931	0.141797	6.96015	3.39915e-12	4.80577e-11	584.612	577.437	671.441	1138.88	1406.31	1128.59	611.163	1224.59	2.00371
730	CR43334	519.169	1.71686	0.246668	6.9602	3.39792e-12	4.80577e-11	254.82	220.958	219.955	542.806	955.348	921.128	231.911	806.427	3.47732
731	bond	791.933	-1.66814	0.239664	-6.96034	3.39464e-12	4.80577e-11	1478.8	1334.59	843.076	374.349	384.704	336.087	1218.82	365.047	0.299508
732	Ank2	9145.55	-1.51899	0.218384	-6.95556	3.51167e-12	4.95808e-11	15263.1	10103.7	15693.8	5083.94	4986.19	3742.6	13686.9	4604.25	0.336399
733	CG42678	1549.96	1.14574	0.164781	6.95312	3.57306e-12	5.03787e-11	1087.51	877.203	897.436	1838.63	2109.46	2489.53	954.05	2145.87	2.24923
734	Pdp1	12463.1	0.623066	0.0896145	6.95274	3.58257e-12	5.0444e-11	10438.4	8863.36	10091.7	15200	15197.9	14987	9797.82	15128.3	1.54405
735	MESK2	5734.79	0.825804	0.118851	6.94822	3.69931e-12	5.20168e-11	4510.95	4119.39	3733.19	6651.89	7847.96	7545.36	4121.18	7348.41	1.78308
736	CG3702	619.576	0.723697	0.104193	6.94576	3.7644e-12	5.28601e-11	493.635	454.437	448.969	748.698	750.173	821.546	465.68	773.472	1.66095
737	NAAT1	714.917	-1.3976	0.201342	-6.94141	3.88207e-12	5.44386e-11	1226.08	1075.33	834.016	442.02	369.743	342.311	1045.14	384.691	0.368075
738	5PtaseI	603.314	0.858842	0.123769	6.9391	3.94604e-12	5.52606e-11	426.666	385.203	468.096	774.614	743.761	821.546	426.655	779.974	1.82811
739	Ubc-E2H	3533.95	0.687619	0.0991098	6.93795	3.97819e-12	5.56354e-11	2744.47	2706.73	2655.56	4513.78	4689.12	3894.05	2702.26	4365.65	1.61556
740	CG5273	9600.56	1.19359	0.17225	6.92938	4.22701e-12	5.90353e-11	5429.56	5316.25	6566.93	14795.4	14734.2	10761	5770.91	13430.2	2.32722
741	RhoGAP1A	570.351	-1.25449	0.181133	-6.92577	4.33597e-12	6.04754e-11	911.877	718.85	797.776	393.066	316.312	284.222	809.501	331.2	0.409141
742	CG7675	1525.38	-2.82371	0.407954	-6.92165	4.46426e-12	6.21808e-11	2619.8	4553.21	1108.83	325.395	262.881	282.147	2760.61	290.141	0.1051
743	Mink	53.0482	1.97803	0.285948	6.91744	4.59888e-12	6.39696e-11	23.1655	18.4132	18.1198	82.0688	76.9408	99.5814	19.8995	86.197	4.33162
744	CG15019	517.933	0.891985	0.128958	6.91689	4.61669e-12	6.41311e-11	329.792	393.305	360.384	633.513	728.8	661.801	361.16	674.705	1.86816
745	Idgf2	1901.53	-1.10148	0.159386	-6.91077	4.82039e-12	6.67812e-11	2162.39	2919.59	2732.57	1091.37	1318.68	1184.6	2604.85	1198.22	0.459995
746	Naa60	537.102	1.52231	0.220281	6.91077	4.82024e-12	6.67812e-11	275.458	277.67	256.194	796.211	1023.74	593.339	269.774	804.43	2.98186
747	CG5945	2778.03	-1.60981	0.232958	-6.9103	4.83615e-12	6.69097e-11	4086.39	5400.95	3206.21	1560.75	1100.68	1313.23	4231.18	1324.89	0.313124
748	CG11007	171.007	1.29957	0.188223	6.90443	5.0405e-12	6.96438e-11	102.77	89.1197	98.1492	210.211	243.646	282.147	96.6797	245.335	2.5376
749	CG10188	532.105	-0.840157	0.121718	-6.9025	5.10963e-12	7.05047e-11	744.664	659.191	648.791	384.427	367.606	387.952	684.215	379.995	0.555374
750	CG1910	1271.25	1.02572	0.148616	6.9018	5.1349e-12	7.0759e-11	750.561	796.185	948.272	1876.06	1746.13	1510.32	831.673	1710.84	2.0571
751	Tpi	2291.33	1.38381	0.200521	6.90107	5.16128e-12	7.10277e-11	1099.73	1264.62	1367.54	2562.85	3370.44	4082.84	1243.96	3338.71	2.68393
752	CG33981	326.463	-1.02666	0.148829	-6.89821	5.26605e-12	7.22771e-11	468.363	397.724	452.996	224.609	217.999	197.088	439.695	213.232	0.484955
753	fab1	326.463	-1.02666	0.148829	-6.89821	5.26605e-12	7.22771e-11	468.363	397.724	452.996	224.609	217.999	197.088	439.695	213.232	0.484955
754	CG14777	466.009	1.22359	0.177501	6.89345	5.44557e-12	7.46418e-11	290.621	242.317	292.434	577.361	609.115	784.203	275.124	656.893	2.38762
755	CG3699	292.79	-2.6065	0.378145	-6.89286	5.46804e-12	7.48506e-11	492.371	696.754	364.914	83.5086	32.0587	87.1337	518.013	67.567	0.130435
756	Ahcy13	820.963	1.89177	0.274654	6.88783	5.66491e-12	7.7443e-11	265.771	262.94	456.016	1304.46	1053.66	1582.93	328.242	1313.68	4.00218
757	CG16989	535.137	1.10778	0.160853	6.88694	5.70054e-12	7.78271e-11	340.322	294.611	370.953	659.43	705.291	840.218	335.295	734.98	2.19204
758	CG31030	1183.85	-0.790799	0.11484	-6.88612	5.73361e-12	7.81753e-11	1549.98	1426.65	1532.13	853.803	775.82	964.695	1502.92	864.773	0.575394
759	CG2747	846.846	-1.82783	0.265742	-6.8782	6.06142e-12	8.25359e-11	1604.31	1136.46	1284.5	489.533	279.979	286.296	1341.76	351.936	0.262295
760	RpS27A	17800	1.53839	0.223777	6.87465	6.21412e-12	8.45039e-11	7165.29	8584.95	10816	24122.5	22334.2	33776.8	8855.42	26744.5	3.02012
761	Gld	189.438	-1.46238	0.212785	-6.87257	6.30536e-12	8.56319e-11	261.559	249.682	330.687	105.106	98.3133	91.2829	280.643	98.2339	0.350032
762	Mocs1	417.748	1.23561	0.179968	6.86572	6.61572e-12	8.9729e-11	205.962	243.054	287.401	532.727	596.291	641.055	245.472	590.025	2.40363
763	CG11309	664.997	-1.37993	0.201086	-6.8624	6.77135e-12	9.17194e-11	828.902	957.484	1120.41	408.904	284.254	390.027	968.932	361.062	0.372639
764	CG5541	457.301	1.46306	0.213338	6.85793	6.98639e-12	9.45083e-11	246.817	289.455	177.675	732.86	649.722	647.279	237.982	676.62	2.84315
765	CR44850	189.672	-2.38436	0.347748	-6.85656	7.05365e-12	9.52934e-11	345.376	409.509	223.981	46.0737	36.3332	76.7607	326.289	53.0558	0.162604
766	CG1090	673.523	-1.62122	0.236514	-6.85465	7.14882e-12	9.64531e-11	1330.12	877.94	876.296	342.673	354.783	259.327	1028.12	318.927	0.310205
767	wdp	893.853	0.810883	0.118313	6.85368	7.19737e-12	9.69815e-11	714.76	645.934	578.828	1124.49	1147.7	1151.41	646.507	1141.2	1.76518
768	glec	2030.18	0.866927	0.126561	6.84986	7.39208e-12	9.94755e-11	1496.91	1488.52	1307.65	2323.84	2904.52	2659.65	1431.03	2629.34	1.83738
769	cbt	1084.53	1.12736	0.164617	6.84842	7.46719e-12	1.00355e-10	773.726	604.688	644.261	1713.37	1468.29	1302.86	674.225	1494.84	2.21712
770	CG10802	240.944	-1.36727	0.199676	-6.84743	7.51891e-12	1.00919e-10	314.629	400.67	333.707	122.383	156.019	118.253	349.669	132.218	0.378124
771	eIF3-S8	1738.85	0.851518	0.12438	6.84611	7.58846e-12	1.01644e-10	1290.11	1311.02	1103.8	2139.55	2109.46	2479.16	1234.97	2242.72	1.81601
772	l(2)08717	1626.38	1.06111	0.154996	6.84603	7.59257e-12	1.01644e-10	940.096	966.323	1227.12	1975.41	2269.75	2379.58	1044.51	2208.25	2.11414
773	CG3164	1613.41	-1.78378	0.260683	-6.8427	7.77144e-12	1.03904e-10	2280.74	2739.14	2590.63	987.705	542.86	539.399	2536.84	689.988	0.271987
774	CG6418	251.32	-1.3371	0.195428	-6.84192	7.81373e-12	1.04277e-10	378.229	332.91	379.51	168.457	136.784	112.029	363.55	139.09	0.382589
775	Cpr47Ee	228.796	-1.6485	0.240944	-6.84182	7.81955e-12	1.04277e-10	418.663	352.796	281.864	109.425	87.627	122.402	351.108	106.485	0.303282
776	proPO-A1	339.815	-2.35821	0.344744	-6.84045	7.89463e-12	1.05143e-10	462.046	863.946	423.803	122.383	96.176	70.5368	583.265	96.3654	0.165217
777	CG32428	771.128	0.893893	0.130724	6.83802	8.02954e-12	1.06802e-10	595.563	503.048	510.376	954.589	955.348	1107.84	536.329	1005.93	1.87558
778	CG11550	364.777	-1.60667	0.235186	-6.83148	8.40431e-12	1.11643e-10	491.108	481.688	695.097	207.332	147.47	165.969	555.964	173.59	0.312233
779	Mer	425.616	1.46482	0.214475	6.82979	8.50403e-12	1.12823e-10	236.288	210.647	213.915	473.695	641.173	777.98	220.283	630.949	2.86427
780	CG3552	305.081	1.15383	0.168946	6.82958	8.51626e-12	1.1284e-10	204.698	200.335	156.032	400.265	421.037	448.116	187.022	423.14	2.26251
781	Blos3	107.202	1.39578	0.204583	6.82255	8.94367e-12	1.18352e-10	58.1242	61.8682	53.3529	143.98	147.47	178.417	57.7818	156.622	2.71058
782	crc	18993.6	1.18684	0.173994	6.82117	9.03038e-12	1.19347e-10	11156.9	10446.9	12753.9	32494.9	24454.4	22654.8	11452.5	26534.7	2.31692
783	sens-2	75.5624	1.55062	0.227373	6.81973	9.12108e-12	1.20391e-10	38.7495	33.1437	39.2597	106.545	113.274	122.402	37.0509	114.074	3.07884
784	mor	303.343	-1.47464	0.216458	-6.81258	9.5863e-12	1.2637e-10	451.095	470.64	432.863	204.452	128.235	132.775	451.533	155.154	0.343616
785	CG3386	154.444	1.12121	0.164649	6.80966	9.78289e-12	1.28798e-10	95.6102	100.904	93.6192	230.368	196.627	209.536	96.7112	212.177	2.19392
786	Rpt2	516.339	-1.11279	0.163453	-6.80802	9.89522e-12	1.30111e-10	660.426	794.712	673.957	323.956	275.705	369.281	709.699	322.98	0.455095
787	Antp	222.024	2.40679	0.353826	6.80217	1.03058e-11	1.35166e-10	67.3904	55.976	58.3862	214.531	361.194	574.668	60.5842	383.464	6.32944
788	CG5778	4871.95	-1.60164	0.23546	-6.80218	1.0305e-11	1.35166e-10	6068.09	9879.77	6281.55	1930.78	2658.73	2412.77	7409.8	2334.09	0.315001
789	Ext2	482.425	-1.02546	0.150791	-6.80051	1.04251e-11	1.36557e-10	691.594	614.263	645.771	365.71	299.214	277.998	650.543	314.307	0.483146
790	CG7637	128.67	1.50808	0.221838	6.79812	1.05995e-11	1.38665e-10	62.7573	67.0239	64.9294	156.939	185.94	234.431	64.9036	192.437	2.96496
791	mlt	4292.35	1.10707	0.162934	6.79462	1.08601e-11	1.41895e-10	2644.65	2896.02	2543.32	4692.32	6336.93	6640.83	2694.67	5890.03	2.18581
792	Deaf1	1314.86	0.826529	0.121705	6.79123	1.1118e-11	1.45082e-10	972.949	936.125	921.595	1462.84	1852.99	1742.67	943.557	1686.17	1.78703
793	Cht2	168.448	1.53345	0.225804	6.79104	1.1133e-11	1.45094e-10	78.7625	67.7604	104.692	250.526	235.097	273.849	83.7385	253.157	3.02319
794	Spn43Ab	3690.78	1.06375	0.156655	6.79043	1.11798e-11	1.4552e-10	1943.79	2406.23	2755.22	5122.82	4672.02	5244.62	2368.42	5013.15	2.11667
795	CG13377	342.223	-1.40857	0.20747	-6.78926	1.12711e-11	1.46524e-10	601.038	496.419	405.683	175.656	179.529	195.014	501.047	183.399	0.366032
796	CG34256	24.8438	2.67868	0.394813	6.78468	1.16344e-11	1.51057e-10	5.05428	6.62874	4.52996	40.3145	42.7449	49.7907	5.40433	44.2834	8.19406
797	antdh	70.5363	-2.43236	0.358555	-6.78379	1.1706e-11	1.51796e-10	109.088	111.952	147.475	27.3563	12.8235	14.5223	122.839	18.234	0.148439
798	CG3328	519.854	0.784677	0.115698	6.78213	1.18413e-11	1.53359e-10	384.968	375.629	379.51	611.916	634.762	732.338	380.035	659.672	1.73582
799	Ssk	242.143	1.91799	0.283099	6.77497	1.24432e-11	1.60951e-10	72.4447	125.946	87.0759	295.16	455.233	416.997	95.1555	389.13	4.08941
800	to	2203.41	-3.39226	0.501093	-6.76973	1.29021e-11	1.66679e-10	5473.79	6365.06	775.127	226.049	168.842	211.61	4204.66	202.167	0.0480817
801	CG6523	452.541	1.02739	0.151767	6.76952	1.29213e-11	1.66718e-10	260.295	288.718	338.74	646.472	585.605	595.414	295.918	609.163	2.05855
802	syd	535.367	-1.76551	0.260869	-6.76781	1.30743e-11	1.68483e-10	996.536	759.359	764.053	313.877	168.842	209.536	839.983	230.752	0.27471
803	beat-IV	728.204	0.827204	0.12252	6.75156	1.46267e-11	1.88252e-10	581.242	485.371	499.806	889.798	927.564	985.441	522.14	934.268	1.78931
804	CG14806	461.509	0.985293	0.145968	6.75004	1.47803e-11	1.89994e-10	312.102	314.497	294.447	521.209	675.369	651.428	307.015	616.002	2.00642
805	CG17931	1168.95	0.96099	0.142555	6.7412	1.57087e-11	2.01676e-10	738.767	780.718	844.083	1359.17	1791.01	1499.94	787.856	1550.04	1.96742
806	CG13631	7659.37	1.65158	0.245121	6.73781	1.60793e-11	2.06178e-10	3318.98	4531.11	2822.67	8957.01	14569.6	11756.8	3557.59	11761.1	3.30593
807	AstA	757.535	0.989089	0.146828	6.73639	1.62369e-11	2.07941e-10	518.064	439.706	554.669	1124.49	978.858	929.426	504.146	1010.92	2.00522
808	CG7289	599.661	0.83668	0.124234	6.73468	1.64287e-11	2.10137e-10	433.826	419.82	429.843	679.587	852.761	782.129	427.83	771.492	1.80327
809	CG45050	10567	0.858177	0.127433	6.73433	1.6469e-11	2.10392e-10	8273.02	6707.55	7459.84	12743.7	15189.4	13028.6	7480.13	13653.9	1.82535
810	CG8184	537.917	-1.13516	0.168587	-6.73335	1.65801e-11	2.11549e-10	867.23	672.449	690.064	361.391	335.547	300.819	743.248	332.586	0.447476
811	RpL24	14333.7	1.76894	0.263127	6.72275	1.7832e-11	2.27243e-10	5088.4	6951.34	6524.65	15960.2	20320.9	31156.5	6188.13	22479.2	3.63264
812	CG40470	2152.34	1.67056	0.248907	6.71159	1.92519e-11	2.45035e-10	1378.56	768.934	814.386	2977.51	3603.39	3371.24	987.292	3317.38	3.36009
813	CG9649	891.201	1.05777	0.157693	6.70778	1.97605e-11	2.50896e-10	519.327	626.784	574.298	1107.21	1096.41	1423.18	573.47	1208.93	2.1081
814	Rich	484.036	-1.10218	0.164314	-6.70778	1.9761e-11	2.50896e-10	691.594	581.856	719.257	346.993	290.665	273.849	664.236	303.836	0.457421
815	CG4645	345.555	0.852093	0.127041	6.70722	1.98361e-11	2.51541e-10	242.184	243.79	250.658	457.857	397.528	481.31	245.544	445.565	1.8146
816	CG13670	112.999	-1.54166	0.230047	-6.7015	2.06287e-11	2.61272e-10	163.001	188.551	160.059	63.3513	47.0194	56.0145	170.537	55.4618	0.325219
817	CG31935	357.868	-0.925374	0.138146	-6.69853	2.10527e-11	2.66316e-10	489.844	457.383	466.586	276.442	230.822	226.133	471.271	244.466	0.518737
818	nemy	778.526	2.00551	0.299499	6.69621	2.13896e-11	2.70246e-10	293.569	396.988	171.635	1356.29	1361.42	1091.25	287.397	1269.66	4.41777
819	CG8229	2577.58	1.6309	0.24364	6.69388	2.17335e-11	2.74257e-10	1367.18	1146.77	1119.4	2616.12	4479.67	4736.34	1211.12	3944.04	3.25653
820	Crag	654.578	-0.683387	0.102124	-6.69177	2.20493e-11	2.77902e-10	833.114	805.023	788.717	538.486	478.743	483.385	808.951	500.205	0.618337
821	CG14984	215.722	-1.17884	0.176374	-6.68376	2.32883e-11	2.9316e-10	315.893	304.185	285.388	151.179	111.137	126.551	301.822	129.622	0.429467
822	CG9717	347.743	-1.45773	0.218106	-6.68358	2.33172e-11	2.93167e-10	609.462	518.515	416.253	187.174	151.744	203.312	514.743	180.744	0.351133
823	l(3)02640	1187.59	1.0353	0.155008	6.67899	2.40597e-11	3.02134e-10	762.775	723.269	830.493	1504.59	1399.9	1904.49	772.179	1602.99	2.07594
824	CG10959	78.124	-1.92196	0.288025	-6.67288	2.50824e-11	3.14595e-10	137.729	131.838	107.712	30.2359	36.3332	24.8953	125.76	30.4881	0.242431
825	CG42806	28.1796	3.94688	0.591641	6.67107	2.53944e-11	3.18123e-10	0	0	0	64.7911	89.7643	14.5223	0	56.3592	#DIV/0!
826	RyR	409.333	-1.34733	0.202018	-6.66936	2.56928e-11	3.21472e-10	708.021	581.856	485.712	214.531	252.195	213.685	591.863	226.804	0.383203
827	Gycalpha99B	622.157	-1.10341	0.165534	-6.66572	2.63372e-11	3.29135e-10	863.44	861.736	832.506	354.192	337.685	483.385	852.561	391.754	0.459502
828	CG8303	83.7751	-2.281	0.342259	-6.66454	2.65487e-11	3.31378e-10	150.786	155.407	123.316	37.4349	14.9607	20.7461	143.17	24.3806	0.170292
829	CG6912	658.551	1.45707	0.218981	6.65386	2.85509e-11	3.5551e-10	385.389	380.048	263.241	1078.41	1057.94	786.278	342.893	974.209	2.84115
830	snRNA:U1:95Cc	65.6015	-3.89751	0.585739	-6.65401	2.85212e-11	3.5551e-10	37.0647	123	233.545	0	0	0	131.203	0	0
831	CG1309	399.4	-1.47006	0.220975	-6.65259	2.87974e-11	3.58148e-10	585.875	557.551	637.718	266.364	153.882	195.014	593.715	205.086	0.345429
832	Picot	1665.45	1.22012	0.183421	6.65201	2.89124e-11	3.59146e-10	1129.21	1067.96	762.543	2570.05	2209.91	2253.03	986.572	2344.33	2.37624
833	CG11147	801.117	-1.60172	0.241013	-6.64578	3.01622e-11	3.74222e-10	1215.98	1137.2	1308.15	521.209	344.096	280.073	1220.44	381.793	0.312832
834	Scgalpha	207.469	-1.17486	0.17683	-6.64401	3.05251e-11	3.7827e-10	295.254	293.138	281.864	145.42	102.588	126.551	290.085	124.853	0.430401
835	CG4267	361.02	-1.63667	0.24642	-6.64178	3.09913e-11	3.83587e-10	553.023	668.766	438.4	178.536	128.235	199.163	553.396	168.644	0.304744
836	dia	642.688	-0.685283	0.103198	-6.64048	3.12659e-11	3.86522e-10	795.628	797.658	787.207	485.214	453.096	537.325	793.498	491.878	0.619886
837	lost	6216.8	0.665904	0.100288	6.63991	3.13885e-11	3.87575e-10	4637.3	4465.56	5290.49	8008.18	7341.44	7557.81	4797.78	7635.81	1.59153
838	AdoR	212.944	1.89434	0.285369	6.63819	3.17561e-11	3.91646e-10	98.5585	85.4371	68.9561	231.808	367.606	425.296	84.3172	341.57	4.05101
839	Taspase1	175.755	1.05108	0.158437	6.63405	3.26605e-11	4.0232e-10	120.46	106.06	113.752	253.405	222.273	238.58	113.424	238.086	2.09908
840	Lam	741.354	1.0439	0.15752	6.62709	3.42361e-11	4.21227e-10	490.686	423.503	523.462	852.363	1079.31	1078.8	479.217	1003.49	2.09402
841	mol	842.444	-1.72723	0.260708	-6.62517	3.46847e-11	4.26239e-10	1806.48	1039.98	1090.71	426.182	369.743	321.565	1312.39	372.497	0.283831
842	poe	1067.8	-1.43853	0.217535	-6.61286	3.76978e-11	4.62715e-10	1728.14	1320.59	1677.6	717.022	453.096	510.355	1575.44	560.157	0.355555
843	CG5261	2416.48	0.979634	0.14817	6.61157	3.80273e-11	4.66207e-10	1625.79	1508.41	1707.8	2685.23	3289.22	3682.44	1614	3218.96	1.9944
844	CG14275	425.372	-1.94977	0.295084	-6.60751	3.90838e-11	4.78591e-10	749.297	855.844	460.546	184.295	119.686	182.566	688.562	162.182	0.235537
845	CG1814	1157.38	0.88808	0.134527	6.60149	4.07034e-11	4.97834e-10	821.321	825.646	774.623	1295.82	1515.31	1711.56	807.197	1507.56	1.86765
846	Socs44A	516.267	0.766562	0.116149	6.59982	4.11668e-11	5.02906e-10	403.079	389.623	349.31	620.555	673.232	661.801	380.671	651.863	1.71241
847	mon2	512.522	-1.03429	0.156785	-6.59686	4.19954e-11	5.12424e-10	768.672	625.311	683.017	377.228	303.489	317.416	692.333	332.711	0.480565
848	Vha68-2	3225.84	0.979966	0.148555	6.59666	4.20512e-11	5.12499e-10	1965.69	1940.01	2560.94	4617.45	4159.08	4111.88	2155.55	4296.14	1.99306
849	A2bp1	5177.77	1.01447	0.153886	6.59235	4.32914e-11	5.2617e-10	4127.24	3022.7	3054.2	6731.08	7050.77	7080.65	3401.38	6954.17	2.04451
850	CG1092	249.433	-1.03931	0.157654	-6.59234	4.32944e-11	5.2617e-10	337.794	357.215	318.607	179.975	145.333	157.671	337.872	160.993	0.47649
851	l(3)76BDr	471.525	-0.762639	0.115688	-6.59223	4.33257e-11	5.2617e-10	620.413	559.76	602.988	357.071	359.057	329.863	594.387	348.664	0.586594
852	dap	227.352	1.39744	0.212157	6.58681	4.49376e-11	5.45105e-10	128.463	93.5389	143.952	355.631	333.41	309.117	121.985	332.72	2.72755
853	CG15771	2551.1	0.893405	0.135644	6.58641	4.50578e-11	5.45923e-10	1685.6	2001.88	1642.36	3216.52	3720.94	3039.31	1776.61	3325.59	1.87187
854	yata	644.625	-0.863421	0.131132	-6.58438	4.56779e-11	5.52788e-10	834.378	896.353	774.12	488.093	472.331	402.475	834.95	454.3	0.544104
855	CG3630	206.757	-1.61613	0.245581	-6.58084	4.67788e-11	5.65449e-10	317.156	259.257	368.437	79.1892	96.176	120.328	314.95	98.5642	0.312952
856	pyr	547.873	1.05408	0.160254	6.57756	4.78246e-11	5.77414e-10	382.441	287.982	386.557	721.341	730.938	777.98	352.326	743.42	2.11003
857	Gl	482.518	-0.872281	0.132629	-6.57686	4.80483e-11	5.79439e-10	664.638	559.024	651.811	331.155	344.096	344.386	625.158	339.879	0.543669
858	Cyp6d5	3096.86	-1.47011	0.223592	-6.57495	4.86686e-11	5.86236e-10	4872.33	5603.49	3312.41	1769.52	1369.97	1653.47	4596.08	1597.65	0.347612
859	CG34228	325.286	1.29392	0.196926	6.57056	5.01267e-11	6.03095e-10	156.262	213.593	185.728	390.187	487.292	518.653	185.194	465.377	2.51291
860	Spn28Dc	286.65	-0.985747	0.150099	-6.56731	5.12325e-11	6.15684e-10	383.283	413.191	351.827	198.693	194.489	178.417	382.767	190.533	0.497778
861	CG4164	205.167	-1.63858	0.249545	-6.56626	5.15938e-11	6.19305e-10	299.466	369	277.838	122.383	87.627	74.686	315.435	94.8988	0.300851
862	RpS17	11868.4	1.12661	0.171642	6.56376	5.24689e-11	6.29079e-10	6188.55	8011.94	7919.38	14459.9	15251.4	19379	7373.29	16363.4	2.21929
863	CG5958	654.078	-2.15774	0.328956	-6.55937	5.40342e-11	6.47095e-10	681.907	921.395	1676.09	215.97	200.901	228.207	1093.13	215.026	0.196707
864	CG18547	295.541	-2.02061	0.308121	-6.55786	5.45854e-11	6.52746e-10	326.844	558.287	565.238	87.828	91.9015	143.148	483.456	107.626	0.222618
865	Ilp6	972.627	1.43935	0.219489	6.55773	5.46324e-11	6.52746e-10	395.497	469.167	667.414	1376.45	1555.91	1371.32	510.693	1434.56	2.80905
866	CG34132	231.778	1.17278	0.178877	6.55635	5.51402e-11	6.58053e-10	135.623	141.413	143.449	266.364	371.881	331.938	140.162	323.394	2.30729
867	wry	1621.07	-0.98301	0.150039	-6.55169	5.6888e-11	6.78129e-10	2520.82	1950.32	2012.31	1176.32	1072.9	993.739	2161.15	1080.99	0.500189
868	CG5023	151.333	-1.76158	0.269204	-6.54364	6.00387e-11	7.14862e-10	207.647	231.269	275.321	86.3882	53.4311	53.9399	238.079	64.5864	0.271281
869	CG18437	415.51	-1.99176	0.304635	-6.5382	6.22617e-11	7.40135e-10	873.127	667.293	488.732	109.425	203.038	151.447	676.384	154.637	0.228623
870	CG42613	12841.2	1.24895	0.191026	6.5381	6.23046e-11	7.40135e-10	9264.08	7031.62	6159.24	16696	20938.6	16957.9	7484.98	18197.5	2.4312
871	Pmp70	861.574	-0.774712	0.118639	-6.52997	6.57848e-11	7.8058e-10	1079.93	1054.71	1134	629.194	562.095	709.517	1089.55	633.602	0.581529
872	CG6040	891.361	1.04198	0.159583	6.52943	6.60214e-11	7.8249e-10	657.899	567.862	505.342	1055.38	1329.37	1232.32	577.034	1205.69	2.08945
873	fs(1)h	4799.2	0.602856	0.0923518	6.52782	6.67322e-11	7.90008e-10	4117.13	3543.43	3750.81	5527.4	6018.48	5837.96	3803.79	5794.61	1.52338
874	CG17324	84.6014	-1.95976	0.300385	-6.52415	6.83865e-11	8.08666e-10	124.251	122.263	164.085	27.3563	40.6077	29.0446	136.867	32.3362	0.23626
875	CG11241	277.719	1.01542	0.155697	6.52174	6.94965e-11	8.20853e-10	162.579	187.814	197.305	370.029	341.959	406.624	182.566	372.871	2.04239
876	CG32448	256.147	1.42509	0.218723	6.51552	7.24386e-11	8.54627e-10	120.039	157.617	129.356	325.395	337.685	466.788	135.67	376.623	2.77601
877	Eno	10959.4	0.823204	0.126381	6.51365	7.33458e-11	8.64343e-10	6801.8	8461.22	8385.96	13148.3	13864.3	15094.9	7882.99	14035.8	1.78052
878	CR31044	114.466	2.2358	0.343349	6.51176	7.42759e-11	8.74306e-10	26.9562	53.0299	27.1798	201.572	228.685	149.372	35.7219	193.21	5.40872
879	CG10924	70.6813	-2.98419	0.45835	-6.51071	7.47961e-11	8.79429e-10	74.1295	124.473	194.285	10.0786	12.8235	8.29845	130.962	10.4002	0.0794134
880	kek5	2682.05	0.722001	0.110944	6.50778	7.62706e-11	8.95746e-10	1981.28	2191.17	1884.46	3082.62	3635.45	3317.3	2018.97	3345.13	1.65685
881	CR31912	22.2349	-3.69433	0.567835	-6.50599	7.71825e-11	9.05427e-10	48.4369	53.7664	31.2064	0	0	0	44.4699	0	0
882	CG3940	1930.45	1.7231	0.264892	6.50492	7.77326e-11	9.10847e-10	1015.49	1023.77	525.475	2762.98	3186.63	3068.35	854.912	3005.99	3.51614
883	CG15673	320.618	1.24793	0.191993	6.49989	8.03773e-11	9.39945e-10	196.696	179.712	183.212	387.307	412.488	564.295	186.54	454.697	2.43753
884	spartin	167.874	-1.58131	0.243284	-6.49985	8.03978e-11	9.39945e-10	292.306	229.796	244.115	102.226	64.1173	74.686	255.406	80.3431	0.314571
885	CG5642	2008.02	0.789506	0.12148	6.49907	8.08188e-11	9.43799e-10	1578.2	1268.3	1551.76	2593.09	2438.6	2618.16	1466.09	2549.95	1.73929
886	MED24	327.123	-0.824656	0.127029	-6.49187	8.47757e-11	9.8889e-10	420.348	438.233	399.643	239.007	239.371	226.133	419.408	234.837	0.559925
887	Hsc70-1	171.851	-1.40881	0.217206	-6.48606	8.8112e-11	1.02665e-09	231.233	290.191	233.545	80.629	87.627	107.88	251.656	92.0453	0.365758
888	CG10561	527.34	1.0576	0.163078	6.48524	8.85922e-11	1.03108e-09	317.577	341.012	357.364	604.717	703.154	840.218	338.651	716.03	2.11436
889	eIF-4E	3011.55	0.662648	0.102251	6.48058	9.1369e-11	1.0622e-09	2258.84	2402.55	2319.34	3510.24	3460.2	4118.11	2326.91	3696.18	1.58845
890	CG8012	909.484	-1.83714	0.283605	-6.47783	9.3054e-11	1.08058e-09	1532.29	1851.63	950.285	309.558	350.508	462.639	1444.73	374.235	0.259034
891	eya	389.393	-1.20427	0.185984	-6.47512	9.47397e-11	1.09892e-09	616.622	561.97	461.049	239.007	256.469	201.237	546.547	232.238	0.424919
892	Ntmt	142.923	1.7618	0.272229	6.47176	9.68667e-11	1.12233e-09	54.7547	84.7005	46.8096	220.29	239.371	211.61	62.0883	223.757	3.60386
893	CG12560	213.683	1.37045	0.211789	6.47082	9.74708e-11	1.12806e-09	97.2949	125.21	127.342	286.521	371.881	273.849	116.616	310.75	2.66474
894	CG9377	915.261	1.40745	0.217559	6.46927	9.84796e-11	1.13846e-09	534.069	536.191	396.12	1056.82	1331.5	1636.87	488.793	1341.73	2.74498
895	CG9812	1276.43	-0.949411	0.146937	-6.46133	1.03784e-10	1.19845e-09	1774.9	1558.49	1732.96	992.024	730.938	869.263	1688.78	864.075	0.511656
896	kay	2439.87	0.995079	0.154038	6.45994	1.04744e-10	1.20818e-09	1840.6	1476.74	1533.14	2777.38	3440.96	3570.41	1616.83	3262.92	2.0181
897	cln3	276.833	1.5331	0.237488	6.45547	1.07886e-10	1.24304e-09	134.781	153.198	126.336	542.806	374.018	329.863	138.105	415.562	3.00904
898	CG12605	4301.16	0.722982	0.112036	6.45309	1.0959e-10	1.26126e-09	3615.07	2907.07	3184.56	5181.85	5582.48	5335.9	3235.57	5366.75	1.65867
899	CR32194	134.68	-1.29686	0.201082	-6.44942	1.12278e-10	1.29076e-09	193.326	209.91	176.165	79.1892	74.8036	74.686	193.134	76.2263	0.394681
900	RpL31	7024.08	1.46787	0.227724	6.44583	1.14968e-10	1.32021e-09	2715.83	3556.69	4603.45	9489.74	9326.94	12451.8	3625.32	10422.8	2.87501
901	Mkp3	1516.64	0.916798	0.142372	6.43945	1.19908e-10	1.37541e-09	1197.86	997.993	934.179	1798.31	2105.19	2066.31	1043.35	1989.94	1.90727
902	GstE13	125.442	1.42536	0.221658	6.43046	1.27219e-10	1.45766e-09	58.5454	58.9221	81.036	177.096	194.489	182.566	66.1678	184.717	2.79164
903	CG13607	861.311	-1.39476	0.216948	-6.42901	1.28434e-10	1.46995e-09	1066.03	1158.56	1555.29	532.727	371.881	483.385	1259.96	462.664	0.367206
904	RpS15Ab	585.74	1.24346	0.193457	6.42759	1.29639e-10	1.4821e-09	286.409	323.335	417.763	915.715	733.075	838.143	342.502	828.978	2.42036
905	CG31729	1900.27	-1.21744	0.189417	-6.42732	1.29876e-10	1.48317e-09	3029.2	2332.58	2666.13	1385.09	1030.15	958.471	2675.97	1124.57	0.420248
906	CR44779	395.124	-1.14374	0.177993	-6.42576	1.3121e-10	1.49675e-09	529.015	505.257	609.028	273.563	196.627	257.252	547.767	242.48	0.442671
907	Hsp60	1923.58	-0.895944	0.139467	-6.42404	1.32701e-10	1.51209e-09	2314.44	2842.26	2373.2	1310.22	1211.82	1489.57	2509.96	1337.2	0.532758
908	CG9634	821.339	0.997209	0.155345	6.41931	1.36895e-10	1.55816e-09	596.826	579.646	455.513	1066.89	1025.88	1203.28	543.995	1098.68	2.01965
909	Su(dx)	909.452	-1.16187	0.18101	-6.41881	1.37345e-10	1.56157e-09	1361.71	1277.87	1157.66	686.786	485.155	487.534	1265.75	553.158	0.437022
910	InR	1555.95	0.921149	0.143562	6.4164	1.39537e-10	1.58475e-09	1210.92	935.389	1057.49	1863.11	2239.83	2028.97	1067.93	2043.97	1.91395
911	CG10631	440.889	-1.17122	0.182552	-6.41585	1.40036e-10	1.58867e-09	720.656	539.874	579.835	239.007	269.293	296.67	613.455	268.323	0.437397
912	UGP	2771.82	-1.00935	0.157408	-6.41233	1.4331e-10	1.62402e-09	3217.89	3828.46	4113.71	2102.11	1613.62	1755.12	3720.02	1823.62	0.490217
913	ScpX	542.287	-0.98653	0.153856	-6.41204	1.4359e-10	1.62541e-09	684.434	732.107	756.503	391.626	292.803	396.251	724.348	360.227	0.497311
914	CG13255	341.535	1.16106	0.181228	6.40665	1.48747e-10	1.68195e-09	226.6	218.748	179.185	434.821	433.861	555.996	208.178	474.892	2.28119
915	GNBP2	351.423	-1.06718	0.166695	-6.40199	1.53362e-10	1.73224e-09	421.611	547.976	465.579	228.929	228.685	215.76	478.389	224.458	0.469195
916	Srp9	358.778	0.813408	0.127164	6.39655	1.58929e-10	1.79315e-09	254.399	244.527	278.844	476.575	425.312	473.012	259.257	458.299	1.76774
917	Lerp	688.915	-1.03898	0.162497	-6.39384	1.61771e-10	1.82324e-09	1066.87	917.712	806.836	433.381	495.841	412.848	930.474	447.356	0.480783
918	fw	102.23	-1.81265	0.283591	-6.39179	1.63958e-10	1.84587e-09	171.846	183.395	129.356	35.9951	51.2939	41.4922	161.532	42.9271	0.265749
919	trr	250.572	-1.10683	0.173213	-6.39002	1.65862e-10	1.86527e-09	352.115	357.952	319.111	131.022	173.117	170.118	343.059	158.086	0.460812
920	Rbp9	8778.05	1.03076	0.161336	6.38888	1.6711e-10	1.87727e-09	6295.95	4897.9	5959.42	10667.5	10970.5	13877.1	5717.76	11838.4	2.07045
921	Wnk	604.139	-1.14829	0.179851	-6.38466	1.71782e-10	1.92765e-09	960.735	694.544	858.176	414.663	341.959	354.759	837.818	370.46	0.442173
922	fry	923.812	-1.16125	0.181945	-6.38241	1.74327e-10	1.95409e-09	1488.06	1119.52	1247.75	666.629	502.253	518.653	1285.11	562.511	0.437714
923	Uhg2	159.916	1.33262	0.208803	6.38219	1.74577e-10	1.95477e-09	83.8168	100.168	83.0493	203.012	277.842	211.61	89.0112	230.822	2.59317
924	CG9449	320.789	1.40634	0.220531	6.37706	1.80517e-10	2.0191e-09	203.435	185.605	125.329	488.093	463.782	458.489	171.456	470.122	2.74193
925	TotA	2056.12	-2.53829	0.398389	-6.37138	1.87329e-10	2.09302e-09	3449.55	5938.61	1487.84	508.25	502.253	450.191	3625.33	486.898	0.134304
926	Tsp42El	757.571	-1.94157	0.304907	-6.36775	1.91826e-10	2.14095e-09	1587.47	1375.83	714.727	312.437	247.92	307.043	1226.01	289.133	0.235833
927	HDAC6	2342.75	1.31703	0.206949	6.36407	1.9648e-10	2.19053e-09	1232.4	1518.72	1194.4	2899.76	2898.1	4313.12	1315.17	3370.33	2.56265
928	CG9705	696.725	0.860781	0.135575	6.34912	2.16555e-10	2.41174e-09	454.885	502.311	518.429	787.572	927.564	989.59	491.875	901.576	1.83294
929	CG4302	773.653	0.681043	0.107335	6.34501	2.22415e-10	2.47434e-09	566.079	588.485	622.618	886.919	944.662	1033.16	592.394	954.913	1.61196
930	CG7509	417.273	2.16387	0.341253	6.34096	2.28342e-10	2.53754e-09	117.512	210.647	79.0226	786.132	679.644	630.682	135.727	698.819	5.14871
931	Glut4EF	5406.63	0.704012	0.111039	6.34022	2.29442e-10	2.54702e-09	4401.44	3799	4103.64	6366.81	7422.65	6346.24	4101.36	6711.9	1.63651
932	CG1545	752.292	1.81806	0.286978	6.33517	2.37082e-10	2.62901e-09	253.556	424.976	258.711	861.002	1481.11	1234.39	312.414	1192.17	3.81599
933	Rrp47	137.198	1.50797	0.238049	6.33473	2.37756e-10	2.63366e-09	65.7057	53.7664	87.0759	205.892	211.587	199.163	68.8493	205.547	2.98547
934	edl	182.1	1.35071	0.213314	6.332	2.42003e-10	2.67783e-09	93.5042	83.964	123.316	286.521	252.195	253.103	100.261	263.939	2.63252
935	CG31635	1066.48	-0.856501	0.135365	-6.32734	2.49426e-10	2.75702e-09	1565.98	1266.83	1301.61	801.97	703.154	759.308	1378.14	754.811	0.547703
936	CG1824	249.151	-1.06919	0.168986	-6.32707	2.49863e-10	2.7589e-09	345.376	357.952	311.561	136.781	173.117	170.118	338.296	160.005	0.472974
937	RpL27	8002.29	1.36331	0.215507	6.32606	2.51505e-10	2.77408e-09	3244.01	4758.7	5131.44	12429.8	9570.58	12879.2	4378.05	11626.5	2.65564
938	CG12384	1155.39	0.946795	0.149717	6.3239	2.55045e-10	2.81011e-09	699.176	805.76	845.593	1300.14	1615.76	1665.91	783.509	1527.27	1.94927
939	RpS28b	11519.2	1.24795	0.197504	6.31859	2.63967e-10	2.90532e-09	5416.5	7092.75	7622.41	15454.8	13763.9	19764.8	6710.56	16327.8	2.43316
940	su(s)	270.831	-0.981509	0.15536	-6.31766	2.65551e-10	2.91964e-09	342.006	385.203	358.37	200.133	179.529	159.745	361.86	179.802	0.496883
941	CG5027	701.959	-0.797991	0.126611	-6.30271	2.92478e-10	3.21229e-09	961.156	806.497	913.542	547.125	497.978	485.459	893.731	510.187	0.570851
942	Ama	41.4496	3.25579	0.516729	6.30077	2.96164e-10	3.24932e-09	3.79071	3.68263	4.02663	27.3563	81.2153	128.626	3.83333	79.0658	20.6259
943	cib	1525.07	0.750645	0.119193	6.29772	3.02055e-10	3.31043e-09	1243.77	1133.51	1022.76	1961.01	2019.7	1769.64	1133.35	1916.78	1.69125
944	CG17896	3112.88	0.83274	0.132302	6.29424	3.08912e-10	3.382e-09	1880.19	2475.47	2331.42	3881.71	4067.18	4041.34	2229.03	3996.74	1.79304
945	CG17680	680.827	0.950834	0.151443	6.27851	3.41833e-10	3.73846e-09	394.234	514.832	474.639	835.086	886.957	979.217	461.235	900.42	1.95219
946	PKD	640.903	-0.894244	0.142434	-6.2783	3.42287e-10	3.73946e-09	917.773	849.215	742.914	482.334	442.41	410.773	836.634	445.172	0.532099
947	uzip	2161.99	0.830616	0.132343	6.27623	3.46891e-10	3.78576e-09	1785.85	1477.47	1384.15	2902.64	2791.24	2630.61	1549.16	2774.83	1.79119
948	CG31974	527.636	3.39379	0.540915	6.27417	3.51516e-10	3.83219e-09	9.68737	13.994	88.0826	980.506	1096.41	977.142	37.2546	1018.02	27.3259
949	CG4615	660.111	1.02061	0.162679	6.27373	3.52504e-10	3.83891e-09	477.63	352.796	464.573	940.191	899.78	825.696	431.666	888.556	2.05843
950	CG9796	934.557	0.669609	0.106746	6.27291	3.54353e-10	3.85498e-09	689.909	679.077	790.226	1164.8	1175.48	1107.84	719.738	1149.38	1.59694
951	Itp-r83A	633.577	-1.53756	0.245158	-6.2717	3.5713e-10	3.88111e-09	1189.02	827.856	846.599	387.307	314.175	236.506	954.492	312.663	0.32757
952	RhoGAP68F	780.57	0.708526	0.11298	6.27125	3.58168e-10	3.88831e-09	594.72	536.928	641.241	1013.62	944.662	952.247	590.963	970.177	1.64169
953	Cdk5alpha	1032.13	-0.907686	0.144797	-6.26866	3.64158e-10	3.94918e-09	1381.08	1230	1445.06	825.007	653.997	657.652	1352.05	712.219	0.526771
954	CG3402	155.032	1.09705	0.175051	6.267	3.68078e-10	3.98751e-09	89.7135	98.6945	105.699	231.808	203.038	201.237	98.0357	212.028	2.16276
955	SMC1	286.069	-0.911582	0.145498	-6.26523	3.72265e-10	4.02865e-09	389.601	388.149	347.8	207.332	203.038	180.491	375.184	196.954	0.524953
956	alpha-Est7	2051.81	-1.35375	0.216149	-6.26304	3.77542e-10	4.08148e-09	2560.41	3069.11	3301.84	1462.84	910.466	1006.19	2977.12	1126.5	0.378385
957	Trap1	489.341	-0.696056	0.111142	-6.26275	3.78239e-10	4.08475e-09	573.661	632.676	612.551	371.469	384.704	360.983	606.296	372.385	0.614197
958	CG15293	1968.08	-1.09361	0.17464	-6.2621	3.79827e-10	4.09761e-09	2324.97	2963.78	2798.01	1467.16	1042.98	1211.57	2695.59	1240.57	0.460223
959	CG30456	74.8926	-1.98564	0.317467	-6.25463	3.98447e-10	4.29401e-09	144.889	123	98.1492	24.4767	25.6469	33.1938	122.013	27.7725	0.227619
960	CG17765	757.017	1.22984	0.196726	6.25156	4.0637e-10	4.37482e-09	410.239	368.263	556.682	1180.64	1040.84	985.441	445.061	1068.97	2.40185
961	CG1732	3700.15	1.60004	0.255966	6.25097	4.0791e-10	4.38684e-09	2118.59	2071.11	1095.75	5682.9	5826.13	5406.44	1761.82	5638.49	3.20039
962	CG8112	631.129	2.17513	0.348017	6.25007	4.1028e-10	4.40316e-09	234.182	251.892	120.799	1521.87	792.918	865.113	202.291	1059.97	5.23982
963	Vps16A	292.455	-1.13547	0.181673	-6.25007	4.10258e-10	4.40316e-09	416.136	417.611	378	171.337	222.273	149.372	403.915	180.994	0.448099
964	gek	396.416	-1.05348	0.168686	-6.24518	4.23317e-10	4.53837e-09	565.237	502.311	548.629	305.238	235.097	221.984	538.726	254.106	0.47168
965	RpL34a	1313.25	1.83214	0.293474	6.24294	4.29411e-10	4.59893e-09	459.097	487.581	669.428	1814.15	1459.74	2989.52	538.702	2087.8	3.87562
966	gbb	352.137	1.54594	0.247676	6.24176	4.32662e-10	4.62894e-09	163.422	164.245	190.762	362.83	611.252	620.309	172.81	531.464	3.07543
967	CG10214	576.301	-1.14724	0.183854	-6.23998	4.3764e-10	4.67737e-09	770.778	886.041	736.37	279.322	391.116	394.176	797.73	354.871	0.444851
968	xmas-2	48.432	-2.25386	0.361273	-6.23867	4.41317e-10	4.71179e-09	86.7652	67.0239	93.6192	15.8378	12.8235	14.5223	82.4694	14.3945	0.174544
969	RpS4	13236.5	1.01316	0.162413	6.23817	4.4271e-10	4.72179e-09	7397.78	9264.03	9421.82	16847.1	15713	20775.2	8694.54	17778.4	2.04478
970	ImpE1	179.547	2.13393	0.342136	6.23707	4.45849e-10	4.74595e-09	58.1242	83.964	36.2397	223.169	335.547	340.236	59.4426	299.651	5.04101
971	Mdh2	6838.34	1.10878	0.177773	6.23705	4.45894e-10	4.74595e-09	3680.78	4334.46	4829.44	8029.78	8873.84	11281.7	4281.56	9395.12	2.19432
972	Cf2	781.933	1.03109	0.165338	6.23627	4.48126e-10	4.76479e-09	569.028	410.982	546.112	1124.49	1047.25	993.739	508.707	1055.16	2.0742
973	lectin-24Db	110.703	-1.48786	0.238962	-6.22636	4.77398e-10	5.07082e-09	178.585	174.557	141.435	51.8329	55.5684	62.2384	164.859	56.5465	0.343
974	bel	1447.03	-0.559315	0.0898375	-6.22586	4.78932e-10	5.08189e-09	1742.04	1794.92	1643.37	1226.71	1179.76	1095.4	1726.78	1167.29	0.675993
975	CG1657	796.394	-0.84203	0.13529	-6.22387	4.85031e-10	5.13606e-09	1122.47	988.419	962.868	539.926	523.625	641.055	1024.59	568.202	0.554567
976	Khc	757.756	-0.63576	0.102147	-6.22396	4.84747e-10	5.13606e-09	897.135	971.478	903.979	614.796	547.135	612.011	924.197	591.314	0.639813
977	CG6184	375.801	-0.896644	0.144303	-6.21364	5.17711e-10	5.4765e-09	519.749	483.898	464.573	230.368	290.665	265.55	489.406	262.195	0.53574
978	DOR	5601	0.938118	0.151028	6.21155	5.2463e-10	5.54402e-09	3634.45	4078.15	3731.68	6009.74	8038.18	8113.81	3814.76	7387.24	1.93649
979	pirk	132.081	1.71241	0.275705	6.21101	5.26446e-10	5.55753e-09	58.5454	39.7724	76.506	203.012	203.038	211.61	58.2746	205.887	3.53305
980	CG10470	274.741	1.31803	0.212245	6.20997	5.29936e-10	5.58866e-09	121.303	169.401	171.635	359.951	369.743	456.415	154.113	395.37	2.56545
981	Ac3	657.783	-1.35699	0.218531	-6.2096	5.31196e-10	5.59624e-09	1180.17	871.311	814.89	429.061	348.371	302.893	955.458	360.109	0.376896
982	par-6	1739.87	0.818935	0.131946	6.2066	5.41434e-10	5.69829e-09	1266.1	1230	1260.84	1876.06	2455.69	2350.54	1252.31	2227.43	1.77866
983	CG5793	792.978	0.836139	0.134817	6.20204	5.57364e-10	5.84808e-09	507.534	631.203	561.715	931.553	1040.84	1085.02	566.817	1019.14	1.798
984	CG9674	3773.12	-0.987085	0.159148	-6.20232	5.5636e-10	5.84808e-09	5906.77	4381.6	4822.39	2806.18	2263.34	2458.42	5036.92	2509.31	0.498184
985	RpS24	6903.27	1.26804	0.204451	6.20218	5.56869e-10	5.84808e-09	3297.5	4265.96	4362.86	8444.44	8632.33	12416.6	3975.44	9831.11	2.47296
986	CG3448	248.634	1.08951	0.175679	6.20171	5.58529e-10	5.85436e-09	167.212	142.886	159.555	300.919	399.665	321.565	156.551	340.716	2.17639
987	CG8129	366.99	-1.72718	0.278547	-6.20067	5.6222e-10	5.88708e-09	384.125	597.323	737.88	177.096	160.293	145.223	573.11	160.871	0.280698
988	RpLP0	19876.1	1.40109	0.225981	6.20004	5.64485e-10	5.90481e-09	7817.29	12230.8	11852.4	25487.4	26185.5	35683.3	10633.5	29118.7	2.7384
989	CG32195	109.594	-2.01426	0.324932	-6.19901	5.68178e-10	5.93744e-09	176.9	181.186	178.682	21.597	57.7056	41.4922	178.922	40.265	0.225042
990	CG17059	450.124	1.01998	0.164666	6.19423	5.85696e-10	6.11431e-09	253.135	301.976	328.17	535.607	628.35	653.503	294.427	605.82	2.05762
991	CG43057	36.5212	-3.45976	0.558981	-6.18941	6.03907e-10	6.29172e-09	36.6435	89.1197	89.0892	0	4.27449	0	71.6175	1.42483	0.019895
992	CG5955	313.367	1.88828	0.305081	6.18944	6.03769e-10	6.29172e-09	82.1321	114.898	173.648	454.978	446.684	607.861	123.56	503.174	4.07232
993	rhea	1507.04	-0.874274	0.141277	-6.18836	6.07931e-10	6.32726e-09	2184.71	1759.56	1926.24	1179.2	951.074	1041.46	1956.84	1057.24	0.540281
994	mthl8	352.293	-1.33726	0.216104	-6.18805	6.0914e-10	6.33347e-09	525.645	478.742	525.475	233.248	213.724	136.924	509.954	194.632	0.381666
995	CG12541	2041.65	1.68968	0.273242	6.18384	6.25612e-10	6.49819e-09	943.887	907.401	902.972	2888.24	4522.41	2084.99	918.087	3165.21	3.44762
996	CG30423	1111.88	1.03394	0.167245	6.18217	6.32272e-10	6.56077e-09	676.431	751.257	738.887	1192.16	1677.74	1634.79	722.192	1501.56	2.07917
997	CG7492	820.442	0.641438	0.103891	6.17414	6.65245e-10	6.896e-09	640.209	676.868	600.975	932.992	1030.15	1041.46	639.351	1001.53	1.56649
998	CG8008	302.173	-1.12497	0.182261	-6.17227	6.73155e-10	6.971e-09	468.785	397.724	385.55	213.091	190.215	157.671	417.353	186.992	0.448043
999	CG31663	1469.59	1.67804	0.271968	6.17	6.82893e-10	7.06477e-09	679.38	880.149	437.896	1858.79	2579.65	2381.65	665.808	2273.37	3.41444
1000	CG14314	102.912	-1.52095	0.246814	-6.16232	7.16856e-10	7.40871e-09	141.099	163.509	161.065	63.3513	44.8821	43.5669	155.224	50.6001	0.325981
1001	CG10375	249.711	1.32333	0.214901	6.15785	7.37397e-10	7.60503e-09	107.825	159.09	152.005	319.636	367.606	392.102	139.64	359.781	2.57649
1002	CG7220	5125.6	1.03065	0.167375	6.15771	7.3806e-10	7.60503e-09	3285.28	2844.47	3881.67	7986.59	6471.58	6284	3337.14	6914.06	2.07185
1003	Top2	342.017	-1.1066	0.179709	-6.15771	7.38039e-10	7.60503e-09	448.989	421.293	539.569	228.929	228.685	184.64	469.95	214.085	0.455548
1004	CG6665	187.943	-1.22403	0.198788	-6.15744	7.39294e-10	7.61016e-09	245.975	277.67	273.308	123.823	121.823	85.0591	265.651	110.235	0.414962
1005	Tsp42Ef	1188.34	1.09831	0.178423	6.15567	7.47604e-10	7.68805e-09	809.106	839.64	595.438	1670.17	1771.78	1443.93	748.062	1628.63	2.17713
1006	brm	1021.77	-0.773901	0.125742	-6.1547	7.52219e-10	7.72782e-09	1270.31	1199.8	1409.32	825.007	739.487	686.697	1293.14	750.397	0.580289
1007	CG32052	555.804	-1.00769	0.163926	-6.14723	7.88492e-10	8.08743e-09	842.801	757.886	634.698	339.794	365.469	394.176	745.128	366.48	0.491834
1008	CR40685	9685.86	3.48932	0.56763	6.14717	7.88789e-10	8.08743e-09	810.37	387.413	154.522	17954.3	31601.3	7207.2	450.768	18920.9	41.9749
1009	Tusp	339.853	-1.62682	0.264824	-6.14304	8.09572e-10	8.2923e-09	616.201	482.425	466.586	214.531	143.195	116.178	521.737	157.968	0.302773
1010	CG4525	23.6086	2.3899	0.389141	6.14146	8.17654e-10	8.36678e-09	5.89666	5.15569	7.54993	38.8747	40.6077	43.5669	6.20076	41.0164	6.61474
1011	CR45133	18.7487	-3.38806	0.551902	-6.13889	8.31025e-10	8.49519e-09	41.2766	37.5629	32.2131	1.4398	0	0	37.0175	0.479934	0.0129651
1012	CG1942	60.9019	-3.25925	0.530984	-6.13814	8.34943e-10	8.52682e-09	128.463	178.976	43.7896	5.75921	4.27449	4.14922	117.076	4.72764	0.0403809
1013	beat-Vb	962.216	0.93599	0.152493	6.1379	8.36172e-10	8.53094e-09	763.618	590.694	613.558	1393.73	1237.46	1174.23	655.957	1268.47	1.93378
1014	CG13618	166.074	-2.12983	0.34711	-6.13589	8.46816e-10	8.63101e-09	313.787	349.114	169.119	50.3931	68.3918	45.6415	277.34	54.8088	0.197623
1015	CG15891	174.147	1.6284	0.265404	6.13557	8.48562e-10	8.64029e-09	65.7057	88.3832	89.5926	192.934	297.077	311.192	81.2271	267.067	3.28791
1016	CG9149	294.279	0.786094	0.128149	6.13422	8.5577e-10	8.7051e-09	213.122	229.06	203.848	364.27	361.194	394.176	215.343	373.214	1.73311
1017	CG3446	1740.91	1.02754	0.167516	6.13399	8.57034e-10	8.70939e-09	988.533	1154.87	1261.34	2110.75	2147.93	2782.06	1134.92	2346.91	2.06792
1018	NAA20	335.768	1.02259	0.166752	6.1324	8.65643e-10	8.78823e-09	198.381	212.12	249.148	508.25	433.861	412.848	219.883	451.653	2.05406
1019	oxt	364.653	0.663891	0.108269	6.13186	8.6859e-10	8.8095e-09	281.776	273.988	288.911	454.978	435.998	452.265	281.558	447.747	1.59025
1020	GstZ1	57.4098	-1.92422	0.313849	-6.13104	8.73041e-10	8.84596e-09	99.4009	88.3832	92.1092	28.7961	17.098	18.6715	93.2977	21.5218	0.230679
1021	CG13360	360.378	-0.999769	0.163303	-6.12219	9.22999e-10	9.34299e-09	504.586	442.652	503.329	277.882	220.136	213.685	483.522	237.234	0.490638
1022	Rab8	1282.12	0.595749	0.0973673	6.11857	9.44185e-10	9.54809e-09	1034.86	1017.88	1004.14	1503.15	1699.11	1433.56	1018.96	1545.27	1.51652
1023	CG31808	4029.54	1.23899	0.20255	6.11695	9.5384e-10	9.6363e-09	2974.02	1912.76	2179.92	6402.8	5757.74	4950.02	2355.57	5703.52	2.4213
1024	Ssu72	298.097	1.08019	0.17662	6.11586	9.60352e-10	9.69262e-09	179.848	162.036	224.988	398.825	399.665	423.221	188.957	407.237	2.15518
1025	Obp56e	3498.79	-2.16387	0.354092	-6.11105	9.89797e-10	9.98005e-09	3622.23	4316.05	9689.59	1308.78	925.427	1130.66	5875.96	1121.62	0.190884
1026	Spn47C	454.158	-1.49804	0.24515	-6.11068	9.92079e-10	9.99331e-09	726.132	651.826	660.871	279.322	147.47	259.327	679.61	228.706	0.336526
1027	Atg2	483.408	-1.16909	0.191403	-6.10799	1.00891e-09	1.01431e-08	584.191	621.628	816.4	322.516	273.567	282.147	674.073	292.743	0.434291
1028	Rme-8	293.803	-1.2361	0.202373	-6.10805	1.00854e-09	1.01431e-08	470.891	365.317	412.226	200.133	175.254	138.999	416.145	171.462	0.412025
1029	CG10274	106.409	-1.45598	0.238405	-6.10716	1.01423e-09	1.01866e-08	173.952	154.671	145.965	64.7911	53.4311	45.6415	158.196	54.6212	0.345276
1030	CG31205	761.072	-1.77771	0.291429	-6.09998	1.06081e-09	1.06441e-08	877.76	1003.89	1717.86	370.029	262.881	334.013	1199.84	322.308	0.268626
1031	CG14419	194.03	-2.40746	0.394744	-6.09878	1.06879e-09	1.07138e-08	252.714	223.168	537.555	60.4717	36.3332	53.9399	337.812	50.2483	0.148746
1032	mdy	863.821	-1.1075	0.181673	-6.0961	1.0869e-09	1.08848e-08	990.639	1113.63	1456.13	548.565	542.86	531.101	1186.8	540.842	0.455715
1033	CG30463	541.692	-1.55693	0.255558	-6.09227	1.11322e-09	1.11376e-08	978.003	903.718	576.815	289.4	288.528	213.685	819.512	263.871	0.321986
1034	CG9205	293.041	1.72346	0.282941	6.09124	1.12037e-09	1.11983e-08	110.773	126.683	148.482	378.668	350.508	643.13	128.646	457.435	3.55577
1035	vvl	1619.73	0.924086	0.151921	6.08266	1.18203e-09	1.18031e-08	1150.27	1183.6	996.591	1935.1	2502.71	1950.14	1110.15	2129.31	1.91804
1036	JTBR	384.439	1.19598	0.196633	6.0823	1.18469e-09	1.18183e-08	195.011	248.209	246.631	482.334	483.017	651.428	229.951	538.927	2.34366
1037	alphaCOP	663.75	-0.631361	0.103851	-6.07949	1.20569e-09	1.20162e-08	808.685	771.88	840.559	501.051	502.253	558.071	807.041	520.458	0.644897
1038	RpS29	17214.3	1.70199	0.280001	6.07853	1.21286e-09	1.2076e-08	5763.14	6745.85	10486.9	20439.4	25272.9	34577.6	7665.28	26763.3	3.4915
1039	RpL13A	9254.98	1.72656	0.284051	6.07833	1.21442e-09	1.20799e-08	3008.98	4403.69	4755.96	10899.3	12051.9	20410	4056.21	14453.8	3.56336
1040	CkIIbeta	2632.13	0.735969	0.121279	6.06842	1.29172e-09	1.28364e-08	1970.75	1831.74	2099.39	2891.12	3470.89	3528.92	1967.29	3296.98	1.6759
1041	CG34411	429.095	1.58581	0.261412	6.0663	1.30889e-09	1.29946e-08	186.587	223.168	206.365	467.936	598.429	892.083	205.373	652.816	3.17868
1042	CG44140	191.591	-1.31419	0.216741	-6.06342	1.33259e-09	1.32045e-08	225.758	292.401	309.547	109.425	98.3133	114.104	275.902	107.281	0.388836
1043	CG44141	191.591	-1.31419	0.216741	-6.06342	1.33259e-09	1.32045e-08	225.758	292.401	309.547	109.425	98.3133	114.104	275.902	107.281	0.388836
1044	PIG-S	102.26	-1.28891	0.212865	-6.05503	1.40389e-09	1.38977e-08	144.468	143.623	149.992	53.2727	64.1173	58.0891	146.028	58.4931	0.400562
1045	CRG	5437.87	0.89429	0.147716	6.05411	1.41193e-09	1.39639e-08	4532.43	3275.33	3533.37	7027.68	7136.26	7122.14	3780.38	7095.36	1.87689
1046	Srp72	189.598	-1.02123	0.168732	-6.05237	1.42729e-09	1.41023e-08	244.29	246	276.328	131.022	117.548	122.402	255.539	123.658	0.483908
1047	bsk	1186.72	-0.877623	0.14503	-6.05132	1.43663e-09	1.41811e-08	1613.58	1426.65	1588	944.511	846.349	701.219	1542.74	830.693	0.538451
1048	TpnC25D	1765.46	-1.3631	0.225461	-6.04584	1.48631e-09	1.46575e-08	2098.79	3306.27	2296.69	886.919	850.623	1153.48	2567.25	963.676	0.375373
1049	RhoGAP5A	295.999	1.32959	0.219934	6.0454	1.49038e-09	1.46836e-08	136.466	159.826	196.802	348.432	455.233	479.235	164.364	427.634	2.60174
1050	Oda	18211.5	1.01974	0.168781	6.0418	1.52402e-09	1.50007e-08	12136.2	10912.4	12697.5	20111.2	23817.5	29594.3	11915.3	24507.7	2.05682
1051	Mes2	341.899	1.11995	0.185482	6.03806	1.55974e-09	1.53377e-08	197.117	218.748	223.478	534.167	506.527	371.356	213.114	470.683	2.20859
1052	prom	428.786	-1.71957	0.284885	-6.03601	1.57971e-09	1.55193e-08	809.949	724.742	472.123	179.975	143.195	242.73	668.938	188.633	0.28199
1053	SLC5A11	604.764	-1.34945	0.223601	-6.03505	1.58909e-09	1.55967e-08	882.393	841.85	910.522	446.339	275.705	271.774	878.255	331.273	0.377194
1054	noe	118122	1.66454	0.275863	6.03392	1.6003e-09	1.56918e-08	47493.8	63393.6	50596.1	117757	178152	251341	53827.8	182417	3.38889
1055	GstD1	4306.07	0.685371	0.113597	6.03335	1.60593e-09	1.57172e-08	3353.09	3525.02	3000.85	4885.25	5804.76	5267.44	3292.99	5319.15	1.6153
1056	RpL8	20877.6	1.7708	0.293501	6.03339	1.60557e-09	1.57172e-08	7100.84	9602.1	9932.19	20790.8	31161	46678.8	8878.38	32876.9	3.70303
1057	CG2016	841.504	-1.22543	0.203139	-6.03246	1.61481e-09	1.57742e-08	1304	1362.57	895.926	466.496	542.86	477.161	1187.5	495.506	0.417268
1058	cid	17.6098	2.84684	0.471918	6.03248	1.61463e-09	1.57742e-08	3.36952	2.94611	2.01332	25.9165	29.9214	41.4922	2.77631	32.4434	11.6858
1059	M6	193.021	-1.67877	0.278305	-6.03213	1.61813e-09	1.57916e-08	361.381	287.245	250.155	112.305	61.9801	85.0591	299.594	86.4479	0.288551
1060	CG9769	2357.66	1.22502	0.203107	6.03138	1.62565e-09	1.58501e-08	1104.78	1587.21	1472.24	2870.97	3079.77	4030.97	1388.08	3327.24	2.39701
1061	Zip89B	197.219	-1.62484	0.269537	-6.02825	1.65743e-09	1.61447e-08	324.738	343.958	239.081	102.226	108.999	64.313	302.592	91.8462	0.303531
1062	Letm1	1041.42	-0.7229	0.119932	-6.02759	1.66419e-09	1.61953e-08	1273.26	1247.68	1381.64	876.84	718.114	751.01	1300.86	781.988	0.601133
1063	CG42235	787.61	1.2471	0.207118	6.0212	1.73128e-09	1.68323e-08	484.79	553.131	337.23	1059.7	1147.7	1143.11	458.384	1116.84	2.43646
1064	HmgD	777.001	0.992468	0.164904	6.01847	1.76075e-09	1.71028e-08	445.198	483.898	616.578	1033.78	978.858	1103.69	515.225	1038.78	2.01616
1065	CG6357	3123.51	1.05255	0.174898	6.01805	1.76527e-09	1.71306e-08	2056.67	2370.14	1605.62	4218.62	4625	3865	2010.81	4236.21	2.10672
1066	CG2310	167.144	1.69363	0.281535	6.01571	1.79095e-09	1.73635e-08	75.8142	85.4371	62.9161	210.211	213.724	354.759	74.7225	259.565	3.47372
1067	psh	244.262	-1.22789	0.204435	-6.00628	1.89832e-09	1.83872e-08	301.993	370.473	365.417	172.776	132.509	122.402	345.961	142.563	0.412077
1068	CG17724	1048.66	-0.613328	0.102146	-6.00443	1.92e-09	1.85798e-08	1368.45	1213.06	1226.11	817.808	869.859	796.651	1269.21	828.106	0.65246
1069	CG7627	545.874	-0.663503	0.110637	-5.99712	2.00852e-09	1.94182e-08	687.382	670.976	648.791	385.867	442.41	439.818	669.05	422.698	0.631789
1070	Prosalpha4	605.695	-0.92529	0.154328	-5.99562	2.0271e-09	1.95795e-08	671.798	857.317	860.693	408.904	403.939	431.519	796.603	414.788	0.520696
1071	CG7084	1132.4	1.38446	0.231014	5.99296	2.06059e-09	1.98844e-08	630.1	768.934	432.863	1579.46	1534.54	1848.48	610.632	1654.16	2.70893
1072	Cbl	1384.91	0.743911	0.124168	5.99114	2.08369e-09	2.00886e-08	1108.99	933.179	1054.47	1923.58	1660.64	1628.57	1032.22	1737.6	1.68336
1073	CG5322	144.799	-1.384	0.231224	-5.98557	2.15638e-09	2.07507e-08	192.484	206.227	238.075	95.027	72.6663	64.313	212.262	77.3354	0.36434
1074	Mip	323.107	-1.60057	0.267406	-5.98557	2.15638e-09	2.07507e-08	475.945	427.922	578.325	210.211	119.686	126.551	494.064	152.149	0.307955
1075	Sap30	433.547	1.0029	0.167701	5.98028	2.22748e-09	2.14149e-08	241.342	303.449	313.574	548.565	544.997	649.354	286.122	580.972	2.03051
1076	CngB	259.075	-0.856992	0.143321	-5.97953	2.23782e-09	2.14943e-08	355.484	316.706	331.19	178.536	181.666	190.864	334.46	183.689	0.549209
1077	a10	32.6937	2.98203	0.498756	5.97894	2.24591e-09	2.1552e-08	2.94833	1.47305	8.05326	44.6339	72.6663	66.3876	4.15822	61.2293	14.7249
1078	Klp64D	478.408	-1.1217	0.187734	-5.97491	2.30218e-09	2.20715e-08	682.328	587.012	711.204	341.233	316.312	232.357	660.181	296.634	0.449322
1079	T48	311.579	1.34232	0.224724	5.97318	2.3267e-09	2.22859e-08	189.536	202.545	124.322	449.219	472.331	431.519	172.134	451.023	2.62018
1080	Atg12	145.738	1.17932	0.197454	5.97263	2.33452e-09	2.23401e-08	86.7652	89.1197	86.5726	165.577	224.411	221.984	87.4858	203.991	2.3317
1081	ClC-b	677.101	-0.549476	0.0920151	-5.97159	2.34947e-09	2.24623e-08	799.84	795.449	817.91	525.528	547.135	576.742	804.399	549.802	0.683493
1082	CG1632	174.551	-1.60135	0.268168	-5.97144	2.35171e-09	2.24629e-08	317.156	282.826	198.312	71.9902	94.0388	82.9845	266.098	83.0045	0.311932
1083	CG34163	84.1897	1.34463	0.225308	5.96794	2.40271e-09	2.29289e-08	46.3309	39.7724	52.3462	118.064	130.372	118.253	46.1499	122.23	2.64854
1084	dpp	315.782	1.09567	0.183608	5.96744	2.41008e-09	2.29781e-08	203.014	185.605	205.862	355.631	517.213	427.37	198.16	433.405	2.18715
1085	Baldspot	3817.96	0.859469	0.144091	5.96475	2.45011e-09	2.33381e-08	3205.68	2371.62	2515.64	5088.26	4770.33	4956.25	2697.64	4938.28	1.83059
1086	CG14367	199.17	1.79231	0.300497	5.96449	2.45406e-09	2.33543e-08	64.8633	91.3293	93.6192	211.651	324.861	408.699	83.2706	315.07	3.78369
1087	CG33713	630.348	0.813692	0.136455	5.96308	2.47527e-09	2.35128e-08	435.089	492	436.89	702.624	842.074	873.412	454.66	806.037	1.77284
1088	CG33714	630.348	0.813692	0.136455	5.96308	2.47527e-09	2.35128e-08	435.089	492	436.89	702.624	842.074	873.412	454.66	806.037	1.77284
1089	CG31103	403.354	-1.27785	0.214314	-5.96249	2.48423e-09	2.35762e-08	687.803	587.748	453.499	250.526	237.234	203.312	576.35	230.357	0.399683
1090	CG9445	145.504	1.37405	0.230641	5.95753	2.56084e-09	2.4281e-08	77.9202	79.5449	79.0226	200.133	166.705	269.7	78.8292	212.179	2.69163
1091	akirin	1673.06	0.85908	0.144267	5.95479	2.60414e-09	2.46689e-08	1148.59	1026.72	1372.07	2312.32	2137.24	2041.42	1182.46	2163.66	1.8298
1092	CG11790	600.505	1.00849	0.169489	5.95022	2.67776e-09	2.53431e-08	382.441	331.437	470.613	853.803	795.055	769.681	394.83	806.18	2.04184
1093	Cpr67B	1772.87	-1.87032	0.31465	-5.94414	2.77906e-09	2.62777e-08	2924.74	3839.51	1763.66	502.491	743.761	863.039	2842.64	703.097	0.247339
1094	CG12736	379.582	0.973986	0.163952	5.94068	2.83845e-09	2.68148e-08	245.554	262.94	253.678	496.732	423.174	595.414	254.057	505.107	1.98816
1095	CG10462	324.727	1.07466	0.18092	5.93998	2.85059e-09	2.69049e-08	206.383	173.084	238.578	403.145	489.429	437.743	206.015	443.439	2.15246
1096	RpL32	5672.03	1.54111	0.259465	5.9396	2.85726e-09	2.69432e-08	2052.88	2971.15	3335.06	7227.81	7076.42	11368.9	2786.36	8557.7	3.07128
1097	Src42A	730.544	-1.36342	0.229672	-5.93639	2.91364e-09	2.74499e-08	1274.1	931.706	984.511	479.454	418.9	294.595	1063.44	397.65	0.373928
1098	CG16721	1196.52	0.809139	0.136374	5.93323	2.97029e-09	2.79433e-08	748.876	878.676	969.412	1500.27	1453.33	1628.57	865.655	1527.39	1.76443
1099	mt:ND1	28391.7	-1.5376	0.259154	-5.93317	2.97143e-09	2.79433e-08	37614.4	45607.9	45205.5	19990.2	10957.7	10974.7	42809.3	13974.2	0.326429
1100	CG5791	576.986	-1.45886	0.245903	-5.93267	2.98055e-09	2.80037e-08	712.232	903.718	950.285	210.211	312.038	373.43	855.412	298.56	0.349025
1101	gce	1277.33	0.636977	0.107422	5.92968	3.03532e-09	2.84923e-08	1047.5	990.628	953.305	1506.03	1720.48	1446	997.144	1557.51	1.56197
1102	Tango1	647.654	-1.24146	0.209451	-5.92719	3.0816e-09	2.89005e-08	859.228	1014.2	877.806	313.877	329.136	491.683	917.077	378.232	0.412432
1103	Atg6	257.16	-0.954372	0.161043	-5.9262	3.10016e-09	2.90036e-08	314.208	379.311	329.68	178.536	175.254	165.969	341.066	173.253	0.507974
1104	CG8550	66.8478	-1.81447	0.306171	-5.92632	3.09807e-09	2.90036e-08	100.664	97.2215	121.806	33.1155	19.2352	29.0446	106.564	27.1317	0.254606
1105	Npc1a	1296.26	-0.890919	0.150337	-5.92616	3.10102e-09	2.90036e-08	1920.21	1710.95	1439.02	920.034	957.486	829.845	1690.06	902.455	0.533979
1106	SamDC	321.028	-1.68067	0.283637	-5.92543	3.1149e-09	2.91071e-08	352.957	452.964	687.044	146.86	143.195	143.148	497.655	144.401	0.290163
1107	atl	2150.27	0.577785	0.0975783	5.92124	3.19519e-09	2.98304e-08	1694.45	1608.57	1864.33	2633.4	2669.42	2431.45	1722.45	2578.09	1.49676
1108	qtc	1483.19	-0.754389	0.127425	-5.92024	3.2148e-09	2.99864e-08	1811.54	1759.56	2025.9	1025.14	1030.15	1246.84	1865.67	1100.71	0.589983
1109	tra	127.528	1.27722	0.215852	5.9171	3.27674e-09	3.05366e-08	63.5997	73.6526	81.036	156.939	209.45	180.491	72.7628	182.293	2.50531
1110	CG7180	458.378	-0.703001	0.118839	-5.91555	3.3076e-09	3.07965e-08	606.093	565.652	534.032	341.233	352.645	350.609	568.592	348.163	0.612324
1111	l(1)G0289	2485.57	0.750466	0.126876	5.91498	3.31919e-09	3.08765e-08	2029.29	1901.71	1607.13	2921.36	3321.28	3132.66	1846.04	3125.1	1.69286
1112	CG13248	295.523	-2.25733	0.382011	-5.90908	3.44014e-09	3.19729e-08	623.783	441.179	450.983	145.42	61.9801	49.7907	505.315	85.7303	0.169657
1113	CG3955	440.346	0.928493	0.157269	5.90386	3.55092e-09	3.29729e-08	293.148	276.934	332.7	573.042	506.527	659.727	300.928	579.765	1.92659
1114	CG31211	524.133	-1.26508	0.214391	-5.90081	3.61711e-09	3.35573e-08	919.879	736.526	584.365	331.155	292.803	280.073	746.924	301.343	0.403446
1115	CG17259	345.049	-0.973356	0.164991	-5.89946	3.6469e-09	3.38033e-08	448.989	503.048	428.333	254.845	192.352	242.73	460.123	229.976	0.499813
1116	lark	926.551	0.851623	0.144389	5.89812	3.67676e-09	3.40496e-08	649.896	728.425	592.922	1094.25	1137.01	1356.8	657.081	1196.02	1.8202
1117	RpS6	13284.6	1.42179	0.241411	5.88949	3.87379e-09	3.58421e-08	6304.37	6297.3	8399.55	18513	14426.4	25766.7	7000.41	19568.7	2.79536
1118	crp	2095.26	0.689731	0.117205	5.8848	3.98529e-09	3.68408e-08	1563.04	1584.27	1647.4	2270.57	2628.81	2877.49	1598.23	2592.29	1.62197
1119	Cyp309a1	183.016	-2.21731	0.376849	-5.88381	4.00931e-09	3.70297e-08	220.282	332.173	380.517	64.7911	25.6469	74.686	310.991	55.0414	0.176987
1120	Sbp2	272.035	0.819174	0.139249	5.88282	4.03336e-09	3.72186e-08	186.587	201.072	200.325	344.113	316.312	383.803	195.995	348.076	1.77595
1121	Gapdh1	6266.24	1.01981	0.173422	5.88052	4.08971e-09	3.77049e-08	3367.84	4000.08	4925.58	8434.37	7606.45	9263.14	4097.83	8434.65	2.05832
1122	SrpRbeta	225.133	1.02617	0.174507	5.88036	4.0937e-09	3.7708e-08	152.892	159.09	129.356	325.395	320.587	263.476	147.112	303.153	2.06069
1123	CG14550	67.6497	1.35091	0.229768	5.87946	4.11597e-09	3.78457e-08	35.8012	37.5629	38.253	100.786	89.7643	103.731	37.2057	98.0937	2.63653
1124	CG42498	67.6497	1.35091	0.229768	5.87946	4.11597e-09	3.78457e-08	35.8012	37.5629	38.253	100.786	89.7643	103.731	37.2057	98.0937	2.63653
1125	fdl	2798.72	-0.829835	0.141202	-5.87693	4.17953e-09	3.83959e-08	3500.93	3860.87	3412.07	1740.72	2331.73	1945.99	3591.29	2006.15	0.558615
1126	fok	5431.46	0.961764	0.163669	5.87626	4.19633e-09	3.85161e-08	3610.86	4393.38	2961.59	7406.35	7125.57	7091.02	3655.28	7207.65	1.97185
1127	Mct1	192.701	-0.940811	0.16019	-5.87311	4.27702e-09	3.92219e-08	240.921	258.521	264.751	135.341	121.823	134.85	254.731	130.671	0.512978
1128	CR42862	12757.6	-1.46258	0.249107	-5.87128	4.32451e-09	3.96222e-08	24263.1	17935.2	14661.5	8293.27	6253.58	5138.81	18953.2	6561.89	0.346215
1129	CG6074	120.949	-1.80718	0.307952	-5.86838	4.40061e-09	4.02837e-08	226.179	214.329	135.395	48.9533	42.7449	58.0891	191.968	49.9291	0.260091
1130	CR44996	317.198	-1.9631	0.334713	-5.86502	4.49085e-09	4.10734e-08	339.058	452.964	758.517	93.5872	132.509	126.551	516.846	117.549	0.227436
1131	RpS8	14604.3	1.37492	0.234527	5.86254	4.55835e-09	4.16539e-08	6330.49	8632.09	8749.37	17621.7	18093.9	28198.1	7903.98	21304.6	2.69543
1132	metl	196.288	0.873858	0.149079	5.86172	4.58092e-09	4.18232e-08	138.15	131.838	141.939	239.007	277.842	248.953	137.309	255.268	1.85907
1133	Notum	168.198	1.13783	0.194205	5.8589	4.65954e-09	4.25034e-08	122.145	91.3293	96.1358	231.808	245.783	221.984	103.203	233.192	2.25953
1134	Ns2	560.799	0.784437	0.133936	5.85682	4.71818e-09	4.29625e-08	408.133	414.664	410.716	817.808	645.448	668.025	411.171	710.427	1.72781
1135	Rbp1-like	2409.02	0.713071	0.121748	5.85696	4.71411e-09	4.29625e-08	2000.23	1870.04	1589.01	3027.91	3126.79	2840.14	1819.76	2998.28	1.64762
1136	CR44807	1037.75	0.69072	0.118022	5.85246	4.84369e-09	4.40665e-08	797.313	837.431	743.92	1425.41	1179.76	1242.69	792.888	1282.62	1.61765
1137	mt:lrRNA	904056	-1.12755	0.192808	-5.84803	4.97439e-09	4.52158e-08	1.33196e+06	1.1486e+06	1.26483e+06	719141	490354	469458	1.24846e+06	559651	0.448273
1138	E23	246.523	1.33847	0.228897	5.84745	4.99151e-09	4.53315e-08	165.949	106.796	134.389	344.113	414.625	313.266	135.711	357.335	2.63305
1139	gb	659.151	0.653853	0.111849	5.84584	5.04013e-09	4.57329e-08	549.232	513.359	469.103	774.614	824.976	823.621	510.564	807.737	1.58205
1140	PIP4K	807.857	-0.955204	0.163406	-5.84557	5.04841e-09	4.57679e-08	1149.01	1016.41	1049.44	647.911	530.037	454.34	1071.62	544.096	0.507733
1141	CG12155	445.242	0.657897	0.112553	5.8452	5.0596e-09	4.58291e-08	335.689	346.904	350.82	535.607	594.154	508.28	344.471	546.014	1.58508
1142	CG15202	292.553	1.08714	0.186072	5.84256	5.14033e-09	4.65195e-08	169.74	160.563	223.478	382.988	393.253	425.296	184.593	400.512	2.1697
1143	CG7878	415.985	-0.77001	0.131832	-5.84084	5.19387e-09	4.69219e-08	491.529	556.814	526.985	282.201	333.41	304.968	525.109	306.86	0.584373
1144	Int6	1394.25	0.644777	0.110389	5.84098	5.18936e-09	4.69219e-08	1020.54	1070.17	1164.2	1629.86	1611.48	1869.23	1084.97	1703.52	1.57011
1145	Rop	1592.57	-1.00422	0.171975	-5.83935	5.24046e-09	4.73014e-08	2423.95	1760.3	2224.71	1173.44	923.29	1049.75	2136.32	1048.83	0.490951
1146	chb	1082.88	-0.602543	0.10323	-5.83687	5.31908e-09	4.79692e-08	1376.45	1222.63	1324.76	911.395	859.172	802.875	1307.95	857.814	0.655847
1147	Ptp61F	967.339	0.556953	0.0954604	5.83439	5.39872e-09	4.86449e-08	831.429	761.568	750.464	1134.56	1216.09	1109.92	781.154	1153.52	1.47669
1148	CR43148	139.647	1.45391	0.249318	5.83153	5.49218e-09	4.9444e-08	75.393	52.2934	88.0826	220.29	190.215	211.61	71.923	207.372	2.88325
1149	CG8134	444.135	1.29588	0.222236	5.83107	5.50726e-09	4.95365e-08	248.502	257.784	246.128	459.297	666.82	786.278	250.805	637.465	2.54168
1150	CG4306	271.497	-1.99796	0.342682	-5.83036	5.53073e-09	4.97045e-08	304.099	402.143	631.175	119.504	66.2546	105.805	445.806	97.1878	0.218005
1151	Idgf1	606.805	-1.04172	0.178699	-5.82947	5.56044e-09	4.9928e-08	724.447	795.449	943.742	387.307	335.547	454.34	821.212	392.398	0.477828
1152	wdb	6939.02	0.92416	0.158581	5.82767	5.6207e-09	5.04252e-08	5329.74	4009.65	4921.55	9512.78	9983.07	7877.3	4753.65	9124.38	1.91945
1153	pbl	206.902	0.888705	0.152598	5.82385	5.75089e-09	5.15485e-08	139.835	143.623	149.992	289.4	279.979	238.58	144.483	269.32	1.86402
1154	CG2911	99.0725	1.69554	0.291191	5.82276	5.78829e-09	5.18388e-08	42.5402	32.4072	56.3728	135.341	141.058	186.715	43.7734	154.372	3.52661
1155	RpS14a	19358.5	1.5872	0.272645	5.82148	5.83295e-09	5.21935e-08	7979.87	8995.93	10699.8	20789.3	25540.1	42145.7	9225.19	29491.7	3.19687
1156	GlcAT-P	1239.56	0.891863	0.153387	5.81447	6.08248e-09	5.43793e-08	1001.59	829.329	756.503	1747.92	1643.54	1458.45	862.474	1616.64	1.87442
1157	hoe2	642.422	-0.964176	0.165866	-5.81298	6.13689e-09	5.48183e-08	977.161	745.365	838.546	482.334	423.174	387.952	853.691	431.154	0.505047
1158	MYPT-75D	1477.06	1.03059	0.177326	5.81186	6.17815e-09	5.51392e-08	985.585	1061.33	834.016	1778.16	2410.81	1792.46	960.312	1993.81	2.07621
1159	CR43944	313.984	-0.796481	0.137176	-5.80629	6.38724e-09	5.69561e-08	411.503	375.629	413.233	247.646	220.136	215.76	400.121	227.847	0.569445
1160	CG6830	98.6144	-1.99027	0.342877	-5.8046	6.45182e-09	5.74823e-08	192.063	176.03	115.766	25.9165	34.1959	47.7161	161.286	35.9428	0.222851
1161	CG30059	15.1771	-3.34393	0.576128	-5.80414	6.46981e-09	5.7593e-08	24.429	32.4072	34.2264	0	0	0	30.3542	0	0
1162	CG9821	21859.6	0.920941	0.158737	5.80169	6.56486e-09	5.83888e-08	15807.7	13371.6	15813.1	23419.8	30671.6	32073.5	14997.5	28721.6	1.9151
1163	CG1486	512.65	-0.687138	0.118444	-5.80139	6.57674e-09	5.84442e-08	634.733	655.509	614.565	431.941	374.018	365.132	634.936	390.364	0.614808
1164	CG10383	409.177	1.35963	0.234541	5.79698	6.75196e-09	5.99497e-08	203.014	234.952	231.028	462.177	788.643	535.25	222.998	595.357	2.66979
1165	Sucb	207.345	-1.12658	0.194456	-5.79348	6.89407e-09	6.1159e-08	243.869	323.335	292.434	129.582	130.372	124.477	286.546	128.144	0.447201
1166	Iris	1239.07	-1.06982	0.184727	-5.79138	6.98125e-09	6.18792e-08	1393.72	1764.72	1908.62	871.081	653.997	842.293	1689.02	789.123	0.467208
1167	CG1299	350.807	-0.833851	0.144171	-5.78375	7.30523e-09	6.46954e-08	452.358	428.658	473.633	275.002	215.862	259.327	451.55	250.064	0.55379
1168	Snap29	600.757	1.23811	0.214222	5.77959	7.48838e-09	6.62606e-08	310.417	342.485	397.63	646.472	882.682	1024.86	350.177	851.337	2.43116
1169	tnc	138.12	-1.82298	0.315742	-5.77363	7.75816e-09	6.8589e-08	250.608	167.928	242.101	63.3513	34.1959	70.5368	220.212	56.028	0.254427
1170	CG4751	187.504	-1.03256	0.178893	-5.77192	7.83756e-09	6.91768e-08	270.404	237.162	249.651	106.545	136.784	124.477	252.406	122.602	0.485734
1171	wit	529.293	-1.35884	0.235422	-5.7719	7.83803e-09	6.91768e-08	882.393	704.856	725.297	381.548	224.411	257.252	770.849	287.737	0.373273
1172	Trf4-1	1202.48	0.873374	0.151417	5.768	8.02159e-09	7.07007e-08	953.996	805.76	772.61	1722	1346.46	1614.05	844.122	1560.84	1.84907
1173	scf	950.35	0.734106	0.127273	5.76795	8.02438e-09	7.07007e-08	695.385	651.089	787.71	1292.94	1102.82	1172.16	711.395	1189.31	1.67179
1174	SelG	1252.52	0.873793	0.151496	5.76778	8.03228e-09	7.071e-08	792.68	963.377	879.819	1402.37	1622.17	1854.7	878.625	1626.41	1.85109
1175	CG4297	646.482	0.507712	0.0880422	5.76669	8.08445e-09	7.11088e-08	548.811	528.826	520.945	747.258	775.82	757.233	532.861	760.104	1.42646
1176	CG6689	323.672	0.794938	0.138054	5.75818	8.50249e-09	7.47221e-08	261.98	224.641	219.451	418.983	410.351	406.624	235.357	411.986	1.75047
1177	Cyp4d8	106.177	-1.59703	0.277367	-5.75782	8.52058e-09	7.48175e-08	154.156	145.832	186.735	51.8329	34.1959	64.313	162.241	50.1139	0.308886
1178	CG34219	143.007	0.965743	0.167762	5.75663	8.5808e-09	7.52824e-08	93.5042	102.377	92.1092	178.536	192.352	199.163	95.9969	190.017	1.97941
1179	CG8507	520.464	0.884718	0.153758	5.75396	8.71748e-09	7.64166e-08	389.18	301.976	396.623	659.43	711.703	663.876	362.593	678.336	1.87079
1180	CG14435	1048.12	0.719597	0.125084	5.75292	8.7715e-09	7.6825e-08	827.639	706.329	830.493	1183.52	1350.74	1389.99	788.153	1308.08	1.65968
1181	CG4406	240.98	-0.813991	0.141554	-5.75039	8.90376e-09	7.79173e-08	319.683	306.395	298.977	179.975	162.431	178.417	308.352	173.608	0.563018
1182	CR44042	134.745	-1.77005	0.307836	-5.74999	8.92498e-09	7.8037e-08	176.057	209.174	254.181	70.5504	34.1959	64.313	213.137	56.3531	0.264398
1183	Ppn	1520.43	-1.39564	0.242808	-5.74789	9.03652e-09	7.89454e-08	2757.53	2259.66	1671.56	1015.06	698.879	719.89	2229.58	811.277	0.363869
1184	CG10915	250.838	-1.30738	0.227492	-5.74693	9.08794e-09	7.93276e-08	376.123	335.856	372.463	171.337	151.744	97.5068	361.481	140.196	0.387838
1185	CG43340	2568.76	-0.918136	0.159803	-5.74542	9.16915e-09	7.99689e-08	3915.8	2750.19	3452.33	1824.23	1812.38	1657.62	3372.78	1764.74	0.523232
1186	TSG101	696.163	0.916901	0.159628	5.744	9.24655e-09	8.0576e-08	431.72	430.131	572.788	886.919	944.662	910.755	478.213	914.112	1.91152
1187	Calx	1465.44	-1.3863	0.241398	-5.7428	9.31236e-09	8.10128e-08	2704.46	1859.73	1869.87	983.385	769.408	605.787	2144.69	786.193	0.366577
1188	PP2A-B'	1631.33	-0.501822	0.0873813	-5.7429	9.30696e-09	8.10128e-08	1948	1838.37	1952.92	1340.46	1444.78	1263.44	1913.1	1349.56	0.705431
1189	CG10359	55.9953	-1.92886	0.335963	-5.74129	9.39555e-09	8.16678e-08	94.3466	103.114	76.0027	24.4767	23.5097	14.5223	91.1543	20.8362	0.228582
1190	CG14968	92.443	1.69466	0.295302	5.73874	9.53841e-09	8.28399e-08	37.0647	56.7125	30.1997	133.902	145.333	151.447	41.3257	143.56	3.47388
1191	c12.2	260.406	-0.872211	0.152085	-5.73502	9.75034e-09	8.46094e-08	321.789	364.581	328.674	185.735	164.568	197.088	338.348	182.464	0.539278
1192	CycK	1029.43	0.768381	0.134082	5.73068	1.00031e-08	8.67302e-08	738.346	765.251	769.087	1102.89	1355.01	1446	757.561	1301.3	1.71775
1193	GluRIIA	184.503	1.39234	0.243227	5.72447	1.03758e-08	8.98862e-08	112.879	75.8622	106.706	296.599	299.214	215.76	98.4823	270.524	2.74693
1194	CG15556	113.11	-1.75675	0.306961	-5.72305	1.04628e-08	9.0564e-08	227.864	145.832	161.569	59.0319	47.0194	37.343	178.422	47.7981	0.267894
1195	CG5180	126.21	1.27439	0.222686	5.7228	1.04781e-08	9.06199e-08	67.3904	68.497	79.526	143.98	196.627	201.237	71.8045	180.615	2.51537
1196	CG17721	101.986	1.40163	0.245029	5.72028	1.06346e-08	9.18971e-08	67.8116	47.8742	46.3063	146.86	147.47	155.596	53.9974	149.975	2.77745
1197	Ndfip	1288.45	0.99245	0.173669	5.71462	1.0995e-08	9.4932e-08	953.574	673.185	932.669	1818.47	1778.19	1574.63	853.143	1723.76	2.02049
1198	Samuel	473.754	0.747733	0.130866	5.71374	1.10519e-08	9.53438e-08	383.704	318.916	351.827	570.162	641.173	576.742	351.482	596.026	1.69575
1199	CG34159	925.344	0.747225	0.130818	5.71194	1.11699e-08	9.62807e-08	607.777	717.377	739.39	1082.73	1143.43	1261.36	688.181	1162.51	1.68925
1200	Pbp95	296.524	1.34536	0.235584	5.71074	1.12489e-08	9.68812e-08	153.313	140.677	194.788	459.297	324.861	506.205	162.926	430.121	2.63998
1201	Sodh-2	339.682	1.48881	0.260771	5.70923	1.13486e-08	9.76587e-08	147.417	198.126	169.119	361.391	504.39	657.652	171.554	507.811	2.96007
1202	sls	5432.27	0.995491	0.174386	5.70856	1.13939e-08	9.79669e-08	3847.99	3358.56	3571.12	6142.2	6655.38	9018.34	3592.56	7271.97	2.02418
1203	SP1173	896.421	-0.811011	0.142077	-5.70823	1.14156e-08	9.8072e-08	1232.4	1006.83	1198.43	714.142	587.742	638.981	1145.89	646.955	0.564589
1204	CG42876	50.1391	-3.36883	0.590312	-5.70687	1.15072e-08	9.87764e-08	44.225	48.6107	205.862	0	2.13724	0	99.5658	0.712415	0.00715522
1205	REG	1319.04	1.06838	0.187384	5.70154	1.18732e-08	1.01834e-07	645.684	911.083	967.902	1845.83	1639.27	1904.49	841.556	1796.53	2.13477
1206	Proc-R	638.772	1.18128	0.207316	5.69796	1.21247e-08	1.03905e-07	452.358	381.521	319.111	1053.94	893.368	732.338	384.33	893.214	2.32408
1207	CG13784	1752.21	-0.572378	0.100492	-5.69577	1.22815e-08	1.05064e-07	2185.98	2049.75	2058.62	1470.04	1487.52	1261.36	2098.12	1406.31	0.670272
1208	Clect27	615.156	-1.36927	0.240399	-5.69584	1.22767e-08	1.05064e-07	833.535	724.742	1134	387.307	260.744	350.609	897.426	332.887	0.370935
1209	Nlp	859.536	0.869347	0.152634	5.69565	1.22905e-08	1.05064e-07	498.689	635.622	679.494	1117.29	1134.88	1091.25	604.602	1114.47	1.84331
1210	aru	423.208	-1.49874	0.26317	-5.69494	1.23418e-08	1.05415e-07	569.449	859.526	473.633	220.29	190.215	226.133	634.203	212.212	0.334613
1211	babo	1238.92	0.803176	0.141168	5.6895	1.2741e-08	1.08735e-07	1035.71	767.461	889.886	1609.7	1564.46	1566.33	897.684	1580.17	1.76027
1212	lolal	1031.49	0.962948	0.169255	5.68935	1.27527e-08	1.08745e-07	597.669	684.97	796.266	1212.31	1327.23	1570.48	692.968	1370.01	1.97701
1213	RpS7	13793.2	1.45776	0.256257	5.68868	1.28028e-08	1.09082e-07	4997	7837.38	8459.95	17388.5	17737	26339.3	7098.11	20488.3	2.88644
1214	PMCA	4125.18	-1.16725	0.205222	-5.68775	1.28721e-08	1.09582e-07	6762.21	5339.08	5155.1	2901.2	2701.48	1892.05	5752.13	2498.24	0.434316
1215	Rlip	325.371	-1.09887	0.193282	-5.68532	1.3057e-08	1.11065e-07	501.216	402.143	438.4	240.447	166.705	203.312	447.253	203.488	0.454973
1216	Nup214	180.366	-1.09822	0.193255	-5.68277	1.32531e-08	1.1264e-07	238.815	279.88	223.478	106.545	108.999	124.477	247.391	113.341	0.458143
1217	onecut	1482.74	-1.10207	0.193948	-5.68232	1.32881e-08	1.12845e-07	2520.82	1644.66	1943.86	1015.06	931.839	840.218	2036.45	929.039	0.456206
1218	Rpt3	753.185	-1.0755	0.189278	-5.68213	1.33029e-08	1.12878e-07	855.858	1226.32	1000.11	416.103	495.841	524.877	1027.43	478.94	0.466154
1219	CG6290	97.2082	-1.56673	0.275783	-5.68101	1.339e-08	1.13524e-07	149.522	141.413	152.005	46.0737	29.9214	64.313	147.647	46.7694	0.316765
1220	CG34456	48.1376	2.26492	0.398829	5.67892	1.3555e-08	1.14829e-07	7.58142	19.8862	14.5965	99.3464	74.8036	72.6114	14.0214	82.2538	5.86631
1221	Taf12	520.12	0.773504	0.136249	5.67712	1.36978e-08	1.15944e-07	375.28	420.557	351.324	623.435	621.938	728.189	382.387	657.854	1.72039
1222	pck	360.147	0.898299	0.158261	5.67605	1.37842e-08	1.16579e-07	221.125	269.569	258.208	418.983	470.194	522.802	249.634	470.66	1.8854
1223	CG5805	512.228	0.598971	0.105533	5.67566	1.38158e-08	1.16751e-07	426.244	391.832	400.147	603.277	596.291	655.577	406.074	618.382	1.52283
1224	CG3829	1379.15	-0.72239	0.12735	-5.67249	1.40737e-08	1.18833e-07	1529.34	1724.21	1907.62	966.108	1075.03	1072.57	1720.39	1037.91	0.603297
1225	Rfabg	48648.8	-1.22222	0.215734	-5.6654	1.46685e-08	1.23754e-07	74871.6	58425	72768.3	37051.9	26262.5	22513.7	68688.3	28609.3	0.41651
1226	Cyp6w1	1233.4	-1.88264	0.332445	-5.66301	1.48741e-08	1.25386e-07	1331.8	1478.95	3151.34	550.005	438.135	450.191	1987.36	479.444	0.241246
1227	CG9921	762.939	0.661095	0.116758	5.66209	1.49541e-08	1.25958e-07	556.813	621.628	588.895	842.285	963.897	1004.11	589.112	936.765	1.59013
1228	CG11236	274.178	-1.58871	0.280781	-5.65818	1.52984e-08	1.28753e-07	301.151	411.718	542.589	139.661	104.725	145.223	418.486	129.87	0.310332
1229	CG43236	52.1769	-2.37646	0.420033	-5.65778	1.53344e-08	1.28847e-07	107.403	100.904	63.9228	7.19902	14.9607	18.6715	90.7435	13.6104	0.149988
1230	Sirt2	483.536	0.761587	0.134608	5.65781	1.5332e-08	1.28847e-07	353.8	321.862	394.107	573.042	606.978	651.428	356.589	610.482	1.712
1231	nAChRbeta3	211.763	-1.78995	0.316384	-5.65753	1.53571e-08	1.28932e-07	263.665	473.587	270.791	100.786	68.3918	93.3576	336.014	87.5119	0.260441
1232	Odc1	662.081	1.4546	0.257164	5.6563	1.5467e-08	1.2975e-07	222.388	380.784	421.286	1019.38	1036.56	892.083	341.486	982.676	2.87764
1233	Hmu	917.839	-0.585778	0.103566	-5.65609	1.54864e-08	1.29807e-07	1096.36	1090.8	1126.45	807.73	703.154	682.547	1104.53	731.143	0.661947
1234	CG5510	276.042	1.00712	0.178091	5.65509	1.55765e-08	1.30456e-07	164.264	168.665	211.901	390.187	329.136	392.102	181.61	370.475	2.03995
1235	alpha-Est2	293.54	-1.68943	0.299119	-5.64801	1.6232e-08	1.35836e-07	331.898	395.515	643.254	148.3	126.097	116.178	456.889	130.192	0.284953
1236	tral	3390.58	0.756855	0.134008	5.64783	1.62485e-08	1.35864e-07	2416.79	2193.38	2920.82	4305.01	4159.08	4348.39	2510.33	4270.83	1.7013
1237	RpL18	4873.2	1.61165	0.285412	5.64675	1.63506e-08	1.36608e-07	1813.64	2275.87	2746.67	5360.39	6360.44	10682.2	2278.73	7467.67	3.27712
1238	CG8578	230.553	-0.829306	0.146884	-5.64597	1.64248e-08	1.37116e-07	291.042	299.766	299.481	181.415	156.019	155.596	296.763	164.343	0.553786
1239	NiPp1	163.634	1.33232	0.236044	5.64439	1.65764e-08	1.38271e-07	85.9228	69.97	114.759	228.929	243.646	238.58	90.2173	237.052	2.62756
1240	bnl	523.761	1.1941	0.211657	5.64168	1.68398e-08	1.40355e-07	311.681	379.311	247.135	626.314	827.114	751.01	312.709	734.813	2.34983
1241	amon	1785.13	-1.22416	0.217086	-5.63908	1.70958e-08	1.42373e-07	2851.88	2309.75	2406.92	1351.98	987.407	802.875	2522.85	1047.42	0.415173
1242	Aef1	1182.05	0.978644	0.173555	5.63882	1.71223e-08	1.42479e-07	950.205	640.042	772.107	1503.15	1654.23	1572.56	787.451	1576.65	2.00221
1243	CG8206	1144.14	1.36342	0.24185	5.63746	1.72581e-08	1.43494e-07	500.795	667.293	696.607	1180.64	1846.58	1972.96	621.565	1666.72	2.6815
1244	CG1271	245.729	0.947104	0.168062	5.63545	1.746e-08	1.45056e-07	154.156	170.138	176.668	365.71	277.842	329.863	166.987	324.472	1.94309
1245	AP-1sigma	1252.4	0.555312	0.0985582	5.63436	1.75713e-08	1.45863e-07	1054.24	947.173	1035.35	1506.03	1583.7	1387.92	1012.25	1492.55	1.47448
1246	CycG	16738.9	0.875971	0.155511	5.63284	1.77267e-08	1.47035e-07	12176.6	10359.2	12649.7	20543.1	19079.2	25625.6	11728.5	21749.3	1.8544
1247	CG14482	1428.53	1.11639	0.198265	5.63078	1.79394e-08	1.48589e-07	805.737	1003.89	855.156	1566.51	1904.29	2435.59	888.259	1968.8	2.21646
1248	Cyp4e2	763.529	-1.32441	0.23521	-5.63075	1.79429e-08	1.48589e-07	898.82	1048.81	1363.52	525.528	344.096	400.4	1103.72	423.342	0.38356
1249	CG13995	515.021	0.988951	0.17566	5.62991	1.803e-08	1.4919e-07	388.758	304.185	329.68	588.879	688.193	790.427	340.875	689.167	2.02176
1250	CG2321	1622.75	1.11096	0.197337	5.62978	1.80443e-08	1.4919e-07	1258.94	817.544	958.338	2310.88	2438.6	1952.21	1011.61	2233.9	2.20827
1251	Ced-12	256.455	0.82072	0.145824	5.62816	1.8214e-08	1.50473e-07	182.796	177.503	192.272	323.956	367.606	294.595	184.19	328.719	1.78467
1252	CG8481	826.034	0.722605	0.128394	5.62801	1.82296e-08	1.50481e-07	691.594	547.976	621.108	986.265	1040.84	1068.43	620.226	1031.84	1.66366
1253	ctp	11617.3	0.708304	0.125864	5.62753	1.82808e-08	1.50784e-07	9245.54	7742.37	9384.07	13118	15760	14453.8	8790.66	14444	1.6431
1254	Hcf	1050.33	-0.884125	0.15716	-5.62565	1.84808e-08	1.52312e-07	1504.49	1208.64	1390.7	801.97	777.957	618.234	1367.94	732.721	0.535637
1255	CG32368	685.486	2.62337	0.466622	5.62205	1.8871e-08	1.55404e-07	97.7161	148.042	155.529	338.354	1555.91	1817.36	133.762	1237.21	9.24932
1256	CG18731	146.536	1.25704	0.223628	5.6211	1.89743e-08	1.5613e-07	77.9202	89.8562	85.0626	162.698	247.92	215.76	84.2797	208.793	2.47738
1257	snRNA:U1:82Eb	26.2262	-3.25895	0.58022	-5.61676	1.94577e-08	1.5998e-07	23.1655	55.2395	77.5127	1.4398	0	0	51.9725	0.479934	0.00923438
1258	Galphai	922.686	1.04146	0.185445	5.616	1.95433e-08	1.60557e-07	498.268	720.323	570.775	1114.41	1404.17	1228.17	596.455	1248.92	2.0939
1259	CG17508	3084.85	0.644612	0.115087	5.60109	2.13005e-08	1.74853e-07	2107.64	2453.37	2643.48	3881.71	3750.86	3672.06	2401.5	3768.21	1.56911
1260	ClC-c	991.131	-1.08239	0.193326	-5.59878	2.15862e-08	1.77059e-07	1523.44	1340.48	1204.47	767.415	602.703	508.28	1356.13	626.133	0.461706
1261	Listericin	7078.41	-2.04903	0.366068	-5.5974	2.17594e-08	1.78337e-07	10801.4	13479.2	10937.8	1114.41	2368.07	3769.57	11739.5	2417.35	0.205916
1262	CG30010	97.7611	1.09721	0.196032	5.59708	2.17988e-08	1.78519e-07	62.3361	60.3952	60.9028	125.263	130.372	147.297	61.2114	134.311	2.19421
1263	chic	6445.85	0.565927	0.101117	5.59673	2.18435e-08	1.78743e-07	5095.98	4966.4	5500.38	6948.49	8160	8003.85	5187.59	7704.11	1.48511
1264	CG6409	4549.61	-1.95244	0.348944	-5.59529	2.20249e-08	1.80085e-07	8522.36	10200.9	3550.48	1937.97	1378.52	1707.41	7424.58	1674.63	0.225553
1265	Hsp68	92.9949	-1.61609	0.288843	-5.59505	2.20558e-08	1.80195e-07	119.618	131.102	177.172	41.7543	40.6077	47.7161	142.631	43.3593	0.303998
1266	bif	1639.39	-0.758716	0.135623	-5.59432	2.21489e-08	1.80813e-07	2324.13	2092.47	1781.78	1246.87	1241.74	1149.34	2066.13	1212.65	0.586918
1267	Rpt5	482.789	-0.926591	0.16568	-5.59266	2.23617e-08	1.82406e-07	558.498	603.952	744.424	341.233	329.136	319.49	635.624	329.953	0.519101
1268	Osi2	51.7509	-1.95644	0.349882	-5.59171	2.24847e-08	1.83265e-07	82.5533	78.8083	93.6192	25.9165	19.2352	10.3731	84.9936	18.5082	0.21776
1269	sqa	256.968	-1.15671	0.206898	-5.59073	2.2612e-08	1.84157e-07	409.397	299.03	362.9	146.86	141.058	182.566	357.109	156.828	0.43916
1270	CG3781	111.015	1.27366	0.228207	5.58118	2.38897e-08	1.9441e-07	70.7599	68.497	51.3396	165.577	168.842	141.074	63.5322	158.498	2.49476
1271	CG11103	208.86	0.895554	0.160474	5.58067	2.39595e-08	1.94824e-07	146.574	141.413	145.462	246.206	314.175	259.327	144.483	273.236	1.89113
1272	E(spl)m3-HLH	47.6855	1.84838	0.331477	5.57619	2.45838e-08	1.99587e-07	14.7417	24.3054	18.1198	60.4717	85.4898	82.9845	19.0556	76.3153	4.00487
1273	spoon	2256.4	0.647362	0.116092	5.57628	2.45714e-08	1.99587e-07	1784.16	1705.8	1770.71	2701.07	3118.24	2458.42	1753.56	2759.24	1.57351
1274	Paf-AHalpha	290.31	1.24981	0.224177	5.57511	2.4737e-08	2.00673e-07	156.683	147.305	198.815	338.354	506.527	394.176	167.601	413.019	2.4643
1275	CG31365	231.173	1.05339	0.189018	5.57297	2.50426e-08	2.02992e-07	145.732	139.94	158.045	257.725	316.312	369.281	147.906	314.439	2.12594
1276	RpL7A	24525.8	1.38048	0.247801	5.5709	2.5342e-08	2.05259e-07	9824.26	15705	14032.8	28604.6	32552.4	46436	13187.3	35864.3	2.7196
1277	CG13284	244.446	-1.14204	0.205333	-5.56189	2.66862e-08	2.15822e-07	359.275	374.155	284.381	159.818	164.568	124.477	339.27	149.621	0.441008
1278	CG9297	1501.43	-0.916784	0.164833	-5.56188	2.6688e-08	2.15822e-07	2248.73	2052.7	1613.17	1058.26	938.25	1097.47	1971.53	1031.33	0.523108
1279	Nhe1	359.351	-0.650787	0.117057	-5.55955	2.70466e-08	2.18551e-07	436.353	457.383	425.816	276.442	282.116	277.998	439.851	278.852	0.63397
1280	RpS15Aa	13510.1	0.866526	0.155887	5.55868	2.7183e-08	2.19481e-07	8611.65	9199.95	10709.8	16631.2	15390.3	20517.9	9507.15	17513.1	1.8421
1281	yip2	1943.67	-1.43098	0.25767	-5.55353	2.79956e-08	2.25866e-07	1927.79	3248.08	3445.29	1213.75	970.309	856.815	2873.72	1013.63	0.352723
1282	bor	309.825	-1.02592	0.184786	-5.55193	2.82538e-08	2.27594e-07	419.505	475.06	359.88	205.892	222.273	176.342	418.148	201.502	0.481892
1283	roX2	78.279	-2.37519	0.42781	-5.55199	2.82439e-08	2.27594e-07	157.946	137.73	113.752	10.0786	12.8235	37.343	136.476	20.0817	0.147144
1284	UbcD4	250.245	-1.29906	0.234027	-5.55092	2.84177e-08	2.28736e-07	320.104	409.509	347.297	109.425	134.646	180.491	358.97	141.521	0.394242
1285	CG13869	220.621	0.977564	0.17613	5.55025	2.85254e-08	2.29424e-07	147.838	135.521	158.045	306.678	245.783	329.863	147.135	294.108	1.99891
1286	CG3303	242.152	1.11904	0.201645	5.54957	2.86379e-08	2.3015e-07	155.419	117.844	176.165	315.317	333.41	354.759	149.81	334.495	2.2328
1287	SA	243.58	-1.09237	0.196901	-5.54782	2.8925e-08	2.32276e-07	367.699	296.084	338.74	167.017	121.823	170.118	334.174	152.986	0.457803
1288	msl-2	324.207	-1.07345	0.193529	-5.5467	2.91117e-08	2.33595e-07	523.539	387.413	416.253	217.41	220.136	180.491	442.402	206.013	0.465669
1289	CG17168	455.437	0.638836	0.115239	5.54359	2.96338e-08	2.37599e-07	345.797	338.802	379.51	525.528	562.095	580.891	354.703	556.172	1.56799
1290	CG17352	3949.67	-1.0462	0.188809	-5.54106	3.00654e-08	2.40873e-07	5690.28	5329.51	5038.32	1903.42	2767.73	2968.77	5352.7	2546.64	0.475767
1291	RpS27	8951.64	1.51395	0.273617	5.53308	3.14658e-08	2.51897e-07	3460.08	5148.32	4715.19	10995.8	10387	19003.4	4441.19	13462.1	3.03118
1292	VhaAC45	2593.91	0.751099	0.135781	5.53171	3.17124e-08	2.53675e-07	2003.6	1678.54	2093.85	3459.85	2904.52	3423.11	1925.33	3262.49	1.69451
1293	Aplip1	1019.07	-0.621741	0.11249	-5.52709	3.25593e-08	2.60047e-07	1255.57	1192.44	1267.89	895.558	739.487	763.457	1238.63	799.501	0.645472
1294	Fas2	3813.37	0.975496	0.176492	5.52715	3.25481e-08	2.60047e-07	3025.83	2591.84	2018.35	4636.17	5187.09	5420.96	2545.34	5081.41	1.99636
1295	eIF-5A	10411.5	0.877486	0.158815	5.5252	3.29105e-08	2.62648e-07	6906.25	6960.18	7998.9	14605.4	10938.4	15059.6	7288.44	13534.5	1.85698
1296	Ggt-1	231.222	-1.78801	0.323657	-5.52439	3.30639e-08	2.63669e-07	441.407	431.605	227.505	97.9066	74.8036	114.104	366.839	95.6046	0.260618
1297	Cyp6d2	24.3027	-2.84845	0.515761	-5.52281	3.33626e-08	2.65846e-07	32.8528	53.0299	51.3396	4.31941	4.27449	0	45.7408	2.86463	0.0626276
1298	HP5	210.073	0.834189	0.151061	5.5222	3.3478e-08	2.66561e-07	151.628	144.359	153.012	254.845	303.489	253.103	149.667	270.479	1.80721
1299	CG32553	109.531	-1.13126	0.204974	-5.51904	3.40857e-08	2.7119e-07	154.577	148.778	150.999	66.2309	59.8429	76.7607	151.451	67.6115	0.446424
1300	blow	543.273	1.03579	0.187828	5.51459	3.49589e-08	2.77923e-07	375.28	402.143	278.341	672.388	722.389	809.099	351.922	734.625	2.08747
1301	CG3902	1794.36	-1.50015	0.272089	-5.51344	3.51878e-08	2.79528e-07	2295.06	2742.09	3040.11	1279.98	645.448	763.457	2692.42	896.297	0.332896
1302	l(1)G0334	2575.99	0.517085	0.0937884	5.51331	3.52151e-08	2.7953e-07	2000.23	2062.27	2284.61	2869.53	3146.02	3093.25	2115.71	3036.27	1.43511
1303	l(2)37Bb	234.529	1.01498	0.184113	5.5128	3.53162e-08	2.80117e-07	178.163	128.156	152.509	302.359	309.9	336.087	152.943	316.115	2.06689
1304	c11.1	591.777	-0.973891	0.176862	-5.5065	3.66028e-08	2.90099e-07	934.621	776.299	653.824	404.585	397.528	383.803	788.248	395.305	0.501498
1305	Prp8	433.143	-0.928936	0.168808	-5.50291	3.73564e-08	2.95845e-07	605.671	511.886	595.942	332.595	243.646	309.117	571.166	295.119	0.516696
1306	CG5002	218.691	-1.84017	0.334696	-5.49805	3.84017e-08	3.03469e-07	467.942	367.527	216.431	106.545	76.9408	76.7607	350.633	86.749	0.247406
1307	Rab3-GAP	164.535	-1.24209	0.225916	-5.49802	3.84071e-08	3.03469e-07	232.918	268.832	200.325	107.985	98.3133	78.8353	234.025	95.0446	0.40613
1308	RpS11	13186.9	1.01412	0.184446	5.49819	3.83713e-08	3.03469e-07	6574.78	9242.67	10087.7	17246	16662	19308.4	8635.06	17738.8	2.05427
1309	CG16865	135.71	1.03547	0.188375	5.49686	3.86603e-08	3.05236e-07	88.4499	95.7484	79.526	169.897	175.254	205.387	87.9081	183.512	2.08755
1310	CG13625	204.776	1.09593	0.199421	5.49558	3.89437e-08	3.07239e-07	118.776	134.048	132.376	236.128	265.018	342.311	128.4	281.152	2.18967
1311	Cyp28d2	72.0034	1.59096	0.289577	5.49409	3.9272e-08	3.09593e-07	37.0647	27.2515	37.7497	138.221	100.451	91.2829	34.022	109.985	3.23276
1312	Rpn1	551.719	-0.867412	0.157934	-5.49224	3.96857e-08	3.12615e-07	632.206	718.113	794.756	359.951	365.469	439.818	715.025	388.412	0.543215
1313	CG17350	79.7041	-1.58019	0.287969	-5.48736	4.07974e-08	3.21128e-07	136.887	123.736	104.692	43.1941	42.7449	26.97	121.772	37.6363	0.309072
1314	CG31313	2763.75	-1.54386	0.281373	-5.48688	4.09106e-08	3.21774e-07	4660.05	5059.94	2828.21	1219.51	1047.25	1767.57	4182.73	1344.78	0.321507
1315	CG5789	338.259	-1.35406	0.246869	-5.48494	4.1361e-08	3.24822e-07	510.061	449.281	519.939	247.646	132.509	170.118	493.094	183.425	0.371987
1316	CG8654	1179.21	-2.44411	0.4456	-5.48499	4.13491e-08	3.24822e-07	920.722	1290.39	4036.7	254.845	284.254	288.371	2082.6	275.823	0.132441
1317	ctrip	2771.5	0.569999	0.103932	5.48437	4.14945e-08	3.25623e-07	2154.39	2172.75	2350.55	2991.91	3579.89	3379.54	2225.9	3317.11	1.49024
1318	RpL36A	8350.98	1.16201	0.211889	5.48408	4.15638e-08	3.25919e-07	3792.4	5233.02	6172.32	11394.6	10119.9	13393.7	5065.91	11636.1	2.29693
1319	LRP1	746.263	-1.12747	0.205626	-5.48312	4.179e-08	3.27445e-07	1114.47	830.065	1152.12	552.884	433.861	394.176	1032.22	460.307	0.44594
1320	CG1909	1110.2	-1.00003	0.182453	-5.48106	4.22783e-08	3.3102e-07	1699.92	1331.64	1436	865.322	726.663	601.638	1489.19	731.207	0.491011
1321	CR44106	12.4846	-3.17789	0.579819	-5.48083	4.23333e-08	3.312e-07	24.429	24.3054	26.1731	0	0	0	24.9692	0	0
1322	csw	5446.36	0.42192	0.0769884	5.48031	4.24581e-08	3.31925e-07	5000.79	4461.88	4492.21	6219.95	6287.77	6215.54	4651.63	6241.09	1.3417
1323	TfIIA-L	801.134	0.838519	0.153027	5.47953	4.26446e-08	3.33131e-07	506.27	542.82	663.388	958.909	1013.05	1122.37	570.826	1031.44	1.80693
1324	CG34242	162.606	1.0321	0.188363	5.47928	4.27058e-08	3.33357e-07	103.613	104.587	107.209	187.174	213.724	259.327	105.136	220.075	2.09324
1325	mrj	1235.77	0.674911	0.123224	5.47712	4.32294e-08	3.37189e-07	999.905	918.449	929.145	1616.9	1632.86	1317.38	949.166	1522.38	1.60391
1326	CG2469	1506.17	0.821092	0.149921	5.47682	4.33032e-08	3.37511e-07	1110.26	1002.41	1133.5	1805.51	1699.11	2286.22	1082.06	1930.28	1.7839
1327	CG8419	158.789	-0.923296	0.168595	-5.47641	4.34037e-08	3.38039e-07	206.804	201.808	217.941	109.425	104.725	112.029	208.851	108.726	0.520592
1328	CG10565	776.941	0.458097	0.0837235	5.47154	4.46146e-08	3.47208e-07	631.364	657.718	673.454	896.997	895.506	906.606	654.179	899.703	1.37532
1329	CG9153	1898.23	-0.591984	0.108235	-5.46941	4.51527e-08	3.51131e-07	2390.25	2083.63	2384.27	1626.98	1478.97	1425.26	2286.05	1510.4	0.660704
1330	CG14567	132.627	-1.3481	0.246533	-5.46824	4.54522e-08	3.53194e-07	208.489	201.808	169.119	82.0688	51.2939	82.9845	193.139	72.1157	0.373388
1331	blot	975.02	1.03922	0.190124	5.46604	4.60213e-08	3.57348e-07	601.038	692.335	596.445	1012.18	1419.13	1528.99	629.939	1320.1	2.0956
1332	CG7453	594.923	0.713174	0.130566	5.46218	4.70334e-08	3.64932e-07	396.761	469.167	483.196	760.216	696.742	763.457	449.708	740.138	1.64582
1333	Prp31	222.09	-0.911578	0.166905	-5.46167	4.71685e-08	3.65707e-07	276.301	308.605	286.898	132.462	158.156	170.118	290.601	153.579	0.528487
1334	CG42268	1000.15	-1.09115	0.199829	-5.46043	4.74995e-08	3.67996e-07	1662.86	1277.87	1173.76	747.258	572.782	566.369	1371.5	628.803	0.458479
1335	eEF1delta	1424.78	-0.893091	0.163578	-5.45972	4.76886e-08	3.69185e-07	1486.8	2035.76	2057.61	999.223	1006.64	962.62	1860.06	989.495	0.531971
1336	vig2	836.349	0.67591	0.123849	5.45752	4.82843e-08	3.73517e-07	611.568	626.048	688.554	1038.1	919.015	1134.81	642.057	1030.64	1.60522
1337	CG7956	455.972	-0.95849	0.175647	-5.45692	4.8447e-08	3.74334e-07	704.651	541.347	569.768	329.715	322.724	267.625	605.255	306.688	0.506708
1338	betaTub97EF	539.315	-0.80691	0.147871	-5.45686	4.84624e-08	3.74334e-07	617.465	709.275	736.874	358.511	442.41	371.356	687.871	390.759	0.56807
1339	CG6696	51.7452	1.48189	0.271658	5.455	4.89731e-08	3.77996e-07	24.429	23.5688	30.1997	76.3096	83.3525	72.6114	26.0659	77.4245	2.97034
1340	Dll	525.829	1.33983	0.245741	5.45219	4.97528e-08	3.83442e-07	305.784	315.233	245.121	529.848	839.937	919.053	288.713	762.946	2.64258
1341	mAChR-B	341.378	-1.37178	0.251596	-5.45232	4.97176e-08	3.83442e-07	593.036	455.173	449.473	231.808	188.078	130.701	499.227	183.529	0.367626
1342	uif	192.838	-1.18047	0.216534	-5.45164	4.99071e-08	3.84344e-07	305.784	277.67	226.498	118.064	98.3133	130.701	269.984	115.693	0.428516
1343	opa	65.6095	1.60641	0.294681	5.45137	4.99846e-08	3.84655e-07	32.4316	36.0898	23.6565	93.5872	85.4898	122.402	30.726	100.493	3.27062
1344	CG1887	1385.09	-1.29204	0.23702	-5.45117	5.00395e-08	3.8479e-07	1644.75	1686.65	2633.92	914.275	760.859	670.1	1988.44	781.745	0.393145
1345	key	213.402	-1.05856	0.194363	-5.44631	5.14267e-08	3.95163e-07	279.67	301.976	292.434	168.457	117.548	120.328	291.36	135.444	0.464869
1346	CG6495	719.574	-1.28173	0.235382	-5.44532	5.17126e-08	3.97065e-07	1020.54	1143.83	924.112	289.4	416.763	522.802	1029.49	409.655	0.397919
1347	FucTA	301.372	-1.11255	0.204402	-5.44295	5.24047e-08	4.01782e-07	469.627	390.359	387.563	223.169	190.215	147.297	415.85	186.894	0.449427
1348	LanA	352.717	-1.16997	0.21495	-5.44297	5.24008e-08	4.01782e-07	607.356	451.491	419.776	241.887	196.627	199.163	492.874	212.559	0.431263
1349	hyd	857.567	-1.21873	0.223951	-5.44193	5.27062e-08	4.03794e-07	1338.54	997.993	1298.59	646.472	450.959	412.848	1211.71	503.426	0.415468
1350	mtSSB	91.8806	1.3117	0.241094	5.44063	5.30927e-08	4.06454e-07	58.1242	39.7724	54.8629	126.703	143.195	128.626	50.9198	132.841	2.60883
1351	tws	2478.82	0.756642	0.139091	5.43989	5.33139e-08	4.07845e-07	1915.99	1554.07	2033.95	3219.4	3267.85	2881.64	1834.67	3122.96	1.70219
1352	CG43897	4615.82	1.06972	0.19669	5.43861	5.36976e-08	4.10477e-07	3169.46	2882.03	2759.25	4826.22	6172.36	7885.6	2936.91	6294.73	2.14332
1353	CG4887	452.024	-0.962701	0.177061	-5.4371	5.41549e-08	4.13667e-07	701.703	592.904	507.356	318.196	307.763	284.222	600.654	303.394	0.505106
1354	CG8334	465.638	-1.49487	0.274998	-5.43593	5.45107e-08	4.16077e-07	908.086	584.802	602.988	303.798	211.587	182.566	698.625	232.651	0.333012
1355	r	80.4652	-1.44278	0.265689	-5.43034	5.62482e-08	4.29022e-07	114.143	121.527	124.322	53.2727	36.3332	33.1938	119.997	40.9332	0.341118
1356	Lk6	38830.6	1.26604	0.233197	5.42906	5.66506e-08	4.31773e-07	20906.6	20071.8	25762.4	38072.7	61971.5	66198.8	22246.9	55414.4	2.49088
1357	cv	688.527	-1.01283	0.186574	-5.42858	5.68036e-08	4.3262e-07	807.421	1097.42	872.269	397.386	433.861	522.802	925.705	451.35	0.487574
1358	Hph	522.669	-0.685579	0.126359	-5.42564	5.77458e-08	4.39472e-07	653.266	653.299	634.195	440.58	408.214	346.46	646.92	398.418	0.615869
1359	CG32850	3762.18	1.24296	0.229115	5.42504	5.79404e-08	4.40628e-07	2701.09	1618.15	2228.24	4660.64	6450.2	4914.76	2182.49	5341.87	2.4476
1360	CG33178	397.508	-0.691999	0.127598	-5.4233	5.85097e-08	4.44631e-07	459.94	528.089	489.236	305.238	314.175	288.371	492.422	302.595	0.614503
1361	CG34172	345.887	-1.75908	0.324647	-5.41843	6.01233e-08	4.56383e-07	463.73	762.305	411.723	112.305	126.097	199.163	545.919	145.855	0.267173
1362	Jheh3	309.796	1.03311	0.190669	5.41837	6.01445e-08	4.56383e-07	176.9	214.329	210.895	357.071	397.528	502.056	200.708	418.885	2.08704
1363	Obp28a	40.0565	-2.315	0.427324	-5.41743	6.04613e-08	4.5845e-07	78.7625	82.491	47.3129	8.63882	10.6862	12.4477	69.5221	10.5909	0.152339
1364	CG3744	439.326	-0.7933	0.146456	-5.41663	6.0734e-08	4.6018e-07	609.883	517.778	545.609	285.081	326.998	350.609	557.757	320.896	0.575334
1365	CG11180	216.714	0.960494	0.177368	5.41526	6.11996e-08	4.63368e-07	159.21	151.724	125.329	263.484	316.312	284.222	145.421	288.006	1.9805
1366	RpS16	12640.1	1.2464	0.230173	5.41507	6.12662e-08	4.63533e-07	5885.71	7324.76	8750.37	15453.4	15170.2	23256.4	7320.28	17960	2.45346
1367	Sec63	1055.24	-0.59188	0.109308	-5.41477	6.13669e-08	4.63955e-07	1293.47	1325.75	1195.91	902.757	760.859	852.666	1271.71	838.76	0.659553
1368	qkr58E-1	307.635	0.959581	0.17729	5.41249	6.21531e-08	4.69556e-07	211.437	195.916	213.915	456.418	442.41	325.714	207.089	408.18	1.97103
1369	Pi3K59F	231.809	-1.044	0.193018	-5.40881	6.34435e-08	4.78605e-07	347.482	315.97	276.831	128.142	170.98	151.447	313.428	150.19	0.479184
1370	sno	750.932	-0.832162	0.153852	-5.40887	6.34251e-08	4.78605e-07	1127.53	912.556	855.156	557.204	540.723	512.429	965.079	536.785	0.556208
1371	Gas41	136.077	-1.48206	0.274028	-5.40843	6.35788e-08	4.79275e-07	171.846	252.629	185.225	59.0319	85.4898	62.2384	203.233	68.92	0.339118
1372	Nrx-IV	744.841	-0.998087	0.184928	-5.39717	6.76993e-08	5.09965e-07	1145.22	970.005	881.832	571.602	495.841	404.549	999.018	490.664	0.491146
1373	RtGEF	570.078	0.666783	0.123566	5.39619	6.80723e-08	5.12401e-07	478.893	443.389	394.61	678.147	713.84	711.592	438.964	701.193	1.59738
1374	Zw	188.917	-1.25086	0.23184	-5.39538	6.838e-08	5.14343e-07	258.19	246.736	303.507	133.902	81.2153	109.954	269.478	108.357	0.402101
1375	axo	1609.46	1.39486	0.25869	5.39201	6.96724e-08	5.23683e-07	1004.96	1010.51	553.159	2453.42	2620.26	2014.45	856.211	2362.71	2.7595
1376	Gp150	4087	-1.02631	0.190399	-5.3903	7.03387e-08	5.28307e-07	6215.08	5638.11	4697.07	3266.91	2252.66	2452.19	5516.75	2657.25	0.48167
1377	CG9086	535.075	-1.60477	0.298044	-5.38434	7.27116e-08	5.45733e-07	923.67	782.191	752.98	174.216	376.155	201.237	819.614	250.536	0.305676
1378	Tsp42Ed	933.83	1.3105	0.243426	5.38357	7.30241e-08	5.47681e-07	543.756	627.521	393.1	1035.22	1393.48	1609.9	521.459	1346.2	2.5816
1379	CG3815	81.5941	1.1333	0.210546	5.38265	7.33976e-08	5.50083e-07	50.964	47.8742	51.3396	107.985	108.999	122.402	50.0593	113.129	2.2599
1380	CG34330	1280.22	-1.89339	0.351796	-5.38206	7.3637e-08	5.51454e-07	2453.01	2759.76	1005.15	467.936	412.488	582.966	2072.64	487.797	0.23535
1381	nSyb	13800.2	0.551199	0.102416	5.38194	7.36873e-08	5.51454e-07	11541.9	10224.5	11760.8	15257.6	17664.3	16352.1	11175.7	16424.7	1.46968
1382	Hsp67Ba	157.356	-1.07125	0.199055	-5.38169	7.37916e-08	5.51835e-07	235.866	210.647	199.318	115.184	89.7643	93.3576	215.277	99.4354	0.461895
1383	bi	1099.57	0.661959	0.123019	5.38096	7.40883e-08	5.53653e-07	904.295	796.185	845.593	1351.98	1496.07	1203.28	848.691	1350.44	1.5912
1384	Tal	2258.72	-0.962383	0.178883	-5.37995	7.45082e-08	5.56389e-07	2467.33	3583.2	2952.02	1478.68	1367.84	1703.26	3000.85	1516.59	0.505387
1385	CG8738	132.387	-1.33246	0.247718	-5.37895	7.4923e-08	5.59083e-07	200.908	212.856	161.065	66.2309	61.9801	91.2829	191.61	73.1647	0.381842
1386	CG42524	303.767	1.01886	0.189522	5.37597	7.61695e-08	5.67974e-07	218.176	212.856	163.582	384.427	468.057	375.505	198.205	409.33	2.06518
1387	cype	2763.82	1.06379	0.197892	5.3756	7.63286e-08	5.6875e-07	1392.03	1978.31	1920.7	3215.08	3622.63	4454.19	1763.68	3763.97	2.13415
1388	Snap25	4900.74	-1.37056	0.25502	-5.37431	7.68757e-08	5.72414e-07	9233.75	5753.01	6488.92	3268.35	2718.58	1941.84	7158.56	2642.92	0.369197
1389	CG13124	3017.84	1.03641	0.193016	5.36954	7.89356e-08	5.87329e-07	2217.14	1866.36	1772.72	3169.01	4218.92	4862.89	1952.08	4083.61	2.09193
1390	CG7852	551.097	-0.780579	0.145533	-5.36358	8.15869e-08	6.06619e-07	791.416	656.982	647.784	413.223	371.881	425.296	698.727	403.467	0.577431
1391	CG5989	273.05	0.766697	0.143079	5.35857	8.38829e-08	6.22841e-07	195.011	193.706	213.411	316.757	337.685	381.729	200.71	345.39	1.72084
1392	Hsp83	7263.68	-0.904739	0.16884	-5.35856	8.38892e-08	6.22841e-07	10393.7	7623.79	10517.1	5596.51	4569.43	4881.56	9511.52	5015.84	0.527343
1393	CG30002	181.927	-1.67077	0.312008	-5.35489	8.56067e-08	6.34681e-07	246.817	267.359	336.224	115.184	51.2939	74.686	283.467	80.3881	0.283589
1394	CR43241	146.684	1.17654	0.219712	5.35494	8.55868e-08	6.34681e-07	85.9228	70.7065	107.209	205.892	198.764	211.61	87.9461	205.422	2.33577
1395	fsd	92.951	1.75882	0.328621	5.35212	8.69275e-08	6.44011e-07	37.0647	30.9341	48.8229	145.42	100.451	195.014	38.9406	146.961	3.77399
1396	TBPH	489.782	-0.620544	0.116008	-5.34913	8.83798e-08	6.54301e-07	625.467	569.335	586.378	371.469	416.763	369.281	593.727	385.838	0.649857
1397	rtp	4243.44	-1.00009	0.187084	-5.34569	9.00751e-08	6.66375e-07	5028.17	4892.01	7151.8	2860.89	2511.26	3016.49	5690.66	2796.21	0.491369
1398	fog	911.213	0.905693	0.169464	5.34444	9.06957e-08	6.70486e-07	761.933	584.066	540.575	1271.35	1143.43	1165.93	628.858	1193.57	1.89799
1399	Nrt	253.957	-1.11887	0.209476	-5.34128	9.22944e-08	6.81817e-07	422.032	332.91	296.964	168.457	158.156	145.223	350.636	157.279	0.448553
1400	didum	716.377	-1.05194	0.197029	-5.33902	9.34481e-08	6.89847e-07	1096.36	821.964	1003.13	560.083	401.802	414.922	973.819	458.936	0.471275
1401	CG6746	721.082	-0.76419	0.143184	-5.33712	9.44346e-08	6.96632e-07	803.209	1027.45	901.462	534.167	497.978	562.22	910.709	531.455	0.583562
1402	nonC	227.512	-0.961183	0.180127	-5.33614	9.49442e-08	6.99891e-07	335.267	263.676	306.527	148.3	145.333	165.969	301.824	153.2	0.507583
1403	CG12858	1663.17	-0.953127	0.178675	-5.33443	9.58437e-08	7.06019e-07	2698.99	1944.43	1971.54	1236.79	1017.33	1109.92	2204.99	1121.35	0.50855
1404	RpL26	12509.6	1.35828	0.254821	5.33035	9.80223e-08	7.21553e-07	5100.19	7606.85	7669.73	15113.6	15159.5	24407.8	6792.25	18227	2.68349
1405	CG14864	54.6742	1.47641	0.277036	5.3293	9.85906e-08	7.2522e-07	25.6926	27.988	29.6964	89.2678	64.1173	91.2829	27.7923	81.556	2.93448
1406	CG43347	584.715	-0.992701	0.186322	-5.32787	9.93688e-08	7.30424e-07	898.398	829.329	621.108	403.145	393.253	363.057	782.945	386.485	0.49363
1407	CG31638	387.448	-1.36286	0.255837	-5.32704	9.98255e-08	7.3326e-07	644	607.634	446.453	275.002	175.254	176.342	566.029	208.866	0.369003
1408	CIAPIN1	520.499	-0.678426	0.127363	-5.32673	9.99993e-08	7.34015e-07	632.206	609.107	681.507	362.83	397.528	439.818	640.94	400.059	0.624174
1409	Actbeta	1032.64	-1.03894	0.195048	-5.32659	1.00074e-07	7.3404e-07	1549.98	1259.46	1388.18	835.086	613.389	549.772	1399.21	666.082	0.476043
1410	Ddx1	102.532	-1.34364	0.252371	-5.32409	1.0146e-07	7.43682e-07	130.148	156.144	159.555	47.5135	51.2939	70.5368	148.616	56.4481	0.379826
1411	CG2611	213.858	1.28089	0.24062	5.32329	1.01904e-07	7.46408e-07	100.243	144.359	119.792	254.845	284.254	379.654	121.465	306.251	2.52131
1412	CG42813	797.721	1.07051	0.201144	5.3221	1.02576e-07	7.50795e-07	437.195	528.826	555.172	961.788	938.25	1365.09	507.064	1088.38	2.14643
1413	CG3513	89.1585	-2.98	0.560222	-5.31931	1.04161e-07	7.6164e-07	72.0235	71.4431	368.94	5.75921	6.41173	10.3731	170.802	7.51467	0.0439963
1414	CG7488	211.056	1.03776	0.195096	5.31923	1.04205e-07	7.6164e-07	124.672	130.365	153.012	237.568	297.077	323.64	136.016	286.095	2.10338
1415	Skeletor	168.707	-1.02544	0.192962	-5.31422	1.07116e-07	7.82361e-07	245.554	237.898	200.828	119.504	104.725	103.731	228.093	109.32	0.479276
1416	Ir68a	80.1587	-1.7447	0.32838	-5.31304	1.07812e-07	7.8689e-07	160.052	118.581	99.6591	28.7961	42.7449	31.1192	126.097	34.22	0.271378
1417	dco	2156.75	0.546586	0.102886	5.31252	1.0812e-07	7.88583e-07	1921.05	1716.84	1610.15	2460.62	2607.44	2624.38	1749.35	2564.15	1.46577
1418	HPS4	486.737	-1.50611	0.284301	-5.2976	1.17332e-07	8.5517e-07	798.576	578.91	820.93	338.354	207.313	176.342	732.805	240.67	0.328422
1419	CG14860	32.1982	2.24601	0.423988	5.29734	1.17499e-07	8.5578e-07	6.31785	7.36526	13.0866	40.3145	55.5684	70.5368	8.92322	55.4732	6.21672
1420	GCC185	239.938	-0.787957	0.148783	-5.29602	1.18356e-07	8.61414e-07	326.001	295.347	293.441	181.415	179.529	163.894	304.93	174.946	0.573726
1421	CG11368	1729.15	-1.0999	0.207737	-5.29468	1.19222e-07	8.67107e-07	1927.37	2666.23	2536.27	1212.31	835.663	1197.05	2376.62	1081.68	0.455132
1422	gprs	420.316	-1.06579	0.201312	-5.29423	1.19522e-07	8.68674e-07	698.333	502.311	518.932	300.919	260.744	240.655	573.192	267.439	0.466579
1423	CG6619	138.588	-1.4774	0.279232	-5.29094	1.2169e-07	8.83817e-07	249.766	156.88	214.921	74.8698	79.0781	56.0145	207.189	69.9874	0.337795
1424	Glt	4605.01	-1.15997	0.219266	-5.29025	1.22146e-07	8.86504e-07	5035.75	5653.58	8563.64	2813.38	2605.3	2958.4	6417.66	2792.36	0.435106
1425	metro	450.959	-1.33619	0.252609	-5.28955	1.22614e-07	8.89277e-07	694.964	665.083	605.001	331.155	241.509	168.044	655.016	246.902	0.376941
1426	CG43071	78.2326	-1.90264	0.35977	-5.28847	1.23341e-07	8.93916e-07	89.7135	118.581	172.642	27.3563	32.0587	29.0446	126.979	29.4865	0.232216
1427	Sec23	1093.88	-0.639899	0.121006	-5.28818	1.23542e-07	8.94751e-07	1290.95	1386.88	1324.26	771.734	818.565	970.919	1334.03	853.739	0.639971
1428	Phm	2628.49	0.672503	0.127181	5.28775	1.23829e-07	8.95872e-07	2022.98	1927.49	2106.43	2764.42	3528.59	3421.04	2018.97	3238.02	1.6038
1429	XNP	729.89	-0.675962	0.127837	-5.28769	1.2387e-07	8.95872e-07	980.952	827.856	890.892	586	506.527	587.115	899.9	559.881	0.622159
1430	CG8372	349.806	0.889394	0.168207	5.28749	1.24004e-07	8.96211e-07	232.076	234.215	261.731	384.427	527.899	458.489	242.674	456.939	1.88293
1431	CG6509	387.803	-1.10925	0.209939	-5.28366	1.26631e-07	9.13917e-07	632.206	508.203	464.069	290.84	211.587	219.909	534.826	240.779	0.4502
1432	CG6723	506.806	1.5369	0.290877	5.28368	1.26615e-07	9.13917e-07	289.779	304.185	146.469	842.285	767.271	690.846	246.811	766.801	3.10683
1433	spin	2184.87	0.469238	0.0888305	5.2824	1.27503e-07	9.19571e-07	1870.08	1725.68	1898.05	2696.75	2397.99	2520.65	1831.27	2538.46	1.38617
1434	CG8009	223.102	1.06588	0.20207	5.27477	1.3292e-07	9.57972e-07	117.512	137.73	171.132	293.72	292.803	325.714	142.125	304.079	2.13952
1435	PEK	412.93	-0.872366	0.165424	-5.2735	1.33844e-07	9.63959e-07	565.237	469.904	575.808	329.715	269.293	267.625	536.983	288.878	0.537964
1436	CG31321	187.663	-1.7728	0.3362	-5.27307	1.34164e-07	9.65155e-07	382.441	325.545	185.728	93.5872	59.8429	78.8353	297.905	77.4218	0.259888
1437	CR43868	134.533	-2.50564	0.475181	-5.27302	1.34197e-07	9.65155e-07	293.148	131.102	300.487	48.9533	10.6862	22.8207	241.579	27.4868	0.11378
1438	PGRP-LF	25.8192	-2.29229	0.434767	-5.27246	1.34606e-07	9.67421e-07	50.1216	41.982	42.2796	5.75921	8.54898	6.22384	44.7944	6.84401	0.152787
1439	CheA87a	32.2722	-2.83417	0.537627	-5.27163	1.35214e-07	9.71117e-07	86.344	68.497	28.1864	4.31941	2.13724	4.14922	61.0091	3.53529	0.057947
1440	CG3635	81.9451	-1.62038	0.307554	-5.26863	1.37449e-07	9.86482e-07	124.251	117.108	137.912	44.6339	47.0194	20.7461	126.424	37.4665	0.296356
1441	tsl	947.378	-0.75091	0.142546	-5.26786	1.38025e-07	9.89929e-07	1368.45	1157.82	1047.93	688.226	733.075	688.771	1191.4	703.357	0.590363
1442	CG7770	373.21	0.719161	0.136584	5.26534	1.3993e-07	1.00289e-06	265.771	308.605	268.274	426.182	478.743	491.683	280.883	465.536	1.6574
1443	mrt	486.838	0.699422	0.132859	5.26438	1.40665e-07	1.00747e-06	392.549	343.221	374.477	673.828	568.507	568.444	370.082	603.593	1.63097
1444	Nplp2	29010.5	-1.26541	0.240395	-5.26387	1.41057e-07	1.00957e-06	29252.9	40207	54808	15722.6	15114.6	18957.8	41422.6	16598.4	0.400707
1445	CG5966	435.163	-1.36483	0.259514	-5.25918	1.44696e-07	1.0349e-06	454.043	806.497	645.268	230.368	273.567	201.237	635.269	235.058	0.370013
1446	Teh1	1310.04	0.890764	0.169448	5.25686	1.46538e-07	1.04735e-06	1102.68	821.227	805.83	1621.22	1878.64	1630.65	909.911	1710.17	1.87949
1447	ninaG	220.653	-1.48054	0.281663	-5.25642	1.46887e-07	1.04912e-06	314.208	236.425	439.91	116.624	104.725	112.029	330.181	111.126	0.336561
1448	Cyp12d1-p	92.5448	-1.56167	0.297132	-5.25581	1.47371e-07	1.05185e-06	113.3	140.677	169.622	51.8329	34.1959	45.6415	141.2	43.8901	0.310837
1449	bc10	742.556	0.982502	0.186946	5.25555	1.47584e-07	1.05265e-06	535.754	517.778	425.313	813.489	1175.48	987.515	492.948	992.163	2.01271
1450	Obp56g	1483.07	-1.62969	0.310501	-5.24857	1.53285e-07	1.09255e-06	2747	2610.25	1503.95	483.774	621.938	931.501	2287.07	679.071	0.296918
1451	Hn	2510.68	-1.71392	0.326577	-5.24814	1.53639e-07	1.09432e-06	2363.3	3375.5	6073.17	1262.71	985.27	1004.11	3937.32	1084.03	0.275322
1452	Rpb10	316.064	1.24593	0.237422	5.24776	1.53958e-07	1.09584e-06	165.949	188.551	192.775	315.317	517.213	516.578	182.425	449.703	2.46514
1453	BM-40-SPARC	2622.95	1.03259	0.19684	5.24587	1.55549e-07	1.10625e-06	1316.64	1842.05	1939.83	3153.17	3355.47	4130.55	1699.51	3546.4	2.08672
1454	Irp-1B	735.105	-1.39603	0.266124	-5.24577	1.55635e-07	1.10625e-06	829.323	904.455	1507.97	420.422	337.685	410.773	1080.58	389.627	0.360571
1455	Gyk	939.647	-0.919942	0.175412	-5.24446	1.56738e-07	1.11332e-06	1076.56	1389.83	1243.73	763.096	594.154	570.518	1236.7	642.589	0.519598
1456	Arr1	44197.9	-1.44541	0.275728	-5.24218	1.58693e-07	1.1261e-06	53168.9	48230.7	95541.9	26351.3	20036.7	21858.1	65647.2	22748.7	0.34653
1457	CG17378	828.744	-0.793321	0.151336	-5.24211	1.58755e-07	1.1261e-06	1081.19	922.868	1160.17	650.791	630.487	526.952	1054.75	602.743	0.571459
1458	CG31345	224.684	-0.99072	0.189017	-5.24143	1.59335e-07	1.12944e-06	315.471	325.545	262.234	156.939	126.097	161.82	301.083	148.285	0.492505
1459	sw	296.32	-1.57277	0.300083	-5.2411	1.59623e-07	1.13071e-06	544.599	419.82	393.1	185.735	149.607	85.0591	452.506	140.134	0.309683
1460	aPKC	1276.93	-0.904956	0.172687	-5.24043	1.60199e-07	1.13401e-06	2029.29	1523.87	1465.19	960.349	861.31	821.546	1672.79	881.068	0.526707
1461	Gpo-1	921.054	-1.21876	0.232623	-5.23923	1.61245e-07	1.14063e-06	1175.54	1318.38	1409.82	496.732	401.802	724.04	1301.25	540.858	0.415645
1462	CG1746	18688.2	0.583554	0.111389	5.23887	1.61567e-07	1.14135e-06	14633.4	14526.5	15624.8	22492.6	19921.3	24930.6	14928.3	22448.2	1.50374
1463	yellow-f2	304.869	-1.17011	0.223351	-5.2389	1.61533e-07	1.14135e-06	355.484	474.323	450.983	224.609	147.47	176.342	426.93	182.807	0.42819
1464	CG4452	392.808	0.880716	0.16818	5.23675	1.6343e-07	1.15372e-06	242.605	267.359	314.077	552.884	448.821	531.101	274.681	510.936	1.86011
1465	CG5355	298.499	-1.06607	0.203723	-5.23297	1.66808e-07	1.17677e-06	400.973	386.676	436.386	240.447	168.842	157.671	408.012	188.987	0.463189
1466	mxt	2381.98	0.864324	0.165192	5.23225	1.67463e-07	1.18058e-06	1731.93	1525.35	1769.2	2470.7	3338.38	3456.3	1675.49	3088.46	1.84331
1467	CG14194	373.93	0.763564	0.145947	5.23179	1.67874e-07	1.18267e-06	299.887	257.784	267.268	418.983	485.155	514.504	274.98	472.88	1.71969
1468	Hr78	476.554	-0.915691	0.175045	-5.23118	1.68433e-07	1.1858e-06	626.731	647.407	607.518	400.265	305.626	271.774	627.219	325.888	0.519577
1469	Lnk	432.686	-0.728649	0.139323	-5.22991	1.69592e-07	1.19315e-06	553.023	557.551	514.906	352.752	341.959	275.923	541.826	323.545	0.597138
1470	unc79	1053.29	-1.2573	0.240419	-5.22964	1.69845e-07	1.19411e-06	2030.14	1317.65	1156.65	639.273	628.35	547.698	1501.48	605.107	0.403008
1471	CG5323	122.376	1.01791	0.194881	5.22325	1.75811e-07	1.23522e-06	74.9718	72.9161	91.1025	158.378	168.842	168.044	79.6635	165.088	2.07232
1472	Msr-110	13920.4	0.915729	0.175442	5.21957	1.79344e-07	1.25918e-06	8979.35	7806.44	11886.6	17551.2	18232.8	19065.7	9557.47	18283.2	1.91298
1473	Obp8a	80.1771	1.35138	0.259067	5.21635	1.82487e-07	1.28039e-06	47.1733	43.4551	39.763	100.786	102.588	147.297	43.4638	116.89	2.68938
1474	CG45081	141.473	1.75679	0.33716	5.21057	1.88263e-07	1.32001e-06	37.4859	55.976	84.0559	194.373	205.175	271.774	59.1726	223.774	3.78172
1475	CG16965	74.7061	-1.69451	0.325223	-5.2103	1.88533e-07	1.32101e-06	96.0313	112.689	142.945	41.7543	29.9214	24.8953	117.222	32.1904	0.274611
1476	Tk	682.841	-0.908718	0.17448	-5.20815	1.90738e-07	1.33555e-06	916.931	882.359	888.879	541.366	506.527	360.983	896.056	469.625	0.524102
1477	CG10137	453.346	-0.531474	0.10205	-5.208	1.90887e-07	1.33569e-06	530.7	543.557	536.549	378.668	365.469	365.132	536.935	369.756	0.688643
1478	unc-45	191.193	-1.52065	0.292049	-5.20684	1.92079e-07	1.34313e-06	291.464	233.479	341.257	100.786	59.8429	120.328	288.733	93.6522	0.324356
1479	rdgC	1720.57	-1.08514	0.208471	-5.20522	1.93769e-07	1.35403e-06	2809.34	1930.44	2330.92	1265.59	1122.05	865.113	2356.9	1084.25	0.460033
1480	hang	539.713	-0.873588	0.167909	-5.20276	1.96347e-07	1.37111e-06	772.041	656.982	675.467	394.506	307.763	431.519	701.497	377.93	0.538747
1481	bsf	440.039	-0.614991	0.11821	-5.20252	1.96603e-07	1.37197e-06	514.273	514.832	569.768	338.354	344.096	358.908	532.958	347.119	0.651307
1482	CG14104	94.1674	1.54641	0.297329	5.20102	1.98202e-07	1.3822e-06	39.5919	58.1856	38.7563	106.545	153.882	168.044	45.5113	142.824	3.1382
1483	cpo	9848.65	0.719459	0.138369	5.19957	1.99748e-07	1.39204e-06	8291.13	7464.7	6477.34	10965.5	12528.5	13364.7	7411.05	12286.2	1.65783
1484	Bili	360.405	-1.26777	0.243967	-5.19649	2.03085e-07	1.41434e-06	638.524	442.652	465.076	240.447	220.136	155.596	515.418	205.393	0.398498
1485	Acer	1480.18	-1.05732	0.203569	-5.19392	2.05907e-07	1.43303e-06	1653.17	2010.72	2380.24	1143.2	807.879	885.859	2014.71	945.647	0.469371
1486	CG6115	6901.97	1.36741	0.263437	5.19067	2.09542e-07	1.45637e-06	2753.32	4310.89	4095.08	6957.13	12233.6	11061.8	3719.76	10084.2	2.71097
1487	Dcp2	2865.98	0.792137	0.152607	5.19068	2.09524e-07	1.45637e-06	2333.39	1728.63	2196.53	3929.22	3684.61	3323.53	2086.18	3645.79	1.74759
1488	CG12655	36.5925	-1.93219	0.372568	-5.18615	2.14689e-07	1.49077e-06	58.1242	67.0239	54.8629	14.398	8.54898	16.5969	60.0037	13.1813	0.219675
1489	CG2145	3749.03	1.95489	0.37696	5.18594	2.14925e-07	1.49077e-06	851.225	2022.5	1164.7	6476.23	8519.06	3460.45	1346.14	6151.92	4.57003
1490	mio	193.762	0.991417	0.191173	5.18598	2.14884e-07	1.49077e-06	126.357	116.371	139.925	215.97	271.43	292.52	127.551	259.974	2.03819
1491	CG7806	231.756	-1.2401	0.239133	-5.1858	2.15086e-07	1.49089e-06	368.541	313.76	308.037	177.096	108.999	114.104	330.113	133.4	0.404103
1492	CG5151	955.124	0.729117	0.14072	5.18132	2.20318e-07	1.52613e-06	785.098	637.095	722.78	1169.12	1335.78	1080.87	714.991	1195.26	1.67171
1493	CG6999	97.4139	-1.28401	0.247838	-5.18085	2.20873e-07	1.52895e-06	120.46	149.515	149.992	59.0319	59.8429	45.6415	139.989	54.8387	0.391736
1494	dikar	691.13	-0.826191	0.159576	-5.1774	2.25002e-07	1.55649e-06	980.952	864.682	814.386	482.334	577.056	427.37	886.673	495.587	0.558928
1495	CG7461	1025.91	-1.07853	0.208473	-5.17349	2.29762e-07	1.58835e-06	1287.58	1364.78	1560.32	839.405	555.684	547.698	1404.23	647.595	0.461176
1496	Vps13	448.044	-1.13066	0.218556	-5.17333	2.29964e-07	1.58869e-06	675.589	504.521	683.017	331.155	220.136	273.849	621.042	275.047	0.442879
1497	tay	682.925	-0.685627	0.132538	-5.17307	2.30284e-07	1.58984e-06	946.835	821.227	763.55	521.209	536.448	508.28	843.871	521.979	0.618553
1498	CG1513	947.595	-0.722083	0.139628	-5.17147	2.32257e-07	1.60239e-06	1295.58	1211.59	1044.41	784.693	664.683	684.622	1183.86	711.333	0.60086
1499	RpL19	13570.2	1.46169	0.282667	5.17108	2.3274e-07	1.60465e-06	5605.2	7444.81	7666.71	16839.9	14467	29397.3	6905.57	20234.7	2.9302
1500	CG1635	152.734	-1.08712	0.210398	-5.16699	2.37892e-07	1.63908e-06	215.649	190.024	223.981	112.305	76.9408	97.5068	209.885	95.5841	0.455412
1501	RpL14	7717.54	1.43745	0.278233	5.16637	2.38685e-07	1.64333e-06	2987.5	4067.1	4903.43	9626.52	8835.37	15885.3	3986.01	11449.1	2.87231
1502	ced-6	3042.13	0.675402	0.130733	5.16626	2.38828e-07	1.64333e-06	2678.35	2287.65	2036.97	3654.22	3695.3	3900.27	2334.32	3749.93	1.60643
1503	Pp2C1	408.904	-0.837519	0.162143	-5.16531	2.4004e-07	1.65057e-06	503.322	567.125	508.362	283.641	344.096	246.879	526.27	291.539	0.553972
1504	Tis11	3172.35	0.874318	0.16942	5.16065	2.46094e-07	1.68996e-06	2640.02	1879.62	2145.19	4644.8	3988.1	3736.38	2221.61	4123.09	1.85591
1505	cv-2	497.916	1.07893	0.209065	5.16071	2.46011e-07	1.68996e-06	381.598	325.545	237.571	724.221	677.507	641.055	314.905	680.928	2.16233
1506	emc	3978.77	1.1933	0.231295	5.15919	2.48024e-07	1.70207e-06	2375.09	1699.9	3024.5	5910.39	6091.15	4771.61	2366.5	5591.05	2.36258
1507	Mipp2	131.97	-1.60436	0.311057	-5.15776	2.49915e-07	1.71392e-06	221.546	226.85	160.059	61.9115	38.4704	82.9845	202.818	61.1221	0.301364
1508	Mical	952.188	-0.745052	0.144474	-5.15698	2.50962e-07	1.71995e-06	1389.93	1112.89	1085.18	724.221	726.663	674.249	1196	708.378	0.59229
1509	CG31809	60.0427	-2.56472	0.497508	-5.15513	2.53454e-07	1.73588e-06	129.727	111.216	87.0759	17.2776	14.9607	0	109.339	10.7461	0.0982823
1510	l(1)G0196	1683.29	-0.643467	0.124855	-5.15373	2.55353e-07	1.74773e-06	2334.66	1960.63	1874.9	1373.57	1275.94	1280.04	2056.73	1309.85	0.636859
1511	CG34140	483.452	0.827548	0.160693	5.14988	2.60652e-07	1.78282e-06	386.653	286.509	362.9	584.56	639.036	641.055	345.354	621.55	1.79975
1512	AIF	255.645	-0.739407	0.143613	-5.14862	2.62415e-07	1.79369e-06	327.686	336.593	298.474	194.373	183.803	192.939	320.918	190.372	0.593211
1513	Xbp1	3473.27	0.404101	0.0785079	5.14726	2.64317e-07	1.8055e-06	2912.53	2924.75	3128.69	4094.8	3718.81	4060.02	2988.66	3957.87	1.3243
1514	CG13704	103.149	-1.96372	0.381592	-5.14613	2.65912e-07	1.81519e-06	95.6102	204.754	209.385	41.7543	34.1959	33.1938	169.916	36.3813	0.214113
1515	CG2656	364.897	-0.831298	0.161622	-5.14347	2.69708e-07	1.83989e-06	478.472	447.808	484.202	309.558	228.685	240.655	470.161	259.633	0.552221
1516	fon	2600.11	-1.33329	0.259244	-5.14302	2.70359e-07	1.84311e-06	2656.02	3448.42	5209.96	1379.33	1288.76	1618.2	3771.47	1428.76	0.378835
1517	dome	252.864	-0.733601	0.1427	-5.14086	2.73482e-07	1.86317e-06	337.794	307.132	304.514	188.614	194.489	184.64	316.48	189.248	0.597978
1518	CG32164	451.912	0.549577	0.106942	5.139	2.76204e-07	1.87924e-06	375.702	356.479	365.92	542.806	568.507	502.056	366.034	537.79	1.46924
1519	CG3921	162.132	-1.29085	0.251181	-5.13912	2.76031e-07	1.87924e-06	285.988	217.275	194.788	83.5086	83.3525	107.88	232.684	91.5803	0.393583
1520	Ugt35b	3481.27	1.47462	0.28697	5.1386	2.76796e-07	1.88203e-06	2103.42	2169.81	995.585	5053.71	5065.27	5499.8	1756.27	5206.26	2.96438
1521	CG9849	268.042	0.670394	0.13063	5.132	2.86681e-07	1.94706e-06	197.538	206.227	215.425	336.914	307.763	344.386	206.397	329.688	1.59735
1522	Pex23	425.067	-0.970683	0.189145	-5.13196	2.86737e-07	1.94706e-06	686.119	500.101	511.886	286.521	262.881	302.893	566.035	284.098	0.501909
1523	CG2091	113.169	-1.08052	0.210553	-5.13181	2.86965e-07	1.94733e-06	149.944	162.772	150.495	61.9115	83.3525	70.5368	154.404	71.9336	0.46588
1524	atms	849.493	-0.596069	0.116158	-5.13152	2.87408e-07	1.94906e-06	1132.58	967.059	972.432	689.666	679.644	655.577	1024.02	674.962	0.659128
1525	CG34166	2567.68	-2.42231	0.472079	-5.13115	2.87978e-07	1.95164e-06	1974.12	2803.96	8898.35	672.388	326.998	730.264	4558.81	576.55	0.126469
1526	RpL29	6445.98	1.39377	0.271729	5.12925	2.90896e-07	1.97012e-06	2315.28	3910.22	4024.12	7632.4	8495.55	12298.3	3416.54	9475.42	2.7734
1527	CG43078	1727.49	-0.664611	0.129598	-5.12825	2.92455e-07	1.97939e-06	2315.7	1932.65	2116.5	1202.24	1318.68	1479.2	2121.62	1333.37	0.62847
1528	Elp2	111.742	-1.08398	0.211391	-5.12785	2.93065e-07	1.98222e-06	141.52	151.724	166.099	71.9902	74.8036	64.313	153.114	70.3689	0.459584
1529	CG7530	1214.45	0.643236	0.125465	5.12684	2.94652e-07	1.99165e-06	869.758	900.035	1066.55	1536.27	1532.4	1381.69	945.449	1483.46	1.56905
1530	SP1029	381.359	0.718095	0.140075	5.12649	2.95191e-07	1.99399e-06	290.621	252.629	316.594	466.496	468.057	493.758	286.615	476.104	1.66113
1531	CG1889	216.307	-1.14753	0.223879	-5.12566	2.96493e-07	2.00147e-06	320.947	337.329	246.128	155.499	119.686	118.253	301.468	131.146	0.435024
1532	CG11279	110.918	1.32187	0.258111	5.12131	3.03425e-07	2.04693e-06	61.9149	68.497	53.3529	131.022	145.333	205.387	61.2549	160.58	2.62151
1533	CG44774	1479.49	0.684592	0.133714	5.1198	3.05855e-07	2.06115e-06	1220.19	1026.72	1143.06	1747.92	2073.13	1665.91	1129.99	1828.99	1.61859
1534	CHKov2	361.411	0.671145	0.131089	5.11976	3.05932e-07	2.06115e-06	299.466	279.88	253.174	426.182	461.645	448.116	277.507	445.314	1.6047
1535	CG10345	473.856	-1.39272	0.272312	-5.11442	3.14712e-07	2.11893e-06	898.82	718.113	473.129	276.442	265.018	211.61	696.687	251.024	0.36031
1536	DAT	451.151	1.04201	0.203813	5.11258	3.17794e-07	2.13828e-06	337.794	290.191	245.121	731.42	521.488	580.891	291.036	611.266	2.10031
1537	CG43780	296.399	0.781722	0.152946	5.11109	3.20302e-07	2.15236e-06	222.388	229.796	197.305	342.673	423.174	363.057	216.497	376.302	1.73814
1538	CG43781	296.399	0.781722	0.152946	5.11109	3.20302e-07	2.15236e-06	222.388	229.796	197.305	342.673	423.174	363.057	216.497	376.302	1.73814
1539	Pkn	2231.09	-0.914261	0.178973	-5.10838	3.24926e-07	2.18201e-06	3241.06	2771.55	2778.38	1711.93	1696.97	1186.68	2930.33	1531.86	0.52276
1540	modSP	517.861	-0.700419	0.137148	-5.10704	3.27253e-07	2.19621e-06	599.353	698.964	633.691	436.26	365.469	373.43	644.003	391.72	0.608258
1541	alpha-Spec	4214.08	-0.494421	0.0968545	-5.10478	3.31179e-07	2.21987e-06	5083.34	4472.93	5244.69	3566.39	3340.51	3576.63	4933.65	3494.51	0.708301
1542	msta	1697	-1.12878	0.221122	-5.10476	3.31209e-07	2.21987e-06	1960.22	2113.83	2973.16	994.904	882.682	1257.22	2349.07	1044.93	0.444828
1543	CR43314	92.6162	1.48765	0.291549	5.10256	3.35095e-07	2.24447e-06	53.4911	46.4012	38.253	102.226	141.058	174.267	46.0484	139.184	3.02255
1544	vir	102.851	-1.08465	0.212576	-5.10242	3.35342e-07	2.24466e-06	134.36	139.204	148.482	60.4717	61.9801	72.6114	140.682	65.0211	0.462186
1545	ema	457.531	-0.744863	0.146021	-5.10108	3.37722e-07	2.25913e-06	630.522	542.82	547.622	302.359	350.508	371.356	573.655	341.407	0.595145
1546	stumps	499.736	0.880027	0.172534	5.10059	3.38597e-07	2.26352e-06	403.079	358.688	284.381	617.676	658.271	676.324	348.716	650.757	1.86615
1547	dib	107.335	1.58612	0.311104	5.09835	3.42627e-07	2.28898e-06	31.5893	65.5509	54.8629	169.897	160.293	161.82	50.6677	164.003	3.23684
1548	CG7598	233.889	0.733911	0.144006	5.09639	3.46187e-07	2.31127e-06	172.688	161.299	189.252	282.201	297.077	300.819	174.413	293.366	1.68202
1549	Sbf	385.362	-0.980846	0.192634	-5.09176	3.54748e-07	2.3669e-06	593.878	431.605	519.436	283.641	220.136	263.476	514.973	255.751	0.49663
1550	Obp56h	192.334	-2.67524	0.525435	-5.09148	3.55282e-07	2.36838e-06	560.183	428.658	78.5193	40.3145	23.5097	22.8207	355.787	28.8816	0.0811768
1551	SH3PX1	323.147	0.609102	0.119634	5.0914	3.55429e-07	2.36838e-06	264.086	251.156	251.664	416.103	378.292	377.579	255.635	390.658	1.52819
1552	CG42458	1021.33	0.673589	0.132346	5.08962	3.58782e-07	2.38919e-06	864.703	810.179	677.984	1246.87	1320.82	1207.42	784.289	1258.37	1.60447
1553	pncr009:3L	183.728	0.855321	0.168205	5.08499	3.67642e-07	2.44661e-06	136.887	125.21	127.846	256.285	203.038	253.103	129.981	237.475	1.82701
1554	l(1)10Bb	370.121	1.34937	0.265675	5.07904	3.79349e-07	2.52289e-06	189.536	160.563	253.678	630.634	596.291	390.027	201.259	538.984	2.67807
1555	CG10979	242.361	-0.697537	0.137369	-5.07782	3.81789e-07	2.53749e-06	295.675	302.712	304.514	191.494	170.98	188.79	300.967	183.754	0.610546
1556	Slbp	149.369	0.983159	0.193629	5.07755	3.82339e-07	2.53951e-06	91.8194	99.4311	105.196	168.457	205.175	226.133	98.8154	199.922	2.02318
1557	CG1764	684.274	0.943925	0.185931	5.07676	3.83926e-07	2.54841e-06	438.459	492.736	458.029	820.688	762.996	1132.74	463.075	905.474	1.95535
1558	Dh31	495.963	-0.914283	0.18028	-5.07145	3.94792e-07	2.61886e-06	634.312	593.64	727.814	377.228	271.43	371.356	651.922	340.005	0.521542
1559	CR44969	3213.66	-0.9684	0.191096	-5.0676	4.02856e-07	2.67063e-06	4000.46	4090.67	4748.91	2724.11	1844.44	1873.37	4280.01	2147.31	0.501706
1560	CG18619	766.792	0.887511	0.17531	5.06251	4.13763e-07	2.74118e-06	446.461	545.03	608.021	865.322	1030.15	1105.77	533.171	1000.41	1.87635
1561	su(w[a])	1443.11	-0.871794	0.172342	-5.0585	4.22561e-07	2.79767e-06	2191.03	1941.48	1491.87	1035.22	1032.29	966.769	1874.79	1011.43	0.539486
1562	CG17572	95.9293	-1.30443	0.257894	-5.05802	4.23642e-07	2.80303e-06	130.99	139.204	143.952	46.0737	42.7449	72.6114	138.049	53.81	0.38979
1563	RpL11	11718.6	1.17849	0.233029	5.05728	4.25285e-07	2.8121e-06	5699.12	7437.44	7924.91	12979.8	14650.8	21619.5	7020.49	16416.7	2.3384
1564	MED19	374.667	0.898945	0.177763	5.05697	4.25962e-07	2.81478e-06	286.409	268.096	221.968	430.501	480.88	560.145	258.824	490.509	1.89514
1565	CG18812	5895.58	0.503631	0.0996091	5.05607	4.27984e-07	2.82634e-06	5311.21	4667.37	4630.12	6957.13	7328.61	6479.01	4869.57	6921.58	1.4214
1566	CG42699	294.628	-0.810242	0.160314	-5.05408	4.32471e-07	2.85414e-06	416.557	352.06	362.9	236.128	203.038	197.088	377.172	212.085	0.562302
1567	Gbeta13F	13683.1	0.851296	0.168456	5.05353	4.33723e-07	2.86058e-06	9766.98	9590.31	9695.63	13894.1	18098.2	21053.2	9684.3	17681.8	1.82582
1568	CG15369	25.0301	-2.54883	0.504473	-5.05246	4.36148e-07	2.87474e-06	48.8581	58.1856	29.6964	2.87961	6.41173	4.14922	45.58	4.48019	0.0982928
1569	Xrp1	4284.9	0.607541	0.12031	5.04979	4.42298e-07	2.91342e-06	3660.56	3159.7	3338.58	4869.41	4849.41	5831.73	3386.28	5183.52	1.53074
1570	CG17271	850.477	1.24737	0.247025	5.04956	4.42835e-07	2.9151e-06	468.785	408.036	594.935	1560.75	916.878	1153.48	490.585	1210.37	2.4672
1571	CG10550	1787.56	0.569921	0.112896	5.04821	4.45977e-07	2.93391e-06	1392.45	1360.36	1554.78	2136.67	1951.3	2329.79	1435.87	2139.25	1.48987
1572	CG8243	343.612	0.763564	0.15131	5.04636	4.50301e-07	2.96047e-06	242.184	251.156	265.758	394.506	403.939	504.131	253.033	434.192	1.71595
1573	CG10184	211.321	-1.34019	0.265632	-5.04528	4.52853e-07	2.97536e-06	232.497	312.287	376.993	115.184	94.0388	136.924	307.259	115.382	0.375522
1574	CG13743	496.275	-0.9971	0.197638	-5.04507	4.5335e-07	2.97673e-06	754.351	688.652	556.179	388.747	301.352	288.371	666.394	326.156	0.489435
1575	Cad99C	256.372	-1.79953	0.356824	-5.0432	4.57813e-07	3.00413e-06	541.65	470.64	216.431	96.4668	119.686	93.3576	409.574	103.17	0.251896
1576	cyc	400.217	0.664016	0.131798	5.03814	4.70083e-07	3.08268e-06	285.988	301.976	338.74	506.811	459.508	508.28	308.901	491.533	1.59123
1577	CG12262	1353.29	-0.921097	0.18291	-5.03581	4.75838e-07	3.11723e-06	1394.56	1844.26	2101.9	865.322	951.074	962.62	1780.24	926.339	0.520344
1578	CG42837	2389.63	0.778354	0.154565	5.03576	4.75955e-07	3.11723e-06	1537.34	2103.52	1611.16	2909.84	2966.5	3209.43	1750.67	3028.59	1.72996
1579	CG9170	972.101	-0.778637	0.154671	-5.03414	4.80002e-07	3.14175e-06	1376.87	1129.83	1186.35	611.916	803.604	724.04	1231.02	713.187	0.579348
1580	kek6	800.445	-1.24922	0.248158	-5.03398	4.80389e-07	3.14229e-06	1449.32	1061.33	910.019	518.329	517.213	346.46	1140.22	460.668	0.404015
1581	th	2281.06	0.675471	0.134278	5.03039	4.89487e-07	3.19978e-06	1603.05	1932.65	1714.34	2475.02	2863.91	3097.4	1750.01	2812.11	1.60691
1582	CG3887	649.818	0.900855	0.179089	5.03019	4.89988e-07	3.20103e-06	432.141	374.892	538.562	781.813	842.074	929.426	448.532	851.105	1.89754
1583	Nos	195.255	-1.28053	0.254636	-5.02888	4.93351e-07	3.22096e-06	347.903	257.784	236.061	133.902	100.451	95.4322	280.583	109.928	0.391785
1584	AcCoAS	5894.8	-1.03346	0.205555	-5.02767	4.96486e-07	3.23938e-06	7366.19	7407.25	9160.59	4847.82	3045.57	3541.36	7978.01	3811.58	0.477761
1585	Rpt6	781.351	-0.958788	0.190888	-5.02277	5.09325e-07	3.32105e-06	924.091	1185.81	1002.13	443.459	491.566	641.055	1037.34	525.36	0.506448
1586	CG31917	93.8765	1.27171	0.253239	5.02177	5.11968e-07	3.33408e-06	48.8581	47.1377	63.4195	118.064	123.96	161.82	53.1384	134.615	2.53328
1587	Tfb5	93.8765	1.27171	0.253239	5.02177	5.11968e-07	3.33408e-06	48.8581	47.1377	63.4195	118.064	123.96	161.82	53.1384	134.615	2.53328
1588	CG17108	24338.7	-1.77954	0.354373	-5.02164	5.12322e-07	3.33429e-06	29091.6	52981.3	34176.5	7383.31	6659.65	15740.1	38749.8	9927.68	0.2562
1589	Nxt1	152.578	1.37059	0.272975	5.02091	5.14261e-07	3.3448e-06	78.3414	103.114	64.4261	188.614	200.901	280.073	81.9604	223.196	2.72322
1590	AGO2	1162.32	-1.11401	0.22195	-5.01916	5.18968e-07	3.37329e-06	1721.83	1354.47	1738.5	937.312	632.624	589.19	1604.93	719.709	0.448436
1591	CG10467	88.6921	-1.42188	0.283311	-5.01881	5.19926e-07	3.37739e-06	113.3	144.359	134.892	34.5553	44.8821	60.1638	130.85	46.5337	0.355625
1592	Dgk	281.337	-1.28333	0.255743	-5.01806	5.21966e-07	3.38851e-06	515.537	332.173	364.914	188.614	158.156	128.626	404.208	158.465	0.392039
1593	KdelR	1174.29	0.408057	0.0813434	5.01647	5.26301e-07	3.41452e-06	986.848	1001.68	1034.34	1274.23	1408.44	1340.2	1007.62	1340.96	1.33081
1594	wtrw	1329.16	1.85084	0.369098	5.01449	5.31754e-07	3.44773e-06	462.467	556.814	519.939	2188.5	3274.26	972.993	513.073	2145.25	4.18118
1595	CG13059	15.9937	2.53254	0.50507	5.01423	5.3246e-07	3.45014e-06	2.52714	5.15569	1.50999	25.9165	23.5097	37.343	3.06427	28.9231	9.4388
1596	CG43986	510.336	1.15774	0.23101	5.01163	5.39699e-07	3.49485e-06	341.164	328.491	256.698	555.764	675.369	904.531	308.784	711.888	2.30546
1597	Parg	97.8574	-1.26	0.251594	-5.00807	5.4979e-07	3.55797e-06	149.101	145.096	126.839	69.1105	53.4311	43.5669	140.345	55.3695	0.394523
1598	CG5961	220.154	0.759689	0.15176	5.00587	5.56104e-07	3.59658e-06	158.789	169.401	160.059	273.563	247.92	311.192	162.749	277.558	1.70543
1599	Ube3a	288.689	-0.679948	0.135868	-5.00449	5.60107e-07	3.6202e-06	360.96	368.263	338.237	205.892	222.273	236.506	355.82	221.557	0.622666
1600	Mctp	305.827	-1.63417	0.32657	-5.00403	5.6143e-07	3.62649e-06	615.78	387.413	418.77	198.693	91.9015	122.402	473.988	137.665	0.290441
1601	CG6903	646.41	0.930848	0.186048	5.00327	5.63646e-07	3.63852e-06	420.769	477.269	421.286	668.069	886.957	1004.11	439.775	853.046	1.93973
1602	hth	6449.62	0.326197	0.0652021	5.00285	5.64878e-07	3.6442e-06	5985.11	5475.34	5701.71	7211.97	7307.24	7016.34	5720.72	7178.52	1.25483
1603	CG4686	342.742	0.681067	0.136153	5.00223	5.66709e-07	3.65373e-06	253.978	243.79	287.904	406.024	412.488	452.265	261.891	423.593	1.61744
1604	CG17327	219.299	1.33602	0.267189	5.00027	5.72498e-07	3.68546e-06	111.615	128.892	119.289	249.086	265.018	441.892	119.932	318.666	2.65705
1605	CG44194	219.299	1.33602	0.267189	5.00027	5.72498e-07	3.68546e-06	111.615	128.892	119.289	249.086	265.018	441.892	119.932	318.666	2.65705
1606	CG9641	187.06	-0.919267	0.183846	-5.0002	5.72699e-07	3.68546e-06	241.342	239.371	256.698	125.263	153.882	105.805	245.804	128.317	0.522029
1607	Zir	441.323	-1.05559	0.211242	-4.99708	5.82051e-07	3.74331e-06	721.499	494.209	586.882	322.516	284.254	238.58	600.863	281.783	0.468964
1608	PPP4R2r	410.108	-0.6992	0.139957	-4.99582	5.85854e-07	3.76543e-06	462.467	550.922	512.389	292.28	335.547	307.043	508.592	311.623	0.612717
1609	MrgBP	191.384	1.55206	0.310791	4.9939	5.91707e-07	3.80068e-06	70.7599	110.479	93.6192	236.128	226.548	410.773	91.6194	291.15	3.17782
1610	CG9400	49.5716	-1.86535	0.373616	-4.99269	5.95434e-07	3.82224e-06	82.5533	63.3413	96.1358	25.9165	14.9607	14.5223	80.6768	18.4665	0.228895
1611	CG42516	114.464	0.938376	0.187982	4.99184	5.98071e-07	3.83441e-06	83.3956	69.97	78.5193	145.42	153.882	155.596	77.295	151.633	1.96174
1612	Pbp49	114.464	0.938376	0.187982	4.99184	5.98071e-07	3.83441e-06	83.3956	69.97	78.5193	145.42	153.882	155.596	77.295	151.633	1.96174
1613	CG32726	300.61	-0.965661	0.193487	-4.99084	6.01179e-07	3.85194e-06	390.443	454.437	354.344	179.975	183.803	240.655	399.741	201.478	0.504021
1614	Scgdelta	41.2989	-1.96588	0.393984	-4.98975	6.04566e-07	3.87124e-06	82.5533	58.9221	61.9095	8.63882	17.098	18.6715	67.7949	14.8028	0.218346
1615	crn	172.862	-1.08216	0.21707	-4.98533	6.18563e-07	3.95842e-06	202.171	248.209	261.228	120.943	115.411	89.2083	237.203	108.521	0.457503
1616	CG10584	157.617	0.938927	0.188391	4.98394	6.23021e-07	3.98448e-06	97.7161	99.4311	122.812	194.373	207.313	224.058	106.653	208.581	1.9557
1617	CG13603	583.468	-0.803114	0.161219	-4.9815	6.3092e-07	4.03251e-06	755.615	835.221	642.751	413.223	470.194	383.803	744.529	422.407	0.567348
1618	CG11594	772.258	-1.03157	0.207177	-4.97919	6.38494e-07	4.07839e-06	844.486	1137.93	1153.13	534.167	395.39	568.444	1045.18	499.334	0.477748
1619	CG16978	530.943	-2.57389	0.517001	-4.9785	6.40787e-07	4.09051e-06	1351.6	1387.62	172.139	112.305	76.9408	85.0591	970.451	91.4349	0.0942189
1620	CG34231	226.23	1.42881	0.287055	4.97747	6.4421e-07	4.10982e-06	137.729	128.156	84.5593	243.327	359.057	404.549	116.815	335.644	2.87331
1621	hyx	271.718	0.851277	0.171212	4.97205	6.62475e-07	4.22374e-06	192.905	167.928	214.418	325.395	333.41	396.251	191.75	351.686	1.83408
1622	CG33052	137.343	1.03421	0.208081	4.97022	6.68777e-07	4.26129e-06	96.4525	80.2814	88.0826	162.698	222.273	174.267	88.2722	186.413	2.1118
1623	alpha-catenin-related	450.31	-0.787644	0.15848	-4.97	6.69539e-07	4.26352e-06	611.989	503.048	598.961	293.72	324.861	369.281	571.333	329.287	0.576349
1624	Trx-2	1813.25	0.553288	0.111331	4.96977	6.70306e-07	4.26577e-06	1490.17	1341.95	1568.88	2277.77	1970.54	2230.21	1467	2159.51	1.47206
1625	CG1774	303.681	-0.959362	0.193143	-4.96711	6.79565e-07	4.32203e-06	343.27	427.922	441.923	236.128	192.352	180.491	404.372	202.99	0.50199
1626	CR43875	1951.71	2.30265	0.463685	4.96598	6.83538e-07	4.34463e-06	714.338	118.581	632.685	3700.29	3291.36	3252.99	488.535	3414.88	6.99005
1627	Edem2	493.065	-0.909376	0.183151	-4.96518	6.86359e-07	4.35988e-06	722.762	593.64	627.148	410.344	309.9	294.595	647.85	338.28	0.522157
1628	Gcn2	175.37	-1.02417	0.206363	-4.96298	6.94206e-07	4.40702e-06	250.608	212.856	248.141	129.582	121.823	89.2083	237.202	113.538	0.478655
1629	gus	1442.56	-0.511695	0.103148	-4.96079	7.02073e-07	4.45422e-06	1840.6	1571.01	1681.12	1226.71	1201.13	1134.81	1697.58	1187.55	0.699557
1630	CG4729	1238.84	0.770304	0.155298	4.96018	7.04285e-07	4.46551e-06	810.791	876.467	1045.41	1673.05	1361.42	1665.91	910.891	1566.8	1.72007
1631	cher	379.405	-1.23733	0.249547	-4.9583	7.1113e-07	4.50615e-06	684.434	490.527	441.923	214.531	177.391	267.625	538.961	219.849	0.407913
1632	CG5110	254.886	0.694859	0.140202	4.95613	7.19109e-07	4.55392e-06	178.585	206.964	196.298	300.919	329.136	317.416	193.949	315.823	1.62838
1633	MBD-R2	332.152	-0.642042	0.129622	-4.9532	7.30036e-07	4.6193e-06	395.919	411.718	412.226	280.762	232.96	259.327	406.621	257.683	0.633717
1634	Sap130	337.623	-0.713401	0.144031	-4.95312	7.30328e-07	4.6193e-06	456.991	407.299	399.14	277.882	247.92	236.506	421.143	254.103	0.603364
1635	Mtp	557.861	-1.08701	0.219486	-4.9525	7.32654e-07	4.63118e-06	702.124	710.748	885.356	449.219	288.528	311.192	766.076	349.646	0.456412
1636	nord	159.577	-0.899867	0.181899	-4.94708	7.53348e-07	4.75617e-06	216.071	191.497	218.948	112.305	98.3133	120.328	208.839	110.315	0.528232
1637	rictor	309.721	-0.768064	0.155255	-4.94712	7.53197e-07	4.75617e-06	411.924	388.886	376.993	263.484	213.724	203.312	392.601	226.84	0.577788
1638	Uba3	157.247	1.10487	0.223368	4.94643	7.55865e-07	4.76915e-06	97.7161	81.7544	112.746	179.975	224.411	246.879	97.4054	217.088	2.22871
1639	APC7	28.4043	2.25755	0.456478	4.94559	7.59145e-07	4.78692e-06	9.26618	9.57484	3.5233	40.3145	66.2546	41.4922	7.45478	49.3538	6.62042
1640	CG5337	607.484	-0.772255	0.1562	-4.944	7.65358e-07	4.82316e-06	859.228	672.449	776.637	496.732	412.488	427.37	769.438	445.53	0.579033
1641	CG15083	199.481	-0.949776	0.192159	-4.94266	7.70625e-07	4.85339e-06	241.342	308.605	244.115	135.341	136.784	130.701	264.687	134.275	0.507298
1642	CG32444	2362.7	-1.27719	0.258519	-4.94041	7.79586e-07	4.90683e-06	3190.94	3880.76	3094.97	1648.57	850.623	1510.32	3388.89	1336.51	0.394379
1643	CG7724	144.135	-1.57598	0.319019	-4.94007	7.80936e-07	4.91234e-06	162.579	201.808	298.474	82.0688	55.5684	64.313	220.954	67.3167	0.304664
1644	CG18031	12.5798	-2.82886	0.5727	-4.93951	7.832e-07	4.92305e-06	29.0621	20.6227	23.6565	0	2.13724	0	24.4471	0.712415	0.0291411
1645	CG9791	99.1021	-1.10023	0.222746	-4.93941	7.83591e-07	4.92305e-06	142.362	124.473	140.932	56.1523	70.5291	60.1638	135.922	62.2817	0.458215
1646	Aats-thr	611.46	-0.739854	0.149793	-4.93919	7.84472e-07	4.92559e-06	735.398	724.742	844.586	518.329	399.665	446.042	768.242	454.679	0.591843
1647	Opbp	149.845	0.892269	0.180731	4.93699	7.93378e-07	4.97849e-06	111.615	94.2754	104.189	174.216	207.313	207.461	103.36	196.33	1.89948
1648	RpS2	15501.6	1.42814	0.289367	4.93542	7.99803e-07	5.01575e-06	6412.2	7841.8	9790.25	19160.9	16546.5	33258.1	8014.75	22988.5	2.86828
1649	aralar1	1505.87	-0.603109	0.122213	-4.93489	8.01964e-07	5.02626e-06	1592.52	1923.81	1943.35	1231.03	1209.68	1134.81	1819.89	1191.84	0.654896
1650	unk	1220.77	0.803361	0.162807	4.93444	8.03791e-07	5.03466e-06	1020.96	710.012	918.072	1603.94	1528.13	1543.51	883.016	1558.53	1.765
1651	Ada2b	336.121	0.769073	0.155899	4.93314	8.09167e-07	5.06526e-06	264.929	240.844	236.061	444.899	359.057	470.937	247.278	424.964	1.71857
1652	CG14327	34.8669	-2.78265	0.564098	-4.93292	8.10078e-07	5.06789e-06	73.7083	100.904	24.6631	1.4398	6.41173	2.07461	66.4252	3.30872	0.0498112
1653	CG13397	178.923	1.07303	0.217544	4.93246	8.12005e-07	5.07687e-06	118.354	96.485	125.329	283.641	196.627	253.103	113.389	244.457	2.1559
1654	CG4098	180.111	1.60856	0.326192	4.93134	8.16693e-07	5.10309e-06	89.7135	78.0718	79.526	155.499	335.547	342.311	82.4371	277.786	3.36967
1655	CG33090	357.643	-1.07779	0.218569	-4.9311	8.17658e-07	5.10604e-06	589.245	447.072	433.366	264.924	228.685	182.566	489.894	225.392	0.460082
1656	RpS25	16475	1.16494	0.236389	4.92808	8.30418e-07	5.18259e-06	7002.71	10374.7	12415.1	21088.8	20645.8	27322.6	9930.84	23019.1	2.31794
1657	Ac78C	149.755	-1.07128	0.217427	-4.92708	8.34665e-07	5.20595e-06	236.709	198.862	177.172	87.828	100.451	97.5068	204.248	95.2618	0.466403
1658	CG14619	3596.64	0.494103	0.100303	4.9261	8.38886e-07	5.22882e-06	3225.89	2712.63	3006.89	4230.14	4389.9	4014.37	2981.8	4211.47	1.41239
1659	CG17364	396.423	-1.00778	0.204584	-4.92599	8.39344e-07	5.22882e-06	614.516	565.652	419.776	263.484	232.96	282.147	533.315	259.53	0.486636
1660	CG1443	1010.19	-1.0203	0.207158	-4.92521	8.42685e-07	5.24332e-06	1634.64	1352.26	1103.8	747.258	538.586	684.622	1363.57	656.822	0.481694
1661	ssp3	281.389	-0.706454	0.143435	-4.92524	8.42573e-07	5.24332e-06	378.65	340.275	330.687	217.41	217.999	203.312	349.871	212.907	0.608531
1662	CG9172	1405.66	0.900759	0.183005	4.92204	8.56468e-07	5.32587e-06	865.546	916.239	1129.97	1546.35	1799.56	2176.27	970.586	1840.73	1.89651
1663	CG4133	253.344	-0.793397	0.161317	-4.91824	8.73256e-07	5.425e-06	323.474	324.808	318.104	171.337	162.431	219.909	322.129	184.559	0.572935
1664	lva	838.617	-0.759726	0.154472	-4.91819	8.73459e-07	5.425e-06	1138.9	941.281	1090.21	542.806	604.84	713.667	1056.8	620.438	0.587093
1665	TwdlG	112.615	-1.44575	0.293984	-4.91778	8.75307e-07	5.43321e-06	188.693	138.467	177.675	76.3096	40.6077	53.9399	168.278	56.9524	0.338441
1666	CG6067	887.463	-0.708325	0.144176	-4.91291	8.97329e-07	5.56656e-06	1099.31	1154.87	1062.53	786.132	636.899	585.041	1105.57	669.357	0.605441
1667	Tpc1	342.452	0.677835	0.137988	4.91229	9.0018e-07	5.5809e-06	264.507	246.736	274.818	404.585	388.979	475.086	262.02	422.883	1.61393
1668	CG3792	254.936	0.964645	0.196409	4.9114	9.04278e-07	5.60294e-06	160.473	146.569	204.855	368.59	346.234	302.893	170.632	339.239	1.98813
1669	CG1319	357.898	1.01527	0.206773	4.91009	9.10334e-07	5.63709e-06	197.538	216.539	286.394	482.334	421.037	543.548	233.49	482.307	2.06564
1670	Patsas	138.578	-1.50531	0.306605	-4.9096	9.12611e-07	5.64781e-06	221.967	208.437	199.318	100.786	47.0194	53.9399	209.907	67.2485	0.320372
1671	eIF2B-gamma	295.37	0.853445	0.173838	4.90943	9.13403e-07	5.64932e-06	206.804	192.233	224.988	316.757	408.214	423.221	208.009	382.73	1.83997
1672	CG11652	171.068	-1.82091	0.371225	-4.90515	9.33575e-07	5.77063e-06	251.029	223.904	352.33	106.545	44.8821	47.7161	275.755	66.3812	0.240726
1673	CG13937	811.308	0.652601	0.133148	4.90131	9.51979e-07	5.88087e-06	679.801	603.215	605.001	1127.37	914.741	937.725	629.339	993.277	1.57829
1674	Ude	457.359	-1.20262	0.245462	-4.89943	9.61172e-07	5.93412e-06	657.899	806.497	469.103	231.808	284.254	294.595	644.499	270.219	0.41927
1675	Cfp1	214.052	0.705489	0.144184	4.89298	9.93202e-07	6.1282e-06	164.264	148.778	172.139	266.364	269.293	263.476	161.727	266.377	1.64708
1676	CG5177	284.777	-0.90757	0.18558	-4.89046	1.00601e-06	6.20353e-06	418.663	315.97	383.537	175.656	209.45	205.387	372.723	196.831	0.528089
1677	Cyp4c3	55.1997	-1.82157	0.37261	-4.88868	1.01514e-06	6.25611e-06	83.3956	114.898	68.9561	25.9165	23.5097	14.5223	89.0833	21.3161	0.239283
1678	mirr	148.838	0.824752	0.168714	4.88845	1.01633e-06	6.25972e-06	102.77	106.06	110.229	174.216	190.215	209.536	106.353	191.322	1.79893
1679	sha	13.0049	2.67052	0.546761	4.88425	1.03825e-06	6.3909e-06	0.42119	2.94611	2.01332	20.1572	21.3724	31.1192	1.79354	24.2163	13.502
1680	CG34446	61.3055	1.87509	0.383923	4.88402	1.03946e-06	6.39456e-06	17.2688	30.1976	21.6431	60.4717	130.372	107.88	23.0365	99.5745	4.32246
1681	Zasp52	2057.35	0.582354	0.119319	4.88065	1.05735e-06	6.50075e-06	1832.6	1479.68	1618.71	2637.72	2393.71	2381.65	1643.66	2471.03	1.50337
1682	CG7510	1088.75	-0.880063	0.180411	-4.87811	1.07105e-06	6.58103e-06	1673.39	1414.13	1167.72	842.285	756.585	678.398	1418.41	759.089	0.535168
1683	CG12344	207.895	0.974074	0.199713	4.87737	1.0751e-06	6.60197e-06	156.683	137.73	121.806	321.076	273.567	236.506	138.74	277.05	1.9969
1684	CG31368	268.946	-0.69088	0.141661	-4.87701	1.07708e-06	6.60765e-06	332.74	311.551	353.337	197.253	203.038	215.76	332.543	205.35	0.617516
1685	CR43916	394.689	1.47959	0.303383	4.87697	1.0773e-06	6.60765e-06	158.367	296.82	137.912	609.037	568.507	597.488	197.7	591.677	2.99281
1686	kek2	887.837	-0.917161	0.18811	-4.87567	1.08441e-06	6.64729e-06	1189.02	1179.92	1135.01	691.105	681.781	450.191	1167.98	607.692	0.520293
1687	CG10376	519.894	0.772862	0.158525	4.87532	1.08632e-06	6.65505e-06	387.495	320.389	435.38	646.472	630.487	699.144	381.088	658.701	1.72848
1688	CR43957	154.541	1.43816	0.29504	4.87447	1.09102e-06	6.67988e-06	75.393	61.1317	100.162	164.138	265.018	261.401	78.8957	230.186	2.91759
1689	CG13077	494.589	-0.667368	0.136914	-4.87435	1.09168e-06	6.68002e-06	654.108	624.574	546.112	372.909	359.057	410.773	608.265	380.913	0.626229
1690	slim	1219.64	0.561265	0.115157	4.87393	1.09401e-06	6.6903e-06	933.778	983.999	1034.84	1586.66	1297.31	1481.27	984.207	1455.08	1.47843
1691	CG31156	146.901	-0.918382	0.188449	-4.87336	1.09715e-06	6.70553e-06	198.381	204.018	177.172	97.9066	91.9015	112.029	193.19	100.612	0.520795
1692	CG9601	93.4955	-1.17158	0.240571	-4.86999	1.11603e-06	6.81686e-06	135.202	112.689	143.952	53.2727	59.8429	56.0145	130.614	56.3767	0.431628
1693	CG9304	268.458	-0.929859	0.191055	-4.86696	1.1333e-06	6.91827e-06	385.389	343.221	336.727	223.169	164.568	157.671	355.112	181.803	0.511958
1694	CG11777	546.388	1.03055	0.211914	4.86307	1.15581e-06	7.05156e-06	291.042	383.73	388.067	914.275	651.86	649.354	354.28	738.496	2.0845
1695	RYBP	442.621	0.674626	0.138803	4.86031	1.17201e-06	7.14617e-06	376.123	324.072	318.607	564.403	493.704	578.817	339.601	545.641	1.60671
1696	CG32278	649.415	0.740179	0.152321	4.85934	1.1778e-06	7.17725e-06	529.857	429.395	489.236	709.823	837.8	900.382	482.829	816.002	1.69004
1697	CG18317	1416.48	0.488538	0.100547	4.85878	1.18114e-06	7.19335e-06	1087.51	1180.65	1262.85	1595.3	1743.99	1628.57	1177.01	1655.95	1.40692
1698	CR31953	66.578	1.45353	0.299212	4.85785	1.18667e-06	7.22277e-06	28.6409	27.988	44.2929	87.828	111.137	99.5814	33.6406	99.5154	2.95819
1699	CG31810	48.5043	-1.73223	0.356682	-4.85651	1.19471e-06	7.26744e-06	91.8194	73.6526	65.4328	24.4767	12.8235	22.8207	76.9683	20.0403	0.260371
1700	Lcch3	412.238	0.782099	0.161052	4.8562	1.19659e-06	7.27455e-06	315.05	276.197	313.574	603.277	517.213	448.116	301.607	522.869	1.73361
1701	Mst85C	152.167	1.07941	0.22231	4.85543	1.20124e-06	7.29851e-06	90.9771	86.1736	109.726	178.536	194.489	253.103	95.6255	208.709	2.18257
1702	His1:CG33816	18.6958	2.92591	0.602866	4.85333	1.21407e-06	7.37217e-06	0	0.736526	0.503329	79.1892	21.3724	10.3731	0.413285	36.9782	89.4739
1703	Lip4	311.192	-1.19687	0.246787	-4.84982	1.23574e-06	7.49932e-06	502.901	495.682	315.587	171.337	209.45	172.193	438.057	184.326	0.420782
1704	GstZ2	624.769	1.09341	0.225464	4.8496	1.23708e-06	7.50305e-06	332.74	324.808	515.912	940.191	784.369	850.591	391.154	858.384	2.19449
1705	usp	533.913	0.919898	0.189695	4.84935	1.23869e-06	7.50844e-06	350.851	441.179	305.017	689.666	630.487	786.278	365.683	702.144	1.92009
1706	RpS20	12280.3	1.35377	0.279288	4.84722	1.25203e-06	7.58484e-06	5162.95	6602.22	8135.31	14274.2	14159.2	25347.6	6633.49	17927	2.7025
1707	Dfd	311.843	-1.18148	0.243825	-4.84562	1.26217e-06	7.64179e-06	535.333	436.024	342.767	217.41	188.078	151.447	438.041	185.645	0.423807
1708	CG5339	143.367	0.869484	0.179532	4.84306	1.27855e-06	7.72934e-06	91.8194	97.2215	112.242	179.975	188.078	190.864	100.428	186.306	1.85512
1709	CG9391	780.402	-0.918221	0.189594	-4.84309	1.27833e-06	7.72934e-06	925.776	874.993	1277.95	526.968	566.37	510.355	1026.24	534.564	0.520896
1710	COQ7	880.577	1.29694	0.267796	4.84301	1.27887e-06	7.72934e-06	387.495	596.586	491.752	873.96	1350.74	1582.93	491.945	1269.21	2.57998
1711	CG14614	769.114	0.94579	0.195369	4.84106	1.29152e-06	7.80118e-06	558.919	438.97	559.198	986.265	1233.19	838.143	519.029	1019.2	1.96367
1712	CR43281	99.7847	1.22789	0.253661	4.8407	1.29383e-06	7.8106e-06	62.7573	46.4012	64.9294	169.897	126.097	128.626	58.0293	141.54	2.43911
1713	pio	1460.14	-0.967397	0.200015	-4.83663	1.32061e-06	7.96758e-06	2348.56	1956.21	1528.61	928.673	880.545	1118.22	1944.46	975.811	0.501842
1714	CG11200	185.933	-1.38773	0.287149	-4.83277	1.34646e-06	8.11883e-06	282.197	332.173	208.378	126.703	76.9408	89.2083	274.25	97.6173	0.355943
1715	NijB	380.772	-1.34178	0.27772	-4.83141	1.35569e-06	8.1697e-06	400.131	575.964	686.037	172.776	267.156	182.566	554.044	207.499	0.374518
1716	Nop60B	690.517	0.893274	0.184989	4.8288	1.3736e-06	8.27283e-06	484.79	531.036	418.77	724.221	1023.74	960.545	478.198	902.836	1.88799
1717	Aldh-III	1736.23	-0.789697	0.163547	-4.82856	1.37522e-06	8.27774e-06	2091.21	2380.45	2149.21	1009.3	1378.52	1408.66	2206.96	1265.5	0.573411
1718	AnxB10	1858.44	0.827443	0.171432	4.82665	1.38848e-06	8.3527e-06	1210.92	1416.34	1360.5	2083.4	2152.21	2927.28	1329.25	2387.63	1.79622
1719	CG6734	183.674	-1.01336	0.209993	-4.82566	1.3954e-06	8.38942e-06	292.306	219.485	231.028	129.582	119.686	109.954	247.606	119.741	0.483594
1720	CG30392	420.128	0.837409	0.173696	4.82113	1.42749e-06	8.57739e-06	251.029	331.437	315.084	489.533	527.899	605.787	299.183	541.073	1.8085
1721	Fur2	634.63	-1.10486	0.229325	-4.81786	1.45103e-06	8.71379e-06	1017.6	810.179	798.28	502.491	382.567	296.67	875.351	393.909	0.450001
1722	l(3)72Dp	194.949	-1.24514	0.258464	-4.81748	1.45385e-06	8.72055e-06	318.841	219.485	296.461	141.101	100.451	93.3576	278.262	111.636	0.401191
1723	mav	533.873	0.840541	0.174473	4.81759	1.45306e-06	8.72055e-06	414.03	315.97	408.703	784.693	630.487	649.354	379.568	688.178	1.81306
1724	koi	695.129	0.518532	0.107645	4.81707	1.4568e-06	8.73322e-06	572.819	531.036	607.518	839.405	769.408	850.591	570.457	819.801	1.43709
1725	Alr	155.829	1.16579	0.242111	4.81509	1.47133e-06	8.81518e-06	79.6049	89.8562	111.236	181.415	207.313	265.55	93.5656	218.093	2.33091
1726	oaf	953.279	1.00898	0.209582	4.81423	1.4777e-06	8.84824e-06	742.979	579.646	546.615	1164.8	1594.38	1091.25	623.08	1283.48	2.05989
1727	PSR	270.554	1.21308	0.251994	4.81393	1.47994e-06	8.85647e-06	124.251	173.084	178.682	349.872	309.9	487.534	158.672	382.436	2.41022
1728	CG1275	732.055	-0.556366	0.115644	-4.811	1.50174e-06	8.98178e-06	869.336	830.065	922.099	650.791	557.821	562.22	873.833	590.277	0.675503
1729	CG7168	232.16	1.21443	0.252467	4.81026	1.50735e-06	9.0101e-06	107.403	169.401	131.369	263.484	331.273	390.027	136.058	328.261	2.41266
1730	CG7079	145.076	-1.28677	0.267624	-4.80811	1.52362e-06	9.10207e-06	229.549	232.006	166.099	99.3464	81.2153	62.2384	209.218	80.9334	0.386838
1731	lectin-28C	758.355	-0.869225	0.180887	-4.80535	1.54483e-06	9.22344e-06	894.608	1092.27	971.425	614.796	421.037	555.996	986.1	530.61	0.538089
1732	CG11458	143.099	-1.35937	0.282922	-4.80474	1.54951e-06	9.24608e-06	163.843	212.12	250.155	57.5921	91.9015	82.9845	208.706	77.4927	0.371301
1733	CG3800	8916.92	0.828501	0.172491	4.80316	1.5618e-06	9.31402e-06	5524.33	5966.6	7632.98	10186.6	11079.5	13111.5	6374.64	11459.2	1.79763
1734	Smox	3156.04	0.611281	0.127448	4.79631	1.61615e-06	9.62572e-06	2508.19	2197.8	2763.28	3891.79	3496.53	4078.69	2489.75	3822.34	1.53523
1735	Zip71B	250.254	1.17744	0.245485	4.79637	1.61566e-06	9.62572e-06	149.101	180.449	120.799	424.742	350.508	275.923	150.116	350.391	2.33413
1736	eIF-4B	4724.91	0.55849	0.116444	4.79622	1.61686e-06	9.62572e-06	3539.26	3731.98	4171.59	6211.31	5475.62	5219.72	3814.28	5635.55	1.47749
1737	DMAP1	315.269	0.762585	0.159127	4.79229	1.6489e-06	9.81082e-06	206.383	260.73	231.531	400.265	431.723	360.983	232.882	397.657	1.70755
1738	drongo	2468.69	0.509217	0.106267	4.79185	1.65254e-06	9.82683e-06	2150.18	2055.65	1893.52	2630.52	3028.48	3053.83	2033.11	2904.28	1.42849
1739	CG14854	30.8698	-1.91443	0.399583	-4.79107	1.65894e-06	9.85922e-06	46.7521	60.3952	44.7963	10.0786	12.8235	10.3731	50.6479	11.0917	0.218997
1740	Rab40	288.251	0.791603	0.165273	4.78968	1.6705e-06	9.92219e-06	213.543	185.605	227.505	319.636	391.116	392.102	208.884	367.618	1.75991
1741	CG43351	369.01	-1.76794	0.369234	-4.78812	1.68354e-06	9.99388e-06	331.898	909.61	522.959	136.781	126.097	186.715	588.156	149.865	0.254804
1742	Nrg	3616.58	0.588665	0.12298	4.78666	1.69581e-06	1.0061e-05	3292.02	2714.84	2635.43	4243.1	4214.65	4599.42	2880.76	4352.39	1.51085
1743	CG10283	217.41	-1.10237	0.230421	-4.78414	1.71717e-06	1.01818e-05	332.319	306.395	261.731	165.577	136.784	101.656	300.148	134.672	0.448686
1744	Nrx-1	2786.5	-0.963821	0.201474	-4.78384	1.71977e-06	1.01914e-05	4604.45	3719.46	2800.02	1716.25	1957.72	1921.09	3707.98	1865.02	0.502975
1745	ND42	1639.21	0.632081	0.132154	4.7829	1.72786e-06	1.02335e-05	1162.48	1345.63	1335.33	1760.88	2009.01	2221.91	1281.15	1997.27	1.55896
1746	CG17360	1058.55	-0.504107	0.105415	-4.78213	1.7345e-06	1.02669e-05	1338.96	1180.65	1211.01	927.233	867.721	825.696	1243.54	873.55	0.70247
1747	cry	1086.5	-0.638015	0.133578	-4.77635	1.78506e-06	1.05601e-05	1397.09	1202.75	1379.62	928.673	741.624	869.263	1326.49	846.52	0.638167
1748	CG8042	358.506	-0.743391	0.155677	-4.7752	1.79527e-06	1.06145e-05	411.924	447.072	490.746	246.206	252.195	302.893	449.914	267.098	0.593665
1749	CR42875	25.1435	2.07231	0.434086	4.77396	1.8064e-06	1.06742e-05	5.47547	8.10179	10.0666	48.9533	51.2939	26.97	7.88128	42.4057	5.38056
1750	SCAP	1066.51	-0.632052	0.132429	-4.77276	1.81714e-06	1.07315e-05	1459	1276.4	1161.18	825.007	889.094	788.353	1298.86	834.151	0.642217
1751	Bgb	221.998	-0.77088	0.161622	-4.76965	1.84546e-06	1.08925e-05	256.084	288.718	298.474	162.698	151.744	174.267	281.092	162.903	0.579537
1752	Pi3K21B	797.183	-0.598173	0.125436	-4.76877	1.85353e-06	1.09339e-05	1044.97	920.658	922.602	695.425	577.056	622.384	962.744	631.622	0.656064
1753	Osbp	689.77	-0.540438	0.113379	-4.76665	1.87319e-06	1.10436e-05	798.998	785.137	873.276	587.44	510.802	582.966	819.137	560.402	0.684138
1754	CG7603	1161.3	0.977962	0.205203	4.76583	1.88078e-06	1.1082e-05	859.649	718.85	733.854	1189.28	1540.95	1925.24	770.784	1551.82	2.01331
1755	CG7630	2309.85	0.804198	0.168747	4.76569	1.88208e-06	1.10834e-05	1550.82	1711.69	1746.55	2388.63	2938.71	3522.69	1669.69	2950.01	1.76681
1756	CG32736	94.3979	1.14255	0.239773	4.76513	1.8873e-06	1.11014e-05	53.4911	55.976	62.4128	110.865	121.823	161.82	57.2933	131.503	2.29525
1757	CG42308	94.3979	1.14255	0.239773	4.76513	1.8873e-06	1.11014e-05	53.4911	55.976	62.4128	110.865	121.823	161.82	57.2933	131.503	2.29525
1758	O-fut1	110.804	-1.05844	0.22214	-4.76474	1.89096e-06	1.11167e-05	161.737	136.994	155.529	82.0688	66.2546	62.2384	151.42	70.1872	0.463527
1759	CG9689	662.857	1.06622	0.223794	4.76431	1.89503e-06	1.11342e-05	461.624	483.898	316.091	757.336	1053.66	904.531	420.538	905.176	2.15243
1760	CG41056	554.957	0.858742	0.180274	4.76355	1.90218e-06	1.11699e-05	429.614	326.281	415.75	717.022	822.839	618.234	390.548	719.365	1.84194
1761	CG14512	38.9251	1.72317	0.361843	4.7622	1.91494e-06	1.12384e-05	18.5324	11.7844	18.6232	79.1892	57.7056	47.7161	16.3133	61.537	3.77219
1762	CG4238	539.383	-0.628215	0.131977	-4.76005	1.93543e-06	1.13523e-05	718.55	651.089	600.975	450.658	414.625	400.4	656.872	421.895	0.642279
1763	CG7766	1881.94	0.485115	0.101954	4.75818	1.95344e-06	1.14514e-05	1627.06	1654.24	1419.39	2256.17	2083.81	2250.95	1566.89	2196.98	1.40212
1764	CG30051	68.014	1.27604	0.268321	4.75567	1.97791e-06	1.15883e-05	31.5893	39.0359	44.7963	96.4668	111.137	85.0591	38.4738	97.5542	2.5356
1765	Rab5	6849.07	0.743918	0.156469	4.75442	1.99017e-06	1.16535e-05	4948.98	4344.03	5985.59	9230.58	8875.98	7709.26	5092.87	8605.27	1.68967
1766	ltd	2661.03	-1.06859	0.224948	-4.75037	2.03042e-06	1.18825e-05	4181.15	4230.61	2495	1683.13	1587.97	1788.32	3635.59	1686.47	0.463879
1767	her	449.983	0.917879	0.19335	4.74725	2.06203e-06	1.20606e-05	302.414	285.036	334.714	486.653	730.938	560.145	307.388	592.579	1.92779
1768	Nup98-96	344.723	-0.74205	0.15641	-4.74428	2.09252e-06	1.2232e-05	452.358	393.305	455.009	289.4	250.058	228.207	433.558	255.888	0.590206
1769	mt:tRNA:G	78.0067	-1.36972	0.288721	-4.74408	2.09458e-06	1.22371e-05	102.349	107.533	131.872	31.6757	42.7449	51.8653	113.918	42.0953	0.369522
1770	CG12288	6.58021	2.87054	0.605477	4.74096	2.12712e-06	1.24202e-05	0	0	0	14.398	6.41173	18.6715	0	13.1604	#DIV/0!
1771	Ric	3225.03	0.782013	0.164956	4.74073	2.12954e-06	1.24273e-05	2797.54	1898.77	2370.18	4058.8	4285.18	3939.69	2355.5	4094.56	1.7383
1772	nudC	239.821	-0.705085	0.14877	-4.73943	2.14322e-06	1.25001e-05	283.04	314.497	297.971	187.174	192.352	163.894	298.502	181.14	0.60683
1773	CR43497	780.86	0.790129	0.166756	4.73822	2.15598e-06	1.25675e-05	646.527	456.646	600.471	1026.58	942.525	1012.41	567.882	993.838	1.75008
1774	Hrb87F	1013.98	0.492821	0.104015	4.73798	2.15857e-06	1.25754e-05	778.78	899.299	849.116	1249.75	1130.6	1176.31	842.398	1185.55	1.40735
1775	CG31760	470.892	-1.29328	0.273118	-4.73525	2.18781e-06	1.27386e-05	885.342	607.634	544.099	319.636	275.705	192.939	679.025	262.76	0.386967
1776	CG10222	47.1699	1.42496	0.301067	4.73303	2.21188e-06	1.28715e-05	26.535	18.4132	27.1798	63.3513	79.0781	68.4622	24.0426	70.2972	2.92386
1777	CG5196	341.244	-0.573017	0.121123	-4.73088	2.23549e-06	1.30016e-05	406.87	428.658	391.59	275.002	273.567	271.774	409.039	273.448	0.668513
1778	l(3)neo38	1738.51	0.608632	0.12866	4.73057	2.23894e-06	1.30143e-05	1536.5	1209.38	1373.08	2256.17	2056.03	1999.93	1372.99	2104.04	1.53246
1779	CG9265	232.72	-1.28763	0.272262	-4.72937	2.25213e-06	1.30836e-05	405.606	346.904	254.181	164.138	119.686	105.805	335.564	129.876	0.387039
1780	CG4678	597.909	-0.652163	0.137912	-4.72882	2.2583e-06	1.31121e-05	753.088	718.113	727.814	498.172	504.39	385.878	733.005	462.813	0.631392
1781	CG13794	227.267	-1.64704	0.348354	-4.72807	2.26669e-06	1.31534e-05	365.172	323.335	375.483	162.698	70.5291	66.3876	354.663	99.8715	0.281595
1782	Myd88	573.241	0.529175	0.111934	4.72755	2.27248e-06	1.31796e-05	493.635	474.323	435.38	637.833	707.428	690.846	467.779	678.702	1.4509
1783	CG32425	2354.97	0.666735	0.141089	4.72564	2.29391e-06	1.32965e-05	1704.98	2035.02	1702.76	3210.76	2526.22	2950.1	1814.25	2895.69	1.59608
1784	Cyp1	8331.3	0.785711	0.166294	4.72483	2.30312e-06	1.33424e-05	5573.19	5346.45	7307.83	10565.3	9444.48	11750.6	6075.82	10586.8	1.74245
1785	Pal2	2699.31	-0.673979	0.143091	-4.71014	2.47548e-06	1.43328e-05	3839.99	3088.26	3050.17	1887.58	2058.17	2271.7	3326.14	2072.48	0.62309
1786	CG6453	351.362	0.513228	0.109006	4.70827	2.49827e-06	1.44567e-05	294.412	287.245	285.388	416.103	401.802	423.221	289.015	413.709	1.43144
1787	CG30080	49.2024	-2.09968	0.445984	-4.70798	2.5018e-06	1.44609e-05	120.46	82.491	48.3196	14.398	17.098	12.4477	83.757	14.6479	0.174886
1788	CG42662	49.2024	-2.09968	0.445984	-4.70798	2.5018e-06	1.44609e-05	120.46	82.491	48.3196	14.398	17.098	12.4477	83.757	14.6479	0.174886
1789	pigeon	211.907	-1.01682	0.215986	-4.70781	2.50392e-06	1.44651e-05	320.104	257.048	277.838	109.425	141.058	165.969	284.997	138.817	0.487084
1790	CG7420	114.972	0.947085	0.201184	4.70757	2.50693e-06	1.44743e-05	67.8116	86.9101	78.5193	146.86	162.431	147.297	77.747	152.196	1.95758
1791	CG45186	2907.66	-0.524436	0.111417	-4.70696	2.51436e-06	1.45092e-05	3845.89	3276.81	3180.03	2352.64	2487.75	2302.82	3434.24	2381.07	0.693332
1792	P5cr-2	683.298	-1.22516	0.260318	-4.70639	2.52142e-06	1.45418e-05	755.194	1034.08	1117.89	323.956	333.41	535.25	969.057	397.539	0.410232
1793	CG15914	51.1941	1.25092	0.265869	4.70502	2.5384e-06	1.46315e-05	26.9562	33.8802	27.6831	73.43	70.5291	74.686	29.5065	72.8817	2.47002
1794	CG8563	34.5398	-2.73556	0.581604	-4.70348	2.55763e-06	1.47342e-05	101.086	81.7544	16.6099	1.4398	4.27449	2.07461	66.4833	2.5963	0.0390519
1795	CG18292	268.424	0.848507	0.180424	4.70285	2.56559e-06	1.47718e-05	174.373	189.287	205.358	299.479	331.273	410.773	189.673	347.175	1.83039
1796	CG7466	297.531	-0.83635	0.177878	-4.70183	2.57845e-06	1.48376e-05	416.557	371.209	364.41	246.206	173.117	213.685	384.059	211.003	0.549402
1797	Bruce	1124.58	-0.89505	0.190426	-4.70025	2.59839e-06	1.4944e-05	1614.42	1192.44	1604.61	745.818	673.232	916.979	1470.49	778.676	0.529535
1798	Chrac-14	64.5224	1.41022	0.300142	4.69853	2.62044e-06	1.50545e-05	29.9045	30.9341	39.2597	74.8698	89.7643	122.402	33.3661	95.6787	2.86754
1799	e	2117.54	2.10611	0.44825	4.69852	2.62052e-06	1.50545e-05	502.059	1137.2	248.645	3164.69	5075.96	2576.67	629.3	3605.77	5.72981
1800	CG8909	1234.47	-1.07749	0.229472	-4.6955	2.65958e-06	1.52704e-05	2084.05	1274.93	1714.34	930.113	668.958	734.413	1691.1	777.828	0.459952
1801	whip	5.56378	2.84234	0.605383	4.69512	2.66456e-06	1.52905e-05	0	0	0	14.398	10.6862	8.29845	0	11.1276	#DIV/0!
1802	CG14274	267.592	-0.902659	0.192303	-4.69394	2.67997e-06	1.53704e-05	417.399	304.922	329.177	185.735	179.529	188.79	350.499	184.684	0.526917
1803	MED6	157.982	1.04571	0.222916	4.69105	2.71801e-06	1.55799e-05	96.4525	82.491	124.322	218.85	228.685	197.088	101.089	214.874	2.12561
1804	PICK1	139.844	-1.1255	0.240057	-4.68847	2.75261e-06	1.57695e-05	195.011	171.611	215.425	96.4668	98.3133	62.2384	194.015	85.6728	0.441577
1805	RpS15	14843.8	1.33328	0.284401	4.68801	2.75868e-06	1.57956e-05	5496.95	9745.72	9037.27	17168.2	18416.6	29198.1	8093.31	21594.3	2.66817
1806	CG16758	2639.77	-1.25429	0.267599	-4.68718	2.77e-06	1.58516e-05	3035.1	2803.22	5475.21	1542.03	1549.5	1433.56	3771.18	1508.36	0.399971
1807	CG6675	43.5971	-2.33942	0.499462	-4.68388	2.81499e-06	1.60912e-05	74.5506	40.509	118.282	11.5184	4.27449	12.4477	77.7806	9.41353	0.121027
1808	GABA-B-R3	368.539	-1.09108	0.232943	-4.68391	2.81447e-06	1.60912e-05	623.783	506.73	390.08	263.484	205.175	221.984	506.864	230.214	0.454193
1809	IM14	2058	-1.04553	0.223315	-4.68184	2.84306e-06	1.62427e-05	2120.69	3524.28	2743.65	1141.76	1284.48	1533.14	2796.21	1319.8	0.471995
1810	CG5098	325.172	-0.785258	0.167742	-4.68135	2.84997e-06	1.62732e-05	457.834	361.635	420.783	257.725	239.371	213.685	413.417	236.927	0.573095
1811	CG30415	2816.3	1.047	0.22369	4.68057	2.86072e-06	1.63209e-05	1534.82	2051.96	1825.57	2798.98	3966.73	4719.74	1804.12	3828.48	2.12208
1812	GAPcenA	657.082	-0.539361	0.115235	-4.68052	2.86149e-06	1.63209e-05	816.266	740.209	784.69	581.68	530.037	489.608	780.388	533.775	0.683987
1813	sima	3295.37	0.428924	0.0916456	4.68024	2.86535e-06	1.63339e-05	3077.21	2674.33	2665.63	3789.56	3802.16	3763.35	2805.72	3785.02	1.34904
1814	CG4022	468.236	0.870651	0.186037	4.67999	2.86894e-06	1.63454e-05	366.014	296.82	318.607	514.01	733.075	580.891	327.147	609.325	1.86254
1815	Tsp74F	870.272	-1.3617	0.291078	-4.67812	2.89519e-06	1.64858e-05	1610.21	1459.06	754.49	514.01	427.449	456.415	1274.59	465.958	0.365576
1816	Nup358	600.607	-0.709244	0.151678	-4.67599	2.92534e-06	1.66484e-05	762.775	642.251	836.533	444.899	431.723	485.459	747.186	454.027	0.607649
1817	JhI-21	640.763	0.769445	0.164571	4.67545	2.9331e-06	1.66833e-05	414.872	429.395	567.755	809.169	814.29	809.099	470.674	810.853	1.72275
1818	CG3731	4080.3	0.824811	0.176475	4.67381	2.95669e-06	1.68082e-05	2604.64	3119.19	3038.6	4587.21	4665.61	6466.57	2920.81	5239.79	1.79395
1819	CG10635	356.616	-1.11014	0.237553	-4.67323	2.965e-06	1.68462e-05	452.779	584.802	437.393	164.138	232.96	267.625	491.658	221.574	0.450667
1820	Fer1HCH	9038.3	0.617294	0.132135	4.67171	2.98704e-06	1.69621e-05	6764.73	8093.69	6474.82	9852.57	11581.7	11462.2	7111.08	10965.5	1.54203
1821	RpL17	13019.8	1.39718	0.299102	4.67125	2.99375e-06	1.69909e-05	4897.18	7512.57	8054.77	13839.4	16249.5	27565.4	6821.51	19218.1	2.81728
1822	CG9866	192.042	-0.774571	0.165842	-4.67052	3.00434e-06	1.70416e-05	251.872	252.629	224.485	132.462	153.882	136.924	242.995	141.089	0.580626
1823	CG9416	139.829	-1.17346	0.25127	-4.67011	3.01043e-06	1.70668e-05	237.13	189.287	161.065	80.629	96.176	74.686	195.828	83.8303	0.428083
1824	CG4962	410.125	-2.1553	0.461661	-4.66857	3.03302e-06	1.71776e-05	905.559	1000.2	210.392	93.5872	141.058	109.954	705.384	114.867	0.162843
1825	CG9630	168.454	0.916878	0.196396	4.66851	3.03385e-06	1.71776e-05	101.086	131.102	113.752	192.934	243.646	228.207	115.313	221.596	1.92168
1826	gol	527.38	-1.13756	0.24367	-4.66844	3.03496e-06	1.71776e-05	943.045	676.131	580.338	357.071	348.371	259.327	733.171	321.59	0.438628
1827	pre-mod(mdg4)-B	8.43591	2.67814	0.573974	4.66596	3.07182e-06	1.73199e-05	0.84238	0	1.50999	18.7174	17.098	12.4477	0.784122	16.0877	20.5168
1828	pre-mod(mdg4)-I	8.43591	2.67814	0.573974	4.66596	3.07182e-06	1.73199e-05	0.84238	0	1.50999	18.7174	17.098	12.4477	0.784122	16.0877	20.5168
1829	pre-mod(mdg4)-J	8.43591	2.67814	0.573974	4.66596	3.07182e-06	1.73199e-05	0.84238	0	1.50999	18.7174	17.098	12.4477	0.784122	16.0877	20.5168
1830	pre-mod(mdg4)-K	8.43591	2.67814	0.573974	4.66596	3.07182e-06	1.73199e-05	0.84238	0	1.50999	18.7174	17.098	12.4477	0.784122	16.0877	20.5168
1831	pre-mod(mdg4)-L	8.43591	2.67814	0.573974	4.66596	3.07182e-06	1.73199e-05	0.84238	0	1.50999	18.7174	17.098	12.4477	0.784122	16.0877	20.5168
1832	pre-mod(mdg4)-P	8.43591	2.67814	0.573974	4.66596	3.07182e-06	1.73199e-05	0.84238	0	1.50999	18.7174	17.098	12.4477	0.784122	16.0877	20.5168
1833	tst	180.567	-0.7894	0.169177	-4.66613	3.06923e-06	1.73199e-05	221.967	216.539	250.155	129.582	128.235	136.924	229.553	131.58	0.573202
1834	CG31248	848.015	1.13364	0.243135	4.66261	3.12229e-06	1.75948e-05	386.653	615	554.165	1003.54	1478.97	1049.75	518.606	1177.42	2.27036
1835	Crtc	1442.28	0.507694	0.108911	4.66156	3.13826e-06	1.76752e-05	1255.15	1175.5	1135.01	1651.45	1874.36	1562.18	1188.55	1696	1.42695
1836	CG45099	128.126	0.8784	0.188499	4.65996	3.16268e-06	1.77933e-05	89.2923	81.0179	97.6458	172.776	149.607	178.417	89.3187	166.933	1.86896
1837	CG6015	128.126	0.8784	0.188499	4.65996	3.16268e-06	1.77933e-05	89.2923	81.0179	97.6458	172.776	149.607	178.417	89.3187	166.933	1.86896
1838	CG3894	512.182	0.751629	0.161494	4.65422	3.25205e-06	1.82861e-05	386.653	429.395	322.131	590.319	645.448	699.144	379.393	644.971	1.70001
1839	CG10795	242.207	0.945055	0.203157	4.65184	3.28983e-06	1.84784e-05	170.161	165.718	153.012	249.086	337.685	377.579	162.964	321.45	1.97252
1840	CG9813	3736.98	-1.28376	0.275964	-4.65191	3.28879e-06	1.84784e-05	5742.51	5255.12	5135.47	3075.42	1763.23	1450.15	5377.7	2096.27	0.389808
1841	Alas	968.496	0.962559	0.207227	4.64496	3.4014e-06	1.90883e-05	578.294	658.455	707.177	1233.91	1006.64	1626.5	647.975	1289.02	1.9893
1842	C1GalTA	706.53	0.692268	0.149038	4.64492	3.4021e-06	1.90883e-05	597.248	523.67	491.752	892.678	972.446	761.383	537.557	875.502	1.62867
1843	CrebB	1302.51	0.459172	0.0988736	4.64402	3.41686e-06	1.91296e-05	1190.7	1045.87	1049.44	1542.03	1543.09	1443.93	1095.34	1509.68	1.37828
1844	Moe	9880.67	0.675069	0.145363	4.64403	3.41675e-06	1.91296e-05	6959.75	7084.65	8688.46	11616.3	11115.8	13819	7577.62	12183.7	1.60785
1845	Pex6	224.192	-0.761818	0.164039	-4.64414	3.41495e-06	1.91296e-05	269.983	288.718	292.937	185.735	166.705	141.074	283.88	164.504	0.579487
1846	ninaE	380639	0.996019	0.214461	4.6443	3.41236e-06	1.91296e-05	233639	192766	324624	463540	493052	576215	250343	510936	2.04094
1847	CR44644	67.7142	1.74789	0.376891	4.63767	3.52355e-06	1.97162e-05	16.4264	27.2515	39.763	125.263	87.627	109.954	27.8136	107.615	3.86914
1848	CG6983	931.499	-1.17248	0.252968	-4.63489	3.57136e-06	1.99729e-05	1329.28	910.347	1678.6	647.911	497.978	524.877	1306.07	556.922	0.426409
1849	CG7203	1034.25	-1.86499	0.402404	-4.63463	3.57581e-06	1.9987e-05	1681.39	2683.9	689.561	423.302	324.861	402.475	1684.95	383.546	0.22763
1850	ade3	967.49	-1.29381	0.279183	-4.63427	3.58192e-06	2.00104e-05	1060.56	1267.56	1860.3	706.943	455.233	454.34	1396.14	538.839	0.385949
1851	Rpn3	518.904	-0.791419	0.170962	-4.6292	3.67084e-06	2.04905e-05	624.204	721.059	633.188	305.238	421.037	408.699	659.484	378.325	0.573668
1852	crb	1134.29	-1.04871	0.226547	-4.6291	3.67265e-06	2.04905e-05	1935.79	1582.06	1109.84	683.906	792.918	701.219	1542.56	726.014	0.470655
1853	mnb	1538.22	0.799222	0.172654	4.62903	3.67382e-06	2.04905e-05	1369.71	980.317	991.558	1923.58	2109.46	1854.7	1113.86	1962.58	1.76196
1854	CycA	44.5791	1.36904	0.295816	4.62801	3.69202e-06	2.05809e-05	24.429	27.988	19.1265	63.3513	64.1173	68.4622	23.8478	65.3103	2.73862
1855	NimB1	74.0231	-1.2736	0.27522	-4.62756	3.69997e-06	2.06141e-05	90.5559	109.006	119.792	44.6339	44.8821	35.2684	106.451	41.5948	0.39074
1856	CG7166	637.087	-1.06267	0.22968	-4.62673	3.71476e-06	2.06854e-05	1072.77	676.868	860.189	466.496	331.273	414.922	869.943	404.231	0.464663
1857	CG6144	313.74	0.98038	0.211951	4.62551	3.73683e-06	2.07918e-05	210.174	170.874	243.108	490.973	414.625	352.684	208.052	419.427	2.01597
1858	TwdlT	99.9681	-1.79762	0.388647	-4.62534	3.7399e-06	2.07918e-05	225.758	157.617	98.6525	35.9951	29.9214	51.8653	160.676	39.2606	0.244347
1859	sing	72.2765	1.14814	0.248223	4.62544	3.73804e-06	2.07918e-05	48.4369	40.509	41.7763	90.7076	91.9015	120.328	43.574	100.979	2.31741
1860	CG7872	399.596	0.835716	0.180706	4.62473	3.75085e-06	2.08414e-05	240.921	290.191	323.641	548.565	442.41	551.847	284.918	514.274	1.80499
1861	Rab30	263.577	-0.700248	0.15143	-4.62425	3.75961e-06	2.08788e-05	332.74	310.078	341.257	224.609	190.215	182.566	328.025	199.13	0.607057
1862	CG10158	267.613	0.668568	0.144639	4.62233	3.79461e-06	2.10619e-05	189.957	202.545	225.491	335.474	309.9	342.311	205.998	329.229	1.59822
1863	Prosalpha5	772.188	-1.16201	0.251403	-4.62212	3.79842e-06	2.10717e-05	853.331	1471.58	914.045	407.464	468.057	518.653	1079.65	464.725	0.430439
1864	Got2	3672.17	0.570588	0.123473	4.62114	3.81629e-06	2.11595e-05	2746.16	3033.75	3067.79	4978.84	3941.08	4265.4	2949.23	4395.11	1.49025
1865	kat-60L1	195.73	-0.828816	0.179366	-4.6208	3.82269e-06	2.11837e-05	233.76	269.569	254.181	159.818	134.646	122.402	252.503	138.956	0.550312
1866	lack	813.238	-0.617843	0.133826	-4.61676	3.89787e-06	2.15887e-05	1099.73	963.377	898.442	676.707	656.134	585.041	987.182	639.294	0.647595
1867	CTPsyn	439.178	-0.609836	0.132097	-4.61659	3.90088e-06	2.15938e-05	533.227	496.419	564.735	346.993	380.43	313.266	531.46	346.896	0.652723
1868	cd	53.3186	-2.53017	0.548158	-4.61577	3.91647e-06	2.16685e-05	136.044	123.736	37.2463	14.398	6.41173	2.07461	99.0091	7.62813	0.0770447
1869	CG42342	1258.99	0.829217	0.17968	4.61497	3.93158e-06	2.17404e-05	1094.25	854.371	747.444	1513.23	1782.46	1562.18	898.689	1619.29	1.80184
1870	sta	12722.3	1.5098	0.327172	4.61469	3.93673e-06	2.17573e-05	4764.5	6312.03	7473.43	13095	14721.3	29967.8	6183.32	19261.4	3.11505
1871	CG31998	891.011	-1.05008	0.227599	-4.61373	3.95499e-06	2.18465e-05	1442.58	939.071	1257.32	691.105	547.135	468.862	1212.99	569.034	0.469118
1872	CG8613	569.274	-0.909972	0.197271	-4.61281	3.97263e-06	2.19322e-05	797.313	587.748	858.679	433.381	352.645	385.878	747.913	390.635	0.522299
1873	CG8108	1083.16	-0.493076	0.106912	-4.61197	3.98879e-06	2.20097e-05	1382.77	1187.28	1230.64	862.442	912.604	923.202	1266.9	899.416	0.709937
1874	CG1091	385.003	0.64514	0.139922	4.61071	4.01302e-06	2.21315e-05	268.719	333.647	296.964	472.255	448.821	489.608	299.777	470.228	1.5686
1875	mt:ori	87.2851	-1.49808	0.324934	-4.61041	4.01877e-06	2.21514e-05	90.1347	150.988	154.522	41.7543	42.7449	43.5669	131.882	42.6887	0.32369
1876	2021-09-02	366.821	-0.647335	0.140444	-4.60919	4.04232e-06	2.22694e-05	417.821	484.634	444.439	277.882	262.881	313.266	448.965	284.677	0.634073
1877	Psn	349.076	-0.838946	0.182047	-4.6084	4.05784e-06	2.2343e-05	478.893	483.898	385.047	211.651	273.567	261.401	449.279	248.873	0.553939
1878	CG30183	53.941	-1.38617	0.300916	-4.60651	4.09482e-06	2.25346e-05	72.8659	89.8562	76.506	31.6757	29.9214	22.8207	79.7427	28.1393	0.352876
1879	Tnks	419.699	-0.797464	0.173252	-4.60291	4.16636e-06	2.29161e-05	609.462	528.826	466.586	303.798	339.822	269.7	534.958	304.44	0.569091
1880	RpL27A	17024.8	0.897756	0.195168	4.59993	4.22643e-06	2.32341e-05	9345.37	12697	13241.6	20543.1	19538.7	26783.2	11761.3	22288.3	1.89506
1881	Klc	635.591	-0.996434	0.216683	-4.59858	4.25378e-06	2.3372e-05	763.196	837.431	962.868	535.607	380.43	334.013	854.498	416.683	0.487635
1882	CG4281	320.887	0.696964	0.15159	4.5977	4.27173e-06	2.34582e-05	226.179	241.581	261.731	349.872	408.214	437.743	243.164	398.61	1.63927
1883	CG13833	417.589	-1.36265	0.296613	-4.59402	4.34785e-06	2.38635e-05	646.948	740.946	446.956	167.017	196.627	307.043	611.617	223.562	0.365527
1884	mt:ATPase8	744.152	-1.49218	0.32486	-4.5933	4.36292e-06	2.39335e-05	978.846	810.916	1579.95	509.69	299.214	286.296	1123.24	365.067	0.325013
1885	CR45141	724.933	0.597654	0.130215	4.58974	4.43797e-06	2.43323e-05	595.984	514.832	614.565	918.594	788.643	916.979	575.127	874.739	1.52095
1886	CG17189	34.297	-1.80282	0.392832	-4.5893	4.4474e-06	2.43582e-05	64.4421	55.2395	46.3063	14.398	17.098	8.29845	55.3293	13.2648	0.239743
1887	CG6553	30.9783	-2.08992	0.45538	-4.5894	4.44521e-06	2.43582e-05	60.2302	55.2395	43.2863	10.0786	14.9607	2.07461	52.9187	9.03798	0.17079
1888	CG5937	590.215	-1.10076	0.239868	-4.58903	4.4532e-06	2.4377e-05	967.052	644.461	830.493	465.056	333.41	300.819	814.002	366.428	0.450157
1889	CG32163	240.875	0.816921	0.178037	4.58849	4.46473e-06	2.44272e-05	179.427	190.76	148.482	276.442	309.9	340.236	172.89	308.86	1.78645
1890	IM3	4863.87	-1.26246	0.275167	-4.58798	4.4756e-06	2.44737e-05	6451.79	9430.49	5015.67	2156.82	3470.89	2657.58	6965.98	2761.76	0.396464
1891	CG18249	135.579	-1.25886	0.274486	-4.58624	4.51307e-06	2.46656e-05	157.946	226.85	199.318	96.4668	74.8036	58.0891	194.705	76.4532	0.392662
1892	CG1354	813.139	0.649226	0.141664	4.58285	4.58671e-06	2.50548e-05	602.302	611.317	681.004	1133.13	867.721	983.366	631.541	994.738	1.5751
1893	CG42537	5.20009	2.77635	0.605899	4.5822	4.60118e-06	2.51205e-05	0	0	0	10.0786	12.8235	8.29845	0	10.4002	#DIV/0!
1894	Chd64	3657.33	0.702888	0.153403	4.58198	4.606e-06	2.51336e-05	2744.47	2594.05	2972.66	5340.23	4471.12	3821.44	2770.39	4544.26	1.64029
1895	CG5118	226.812	0.98796	0.215763	4.57892	4.67381e-06	2.54901e-05	131.411	151.724	165.092	241.887	305.626	365.132	149.409	304.215	2.03612
1896	CG10132	509.982	-0.876181	0.191418	-4.57732	4.7096e-06	2.56718e-05	792.68	656.982	541.582	349.872	386.841	331.938	663.748	356.217	0.536675
1897	CG34136	637.862	1.42339	0.311027	4.57642	4.73001e-06	2.57684e-05	250.608	233.479	499.302	1069.77	927.564	846.442	327.796	947.927	2.89181
1898	CG6272	87.0673	1.05136	0.229738	4.57632	4.73232e-06	2.57684e-05	48.8581	56.7125	60.9028	105.106	134.646	116.178	55.4911	118.643	2.13806
1899	CG17343	424.925	1.49583	0.326897	4.57583	4.74327e-06	2.58145e-05	259.032	243.054	122.309	505.371	592.017	827.77	208.132	641.719	3.08324
1900	CG11073	792.062	-0.787469	0.172145	-4.57444	4.7749e-06	2.59729e-05	1165.85	979.58	873.779	506.811	574.919	651.428	1006.4	577.719	0.574043
1901	capt	600.173	-0.593616	0.129797	-4.57342	4.79819e-06	2.60859e-05	766.566	664.347	740.9	518.329	429.586	481.31	723.938	476.408	0.658079
1902	CG34265	36.4766	-2.2145	0.484381	-4.57182	4.83504e-06	2.62607e-05	88.8711	67.7604	34.7297	8.63882	6.41173	12.4477	63.7871	9.16608	0.143698
1903	Dp	1118.37	0.514781	0.112599	4.5718	4.83542e-06	2.62607e-05	930.409	854.371	969.412	1203.68	1322.95	1429.41	918.064	1318.68	1.43637
1904	CG2976	196.509	-0.9157	0.200307	-4.57148	4.84289e-06	2.62874e-05	232.076	303.449	239.585	123.823	143.195	136.924	258.37	134.648	0.521143
1905	CG10362	300.636	-0.911982	0.199543	-4.57034	4.86925e-06	2.64028e-05	472.575	344.694	368.94	230.368	188.078	199.163	395.403	205.87	0.520657
1906	CG6421	424.123	-0.945068	0.20678	-4.5704	4.86795e-06	2.64028e-05	440.986	630.467	614.061	253.405	284.254	321.565	561.838	286.408	0.50977
1907	CG10144	143.745	-0.792079	0.173332	-4.56974	4.88341e-06	2.64657e-05	184.06	185.605	179.688	106.545	111.137	95.4322	183.118	104.371	0.569969
1908	CG17111	793.944	-1.09783	0.240398	-4.56674	4.95375e-06	2.68328e-05	1151.95	1325.01	801.803	406.024	497.978	580.891	1092.92	494.965	0.452882
1909	CG32687	1031.06	0.797005	0.174548	4.5661	4.96872e-06	2.68998e-05	633.891	705.592	903.476	1327.5	1196.86	1419.03	747.653	1314.46	1.75812
1910	CG2837	36.4799	-1.75223	0.383764	-4.56589	4.97384e-06	2.69134e-05	62.3361	66.2874	45.8029	12.9582	12.8235	18.6715	58.1422	14.8177	0.254854
1911	CG16779	754.034	-0.971047	0.212684	-4.56569	4.97864e-06	2.69189e-05	1242.09	942.017	834.016	522.649	568.507	414.922	1006.04	502.026	0.499011
1912	CR44741	14.4362	2.38464	0.522303	4.56563	4.98007e-06	2.69189e-05	1.68476	2.20958	4.52996	17.2776	25.6469	35.2684	2.8081	26.0643	9.28184
1913	Vha68-1	2156.66	-0.836479	0.183235	-4.56507	4.99334e-06	2.69765e-05	3130.28	2310.48	2897.66	1829.99	1410.58	1360.95	2779.48	1533.84	0.551844
1914	CG9410	208.26	0.883972	0.193664	4.56447	5.0076e-06	2.70395e-05	146.153	117.844	169.119	260.604	277.842	277.998	144.372	272.148	1.88505
1915	ken	237.519	0.692533	0.151728	4.5643	5.01168e-06	2.70474e-05	191.22	176.766	174.655	315.317	309.9	257.252	180.881	294.156	1.62625
1916	CG17919	209.925	-1.15024	0.252029	-4.56391	5.02094e-06	2.70832e-05	263.244	273.988	341.257	125.263	91.9015	163.894	292.83	127.02	0.433766
1917	CG1707	310.516	1.12897	0.247382	4.56368	5.02659e-06	2.70995e-05	156.683	167.928	245.121	372.909	401.802	518.653	189.911	431.121	2.27013
1918	endos	1251.83	0.737075	0.161571	4.56193	5.06855e-06	2.73115e-05	865.124	834.485	1101.28	1755.12	1440.5	1514.47	933.631	1570.03	1.68164
1919	lox2	420.539	-1.45156	0.318258	-4.56097	5.0917e-06	2.74219e-05	700.018	814.598	371.457	169.897	228.685	238.58	628.691	212.387	0.337825
1920	mRpS22	244.448	0.82662	0.181251	4.56064	5.09975e-06	2.7451e-05	177.742	181.186	165.092	293.72	269.293	379.654	174.673	314.222	1.79891
1921	CG31224	830.263	-0.705049	0.154714	-4.55712	5.18596e-06	2.79005e-05	1187.33	956.748	950.788	586	705.291	595.414	1031.62	628.901	0.609623
1922	CG4901	134.275	1.003	0.220239	4.55414	5.25997e-06	2.8284e-05	85.0804	81.0179	98.6525	218.85	158.156	163.894	88.2503	180.3	2.04306
1923	NimC2	43.6674	-1.43591	0.31556	-4.55034	5.35581e-06	2.87844e-05	62.3361	64.8143	68.9561	25.9165	19.2352	20.7461	65.3688	21.9659	0.336031
1924	Ela	2094.94	1.2847	0.282492	4.54773	5.42278e-06	2.91291e-05	985.585	1086.38	1445.56	1910.62	3280.67	3860.85	1172.51	3017.38	2.57344
1925	CG32647	4053.76	0.518592	0.114069	4.54631	5.4595e-06	2.93111e-05	3329.51	2968.2	3679.33	4610.25	5067.41	4667.88	3325.68	4781.84	1.43785
1926	Rpn2	684.677	-0.668363	0.147021	-4.54604	5.46659e-06	2.9334e-05	807.843	872.047	844.586	436.26	568.507	578.817	841.492	527.861	0.627292
1927	alpha4GT1	361.497	0.818925	0.180184	4.54494	5.49517e-06	2.9472e-05	275.458	212.856	288.911	475.135	412.488	504.131	259.075	463.918	1.79067
1928	GlyS	1466.5	0.377654	0.0831421	4.54227	5.5651e-06	2.98316e-05	1244.2	1257.25	1323.25	1667.29	1560.19	1746.82	1274.9	1658.1	1.30057
1929	Acn	787.407	-0.787187	0.173325	-4.54168	5.58076e-06	2.99e-05	1046.66	1085.64	868.746	478.015	658.271	587.115	1000.35	574.467	0.574267
1930	CG4553	67.0751	1.28205	0.28231	4.54129	5.591e-06	2.99394e-05	37.0647	28.7245	46.3063	92.1474	108.999	89.2083	37.3652	96.7851	2.59025
1931	Pde11	1327.99	0.801279	0.176454	4.54102	5.59838e-06	2.99634e-05	1177.23	863.946	839.553	1586.66	1863.68	1636.87	960.242	1695.74	1.76595
1932	CG8665	339.967	-2.1323	0.469598	-4.54069	5.60713e-06	2.99946e-05	269.562	330.7	1153.63	87.828	104.725	93.3576	584.631	95.3035	0.163015
1933	CG10208	245.302	1.07942	0.237782	4.53953	5.63811e-06	3.01448e-05	131.411	186.341	144.959	264.924	403.939	340.236	154.237	336.366	2.18084
1934	Ire1	500.509	-1.21918	0.268857	-4.53468	5.76905e-06	3.08289e-05	806.579	641.515	684.024	395.946	279.979	195.014	710.706	290.313	0.408485
1935	Syt12	334.616	-0.973695	0.214737	-4.53436	5.7779e-06	3.08603e-05	523.118	422.766	396.12	260.604	230.822	174.267	447.335	221.898	0.496045
1936	CG40439	296.222	1.04909	0.231401	4.53365	5.79725e-06	3.09476e-05	194.59	142.15	231.028	462.177	371.881	375.505	189.256	403.187	2.13038
1937	yellow-c	198.45	-1.86493	0.411576	-4.53118	5.86556e-06	3.12961e-05	284.303	293.874	396.12	128.142	38.4704	49.7907	324.766	72.1345	0.222112
1938	RhoGAP93B	804.291	-0.636775	0.140621	-4.52832	5.94554e-06	3.17065e-05	1060.98	964.113	922.099	715.582	606.978	555.996	982.397	626.185	0.637406
1939	CG10217	434.873	-0.706636	0.15606	-4.52797	5.95531e-06	3.17422e-05	584.191	544.293	494.269	322.516	286.391	377.579	540.918	328.829	0.607909
1940	CG8414	98.6388	0.973654	0.215155	4.52536	6.02939e-06	3.21205e-05	68.2328	61.1317	67.9494	152.619	113.274	128.626	65.7713	131.506	1.99945
1941	CG10562	253.338	0.708646	0.15665	4.52375	6.07531e-06	3.23485e-05	176.057	194.443	202.338	277.882	326.998	342.311	190.946	315.73	1.6535
1942	fliI	249.656	-1.06211	0.234849	-4.52252	6.11082e-06	3.25208e-05	344.533	369.736	311.561	208.771	136.784	126.551	341.943	157.369	0.460219
1943	CG7083	489.331	1.11707	0.247073	4.52122	6.14843e-06	3.27041e-05	258.611	243.054	402.663	751.577	709.565	570.518	301.443	677.22	2.2466
1944	Cyp12e1	201.833	0.725616	0.1605	4.52097	6.15579e-06	3.27264e-05	135.623	152.461	166.099	253.405	258.607	244.804	151.394	252.272	1.66633
1945	SoxN	1253.25	0.784355	0.173511	4.52048	6.17e-06	3.2785e-05	1033.6	875.73	832.003	1614.02	1852.99	1311.15	913.778	1592.72	1.74301
1946	dpr19	410.694	-0.647186	0.143244	-4.51808	6.24021e-06	3.31411e-05	558.077	466.958	480.679	305.238	344.096	309.117	501.905	319.484	0.636543
1947	Arr2	68269.5	-1.02673	0.227349	-4.51607	6.29981e-06	3.34404e-05	80567.3	73500.9	123112	42183.4	39261.2	50991.9	92393.5	44145.5	0.477798
1948	GstE3	351.575	-1.01099	0.223999	-4.51338	6.38036e-06	3.38507e-05	509.64	545.766	368.437	264.924	196.627	224.058	474.614	228.536	0.48152
1949	Cen	393.104	-1.10473	0.244871	-4.51146	6.43827e-06	3.41404e-05	582.927	427.185	618.591	295.16	252.195	182.566	542.901	243.307	0.44816
1950	Mco1	52.399	-1.68073	0.372587	-4.51096	6.4534e-06	3.4203e-05	101.928	56.7125	88.5859	23.0368	19.2352	24.8953	82.4088	22.3891	0.271684
1951	CG17598	358.959	-0.872215	0.193451	-4.5087	6.5225e-06	3.45515e-05	486.053	427.922	489.739	309.558	235.097	205.387	467.905	250.014	0.534326
1952	CR13130	22.3884	1.80108	0.399521	4.5081	6.54102e-06	3.46319e-05	10.5298	8.83832	6.54328	34.5553	42.7449	31.1192	8.63712	36.1398	4.18424
1953	CG42795	1689.44	-1.0255	0.227559	-4.50655	6.58912e-06	3.48687e-05	2694.77	2068.9	2095.86	1343.34	1141.29	792.502	2286.51	1092.38	0.477747
1954	betaggt-II	469.747	0.713422	0.158322	4.50614	6.60177e-06	3.49177e-05	311.259	368.263	384.543	652.231	585.605	516.578	354.689	584.805	1.64878
1955	LanB2	291.334	-1.047	0.23243	-4.5046	6.64987e-06	3.51542e-05	392.97	307.132	488.732	194.373	200.901	163.894	396.278	186.39	0.47035
1956	Kul	1327.92	-0.780276	0.173312	-4.50215	6.72698e-06	3.55436e-05	1935.37	1401.61	1720.38	1052.5	1021.6	836.069	1685.79	970.056	0.575433
1957	CG42808	349.868	-0.698835	0.155233	-4.50185	6.73641e-06	3.55753e-05	400.552	478.006	424.81	257.725	239.371	298.744	434.456	265.28	0.610603
1958	CG17746	527.05	0.691769	0.153731	4.49988	6.79914e-06	3.58882e-05	396.34	434.551	372.463	616.236	581.331	761.383	401.118	652.983	1.62791
1959	FK506-bp2	1487.11	0.851147	0.189192	4.49884	6.83248e-06	3.60458e-05	881.972	1163.71	1105.31	1614.02	1844.44	2313.19	1050.33	1923.88	1.83169
1960	CG2269	3250.7	-0.696451	0.154848	-4.49766	6.8707e-06	3.62289e-05	4471.78	3461.67	4167.56	2826.33	2344.56	2232.28	4033.67	2467.72	0.611781
1961	snmRNA:641	35.526	1.5383	0.342074	4.49697	6.89303e-06	3.63281e-05	17.69	16.2036	16.1065	38.8747	64.1173	60.1638	16.6667	54.3853	3.26311
1962	CG9062	171.771	-0.991211	0.220506	-4.49516	6.95163e-06	3.66183e-05	274.616	199.599	216.935	116.624	100.451	122.402	230.383	113.159	0.491177
1963	eIF-2gamma	844.004	0.767965	0.170847	4.49505	6.95527e-06	3.66188e-05	591.772	549.449	720.264	1219.51	1051.52	931.501	620.495	1067.51	1.72042
1964	qsm	510.296	-1.23033	0.273802	-4.49349	7.0066e-06	3.68703e-05	875.233	803.55	499.806	326.835	224.411	331.938	726.196	294.395	0.405393
1965	Sos	347.123	-0.78019	0.173657	-4.4927	7.03245e-06	3.69875e-05	466.679	420.557	437.896	305.238	215.862	236.506	441.71	252.535	0.571721
1966	RpL38	8537.97	0.82126	0.182873	4.49088	7.09298e-06	3.72869e-05	4829.37	6548.46	6976.64	10045.5	10224.6	12603.3	6118.16	10957.8	1.79103
1967	eIF5B	1110.56	0.555056	0.123626	4.4898	7.12905e-06	3.74574e-05	892.502	970.742	828.479	1258.39	1474.7	1238.54	897.241	1323.88	1.4755
1968	CG30118	4165.21	0.62837	0.140029	4.48743	7.2086e-06	3.78562e-05	3201.47	2812.79	3765.4	4994.68	4795.98	5420.96	3259.89	5070.54	1.55543
1969	CG14892	159.587	1.13284	0.252457	4.48725	7.215e-06	3.78705e-05	93.083	123.736	76.0027	200.133	207.313	257.252	97.6074	221.566	2.26997
1970	CG4585	446.081	0.484957	0.108097	4.48632	7.24646e-06	3.80163e-05	376.544	376.365	358.874	486.653	540.723	537.325	370.594	521.567	1.40738
1971	CG13624	3098.68	0.69497	0.154934	4.48559	7.27118e-06	3.81267e-05	2615.17	2266.29	2181.43	3837.08	4441.19	3250.92	2354.3	3843.06	1.63236
1972	Cyp6a23	511.015	-1.08719	0.242385	-4.48539	7.27793e-06	3.81427e-05	616.201	785.137	708.687	426.182	241.509	288.371	703.342	318.687	0.453104
1973	CG32486	3734.22	0.631538	0.14086	4.48345	7.34462e-06	3.84727e-05	3086.9	2686.85	2984.24	5153.06	4629.27	3865	2919.33	4549.11	1.55827
1974	CG32115	50.8439	1.41904	0.316527	4.48317	7.35439e-06	3.85018e-05	21.4807	22.8323	34.2264	83.5086	66.2546	76.7607	26.1798	75.5079	2.88421
1975	att-ORFB	311.431	0.831653	0.18551	4.48307	7.35762e-06	3.85018e-05	221.967	191.497	250.658	344.113	403.939	456.415	221.374	401.489	1.81362
1976	CG40467	1014.03	-1.02513	0.228725	-4.48195	7.39628e-06	3.86845e-05	1709.19	964.85	1441.53	675.268	666.82	626.533	1371.86	656.207	0.478335
1977	mop	637.872	-0.697315	0.155603	-4.48136	7.41674e-06	3.87719e-05	889.553	698.227	787.207	514.01	512.939	425.296	791.662	484.081	0.611474
1978	Hsc70-4	11167.4	0.777136	0.173508	4.47897	7.50042e-06	3.91895e-05	7960.91	6554.35	9996.11	14913.5	13855.8	13723.6	8170.46	14164.3	1.73359
1979	tra2	254.143	0.669728	0.149576	4.47752	7.55152e-06	3.94366e-05	216.913	187.078	180.695	302.359	314.175	323.64	194.895	313.391	1.608
1980	Cap-H2	275.436	-0.808993	0.180715	-4.47663	7.58318e-06	3.95819e-05	401.394	311.551	345.284	221.73	185.94	186.715	352.743	198.128	0.561679
1981	CG10254	667.273	-0.54981	0.122871	-4.47471	7.65151e-06	3.99184e-05	790.153	817.544	771.1	476.575	600.566	547.698	792.932	541.613	0.68305
1982	CG7058	140.406	-1.57804	0.353015	-4.47019	7.8149e-06	4.07502e-05	258.19	177.503	214.921	99.3464	40.6077	51.8653	216.871	63.9398	0.294828
1983	Nmdar1	256.772	-1.1338	0.253647	-4.46998	7.82274e-06	4.07706e-05	430.456	343.958	298.474	200.133	141.058	126.551	357.629	155.914	0.435965
1984	UbcD2	655.282	0.77992	0.174504	4.46936	7.84529e-06	4.08675e-05	450.252	407.299	578.325	850.924	769.408	875.486	478.625	831.939	1.73818
1985	CG14135	92.3039	0.983427	0.220086	4.46837	7.88176e-06	4.10368e-05	61.9149	53.7664	67.4461	136.781	123.96	109.954	61.0425	123.565	2.02425
1986	CG14411	596.298	0.961738	0.215301	4.46695	7.93419e-06	4.1289e-05	461.203	396.251	336.727	611.916	848.486	923.202	398.06	794.535	1.99602
1987	ver	65.9392	1.36816	0.306297	4.46677	7.94086e-06	4.13029e-05	40.4342	34.6167	29.1931	70.5504	102.588	118.253	34.748	97.1303	2.79528
1988	tou	881.615	-0.568979	0.127463	-4.46388	8.04869e-06	4.18427e-05	1182.7	1006.1	977.465	742.938	666.82	713.667	1055.42	707.808	0.670641
1989	CR30055	336.809	1.08158	0.242329	4.46328	8.07153e-06	4.19403e-05	212.28	266.623	156.535	499.612	493.704	392.102	211.813	461.806	2.18026
1990	Dcr-2	337.16	-1.24545	0.279109	-4.46223	8.11129e-06	4.21257e-05	450.673	374.892	620.605	250.526	160.293	165.969	482.057	192.263	0.398838
1991	Scamp	1419.17	0.6386	0.143116	4.46211	8.1156e-06	4.21269e-05	1027.7	986.945	1301.61	1691.77	1799.56	1707.41	1105.42	1732.91	1.56765
1992	CG12118	257.13	0.928518	0.208272	4.45821	8.26476e-06	4.28797e-05	162.158	147.305	214.921	371.469	341.959	304.968	174.795	339.465	1.94208
1993	CR43883	10.6041	2.27769	0.510943	4.45783	8.27952e-06	4.29347e-05	2.94833	1.47305	2.51664	18.7174	21.3724	16.5969	2.31268	18.8956	8.17045
1994	CG2926	1003.58	-0.637253	0.142985	-4.45678	8.32012e-06	4.31236e-05	1319.59	1140.88	1211.01	729.98	912.604	707.443	1223.83	783.342	0.640076
1995	CG2034	188.006	0.819088	0.183822	4.45588	8.35509e-06	4.32831e-05	117.512	151.724	135.395	215.97	254.332	253.103	134.877	241.135	1.78781
1996	Eph	1214.16	-0.988471	0.221855	-4.45548	8.37059e-06	4.33417e-05	1934.53	1365.52	1585.49	990.585	784.369	624.458	1628.51	799.804	0.491126
1997	janA	314.743	1.02081	0.229157	4.45465	8.40285e-06	4.3487e-05	178.585	176.766	256.194	398.825	371.881	506.205	203.848	425.637	2.08801
1998	Golgin245	598.481	-0.565102	0.126862	-4.45446	8.4106e-06	4.35053e-05	726.132	665.82	750.967	440.58	536.448	470.937	714.306	482.655	0.675698
1999	His2Av	1173.19	0.658208	0.147962	4.44848	8.64785e-06	4.46878e-05	848.277	850.688	1017.23	1251.19	1602.93	1468.83	905.398	1440.98	1.59155
[truncated: 14,771 more rows]

## Sheet: D1
	current_id	Gene	baseMean	log2FoldChange	lfcSE	stat	pvalue	padj	Sham_1D_ZT0_1	Sham_1D_ZT0_2	Sham_1D_ZT0_3	TBI_1D_ZT0_1	TBI_1D_ZT0_2	TBI_1D_ZT0_3
FBgn0028396	FBgn0028396	TotA	2338.76	4.05363	0.172136	452.95	1.64e-100	1.56e-96	348	234	215	5335	3293	4954
FBgn0031701	FBgn0031701	TotM	648.276	5.46793	0.250436	444.945	9.08e-99	4.3e-95	33	30	23	1682	1041	1201
FBgn0015010	FBgn0015010	Ag5r	373.323	7.29161	0.418847	397.496	1.93e-88	6.1e-85	7	7	4	661	715	399
FBgn0010381	FBgn0283461	Drs	611.918	4.83552	0.234426	386.283	5.34e-86	1.26e-82	34	48	37	967	1148	1386
FBgn0263763	FBgn0263763	CG43680	305.872	10.7061	1.2102	334.902	8.23e-75	1.56e-71	0	1	0	771	445	674
FBgn0044812	FBgn0044812	TotC	1492.89	4.15693	0.21601	300.034	3.24e-67	5.11e-64	171	141	140	2731	1965	3866
FBgn0003863	FBgn0003863	alphaTry	604.606	9.41122	0.729185	270.844	7.43e-61	1.01e-57	1	1	3	971	1546	1021
FBgn0010357	FBgn0010357	betaTry	221.126	11.127	1.21804	263.4	3.11e-59	3.69e-56	0	0	0	362	571	364
FBgn0000042	FBgn0000042	Act5C	7918.89	1.39553	0.0918763	222.81	2.21e-50	2.32e-47	5537	3690	4293	13015	9706	11190
FBgn0053109	FBgn0053109	CG33109	229.925	8.91257	0.910924	218.461	1.96e-49	1.86e-46	2	0	1	732	415	302
FBgn0001225	FBgn0001225	Hsp26	319.756	3.79034	0.259034	196.636	1.13e-44	9.75e-42	44	47	34	523	622	627
FBgn0250815	FBgn0250815	Jon65Aiv	142.482	10.544	1.2354	180.044	4.74e-41	3.74e-38	0	0	0	280	325	246
FBgn0040060	FBgn0040060	yip7	138.498	8.71977	1.05586	156.41	6.89e-36	5.02e-33	1	1	0	409	291	161
FBgn0039666	FBgn0039666	Diedel	418.201	5.40053	0.396929	149.188	2.61e-34	1.76e-31	12	10	43	714	727	985
FBgn0030999	FBgn0030999	Mur18B	96.7784	8.96084	1.18758	116.709	3.32e-27	2.1e-24	0	1	0	385	104	146
FBgn0033774	FBgn0033774	CG12374	95.645	8.10399	1.07426	116.02	4.71e-27	2.79e-24	0	1	1	240	238	102
FBgn0035049	FBgn0035049	Mmp1	548.45	1.78883	0.167115	110.33	8.3e-26	4.62e-23	302	210	228	978	755	849
FBgn0039471	FBgn0039471	CG6295	82.8382	9.79409	1.27106	108.3	2.31e-25	1.22e-22	0	0	0	209	134	168
FBgn0085241	FBgn0085241	CG34212	1011.11	10.1401	0.870957	106.792	4.94e-25	2.46e-22	1	1	4	2813	1540	1682
FBgn0001226	FBgn0001226	Hsp27	234.234	3.1075	0.294295	102.373	4.6e-24	2.18e-21	34	76	35	338	504	382
FBgn0044810	FBgn0044810	TotX	211.43	3.22906	0.309466	99.3453	2.12e-23	9.56e-21	51	31	38	547	212	447
FBgn0263762	FBgn0263762	CG43679	87.9214	7.40355	0.963047	94.8101	2.1e-22	9.02e-20	0	2	1	137	153	228
FBgn0000083	FBgn0000083	AnxB9	2495.44	1.257	0.127449	94.4996	2.45e-22	1.01e-19	1658	1361	1322	3853	3040	3834
FBgn0004782	FBgn0004782	Ccp84Ab	70.974	9.46002	1.28614	90.3368	2.01e-21	7.93e-19	0	0	0	104	109	207
FBgn0261258	FBgn0261258	rgn	1302.86	1.22476	0.128338	89.001	3.95e-21	1.49e-18	1043	678	639	2553	1655	1471
FBgn0038353	FBgn0038353	CG5399	73.1737	5.4177	0.641677	79.3095	5.31e-19	1.93e-16	5	3	2	261	128	81
FBgn0033593	FBgn0033593	Listericin	1956.45	1.00331	0.112417	78.423	8.32e-19	2.92e-16	756	1096	1790	1443	2358	3791
FBgn0051198	FBgn0051198	CG31198	62.6943	9.18212	1.30768	74.532	5.97e-18	2.02e-15	0	0	0	279	82	57
FBgn0038658	FBgn0038658	CG14292	66.4503	7.53242	1.10086	72.7912	1.44e-17	4.71e-15	0	1	1	296	75	71
FBgn0037199	FBgn0037199	CG11137	56.7858	-9.23373	1.3145	72.5514	1.63e-17	5.14e-15	185	62	109	0	0	0
FBgn0035665	FBgn0035665	Jon65Aiii	65.2991	8.45817	1.30758	70.744	4.07e-17	1.24e-14	0	1	0	197	123	88
FBgn0004045	FBgn0004045	Yp1	64533.3	-1.07987	0.127375	69.9669	6.03e-17	1.78e-14	130957	52584	84689	70289	21280	44594
FBgn0043841	FBgn0043841	vir-1	7865.73	1.03768	0.123151	69.3647	8.18e-17	2.35e-14	5541	4927	4940	9673	9294	12137
FBgn0026084	FBgn0026084	cib	2013.14	1.52792	0.179688	68.7755	1.1e-16	3.07e-14	1348	927	840	3339	2353	3416
FBgn0033268	FBgn0033268	Obp44a	12743.5	-1.10282	0.132251	67.6312	1.97e-16	5.33e-14	21335	13132	17456	8376	6146	10366
FBgn0032140	FBgn0032140	CG13117	407.2	1.48368	0.182218	64.6339	9.02e-16	2.37e-13	206	200	218	557	582	655
FBgn0002789	FBgn0002789	Mp20	762.719	1.68978	0.205718	63.9833	1.25e-15	3.21e-13	318	296	436	1015	1278	1153
FBgn0031689	FBgn0031689	Cyp28d1	1910.05	-0.885723	0.110339	63.6371	1.5e-15	3.73e-13	3113	1951	2394	1654	1062	1418
FBgn0011695	FBgn0011695	EbpIII	3686.33	0.756302	0.0959372	61.5415	4.34e-15	1.05e-12	3700	1980	2658	6140	3433	4813
FBgn0032049	FBgn0032049	Bace	73.238	7.84257	1.21439	59.9723	9.62e-15	2.28e-12	0	0	2	180	135	132
FBgn0031808	FBgn0031808	CG9507	1007.69	-1.05862	0.137068	58.639	1.89e-14	4.38e-12	1541	1043	1474	761	537	694
FBgn0034761	FBgn0034761	CG4250	664.28	1.203	0.156627	57.8081	2.89e-14	6.52e-12	433	335	415	957	751	1103
FBgn0001230	FBgn0001230	Hsp68	118.016	3.13765	0.398203	56.768	4.9e-14	1.08e-11	29	19	23	327	199	141
FBgn0030272	FBgn0030272	CG15201	13397.6	-1.01176	0.133226	56.28	6.29e-14	1.35e-11	19979	16389	16495	9265	7267	10579
FBgn0014454	FBgn0014454	Acp1	110.54	4.23383	0.525787	55.8916	7.66e-14	1.61e-11	7	7	22	209	205	212
FBgn0051343	FBgn0051343	CG31343	48.3518	5.84794	0.850391	55.3828	9.92e-14	2.04e-11	2	2	1	158	70	75
FBgn0000043	FBgn0000043	Act42A	320.494	1.64449	0.218924	54.5423	1.52e-13	3.07e-11	236	113	133	641	415	445
FBgn0005660	FBgn0005660	Ets21C	91.0373	3.8522	0.496954	54.4099	1.63e-13	3.21e-11	6	18	12	128	151	207
FBgn0028583	FBgn0028583	lcs	659.026	7.6539	0.821182	54.1105	1.9e-13	3.66e-11	10	2	8	2167	1369	607
FBgn0036837	FBgn0036837	CG18135	2393.97	-0.894206	0.120736	54.0474	1.96e-13	3.71e-11	4673	2017	2878	2766	1102	1521
FBgn0038790	FBgn0038790	MtnC	48.4972	7.84275	1.29674	53.9179	2.09e-13	3.88e-11	0	1	0	133	130	33
FBgn0026314	FBgn0026314	Ugt35b	2032.87	-1.04898	0.141573	53.6852	2.35e-13	4.29e-11	3400	2277	2530	1570	991	1534
FBgn0004657	FBgn0004657	mys	601.718	1.49863	0.201133	53.3349	2.81e-13	5.03e-11	365	300	270	1291	720	772
FBgn0050371	FBgn0050371	CG30371	40.117	8.74827	1.35707	53.2324	2.96e-13	5.2e-11	0	0	0	109	69	71
FBgn0260653	FBgn0260653	serp	99.6076	2.75521	0.368777	53.0343	3.28e-13	5.64e-11	35	21	22	251	131	162
FBgn0039349	FBgn0039349	Ssadh	1363.26	-0.88658	0.121189	52.8708	3.56e-13	6.02e-11	1966	1492	1785	1027	870	1004
FBgn0029766	FBgn0029766	CG15784	1745.64	0.925142	0.126662	52.5363	4.22e-13	7.02e-11	1263	1098	1159	2155	2147	2571
FBgn0011296	FBgn0011296	l(2)efl	336.646	1.83135	0.246693	52.3148	4.73e-13	7.72e-11	174	109	156	522	541	516
FBgn0034295	FBgn0034295	CG10911	48.6857	8.52487	1.31598	51.192	8.38e-13	1.34e-10	0	0	0	265	46	27
FBgn0010038	FBgn0010038	GstD2	151.196	2.89821	0.388041	50.028	1.52e-12	2.39e-10	28	37	40	342	268	206
FBgn0001149	FBgn0001149	GstD1	4339.28	1.09146	0.152244	49.9379	1.59e-12	2.46e-10	3089	2603	2415	5362	5538	6841
FBgn0010431	FBgn0010431	mtrm	64.432	5.57602	0.78626	49.418	2.07e-12	3.16e-10	0	3	3	3	159	185
FBgn0035779	FBgn0035779	CG8562	37.5609	8.61772	1.36887	49.2951	2.2e-12	3.31e-10	0	0	0	96	83	51
FBgn0031517	FBgn0031517	CG15406	37.4655	8.60715	1.37246	48.4841	3.33e-12	4.93e-10	0	0	0	118	70	48
FBgn0037146	FBgn0037146	CG7470	1872.93	-0.753405	0.109301	47.0889	6.78e-12	9.88e-10	2816	1759	2452	1675	1044	1583
FBgn0039332	FBgn0039332	alrm	3065.24	-0.815394	0.118499	46.7232	8.18e-12	1.17e-09	5274	3525	3059	3064	1836	2004
FBgn0004047	FBgn0004047	Yp3	24677.4	-0.975612	0.142737	45.5639	1.48e-11	2.09e-09	44318	17415	38789	25368	10140	16533
FBgn0040827	FBgn0040827	CG13315	2534.26	-0.748355	0.110592	45.3299	1.66e-11	2.32e-09	5137	2369	2428	2837	1456	1634
FBgn0003884	FBgn0003884	alphaTub84B	5249.31	1.18506	0.173797	44.7822	2.2e-11	3.02e-09	3778	2130	3797	7721	6805	7412
FBgn0037763	FBgn0037763	CG16904	35.3936	7.59308	1.36603	43.308	4.68e-11	6.33e-09	0	0	1	94	73	50
FBgn0035670	FBgn0035670	CG10472	90.4153	4.47741	0.625531	43.1691	5.02e-11	6.7e-09	12	2	11	195	188	140
FBgn0003356	FBgn0003356	Jon99Cii	33.0916	8.38018	1.39247	42.8	6.06e-11	7.97e-09	0	0	0	67	88	42
FBgn0030237	FBgn0030237	CG15209	4043.16	-0.985216	0.149364	42.4644	7.2e-11	9.34e-09	6093	5203	4585	2712	2408	3103
FBgn0034638	FBgn0034638	CG10433	10204.1	-0.739602	0.113276	42.0954	8.69e-11	1.11e-08	15879	11248	11212	8985	6449	7933
FBgn0029831	FBgn0029831	CG5966	228.514	1.52837	0.232863	42.01	9.08e-11	1.15e-08	151	111	92	444	327	275
FBgn0033788	FBgn0033788	CG13323	34.2143	7.44976	1.32224	41.0865	1.46e-10	1.77e-08	0	1	0	136	45	42
FBgn0033544	FBgn0033544	CG7220	3068.99	-0.703202	0.109154	41.1192	1.43e-10	1.77e-08	5585	3039	3068	3444	1769	2121
FBgn0040070	FBgn0040070	Trx-2	1832.58	1.06604	0.1641	41.0961	1.45e-10	1.77e-08	1589	921	1079	2638	2408	2454
FBgn0034512	FBgn0034512	CG18067	4172.32	0.689052	0.108566	39.8962	2.68e-10	3.21e-08	3471	2707	3277	5998	4125	5633
FBgn0038665	FBgn0038665	euc	4949.03	-1.0094	0.158753	39.3325	3.57e-10	4.23e-08	7449	5935	6102	3396	2533	4155
FBgn0034709	FBgn0034709	Swim	280.796	1.37057	0.216971	39.0022	4.23e-10	4.95e-08	166	143	154	459	383	387
FBgn0031176	FBgn0031176	whe	1138.7	10.2292	1.2181	38.7825	4.74e-10	5.47e-08	0	3	3	3655	2017	1521
FBgn0035926	FBgn0035926	CG5804	29.8291	8.25473	1.41546	38.4676	5.57e-10	6.28e-08	0	0	0	102	32	58
FBgn0014380	FBgn0014380	RhoL	399.332	1.15137	0.184065	38.4864	5.51e-10	6.28e-08	318	184	249	703	436	559
FBgn0040972	FBgn0040972	CG16978	126.795	2.25936	0.356203	37.8497	7.64e-10	8.51e-08	68	32	35	249	149	248
FBgn0038450	FBgn0038450	CG17560	47.8733	7.24065	1.25291	37.605	8.66e-10	9.54e-08	0	2	0	165	76	63
FBgn0010019	FBgn0010019	Cyp4g1	1014.04	6.35678	0.808201	37.5608	8.86e-10	9.65e-08	27	9	53	3339	1678	1339
FBgn0033926	FBgn0033926	Arc1	8151.06	0.595702	0.0971655	37.316	1e-09	1.08e-07	9404	4690	5886	13120	7686	9611
FBgn0086687	FBgn0086687	Desat1	9588.94	-0.571438	0.093277	37.287	1.02e-09	1.08e-07	19332	7769	8845	13392	5069	6438
FBgn0041581	FBgn0041581	AttB	56.2266	3.37215	0.538895	36.641	1.42e-09	1.49e-07	12	6	12	85	85	126
FBgn0037835	FBgn0037835	CG14687	1344.37	-0.843752	0.138747	36.488	1.54e-09	1.6e-07	2023	1495	1618	1072	783	1089
FBgn0036262	FBgn0036262	CG6910	2397.43	-0.751215	0.124008	36.2771	1.71e-09	1.76e-07	4623	2275	2410	2627	1277	1716
FBgn0040319	FBgn0040319	Gclc	311.404	-1.45076	0.237574	36.0758	1.9e-09	1.93e-07	410	449	448	116	186	199
FBgn0086906	FBgn0086906	sls	6509.81	1.50259	0.241263	36.0246	1.95e-09	1.96e-07	3495	2581	3570	9442	12880	7185
FBgn0000251	FBgn0000251	cad	30.0301	6.3314	1.19465	35.5186	2.53e-09	2.52e-07	0	1	1	26	60	84
FBgn0050035	FBgn0050035	Tret1-1	2793.14	-0.729362	0.121742	35.4954	2.56e-09	2.52e-07	4128	2781	3496	2788	1688	2043
FBgn0002940	FBgn0002940	ninaE	231158	-0.662025	0.110542	35.4713	2.59e-09	2.53e-07	329707	233863	281468	236302	145765	171948
FBgn0015393	FBgn0015393	hoip	305.093	1.70277	0.281699	34.5279	4.2e-09	4.06e-07	124	117	150	266	468	644
FBgn0036091	FBgn0036091	CG18628	37.0367	4.6011	0.779778	34.499	4.26e-09	4.08e-07	4	1	4	67	56	91
FBgn0030749	FBgn0030749	AnxB11	792.281	0.875449	0.149676	33.7966	6.12e-09	5.79e-07	698	479	502	1318	817	1035
FBgn0029507	FBgn0029507	Tsp42Ed	845.471	0.807376	0.13848	33.676	6.51e-09	6.1e-07	595	561	633	990	1032	1198
FBgn0263120	FBgn0263120	Acsl	2326.62	-0.685839	0.118	33.4821	7.19e-09	6.61e-07	4722	1968	2245	3074	1148	1548
FBgn0041605	FBgn0041605	cpx	11257	-0.728853	0.125072	33.493	7.15e-09	6.61e-07	19143	11732	11641	12619	6166	8008
FBgn0052185	FBgn0052185	edin	55.084	4.87629	0.829023	33.1754	8.42e-09	7.67e-07	1	3	4	11	191	89
FBgn0038088	FBgn0038088	CG10126	860.488	0.996511	0.172345	32.7676	1.04e-08	9.37e-07	851	438	476	1483	840	1236
FBgn0052521	FBgn0052521	CG32521	3765.75	-0.648524	0.11284	32.7387	1.05e-08	9.42e-07	5365	3625	4653	3637	2563	2857
FBgn0039081	FBgn0039081	Irk2	2550.16	-0.641527	0.111914	32.6071	1.13e-08	9.98e-07	3576	2644	3035	2380	1613	2113
FBgn0003887	FBgn0284243	betaTub56D	2276.21	1.19935	0.206758	32.2256	1.37e-08	1.18e-06	1898	898	1436	3301	3124	3116
FBgn0000182	FBgn0000182	BicC	51.3937	6.85584	1.20577	32.2109	1.38e-08	1.18e-06	0	0	1	2	155	137
FBgn0260746	FBgn0260746	Ect3	574.96	-1.00914	0.176291	32.22	1.38e-08	1.18e-06	912	676	703	464	298	414
FBgn0086347	FBgn0086347	Myo31DF	437	1.16142	0.202139	32.2693	1.34e-08	1.18e-06	364	216	234	890	547	459
FBgn0050042	FBgn0050042	Cpr49Ab	24.7886	8.01197	1.45687	32.1661	1.42e-08	1.2e-06	0	0	0	67	29	59
FBgn0032144	FBgn0032144	CG17633	24.1918	8.00619	1.45994	31.8695	1.65e-08	1.37e-06	0	0	0	60	50	38
FBgn0030895	FBgn0030895	CG7135	976.453	-0.743551	0.131156	31.8812	1.64e-08	1.37e-06	1635	963	1112	945	593	720
FBgn0038020	FBgn0038020	GstD9	657.767	0.992323	0.17521	31.5078	1.99e-08	1.62e-06	477	409	398	788	915	917
FBgn0033382	FBgn0033382	Hydr1	437.742	-1.01066	0.178792	31.5165	1.98e-08	1.62e-06	695	474	578	328	233	328
FBgn0053126	FBgn0053126	NLaz	504.507	1.03796	0.18337	31.4853	2.01e-08	1.63e-06	388	267	333	912	536	658
FBgn0043575	FBgn0043575	PGRP-SC2	30.3803	4.84407	0.876067	31.4651	2.03e-08	1.63e-06	2	1	3	51	64	59
FBgn0011726	FBgn0011726	tsr	1655.42	0.906316	0.160674	31.1841	2.35e-08	1.87e-06	1557	923	1007	2309	1933	2312
FBgn0050008	FBgn0050008	CG30008	52.8797	4.31941	0.719669	31.1295	2.41e-08	1.9e-06	3	4	8	134	109	66
FBgn0052372	FBgn0268063	ltl	1854.74	-0.654682	0.117018	31.064	2.5e-08	1.95e-06	2739	1990	2059	1719	1213	1483
FBgn0033093	FBgn0033093	CG3270	646.544	-0.916189	0.164437	30.6225	3.13e-08	2.43e-06	1039	647	856	582	374	425
FBgn0000055	FBgn0000055	Adh	25376.3	-0.47955	0.0866102	30.5127	3.32e-08	2.55e-06	36407	22871	29358	25826	16092	23466
FBgn0013342	FBgn0013342	nSyb	7119.37	-0.655169	0.118747	30.1179	4.07e-08	3.11e-06	10405	7988	7537	7195	4464	5486
FBgn0016053	FBgn0016053	pgc	56.356	4.96234	0.865432	30.003	4.31e-08	3.27e-06	2	9	0	16	129	76
FBgn0030258	FBgn0030258	CG1552	3834.48	-0.586533	0.106889	29.9001	4.55e-08	3.39e-06	5085	3679	4838	3127	2719	3444
FBgn0001224	FBgn0001224	Hsp23	172.515	2.80039	0.472842	29.9032	4.54e-08	3.39e-06	34	53	32	581	256	146
FBgn0039873	FBgn0039873	Smvt	24.8363	7.8119	1.46563	29.8497	4.67e-08	3.45e-06	0	0	0	118	26	24
FBgn0261458	FBgn0261458	capt	420.269	1.13928	0.208141	29.2877	6.24e-08	4.58e-06	367	197	235	839	522	446
FBgn0262608	FBgn0262608	CG43134	23.1944	7.81457	1.47482	29.228	6.43e-08	4.69e-06	0	0	0	85	43	26
FBgn0003495	FBgn0003495	spz	472.282	1.03187	0.189268	29.213	6.48e-08	4.69e-06	428	266	253	744	567	620
FBgn0001124	FBgn0001124	Got1	2509.1	-0.640014	0.118208	29.0705	6.98e-08	5.01e-06	4334	2593	2416	2720	1571	1815
FBgn0003257	FBgn0003257	r-l	660.228	1.01299	0.187399	28.6102	8.85e-08	6.3e-06	473	401	404	855	737	1080
FBgn0037632	FBgn0037632	CCT7	312.989	1.22504	0.22638	28.5923	8.93e-08	6.31e-06	203	153	190	385	392	540
FBgn0032350	FBgn0032350	CG6287	2837.65	-0.576717	0.107724	28.4827	9.45e-08	6.63e-06	3919	2616	3611	2707	1857	2400
FBgn0038818	FBgn0038818	Nep4	1995.28	-0.786476	0.147168	28.1309	1.13e-07	7.89e-06	2977	2259	2290	2062	1192	1319
FBgn0038701	FBgn0038701	CG18493	21.8542	7.80469	1.49019	28.0465	1.18e-07	8.19e-06	0	0	0	74	40	25
FBgn0262141	FBgn0262141	CG42867	54.9133	3.20748	0.577537	28.0183	1.2e-07	8.25e-06	19	6	9	97	90	111
FBgn0034716	FBgn0034716	Oatp58Dc	1444.39	-0.752035	0.141328	27.9822	1.22e-07	8.34e-06	2151	1610	1645	1313	849	1152
FBgn0003358	FBgn0003358	Jon99Ci	22.5844	6.94972	1.44228	27.887	1.29e-07	8.7e-06	0	1	0	72	35	35
FBgn0031249	FBgn0031249	CG11911	22.1248	6.91366	1.44653	27.8418	1.32e-07	8.84e-06	0	0	1	46	36	51
FBgn0035231	FBgn0035231	Pcyt2	415.698	-1.04105	0.196155	27.6811	1.43e-07	9.54e-06	701	465	513	291	259	276
FBgn0036560	FBgn0036560	CG5895	1579.85	-0.67095	0.127166	27.6016	1.49e-07	9.87e-06	2242	1651	1868	1281	1060	1366
FBgn0032402	FBgn0032402	CG14945	614.005	-0.851327	0.161405	27.5183	1.56e-07	1.02e-05	1016	643	726	576	332	451
FBgn0033495	FBgn0265512	mlt	2687.44	-0.629079	0.119384	27.5342	1.54e-07	1.02e-05	3278	2971	3213	1920	2016	2423
FBgn0039805	FBgn0039805	Cpr100A	125.744	1.65774	0.312532	27.3289	1.72e-07	1.11e-05	89	50	47	275	146	177
FBgn0085240	FBgn0085240	CG34211	21.4598	7.75463	1.49602	27.3033	1.74e-07	1.12e-05	0	0	0	78	37	23
FBgn0030086	FBgn0030086	CCT2	1005.28	1.12045	0.211292	27.1476	1.88e-07	1.21e-05	896	451	585	1373	1295	1482
FBgn0058470	FBgn0058470	CG40470	1028.04	-0.796128	0.152143	27.0381	1.99e-07	1.27e-05	1454	1187	1215	804	626	859
FBgn0038973	FBgn0038973	Pebp1	27.0943	4.54854	0.878367	26.8509	2.2e-07	1.39e-05	2	1	4	64	35	61
FBgn0027621	FBgn0027621	Pfrx	1618.73	-0.669651	0.129515	26.5044	2.63e-07	1.65e-05	2782	1539	1729	1922	967	1072
FBgn0003067	FBgn0003067	Pepck	1006.38	0.729258	0.14111	26.4609	2.69e-07	1.68e-05	904	670	689	1638	1104	1134
FBgn0043364	FBgn0043364	cbt	653.472	-0.808111	0.156496	26.4065	2.77e-07	1.7e-05	1197	693	631	736	383	398
FBgn0033215	FBgn0033215	CG1942	26.5947	4.26919	0.829118	26.4118	2.76e-07	1.7e-05	4	2	2	59	51	44
FBgn0034329	FBgn0034329	IM1	334.117	2.02024	0.373867	26.0888	3.26e-07	1.99e-05	110	149	101	399	351	863
FBgn0039030	FBgn0039030	CG6660	26.5725	4.98699	0.982834	25.6014	4.2e-07	2.55e-05	1	1	3	65	47	46
FBgn0041579	FBgn0041579	AttC	294.112	2.73842	0.493289	25.3378	4.81e-07	2.9e-05	81	20	177	393	454	613
FBgn0034407	FBgn0034407	DptB	63.2216	3.85871	0.706748	25.2769	4.97e-07	2.96e-05	6	2	17	52	135	149
FBgn0028433	FBgn0267252	Ggamma30A	11307.9	-0.633235	0.12523	25.2789	4.96e-07	2.96e-05	17308	11859	11314	13558	6912	8136
FBgn0038143	FBgn0038143	CG9813	1097.42	-0.683382	0.135637	25.195	5.18e-07	3.07e-05	2477	969	836	1641	620	511
FBgn0031653	FBgn0031653	Jon25Biii	19.1915	7.67413	1.52467	25.0708	5.53e-07	3.25e-05	0	0	0	58	28	35
FBgn0001223	FBgn0001223	Hsp22	235.416	2.17194	0.410464	24.8151	6.31e-07	3.69e-05	60	113	78	591	341	268
FBgn0033134	FBgn0033134	Tsp42El	284.259	1.10591	0.220293	24.7825	6.42e-07	3.73e-05	232	135	179	497	335	364
FBgn0260005	FBgn0260005	wtrw	2195.02	-0.647221	0.129486	24.7485	6.53e-07	3.77e-05	3180	2544	2267	2179	1456	1633
FBgn0261615	FBgn0261615	CG42704	22.6042	6.87432	1.46427	24.688	6.74e-07	3.87e-05	0	0	1	69	51	20
FBgn0031971	FBgn0031971	Sirup	1528.14	-0.635745	0.127646	24.6159	7e-07	3.99e-05	1764	1546	2091	1019	1105	1459
FBgn0262484	FBgn0262484	CG43074	21.6315	6.83619	1.45935	24.5414	7.27e-07	4.12e-05	0	0	1	72	42	22
FBgn0039774	FBgn0039774	CDase	963.718	-0.737726	0.148366	24.4709	7.54e-07	4.25e-05	1523	1062	1038	870	593	757
FBgn0029172	FBgn0029172	Fad2	53.6342	6.8842	1.25413	24.3137	8.19e-07	4.59e-05	0	0	4	172	93	70
FBgn0037387	FBgn0037387	CG1213	953.655	-0.691133	0.139933	24.2063	8.65e-07	4.82e-05	1701	967	935	1126	586	596
FBgn0003748	FBgn0003748	Treh	3958.86	-0.633803	0.128504	24.0708	9.29e-07	5.14e-05	5557	4651	4113	3653	2640	3181
FBgn0031037	FBgn0031037	CG14207	136.558	3.64638	0.654571	23.9718	9.78e-07	5.38e-05	66	3	20	276	248	195
FBgn0003721	FBgn0003721	Tm1	2101.71	0.606836	0.123588	23.9241	1e-06	5.49e-05	1971	1498	1563	2865	2360	2322
FBgn0004513	FBgn0004513	Mdr65	673.251	-0.788282	0.160628	23.8349	1.05e-06	5.71e-05	992	692	862	630	409	481
FBgn0031277	FBgn0031277	CG13947	27.2157	7.35855	1.47267	23.7159	1.12e-06	6.04e-05	0	0	0	135	45	4
FBgn0038964	FBgn0038964	Nop56	308.74	1.21459	0.246271	23.6369	1.16e-06	6.26e-05	199	179	161	371	403	519
FBgn0003676	FBgn0003676	CCT1	433.575	1.13365	0.23119	23.355	1.35e-06	7.14e-05	296	220	271	483	629	664
FBgn0051706	FBgn0051706	CG31706	2770.35	-0.848394	0.173601	23.3522	1.35e-06	7.14e-05	3163	3304	3649	1308	2104	2557
FBgn0030196	FBgn0030196	Psf3	2854.95	-0.58043	0.119639	23.3601	1.34e-06	7.14e-05	3818	2733	3491	2839	1809	2384
FBgn0261616	FBgn0261616	CG42705	18.1007	7.55982	1.54478	23.3196	1.37e-06	7.22e-05	0	0	0	57	34	23
FBgn0017448	FBgn0017448	CG2187	18.5746	6.68632	1.48301	23.2002	1.46e-06	7.62e-05	0	0	1	45	35	33
FBgn0029990	FBgn0029990	CG2233	7106.89	-0.426515	0.0884124	23.1952	1.46e-06	7.62e-05	13099	4996	7360	9705	3815	5792
FBgn0036116	FBgn0036116	CG7888	2154.08	-0.749733	0.154933	23.0503	1.58e-06	8.17e-05	3240	2515	2289	2145	1235	1624
FBgn0034494	FBgn0034494	CG10444	790.215	-0.711786	0.148077	22.9222	1.69e-06	8.68e-05	1383	767	844	905	470	516
FBgn0017558	FBgn0017558	Pdk	3072.45	-0.530169	0.110904	22.7188	1.88e-06	9.6e-05	4711	3085	3157	3202	2043	2524
FBgn0010621	FBgn0010621	CCT5	476.203	1.11096	0.230483	22.5546	2.04e-06	0.000103995	345	228	326	696	679	584
FBgn0028480	FBgn0028480	CG17841	2427.02	-0.510556	0.107435	22.4783	2.13e-06	0.00010763	3856	2137	2685	2689	1613	1908
FBgn0038799	FBgn0038799	MFS9	1373.87	-0.674761	0.143542	21.8735	2.91e-06	0.000146698	2148	1501	1434	1307	854	1098
FBgn0032666	FBgn0032666	CG5758	4330.03	-0.758795	0.160816	21.8344	2.97e-06	0.000148926	7087	5074	4249	4293	2404	3304
FBgn0259748	FBgn0259748	CG42397	18.6754	7.39449	1.55593	21.7626	3.09e-06	0.000153792	0	0	0	70	39	11
FBgn0050118	FBgn0284257	Ttd14	2327.87	-0.484033	0.103933	21.6051	3.35e-06	0.000166074	3414	2203	2550	2396	1620	1956
FBgn0036381	FBgn0036381	CG8745	2172.02	-0.594105	0.127429	21.5617	3.43e-06	0.00016899	3253	2296	2290	2146	1391	1799
FBgn0264302	FBgn0264302	CG43780	304.969	0.989592	0.211867	21.5161	3.51e-06	0.000170394	238	197	174	464	362	408
FBgn0264303	FBgn0264303	CG43781	304.969	0.989592	0.211867	21.5161	3.51e-06	0.000170394	238	197	174	464	362	408
FBgn0034328	FBgn0034328	IM23	49.0702	3.43984	0.692657	21.5175	3.51e-06	0.000170394	6	10	5	48	59	158
FBgn0259998	FBgn0259998	CG17571	16.5244	7.44627	1.57367	21.3756	3.78e-06	0.000182414	0	0	0	48	32	23
FBgn0011555	FBgn0011555	thetaTry	16.5871	7.42591	1.57458	21.2144	4.11e-06	0.000197412	0	0	0	51	33	20
FBgn0038407	FBgn0038407	CG6126	582.652	-0.818477	0.176827	21.1641	4.22e-06	0.000201641	1156	536	613	653	358	320
FBgn0035544	FBgn0035544	CG15021	108.371	1.51177	0.326229	20.9898	4.62e-06	0.000219728	74	38	59	214	113	172
FBgn0261575	FBgn0261575	tobi	132.016	-1.77692	0.378585	20.9456	4.73e-06	0.000223731	345	80	207	151	19	50
FBgn0260632	FBgn0260632	dl	290.646	1.00753	0.218644	20.9359	4.75e-06	0.000223746	278	142	135	705	324	331
FBgn0032444	FBgn0032444	CCT4	368.028	1.03877	0.224649	20.923	4.78e-06	0.00022389	276	206	224	440	480	566
FBgn0035232	FBgn0035232	CG12099	726.128	-0.679473	0.148053	20.9157	4.8e-06	0.00022389	1080	838	748	695	504	518
FBgn0036428	FBgn0036428	Gbs-70E	2471.98	-0.811747	0.176713	20.6325	5.56e-06	0.0002583	4984	2500	2260	2949	1103	1725
FBgn0038147	FBgn0038147	CCHa2	534.933	-0.880898	0.192605	20.6056	5.64e-06	0.000260679	869	498	692	546	235	426
FBgn0010263	FBgn0010263	Rbp9	3186.49	-0.957032	0.207109	20.5934	5.68e-06	0.000261072	4860	2887	3957	3325	2019	1903
FBgn0040765	FBgn0040765	luna	563.302	1.0951	0.237399	20.5613	5.78e-06	0.000264208	422	377	351	975	611	594
FBgn0086359	FBgn0086359	Invadolysin	1593.66	-0.612153	0.134689	20.4903	5.99e-06	0.000272868	2617	1508	1717	1920	928	1147
FBgn0041150	FBgn0041150	hoe1	1372.44	-0.602384	0.133154	20.318	6.56e-06	0.000297151	2277	1503	1235	1511	930	955
FBgn0028516	FBgn0028516	ZnT35C	20.9138	4.22936	0.949658	20.1299	7.24e-06	0.000326292	1	2	3	20	46	47
FBgn0033342	FBgn0284436	CCT8	516.537	0.925846	0.205293	19.9501	7.95e-06	0.000355078	413	284	356	649	704	680
FBgn0000308	FBgn0000308	chic	5360.31	0.662302	0.147169	19.956	7.92e-06	0.000355078	4846	3867	3920	6190	5352	7575
FBgn0023537	FBgn0023537	CG17896	1863.64	-0.492966	0.110525	19.8139	8.54e-06	0.000377934	2690	1898	1946	1913	1346	1499
FBgn0052220	FBgn0052220	Csas	2684.97	-0.753392	0.167628	19.8129	8.54e-06	0.000377934	3384	3208	3207	1923	1569	2601
FBgn0038037	FBgn0038037	Cyp9f2	1509.81	-0.561592	0.126317	19.6467	9.32e-06	0.000410359	2468	1561	1444	1694	993	1111
FBgn0037577	FBgn0037577	CG7443	15.2068	7.26427	1.60213	19.3837	1.07e-05	0.000468739	0	0	0	24	39	26
FBgn0000120	FBgn0000120	Arr1	2548	-0.50009	0.113566	19.295	1.12e-05	0.000488761	5028	2299	1944	3744	1622	1406
FBgn0014141	FBgn0014141	cher	419.322	1.65954	0.359309	19.2732	1.13e-05	0.000492127	234	119	273	948	579	430
FBgn0025878	FBgn0025878	wrapper	548.79	-0.722377	0.164197	19.2043	1.17e-05	0.000507866	795	552	689	448	369	441
FBgn0259937	FBgn0259937	Nop60B	683.097	1.17614	0.26211	19.1745	1.19e-05	0.00051351	424	386	370	614	1015	1172
FBgn0032069	FBgn0032069	LManVI	15.7277	5.6059	1.36382	19.1414	1.21e-05	0.000519606	1	1	0	43	25	28
FBgn0027570	FBgn0027570	Nep2	422.565	-0.785404	0.178787	19.1347	1.22e-05	0.000519606	651	444	495	364	261	333
FBgn0010425	FBgn0010425	epsilonTry	15.1802	7.21281	1.604	19.0639	1.26e-05	0.000536843	0	0	0	22	43	23
FBgn0038321	FBgn0038321	CG6218	1641.37	-0.58139	0.133213	18.9049	1.37e-05	0.000580878	2372	1657	1851	1670	998	1405
FBgn0010041	FBgn0010041	GstD5	22.0723	3.76647	0.850385	18.8599	1.41e-05	0.000592107	3	2	4	44	42	38
FBgn0030098	FBgn0030098	CG12057	16.1155	6.38697	1.51945	18.8246	1.43e-05	0.000600478	0	1	0	34	20	46
FBgn0027108	FBgn0027108	Inx2	1643.88	-0.59229	0.136203	18.7577	1.48e-05	0.000619186	2713	1648	1629	1999	986	1175
FBgn0030048	FBgn0030048	CG12112	116.852	1.48461	0.337771	18.7428	1.5e-05	0.000621128	79	56	48	174	181	165
FBgn0014865	FBgn0014865	Mtk	807.642	2.69935	0.570401	18.735	1.5e-05	0.000621128	120	86	372	390	1254	2359
FBgn0034741	FBgn0034741	CG4269	92.6292	2.47365	0.561677	18.6891	1.54e-05	0.000633486	0	39	51	14	192	210
FBgn0035090	FBgn0035090	CG2736	569.971	-0.70764	0.163489	18.5956	1.62e-05	0.000662469	811	514	782	527	301	508
FBgn0017549	FBgn0265605	Ric	1818.55	-0.529994	0.122876	18.4962	1.7e-05	0.000694904	2756	1900	1819	1858	1253	1469
FBgn0262716	FBgn0262716	Arp3	476.74	0.787718	0.182421	18.4517	1.74e-05	0.000708279	426	299	318	637	561	632
FBgn0019936	FBgn0019936	RpS20	12442.1	0.614912	0.142265	18.4268	1.77e-05	0.000714511	10174	6769	12467	15428	13023	16601
FBgn0040602	FBgn0040602	CG14545	19.7462	6.95218	1.5823	18.3575	1.83e-05	0.000737851	0	0	0	4	61	43
FBgn0039755	FBgn0039755	CG15531	15.8989	5.15135	1.24386	18.2665	1.92e-05	0.000770672	2	1	0	48	30	19
FBgn0037788	FBgn0037788	CG3940	1285.14	-0.644382	0.150616	18.1185	2.08e-05	0.000829439	1853	1374	1441	1216	766	1112
FBgn0037762	FBgn0037762	eloF	14.2283	6.31009	1.51576	18.0899	2.11e-05	0.000838424	1	0	0	41	26	21
FBgn0000014	FBgn0000014	abd-A	15.6797	5.52694	1.37018	18.0431	2.16e-05	0.000855703	1	0	1	53	29	18
FBgn0011824	FBgn0011824	CG4038	193.699	1.06514	0.249171	18.0351	2.17e-05	0.000855749	96	125	137	203	253	317
FBgn0053542	FBgn0053542	upd3	29.8594	3.75197	0.837909	17.9212	2.3e-05	0.000904728	4	1	9	50	52	62
FBgn0038252	FBgn0038252	BigH1	44.4337	4.9483	1.05718	17.8362	2.41e-05	0.000942158	2	2	1	7	101	133
FBgn0039593	FBgn0039593	Sid	42.3668	2.26512	0.526697	17.8124	2.44e-05	0.000950063	16	16	11	79	79	54
FBgn0040959	FBgn0040959	Peritrophin-15a	13.9778	7.1576	1.634	17.7974	2.46e-05	0.000953694	0	0	0	27	36	20
FBgn0039311	FBgn0039311	CG10513	567.828	-0.791212	0.186718	17.7119	2.57e-05	0.000990141	993	627	570	477	379	411
FBgn0010198	FBgn0010198	RpS15Aa	11422.8	0.416946	0.0988657	17.7105	2.57e-05	0.000990141	11949	7348	10052	15514	10912	13661
FBgn0023197	FBgn0023197	Jon74E	36.7144	2.67287	0.616491	17.6023	2.72e-05	0.00104384	11	10	8	108	44	53
FBgn0034511	FBgn0034511	GNBP-like3	127.858	1.42012	0.33405	17.5253	2.84e-05	0.00108257	55	53	86	153	111	300
FBgn0262738	FBgn0262738	norpA	4924.37	-0.501969	0.119626	17.4851	2.9e-05	0.0011013	8785	4540	4390	6946	2910	3304
FBgn0051004	FBgn0051004	mesh	15.0628	7.05334	1.62313	17.4701	2.92e-05	0.00110559	0	0	0	67	24	9
FBgn0040734	FBgn0040734	CG15065	466.063	1.2248	0.285775	17.4516	2.95e-05	0.00111194	304	268	231	654	435	914
FBgn0052138	FBgn0267795	Frl	873.659	0.630861	0.150596	17.4142	3.01e-05	0.00112955	848	547	676	1369	912	978
FBgn0015019	FBgn0015019	CCT3	639.588	0.894578	0.212084	17.3894	3.05e-05	0.00113983	483	348	475	704	888	888
FBgn0262717	FBgn0262717	Skeletor	97.9256	1.47877	0.350244	17.3504	3.11e-05	0.00115888	74	46	46	228	95	116
FBgn0035575	FBgn0035575	CG7509	289.121	-0.934609	0.223077	17.3139	3.17e-05	0.00117671	545	316	300	295	145	186
FBgn0040382	FBgn0040382	CG5273	5875.58	-0.70575	0.168005	17.2923	3.2e-05	0.00118325	10218	6833	5150	6585	3238	4200
FBgn0028494	FBgn0028494	CG6424	2412.18	-0.67042	0.160028	17.2886	3.21e-05	0.00118325	4365	2390	2051	3357	1453	1288
FBgn0035695	FBgn0035695	CG10226	428.278	-0.769478	0.185186	17.108	3.53e-05	0.00129621	801	421	440	464	277	250
FBgn0043791	FBgn0043791	phu	424.863	-0.941441	0.225474	17.0707	3.6e-05	0.00131682	584	463	591	350	186	370
FBgn0004907	FBgn0004907	14-3-3zeta	12170.7	0.422298	0.102114	17.0236	3.69e-05	0.00134468	15130	9336	9341	16983	10515	12859
FBgn0012034	FBgn0012034	AcCoAS	1734.15	-0.623547	0.150381	17.0068	3.72e-05	0.0013514	3356	1379	1678	2611	900	1043
FBgn0010238	FBgn0010238	Lac	1118.11	0.580202	0.140257	16.9967	3.74e-05	0.00135347	1207	755	757	1632	1140	1342
FBgn0040582	FBgn0040582	CG5791	318.845	1.31373	0.31051	16.9419	3.85e-05	0.00138775	153	164	193	451	251	699
FBgn0034135	FBgn0034135	Syn2	391.436	-0.76233	0.184974	16.852	4.04e-05	0.00144962	692	389	424	415	241	251
FBgn0033733	FBgn0033733	CG8834	16.7616	5.18155	1.2721	16.7456	4.27e-05	0.00152739	1	0	2	55	23	26
FBgn0000370	FBgn0000370	crc	12650.4	-0.452424	0.110431	16.685	4.41e-05	0.00156811	22654	11473	10930	18004	7642	8718
FBgn0016684	FBgn0016684	NaPi-T	40.5561	2.5056	0.59488	16.6814	4.42e-05	0.00156811	20	7	10	115	59	46
FBgn0004055	FBgn0004055	uzip	1236.65	-0.546952	0.134522	16.4359	5.03e-05	0.00177819	1946	1272	1219	1454	862	832
FBgn0038279	FBgn0038279	Sdr	178.989	-1.40471	0.340991	16.2035	5.69e-05	0.00200278	298	220	244	71	106	122
FBgn0035481	FBgn0035481	CG12605	2438.93	-0.53894	0.133509	16.1638	5.81e-05	0.00203009	3533	2575	2536	2481	1567	2091
FBgn0034128	FBgn0034128	CG4409	2120.14	-0.503751	0.124918	16.1652	5.81e-05	0.00203009	2541	2185	2537	1643	1520	2137
FBgn0033196	FBgn0033196	CG1358	965.251	-0.585123	0.145303	16.1087	5.98e-05	0.00208233	1724	962	877	1181	587	669
FBgn0038354	FBgn0038354	CG5404	393.832	-0.931822	0.229825	16.1002	6.01e-05	0.00208396	668	473	412	430	196	238
FBgn0040007	FBgn0040007	RpL38	6334.97	0.382012	0.0951126	16.0823	6.06e-05	0.00209615	6481	4344	5570	8163	5639	8148
FBgn0035246	FBgn0035246	CG13928	1653.49	-0.609779	0.151526	16.0202	6.27e-05	0.00215813	2340	1772	1838	1839	1109	1134
FBgn0039777	FBgn0039777	Jon99Fii	13.3584	6.95691	1.66202	15.9513	6.5e-05	0.00223	0	0	0	62	14	14
FBgn0041629	FBgn0041629	Hexo2	1122.47	-0.82313	0.204218	15.8497	6.86e-05	0.00234455	1927	1314	1094	1166	550	839
FBgn0034909	FBgn0034909	CG4797	567.206	-0.631027	0.158127	15.8386	6.9e-05	0.00234984	980	543	585	640	349	405
FBgn0028534	FBgn0028534	CG7916	14.5847	4.99921	1.28153	15.8089	7.01e-05	0.00237837	2	0	1	36	26	25
FBgn0044047	FBgn0044047	Ilp6	694.005	-0.600212	0.150893	15.732	7.3e-05	0.00246823	964	729	670	746	450	615
FBgn0036766	FBgn0036766	CG5506	14.8677	6.89579	1.65959	15.61	7.78e-05	0.00262338	0	0	0	55	35	5
FBgn0051663	FBgn0051663	CG31663	955.669	-0.730402	0.184024	15.4965	8.27e-05	0.0027758	1220	1160	1094	666	610	902
FBgn0016123	FBgn0016123	Alp4	1176.69	-0.609882	0.154453	15.4429	8.5e-05	0.00284552	1761	1290	1209	1230	730	931
FBgn0028940	FBgn0028940	Cyp28a5	797.51	-0.688385	0.174253	15.4175	8.62e-05	0.00287386	1321	912	752	750	515	607
FBgn0001145	FBgn0001145	Gs2	23442.1	-0.6076	0.153549	15.4073	8.67e-05	0.00287934	36992	26538	21883	24900	13942	18899
FBgn0005586	FBgn0005586	Rab3	968.501	-0.60957	0.154776	15.3833	8.78e-05	0.00289873	1962	923	772	1371	532	581
FBgn0026619	FBgn0026619	Taz	704.389	-0.606942	0.154269	15.3814	8.78e-05	0.00289873	849	760	868	622	494	591
FBgn0039928	FBgn0039928	Cals	1453.64	-0.50028	0.127385	15.348	8.94e-05	0.00293004	2758	1364	1188	1984	901	950
FBgn0029950	FBgn0029950	CG9657	685.249	-0.728482	0.184653	15.3532	8.92e-05	0.00293004	1015	823	708	572	438	561
FBgn0030796	FBgn0030796	CG4829	1079.35	-0.676708	0.171927	15.2825	9.26e-05	0.00302295	1548	1196	1193	923	645	983
FBgn0041184	FBgn0041184	Socs36E	421.921	0.81933	0.208489	15.2205	9.57e-05	0.00310244	312	254	339	659	454	533
FBgn0003861	FBgn0003861	trp	3557.48	-0.521611	0.133096	15.2269	9.53e-05	0.00310244	4262	3632	4467	3356	2685	2803
FBgn0001233	FBgn0001233	Hsp83	3183.39	0.521198	0.133235	15.1753	9.8e-05	0.00316676	3788	2022	2204	5075	3539	3006
FBgn0004240	FBgn0004240	DptA	296.904	4.53909	0.970309	15.1625	9.86e-05	0.00317734	21	5	58	259	690	661
FBgn0020513	FBgn0020513	ade5	2234.94	-0.705855	0.179596	15.143	9.97e-05	0.00319562	3915	2501	1964	2944	1180	1381
FBgn0030955	FBgn0030955	CG6891	65.6684	2.00071	0.496384	15.1389	9.99e-05	0.00319562	26	21	28	156	102	78
FBgn0010350	FBgn0010350	CdsA	2106.59	-0.593437	0.15195	15.0895	0.000102533	0.00326933	4114	1929	1757	3276	1224	1089
FBgn0013763	FBgn0013763	Idgf6	2937.51	-0.439937	0.113449	14.971	0.000109176	0.00346946	4427	2481	3321	3550	1778	2498
FBgn0010383	FBgn0010383	Cyp18a1	196.468	-1.09774	0.280906	14.9235	0.000111962	0.00354609	321	191	293	176	101	111
FBgn0030183	FBgn0030183	CG15309	982.755	-0.557955	0.144052	14.9099	0.000112767	0.00355968	1360	1043	1119	1001	620	807
FBgn0043471	FBgn0043471	kappaTry	11.6308	6.94437	1.70926	14.9008	0.000113313	0.00356504	0	0	0	23	21	26
FBgn0015777	FBgn0015777	nrv2	5830.29	-0.505384	0.130609	14.8424	0.000116877	0.00366498	9913	5673	5328	7397	3440	4450
FBgn0039915	FBgn0039915	Gat	2560.17	-0.516661	0.133836	14.786	0.000120429	0.00376391	3885	2649	2540	2746	1640	2150
FBgn0046687	FBgn0046687	Tre1	67.3673	1.65295	0.423563	14.7554	0.000122396	0.00381281	34	27	35	124	92	98
FBgn0038494	FBgn0038494	beat-IIb	104.399	-1.45946	0.373663	14.7414	0.00012331	0.00382868	198	134	128	93	37	50
FBgn0028490	FBgn0028490	CG31705	2438.53	-0.997247	0.253514	14.69	0.000126717	0.00390883	5283	2391	2134	3398	1635	648
FBgn0031629	FBgn0031629	Clect27	245.763	0.894464	0.232037	14.6911	0.000126644	0.00390883	255	112	162	498	232	282
FBgn0024986	FBgn0024986	CG3719	391.559	0.704987	0.184065	14.5707	0.000134996	0.00415069	316	251	309	482	443	538
FBgn0259918	FBgn0259918	inaF-B	7892.27	-0.584273	0.152207	14.5236	0.000138415	0.00423004	11042	8245	8848	9155	4573	6167
FBgn0000826	FBgn0000826	png	17.191	5.67709	1.45847	14.5228	0.00013847	0.00423004	0	1	0	2	48	43
FBgn0034331	FBgn0034331	CG15067	923.086	0.60016	0.157055	14.4843	0.000141336	0.0043037	534	526	1029	894	691	1705
FBgn0040609	FBgn0040609	CG3348	60.0793	1.75815	0.453872	14.4667	0.000142659	0.00431333	29	22	29	86	102	89
FBgn0000406	FBgn0000406	Cyt-b5-r	2711.94	-0.610968	0.159535	14.462	0.000143019	0.00431333	4252	2445	3130	3273	1290	2328
FBgn0003023	FBgn0003023	otu	44.6854	5.91894	1.27014	14.473	0.000142186	0.00431333	1	1	0	1	122	120
FBgn0015035	FBgn0015035	Cyp4e3	84.3404	2.68618	0.641421	14.4505	0.000143889	0.0043258	49	10	14	127	221	81
FBgn0031406	FBgn0031406	Send1	11.424	6.90119	1.71968	14.4327	0.00014526	0.00435319	0	0	0	39	18	16
FBgn0043470	FBgn0043470	lambdaTry	11.5892	6.87738	1.71633	14.4169	0.000146483	0.0043565	0	0	0	34	26	12
FBgn0002774	FBgn0002774	mle	704.316	0.841345	0.218839	14.4251	0.000145845	0.0043565	620	489	393	931	760	1052
FBgn0010401	FBgn0010401	Os-C	13.0916	6.73508	1.68408	14.4135	0.00014675	0.0043565	0	0	0	71	11	10
FBgn0011761	FBgn0011761	dhd	605.568	7.46191	1.34578	14.3872	0.000148807	0.00439003	1	3	4	4	1579	1718
FBgn0037138	FBgn0037138	P5CDh1	1398.94	-0.495488	0.130288	14.3893	0.000148642	0.00439003	2404	1404	1214	1710	936	995
FBgn0037758	FBgn0037758	CG9467	882.869	-0.523767	0.138049	14.3328	0.00015317	0.00450471	1244	900	969	902	637	686
FBgn0051974	FBgn0051974	CG31974	502.462	-0.663099	0.174846	14.2772	0.000157764	0.00462545	741	562	536	483	328	386
FBgn0020660	FBgn0020660	eIF4B	2641.82	-0.4146	0.109602	14.2585	0.000159336	0.00465715	4241	2499	2479	3173	1796	2090
FBgn0032373	FBgn0032373	Vha100-5	12.1048	5.22194	1.43514	14.2187	0.000162746	0.00474217	1	0	1	32	22	19
FBgn0033876	FBgn0033876	Syngr	700.398	-0.707337	0.186523	14.1929	0.00016499	0.00479282	1381	694	611	941	347	442
FBgn0036145	FBgn0036145	CG7607	1811.98	-0.715613	0.188095	14.1666	0.000167317	0.00484555	2880	2045	1825	1411	1149	1621
FBgn0037818	FBgn0037818	CG6465	319.284	-0.84405	0.223057	14.1232	0.000171216	0.00494333	468	372	377	278	174	252
FBgn0028950	FBgn0028950	CG15255	11.6234	6.80831	1.71877	14.0332	0.000179614	0.00517004	0	0	0	47	19	10
FBgn0001258	FBgn0001258	ImpL3	123.394	1.31438	0.346636	13.925	0.000190249	0.00545888	96	56	68	177	174	163
FBgn0003093	FBgn0003093	Pkc98E	2785.85	-0.431583	0.115423	13.9196	0.000190801	0.00545888	4190	2629	2844	3363	1844	2221
FBgn0011774	FBgn0011774	Irbp	10.8038	-6.87248	1.74293	13.9024	0.000192551	0.00546612	21	21	21	0	0	0
FBgn0260745	FBgn0260745	mfas	1609.83	-0.517373	0.138275	13.9001	0.000192786	0.00546612	2651	1567	1553	1611	1166	1291
FBgn0022959	FBgn0022959	yps	9965.13	-0.434924	0.11625	13.9112	0.000191654	0.00546612	13828	9831	10573	11136	6481	8711
FBgn0027654	FBgn0027654	jdp	2057.93	-0.438561	0.11749	13.8782	0.000195053	0.00551388	3178	1784	2220	2500	1263	1726
FBgn0001263	FBgn0001263	inaD	708.193	-0.546046	0.14651	13.8307	0.000200044	0.00563815	1079	757	695	753	538	486
FBgn0004687	FBgn0004687	Mlc-c	926.489	0.504839	0.135653	13.794	0.000203986	0.00573219	991	651	665	1443	906	1026
FBgn0063496	FBgn0063496	GstE4	17.4698	5.2065	1.32415	13.7679	0.000206839	0.00579517	1	1	0	107	9	7
FBgn0039872	FBgn0039872	salt	18.7369	6.40243	1.56014	13.7467	0.000209188	0.00584369	0	0	0	126	6	5
FBgn0027611	FBgn0027611	LManII	490.455	-0.639839	0.17241	13.6893	0.000215679	0.0060073	898	460	481	609	282	329
FBgn0005634	FBgn0265434	zip	748.752	0.578128	0.156144	13.6193	0.000223868	0.0062171	825	539	456	1362	774	686
FBgn0038149	FBgn0038149	GILT1	785.372	0.574414	0.155256	13.5972	0.000226525	0.0062725	814	551	537	1264	744	912
FBgn0051195	FBgn0051195	CG31195	379.431	0.748114	0.202175	13.5517	0.000232075	0.00640296	383	210	267	707	381	407
FBgn0010741	FBgn0010741	Pfdn2	559.639	0.636095	0.172161	13.5476	0.000232589	0.00640296	453	410	418	617	632	791
FBgn0004650	FBgn0004650	fs(1)N	27.8961	5.49126	1.29772	13.5305	0.000234715	0.00644275	1	1	0	2	73	76
FBgn0039970	FBgn0039970	CG17508	1715.79	-0.442149	0.120046	13.5125	0.000236985	0.00648626	2637	1664	1684	1879	1197	1424
FBgn0002869	FBgn0002869	MtnB	30.9317	4.03619	1.00512	13.4918	0.000239606	0.00653909	5	1	2	48	111	12
FBgn0261341	FBgn0261341	verm	108.816	1.28585	0.345939	13.4863	0.000240309	0.00653943	99	42	54	267	120	109
FBgn0035287	FBgn0035287	CG13937	409.322	-0.673883	0.183088	13.4597	0.000243741	0.00661383	730	386	433	473	254	263
FBgn0036146	FBgn0036146	CG14141	558.738	-0.779885	0.210859	13.4349	0.000246984	0.00667199	734	620	698	371	320	569
FBgn0031816	FBgn0031816	Rchy1	491.49	-0.701407	0.190386	13.4326	0.000247293	0.00667199	733	549	537	507	292	365
FBgn0003328	FBgn0003328	scb	286.679	0.94387	0.255209	13.3822	0.000254026	0.00683415	279	146	169	606	338	255
FBgn0012042	FBgn0012042	AttA	14.1651	4.53777	1.24795	13.3693	0.000255779	0.00684246	0	1	3	18	20	41
FBgn0032479	FBgn0032479	CG16974	1380.89	-0.522231	0.142315	13.3714	0.000255492	0.00684246	1936	1520	1393	1393	949	1146
FBgn0000565	FBgn0000565	Eip71CD	541.041	-0.790908	0.214369	13.3595	0.000257115	0.00685882	705	692	610	421	313	473
FBgn0032074	FBgn0032074	Tsp29Fa	18.3212	3.33644	0.903302	13.3435	0.000259313	0.00689803	7	3	1	62	32	13
FBgn0035933	FBgn0035933	CG13309	16.6419	6.40359	1.59749	13.3297	0.000261232	0.0069296	0	0	0	109	5	7
FBgn0086676	FBgn0086676	spin	1162.23	-0.504914	0.138133	13.2911	0.000266663	0.0070539	1843	1090	1189	1425	731	883
FBgn0000927	FBgn0000927	fs(1)Ya	18.4203	5.56364	1.45448	13.2625	0.000270761	0.00714237	0	0	1	1	46	53
FBgn0033250	FBgn0033250	CG14762	1667.73	-0.552666	0.151081	13.2528	0.000272166	0.00715947	2480	1822	1643	1997	1087	1168
FBgn0036422	FBgn0036422	CG3868	11.6711	5.13394	1.43556	13.1976	0.000280302	0.00735307	1	0	1	44	16	14
FBgn0032224	FBgn0032224	Sps2	750.147	-0.564144	0.155082	13.1514	0.000287305	0.00751596	1118	790	778	737	501	623
FBgn0029814	FBgn0029814	CG15765	1089.17	-0.530658	0.14604	13.1185	0.000292392	0.00762796	1718	1068	1109	1279	663	857
FBgn0002937	FBgn0002937	ninaB	437.043	-0.80207	0.219716	13.1032	0.000294785	0.00764826	729	482	462	481	217	314
FBgn0037917	FBgn0037917	wkd	1339.2	-0.509862	0.14038	13.1067	0.000294238	0.00764826	2018	1381	1339	1403	884	1127
FBgn0030776	FBgn0030776	CG4653	14.8887	3.81134	1.05154	13.033	0.000306046	0.00791872	5	1	1	55	15	21
FBgn0032946	FBgn0032946	nrv3	17074.9	-0.515213	0.141976	13.0149	0.000309028	0.00797409	23103	18249	18160	17153	10252	15378
FBgn0262735	FBgn0285926	Imp	1411.42	0.49739	0.137499	13.0063	0.000310445	0.00798889	1559	875	1158	2304	1361	1430
FBgn0038641	FBgn0038641	CG7708	819.044	-0.564454	0.156142	12.9818	0.000314526	0.00807198	1560	796	674	1135	484	507
FBgn0039151	FBgn0039151	CG13607	240.951	-0.858437	0.237342	12.9377	0.000322038	0.00819813	436	224	286	261	109	176
FBgn0030775	FBgn0030775	CG9673	10.1366	6.76547	1.77298	12.9452	0.000320746	0.00819813	0	0	0	24	18	20
FBgn0029723	FBgn0029723	Proc-R	326.278	-0.748112	0.207031	12.9384	0.000321916	0.00819813	573	371	300	336	207	215
FBgn0035154	FBgn0035154	CG3344	12.6447	5.26923	1.43504	12.9302	0.000323323	0.00820875	3	0	0	45	20	14
FBgn0037536	FBgn0037536	CG2698	103.874	-1.48096	0.40351	12.9096	0.000326907	0.00823353	267	32	188	88	19	58
FBgn0031940	FBgn0031940	CG7214	26.0622	4.02691	1.02006	12.912	0.000326475	0.00823353	7	0	4	44	53	48
FBgn0031081	FBgn0031081	Nep3	487.613	-0.683011	0.189131	12.9149	0.000325971	0.00823353	914	533	409	574	291	312
FBgn0010039	FBgn0010039	GstD3	453.593	0.667631	0.185206	12.89	0.000330335	0.00829779	399	338	303	619	495	578
FBgn0087002	FBgn0087002	apolpp	8578.76	-0.592465	0.163849	12.8523	0.000337071	0.00837813	15652	9055	6976	11630	4605	5809
FBgn0038211	FBgn0038211	CG9649	430.151	-0.646028	0.179584	12.8606	0.000335575	0.00837813	634	387	556	412	268	349
FBgn0260049	FBgn0260049	flr	260.824	0.823003	0.228308	12.8546	0.000336644	0.00837813	216	184	155	329	354	320
FBgn0022985	FBgn0022985	qkr58E-2	80.2463	-1.77032	0.475863	12.8557	0.00033646	0.00837813	233	109	59	46	27	34
FBgn0003250	FBgn0003250	Rh4	4515.47	-0.513389	0.142501	12.8457	0.000338259	0.00838564	6391	4261	5245	5147	3244	3176
FBgn0034292	FBgn0034292	CG5767	10.2233	6.70912	1.76996	12.8307	0.000340986	0.00843116	0	0	0	16	24	20
FBgn0011705	FBgn0011705	rost	440.764	-0.66454	0.185233	12.7803	0.000350287	0.00863858	857	421	382	606	247	257
FBgn0032859	FBgn0032859	Arpc2	506.759	0.662411	0.184627	12.7562	0.000354825	0.00870516	517	346	321	691	598	598
FBgn0036821	FBgn0036821	CG3961	1229.46	-0.496581	0.13864	12.7584	0.000354415	0.00870516	2036	1196	1168	1492	766	943
FBgn0037447	FBgn0037447	Neurochondrin	146.688	1.2407	0.341528	12.7309	0.000359657	0.00877823	78	74	102	205	236	174
FBgn0262468	FBgn0267975	vib	446.23	0.724621	0.201909	12.7318	0.000359483	0.00877823	231	373	349	435	521	654
FBgn0034138	FBgn0034138	RpS15	13730.3	0.40051	0.112016	12.7161	0.000362518	0.00882532	12118	8685	14205	15164	13472	18202
FBgn0032726	FBgn0032726	CG10621	152.663	-1.17005	0.324049	12.6909	0.000367446	0.00892235	277	166	192	148	54	102
FBgn0053993	FBgn0053993	CG33993	539.642	-0.607047	0.169919	12.6821	0.00036917	0.00894128	619	582	669	440	343	542
FBgn0002968	FBgn0264975	Nrg	2302.1	0.39866	0.112027	12.6221	0.000381214	0.00920943	2450	1655	1868	3409	2191	2478
FBgn0036589	FBgn0036589	CG13067	123.034	1.09974	0.307507	12.604	0.000384924	0.0092754	99	63	73	197	133	185
FBgn0013675	FBgn0013675	mt:CoII	24322.3	0.428265	0.120318	12.5814	0.000389615	0.0093491	25082	14434	23083	31659	23539	29550
FBgn0011704	FBgn0011704	RnrS	83.2359	2.45418	0.628443	12.5797	0.000389957	0.0093491	23	15	23	38	179	192
FBgn0051116	FBgn0051116	ClC-a	552.595	-0.684788	0.193004	12.4425	0.000419664	0.0100147	902	584	560	689	354	320
FBgn0024315	FBgn0024315	Picot	897.023	-0.545081	0.154014	12.4418	0.000419835	0.0100147	1353	931	916	1048	632	602
FBgn0039300	FBgn0039300	RpS27	9113.42	0.550947	0.155118	12.4337	0.000421646	0.0100326	7772	4975	9331	10347	9761	12169
FBgn0250868	FBgn0250868	CG42239	103.054	1.16737	0.328753	12.4256	0.000423497	0.0100514	73	51	65	158	122	154
FBgn0083972	FBgn0083972	CG34136	421.626	-0.715961	0.20234	12.3809	0.000433742	0.0102688	749	443	411	439	238	318
FBgn0002571	FBgn0002571	Mal-A3	10.2635	5.83677	1.65683	12.3652	0.000437402	0.010304	0	1	0	26	19	17
FBgn0011701	FBgn0011701	repo	738.947	-0.529004	0.150076	12.3679	0.000436771	0.010304	1307	708	667	950	513	454
FBgn0038135	FBgn0038135	CG8773	9.69529	6.69971	1.79523	12.3276	0.000446314	0.0104878	0	0	0	25	15	20
FBgn0028482	FBgn0028482	bdl	3696.36	-0.478309	0.135862	12.2914	0.00045505	0.0106666	3916	4486	4059	2822	2802	3604
FBgn0011693	FBgn0011693	Pdh	3785.02	-0.346217	0.0986796	12.2811	0.000457574	0.0106993	5231	3703	3775	4245	2931	3091
FBgn0013269	FBgn0013269	FK506-bp1	232.623	1.35836	0.373879	12.2606	0.000462623	0.0107907	134	108	112	178	441	370
FBgn0025558	FBgn0025558	CG4101	271.029	0.775617	0.220819	12.2258	0.000471332	0.0109669	191	163	223	291	288	448
FBgn0003520	FBgn0003520	stau	2042.08	-0.45716	0.130409	12.2182	0.000473256	0.0109846	2450	2090	2438	2011	1451	1777
FBgn0050285	FBgn0050285	CG30285	503.641	-0.722277	0.2059	12.1283	0.000496621	0.0114988	736	534	586	372	312	477
FBgn0001941	FBgn0001941	ifc	546.246	0.573179	0.16499	12.0061	0.000530276	0.0122481	544	376	396	813	540	661
FBgn0029896	FBgn0029896	CG3168	1818.49	0.465665	0.134079	11.9901	0.00053484	0.0123234	2103	1245	1323	2690	1987	1777
FBgn0038589	FBgn0038589	CG18598	265.134	-0.813582	0.233591	11.9845	0.000536442	0.0123304	366	319	311	206	159	220
FBgn0036321	FBgn0036321	CG14120	9.53911	6.65044	1.80578	11.9535	0.000545447	0.012507	0	0	0	32	13	16
FBgn0022981	FBgn0022981	rpk	25.8968	6.24702	1.53833	11.9194	0.000555516	0.0127071	1	0	0	2	70	69
FBgn0053127	FBgn0053127	CG33127	9.43504	6.63819	1.80954	11.9124	0.000557627	0.0127246	0	0	0	21	21	15
FBgn0013467	FBgn0013467	igl	1295.62	-0.539471	0.155978	11.8563	0.000574662	0.0130818	2269	1220	1201	1767	712	929
FBgn0039475	FBgn0039475	CG6277	9.54413	6.62422	1.80691	11.8511	0.000576275	0.0130871	0	0	0	30	19	11
FBgn0052694	FBgn0052694	CG32694	197.344	1.15632	0.330703	11.7304	0.000614863	0.01393	137	107	123	410	188	235
FBgn0037007	FBgn0037007	CG5059	1112.14	-0.546397	0.15903	11.7012	0.000624604	0.0141169	1887	1219	943	1357	706	758
FBgn0027608	FBgn0027608	CG2082	2364.22	-0.569079	0.165382	11.6766	0.000632912	0.0142368	3630	2530	2340	2863	1353	1801
FBgn0011556	FBgn0011556	zetaTry	9.48566	6.55574	1.80889	11.6794	0.00063195	0.0142368	0	0	0	12	22	21
FBgn0035918	FBgn0035918	Cdc6	35.3849	3.54099	0.92731	11.658	0.000639269	0.0143457	5	1	8	15	77	93
FBgn0023170	FBgn0023170	RpL39	7008.72	0.37865	0.110673	11.6535	0.000640802	0.0143461	6272	4953	6545	7252	6656	10004
FBgn0038845	FBgn0038845	CG10827	9.92812	5.76045	1.67578	11.6379	0.000646226	0.0144334	0	0	1	31	12	19
FBgn0034076	FBgn0034076	Jhedup	14.1087	5.71986	1.53414	11.6284	0.000649516	0.0144727	0	1	0	80	9	9
FBgn0051363	FBgn0051363	Jupiter	750.429	0.538068	0.157887	11.5433	0.000679956	0.0151155	747	500	587	958	828	903
FBgn0029935	FBgn0029935	CG4615	380.494	-0.717785	0.210309	11.5222	0.000687706	0.0152519	644	406	383	453	213	250
FBgn0012036	FBgn0012036	Aldh	2685.23	-0.409652	0.120633	11.4789	0.000703924	0.0155723	3878	2384	2979	3018	1989	2115
FBgn0259481	FBgn0259481	Mob2	4425.91	-0.390093	0.114896	11.4749	0.000705439	0.0155723	5478	4403	4954	4857	3219	3715
FBgn0038198	FBgn0038198	Npc2b	566.903	0.604652	0.177837	11.4683	0.000707933	0.015591	475	363	477	628	640	786
FBgn0004926	FBgn0004926	eIF2beta	543.055	0.673654	0.197968	11.4352	0.000720656	0.0158344	481	341	417	684	705	624
FBgn0040532	FBgn0040532	CG8369	10003.3	-0.510295	0.150078	11.4145	0.000728732	0.0159747	11210	9682	12802	6099	7439	11443
FBgn0034405	FBgn0034405	Jheh2	741.219	-0.619773	0.182447	11.4099	0.000730518	0.0159769	1212	725	778	835	389	623
FBgn0262870	FBgn0262870	axo	585.992	-0.578695	0.171012	11.3764	0.00074385	0.0162059	1006	591	549	722	356	408
FBgn0261596	FBgn0261596	RpS24	6252.27	0.460746	0.136005	11.375	0.000744411	0.0162059	5826	3963	5950	8988	6033	7137
FBgn0040636	FBgn0040636	CG13255	191.423	-0.854297	0.252283	11.3535	0.000753077	0.0163195	289	187	259	173	111	137
FBgn0004516	FBgn0004516	Gad1	994.524	-0.554313	0.163835	11.355	0.000752441	0.0163195	2052	836	799	1597	594	492
FBgn0036996	FBgn0036996	mag	8.9306	6.57988	1.83769	11.297	0.000776327	0.016785	0	0	0	22	14	19
FBgn0013750	FBgn0013750	Arf51F	1764.44	-0.5543	0.1641	11.2697	0.000787845	0.0169952	2825	1956	1573	1836	1144	1416
FBgn0035603	FBgn0035603	Pfdn4	175.332	0.897192	0.266448	11.2072	0.000814805	0.0175368	114	108	130	190	200	293
FBgn0005626	FBgn0005626	ple	367.579	0.635578	0.189606	11.1729	0.000830015	0.0178237	425	207	252	693	314	411
FBgn0062978	FBgn0062978	CG31808	2615.79	-0.474289	0.141376	11.1628	0.00083454	0.0178803	4363	2594	2326	3411	1588	1955
FBgn0035283	FBgn0035283	CG12024	325.183	-0.706219	0.21054	11.1581	0.000836642	0.0178849	600	325	311	406	180	206
FBgn0033153	FBgn0033153	Gadd45	200.921	0.875288	0.261872	11.0212	0.000900772	0.0192124	147	122	151	320	221	255
FBgn0052984	FBgn0052984	CG32984	9.13667	5.66415	1.69032	10.9779	0.000922071	0.0196225	1	0	0	18	19	17
FBgn0026380	FBgn0026380	Prosbeta3	297.501	0.804349	0.240938	10.972	0.000924992	0.0196405	207	175	244	305	405	413
FBgn0263352	FBgn0263352	Unr	1586.04	-0.712937	0.212469	10.9644	0.000928797	0.0196772	3187	1380	1430	2586	597	984
FBgn0053494	FBgn0053494	CG33494	325.003	0.701306	0.21156	10.892	0.000965804	0.0204155	292	198	250	471	378	378
FBgn0001961	FBgn0001961	Arpc1	667.043	0.489351	0.148194	10.8674	0.000978738	0.0206429	562	471	593	767	689	892
FBgn0023083	FBgn0023083	fray	251.684	-0.804632	0.243234	10.7974	0.00101645	0.0213905	435	312	226	221	167	170
FBgn0004646	FBgn0004646	ogre	1741.39	-0.454033	0.137955	10.7652	0.00103427	0.0217174	2674	1725	1688	2071	1110	1421
FBgn0034136	FBgn0034136	DAT	267.194	-0.724251	0.22002	10.7571	0.00103881	0.0217644	506	242	278	332	141	173
FBgn0032068	FBgn0032068	LManV	9.28734	5.61299	1.69427	10.7474	0.00104424	0.0218299	1	0	0	16	12	27
FBgn0000114	FBgn0000114	bru1	767.072	0.703015	0.212367	10.7361	0.00105067	0.021916	702	486	541	813	928	1098
FBgn0033356	FBgn0033356	CG8229	1096.66	-0.604258	0.183288	10.7137	0.00106344	0.0221336	1203	1111	1466	745	612	1316
FBgn0039529	FBgn0039529	CG5612	218.592	0.778911	0.237303	10.6922	0.0010759	0.0223437	113	134	209	181	255	374
FBgn0023517	FBgn0023517	Pgam5	63.7393	4.41292	1.02545	10.6277	0.00111403	0.0230852	56	1	2	103	114	116
FBgn0034501	FBgn0034501	CG13868	2681.43	-0.342256	0.104951	10.611	0.00112415	0.0232438	4086	2387	2633	3308	1853	2230
FBgn0005614	FBgn0005614	trpl	4898.42	-0.416632	0.127535	10.6019	0.00112974	0.0233085	6659	4449	5651	5709	3413	3906
FBgn0035781	FBgn0035781	CG8560	10.4379	5.3525	1.58735	10.5684	0.00115036	0.0235692	2	0	0	23	15	24
FBgn0263397	FBgn0263397	Ih	3633.25	-0.416992	0.127875	10.5687	0.00115018	0.0235692	5416	3081	3725	4922	2375	2846
FBgn0261642	FBgn0265487	mbl	17147.5	0.427774	0.131054	10.5655	0.00115219	0.0235692	15547	11808	17546	19717	16378	19819
FBgn0003248	FBgn0003248	Rh2	2864.85	-0.467327	0.143152	10.5653	0.00115233	0.0235692	3907	2851	3150	3406	1898	2217
FBgn0000278	FBgn0000278	CecB	12.3561	5.77188	1.59919	10.5297	0.00117473	0.0239757	0	1	0	58	5	20
FBgn0015591	FBgn0015591	AstA	455.188	-0.590637	0.181543	10.5187	0.00118175	0.0240671	777	454	442	490	288	350
FBgn0036992	FBgn0036992	CG11796	803.636	-0.495605	0.152797	10.4683	0.0012144	0.0246789	1415	710	768	1067	541	515
FBgn0031489	FBgn0031489	CG17224	534.462	-0.564469	0.173985	10.4613	0.00121903	0.02472	729	509	661	559	334	441
FBgn0032752	FBgn0032752	CG10702	355.126	-0.626927	0.193425	10.4436	0.00123074	0.0248509	482	371	427	303	266	275
FBgn0024238	FBgn0024238	Fim	1685.44	0.462833	0.142706	10.4458	0.00122927	0.0248509	1637	1361	1223	2435	1630	1937
FBgn0037819	FBgn0037819	CG14688	618.513	-0.491011	0.151895	10.4145	0.00125026	0.0251915	754	660	711	531	476	545
FBgn0083940	FBgn0083940	RhoU	13.7324	-4.00289	1.20801	10.4056	0.00125635	0.0252604	65	26	2	4	1	0
FBgn0003447	FBgn0003447	sn	1283.81	-0.401831	0.12472	10.3508	0.00129417	0.0259657	2002	1197	1256	1529	866	1044
FBgn0035619	FBgn0035619	CG10592	8.82871	5.6356	1.71396	10.2777	0.00134646	0.0267315	0	0	1	25	15	14
FBgn0033484	FBgn0033484	CG2269	1159.89	-0.455337	0.141671	10.2787	0.00134576	0.0267315	1950	1088	1064	1527	720	861
FBgn0010497	FBgn0010497	dmGlut	95.1697	1.25454	0.38528	10.2811	0.00134403	0.0267315	75	40	55	184	132	100
FBgn0001125	FBgn0001125	Got2	2081.33	-0.37254	0.115942	10.2926	0.00133566	0.0267315	3398	1803	2001	2527	1365	1774
FBgn0002948	FBgn0002948	nod	61.5107	1.41912	0.437102	10.2872	0.00133958	0.0267315	28	42	28	85	94	86
FBgn0004066	FBgn0004066	Prosalpha4	293.096	0.690715	0.214786	10.2616	0.00135824	0.0269091	280	185	207	395	332	373
FBgn0015778	FBgn0015778	rin	206.733	0.820632	0.254917	10.2442	0.00137118	0.0271087	161	159	123	304	243	254
FBgn0011638	FBgn0011638	La	351.801	0.756028	0.234368	10.2392	0.00137485	0.0271246	342	257	190	462	430	441
FBgn0034583	FBgn0034583	CG10527	1095.03	0.404489	0.126447	10.2072	0.00139895	0.0275427	1119	778	918	1430	1085	1292
FBgn0030520	FBgn0030520	Pdcd4	1787.91	-0.366762	0.114702	10.1984	0.00140562	0.0276165	2429	1681	1852	2031	1360	1488
FBgn0039208	FBgn0266758	Esyt2	566.771	0.539516	0.168608	10.1818	0.00141833	0.0278086	598	364	433	962	510	631
FBgn0001565	FBgn0001565	Hlc	974.921	-0.606032	0.188682	10.1652	0.00143114	0.0280018	1149	1135	1135	770	595	987
FBgn0259209	FBgn0259209	Mlp60A	428.194	1.00861	0.308722	10.149	0.00144382	0.0281917	286	172	395	470	607	564
FBgn0035968	FBgn0035968	Slc45-1	146.374	-0.908564	0.283946	10.1287	0.00145982	0.0284455	237	168	156	139	101	82
FBgn0032638	FBgn0032638	SPH93	21.4821	3.12414	0.923068	10.0965	0.00148554	0.0288871	12	1	4	45	34	37
FBgn0038858	FBgn0038858	CG5793	472.859	-0.542179	0.170606	10.0558	0.0015187	0.0294716	652	486	528	424	334	416
FBgn0004507	FBgn0004507	GlyP	1814.55	-0.34953	0.110154	10.0484	0.00152482	0.0295298	2590	1692	1844	2010	1344	1563
FBgn0000024	FBgn0000024	Ace	2106.9	-0.419758	0.132218	10.0235	0.00154554	0.0298266	3181	2133	1978	2476	1420	1716
FBgn0039611	FBgn0039611	CG14528	255.052	-0.735387	0.231418	10.0196	0.00154886	0.0298266	576	198	232	383	110	145
FBgn0034913	FBgn0034913	Snap29	377.166	-0.590138	0.185998	10.0186	0.00154971	0.0298266	439	405	480	298	262	346
FBgn0028400	FBgn0028400	Syt4	1401.54	-0.42118	0.132822	10.015	0.00155275	0.0298266	2667	1162	1175	2138	808	945
FBgn0003087	FBgn0003087	pim	23.6202	3.2546	0.956443	10.0057	0.00156057	0.0299161	3	2	5	8	53	62
FBgn0010424	FBgn0010424	TpnC73F	186.414	1.05402	0.327597	10.0018	0.00156386	0.0299186	153	79	135	277	261	222
FBgn0085237	FBgn0085237	CG34208	95.8523	-1.14223	0.357807	9.9946	0.00157	0.0299383	177	86	137	65	42	77
FBgn0001114	FBgn0001114	Glt	1297.65	-0.515532	0.162302	9.99319	0.00157121	0.0299383	1944	1213	1422	1478	703	1187
FBgn0051373	FBgn0051373	CG31373	20.3816	2.42552	0.751925	9.98332	0.00157965	0.0300387	7	6	6	45	31	30
FBgn0039342	FBgn0039342	CG5107	9.8466	4.40066	1.38381	9.96384	0.00159645	0.0302751	2	1	0	40	14	8
FBgn0261606	FBgn0285948	RpL27A	16031.3	0.349476	0.110479	9.96151	0.00159847	0.0302751	16602	10797	14813	20085	16109	18355
FBgn0033787	FBgn0033787	CG13321	8.71252	6.3141	1.86729	9.94491	0.00161295	0.0303069	0	0	0	39	13	6
FBgn0052834	FBgn0052834	CG32834	8.25243	6.36987	1.88686	9.95265	0.00160618	0.0303069	0	0	0	30	15	8
FBgn0028920	FBgn0028920	CG8997	7.92046	6.41134	1.90383	9.94831	0.00160997	0.0303069	0	0	0	21	14	14
FBgn0020496	FBgn0020496	CtBP	1306.42	-0.772315	0.240464	9.94546	0.00161246	0.0303069	2156	1477	1229	923	881	1159
FBgn0035542	FBgn0035542	DOR	3302.62	-0.455854	0.14394	9.94047	0.00161684	0.0303198	3974	3513	3743	3016	2158	3297
FBgn0031969	FBgn0031969	pes	401.219	-0.619912	0.196072	9.92007	0.00163486	0.0305971	774	406	349	476	240	268
FBgn0000279	FBgn0000279	CecC	12.0516	3.94054	1.20857	9.90851	0.00164517	0.0307292	1	2	1	22	11	36
FBgn0053470	FBgn0053470	CG33470	1967.05	0.723965	0.226514	9.87315	0.00167708	0.0312161	1577	1398	1350	3298	1510	2889
FBgn0013279	FBgn0013279	Hsp70Bc	49.3633	2.02422	0.613493	9.87234	0.00167782	0.0312161	17	26	11	152	76	30
FBgn0034382	FBgn0034382	CG18609	8.19377	6.35381	1.89128	9.84925	0.00169901	0.0315482	0	0	0	31	14	8
FBgn0025678	FBgn0025678	CaBP1	127.259	1.01818	0.322286	9.80691	0.00173858	0.0322198	102	97	48	249	199	84
FBgn0031571	FBgn0031571	bark	79.6934	1.23212	0.389369	9.79763	0.00174737	0.0323195	54	38	50	149	96	101
FBgn0034394	FBgn0034394	CG15096	1193.98	-0.52568	0.167161	9.7897	0.00175492	0.0323959	2012	1053	1210	1716	656	821
FBgn0034662	FBgn0034662	CG13492	7.83472	6.38476	1.91052	9.78342	0.00176092	0.0324435	0	0	0	23	14	12
FBgn0027291	FBgn0027291	l(1)G0156	3155.3	-0.321568	0.102726	9.7785	0.00176564	0.0324533	4423	2933	3189	3529	2299	2823
FBgn0010409	FBgn0010409	RpL18A	11129.8	0.418434	0.133275	9.77573	0.00176831	0.0324533	9923	6694	11777	12840	11068	14215
FBgn0011703	FBgn0011703	RnrL	89.4499	2.07077	0.605846	9.77145	0.00177243	0.0324659	34	26	24	44	204	174
FBgn0001219	FBgn0266599	Hsc70-4	8313.37	0.273173	0.0875133	9.7299	0.00181295	0.033144	10165	6299	6399	12072	7737	8352
FBgn0010053	FBgn0010053	Jheh1	251.152	-0.682943	0.218404	9.72094	0.0018218	0.0332418	443	260	244	267	171	161
FBgn0028563	FBgn0028563	sut1	89.1071	1.22538	0.387739	9.71579	0.00182691	0.0332709	69	43	47	116	126	133
FBgn0032507	FBgn0032507	CG9377	594.779	-0.58063	0.185557	9.70236	0.00184032	0.0334507	699	594	770	421	369	662
FBgn0026199	FBgn0026199	myo	1424.06	-0.543835	0.173644	9.68228	0.00186054	0.0337535	2335	1524	1272	1505	900	1185
FBgn0003430	FBgn0003430	slp1	156.304	-0.968806	0.308589	9.65683	0.00188649	0.0341588	265	155	204	157	93	82
FBgn0038136	FBgn0038136	CG8774	7.91271	6.3366	1.90928	9.61462	0.00193034	0.0348861	0	0	0	29	13	9
FBgn0261862	FBgn0261862	whd	853.754	-0.431449	0.139065	9.59783	0.00194807	0.0351395	1500	728	800	1153	534	624
FBgn0036111	FBgn0036111	Aps	1841.91	-0.402521	0.129813	9.57042	0.00197738	0.0356003	2572	1836	1862	1954	1273	1669
FBgn0028999	FBgn0028999	nerfin-1	11.5443	3.9185	1.2457	9.5644	0.00198387	0.0356495	3	2	0	46	17	8
FBgn0040805	FBgn0040805	CG12355	683.127	-0.580633	0.186842	9.55202	0.0019973	0.0358228	883	754	767	571	431	670
FBgn0000277	FBgn0000277	CecA2	8.1214	5.35371	1.69679	9.5441	0.00200594	0.0359097	0	0	1	11	10	26
FBgn0033437	FBgn0033437	CG12926	623.134	-0.534253	0.172484	9.52779	0.00202384	0.0361618	880	611	704	517	456	572
FBgn0027329	FBgn0027329	CCT6	423.53	0.742149	0.238232	9.51241	0.00204087	0.0363481	366	247	319	472	579	536
FBgn0034743	FBgn0034743	RpS16	11710.7	0.456882	0.147301	9.51145	0.00204194	0.0363481	10984	7123	11274	13153	12876	14578
FBgn0029148	FBgn0029148	NHP2	136.304	0.944226	0.304524	9.4805	0.00207667	0.0368969	76	80	106	120	172	236
FBgn0030985	FBgn0030985	Obp18a	2530.09	-0.787912	0.250226	9.46185	0.0020979	0.0372043	3554	3338	2473	1794	1345	2567
FBgn0026438	FBgn0026438	Eaat2	1290.94	-0.479061	0.155222	9.45134	0.00210995	0.0373481	2087	1234	1232	1768	799	895
FBgn0034312	FBgn0034312	CG10916	204.125	0.816198	0.263859	9.44465	0.00211765	0.0374145	187	135	139	296	230	224
FBgn0037728	FBgn0037728	CG16817	1432.43	0.580205	0.187372	9.42921	0.00213556	0.0376606	1339	1098	940	1534	1664	1958
FBgn0261262	FBgn0261262	CG42613	7892.07	-0.566197	0.182576	9.41438	0.0021529	0.0378959	10700	9780	7462	7033	5034	7275
FBgn0000044	FBgn0000044	Act57B	3858.16	0.606691	0.195762	9.37454	0.0022002	0.0386565	3820	2356	2946	6033	4994	3354
FBgn0085358	FBgn0085358	Diedel3	7.87595	5.3874	1.7234	9.35528	0.00222344	0.0389925	0	0	1	13	11	22
FBgn0261599	FBgn0261599	RpS29	14306.2	0.299923	0.0980212	9.33731	0.00224535	0.039304	11826	10430	14959	13454	14344	19285
FBgn0005771	FBgn0005771	noc	833.561	-0.523654	0.170834	9.31606	0.00227153	0.0396278	1169	858	906	957	521	660
FBgn0004403	FBgn0004403	RpS14a	18326.4	0.398475	0.13005	9.31551	0.00227222	0.0396278	14375	11807	20176	18119	19251	24318
FBgn0000473	FBgn0000473	Cyp6a2	173.486	-0.89885	0.292053	9.30895	0.00228037	0.0396968	265	197	208	140	86	149
FBgn0035265	FBgn0035265	PIG-Wb	7.52708	6.29925	1.93505	9.2972	0.00229504	0.039879	0	0	0	19	17	10
FBgn0250819	FBgn0250819	CG33521	942.325	-0.404551	0.132696	9.27109	0.00232799	0.0403774	1185	958	1023	910	725	840
FBgn0036024	FBgn0036024	CG18180	8.10487	4.65339	1.52994	9.24709	0.0023587	0.0406865	1	0	1	23	11	15
FBgn0000557	FBgn0000557	eEF1alpha2	6916.25	-0.44955	0.147013	9.2512	0.00235341	0.0406865	9177	7319	7218	8248	4551	5479
FBgn0039738	FBgn0039738	Mgat2	330.087	-0.664327	0.217464	9.24971	0.00235533	0.0406865	598	311	336	437	190	194
FBgn0261444	FBgn0261444	CG3638	170.004	0.829702	0.271449	9.23973	0.0023682	0.0407761	168	118	98	314	179	164
FBgn0250791	FBgn0250791	alphaSnap	2138.93	-0.345987	0.113807	9.21863	0.00239565	0.0411739	3316	1966	2006	2693	1480	1725
FBgn0000636	FBgn0000636	Fas3	451.446	0.577415	0.189683	9.19959	0.0024207	0.041529	534	285	291	893	443	388
FBgn0052486	FBgn0266918	CG32486	1626.6	-0.442534	0.145741	9.15727	0.00247731	0.0424234	2506	1649	1508	2099	1063	1199
FBgn0035358	FBgn0035358	CG14949	15.4159	3.27503	1.02668	9.15251	0.00248377	0.0424571	1	5	3	27	21	35
FBgn0015575	FBgn0015575	alpha-Est7	530.538	-0.488367	0.161474	9.11833	0.00253061	0.0430961	1023	427	490	729	313	367
FBgn0033366	FBgn0033366	Ance-4	208.333	-0.939872	0.307264	9.1153	0.0025348	0.0430961	414	190	230	245	68	161
FBgn0002652	FBgn0267347	squ	12.1632	4.07572	1.30306	9.12172	0.00252592	0.0430961	0	4	1	11	25	29
FBgn0031116	FBgn0031116	CG1695	589.95	-0.575979	0.190259	9.07455	0.00259192	0.0439883	969	618	554	734	344	426
FBgn0029821	FBgn0029821	CG4020	24.1389	2.44158	0.773679	9.06377	0.00260724	0.0440903	6	9	7	62	28	37
FBgn0032167	FBgn0032167	CG5853	114.645	1.05171	0.345644	9.06641	0.00260347	0.0440903	115	47	70	227	134	123
FBgn0038681	FBgn0038681	Cyp12a4	380.589	-0.599722	0.19874	9.04035	0.00264085	0.0445791	582	382	414	347	246	335
FBgn0022987	FBgn0022987	qkr54B	345.611	-0.602026	0.199685	9.03617	0.0026469	0.0446017	707	325	279	458	201	215
FBgn0031381	FBgn0031381	Npc2a	1847.01	0.378067	0.125686	9.01333	0.00268017	0.0450822	1722	1451	1549	2133	1802	2388
FBgn0039945	FBgn0039945	CG17159	710.324	-0.476147	0.158343	8.99894	0.00270136	0.0452784	1248	686	615	900	454	517
FBgn0261574	FBgn0261574	kug	79.9504	2.37775	0.702973	8.99891	0.00270141	0.0452784	98	19	6	140	125	113
FBgn0034758	FBgn0034758	CG13510	17.6723	2.7564	0.883138	8.98114	0.0027278	0.0455596	3	4	6	42	27	29
FBgn0039994	FBgn0039994	conu	90.1873	1.21786	0.40106	8.98378	0.00272387	0.0455596	120	36	22	245	122	42
FBgn0001248	FBgn0001248	Idh	2489	-0.334297	0.111479	8.96958	0.00274511	0.045768	3658	2191	2546	3098	1737	2051
FBgn0000395	FBgn0000395	cv-2	414.478	0.585671	0.194987	8.95532	0.00276662	0.0460456	455	276	272	784	396	399
FBgn0033834	FBgn0033834	CG4744	11.2702	3.91912	1.29352	8.89662	0.00285699	0.0474661	0	1	4	8	20	31
FBgn0010408	FBgn0010408	RpS9	14960.9	0.461164	0.153767	8.8789	0.00288485	0.0478451	11321	8937	16636	14049	16497	20460
FBgn0003071	FBgn0003071	Pfk	977.113	-0.4044	0.135684	8.85773	0.0029185	0.0483185	1580	881	939	1259	666	724
FBgn0033543	FBgn0033543	CG12338	545.97	-0.597428	0.199645	8.85372	0.00292493	0.0483404	712	525	709	583	302	467
FBgn0051233	FBgn0051233	CG31233	11.8754	5.44865	1.64194	8.84571	0.00293779	0.0483841	0	0	2	42	20	12
FBgn0026192	FBgn0026192	par-6	1043.31	-0.450904	0.151146	8.84833	0.00293357	0.0483841	1298	1141	1122	1052	743	898
FBgn0014029	FBgn0014029	2021-09-02	212.074	0.794332	0.265259	8.842	0.00294377	0.0483848	192	122	150	296	278	242
FBgn0037239	FBgn0037239	Sfxn1-3	781.973	-0.462163	0.155092	8.83934	0.00294805	0.0483848	1312	701	757	1043	474	580
FBgn0035495	FBgn0035495	CG14989	2770.12	-0.418057	0.140163	8.83124	0.00296117	0.048516	3653	2783	2991	3256	1915	2207
FBgn0260399	FBgn0260399	gwl	38.3948	4.01552	1.08296	8.82513	0.00297111	0.0485948	5	2	2	7	100	97
FBgn0037215	FBgn0037215	beta-Man	464.387	-0.585534	0.196329	8.8161	0.00298584	0.0487516	765	407	528	499	332	318
FBgn0039358	FBgn0039358	CG5028	1868.12	-0.339702	0.114352	8.80525	0.00300365	0.048958	3104	1562	1749	2543	1281	1389
FBgn0040723	FBgn0040723	CG5011	7.32302	6.21438	1.95554	8.79822	0.00301524	0.0490624	0	0	0	29	9	10
FBgn0002780	FBgn0002780	mod	560.021	0.651155	0.217798	8.78733	0.0030333	0.0492716	579	349	382	665	664	735
FBgn0051122	FBgn0051122	CG31122	453.623	-0.513099	0.172811	8.7838	0.00303918	0.0492826	843	422	391	586	316	279
FBgn0013799	FBgn0013799	Deaf1	651.841	-0.491637	0.165514	8.77467	0.00305442	0.0494451	855	704	684	592	478	564
FBgn0013733	FBgn0013733	shot	2318.37	0.61398	0.204727	8.77136	0.00305997	0.0494504	2206	1382	1790	4347	2487	2128
FBgn0035016	FBgn0035016	CG4612	1537.52	-0.475949	0.160268	8.73467	0.00312216	0.0503694	2303	1631	1452	1524	1044	1378
FBgn0010226	FBgn0010226	GstS1	581.269	-0.487346	0.164644	8.72498	0.0031388	0.0505517	996	512	572	758	344	439
FBgn0031145	FBgn0031145	Ntf-2	851.306	0.442621	0.149586	8.71644	0.00315352	0.0506167	821	700	692	943	850	1033
FBgn0038976	FBgn0038976	Pfdn5	236.008	0.739523	0.249025	8.71702	0.00315254	0.0506167	210	137	184	289	276	319
FBgn0000276	FBgn0000276	CecA1	16.8264	2.86621	0.933177	8.70259	0.00317759	0.0509167	5	2	4	17	20	51
FBgn0029092	FBgn0029092	ced-6	1768.4	-0.373698	0.126555	8.68693	0.003205	0.0512691	2502	1686	1799	2124	1262	1419
FBgn0029733	FBgn0029733	CG6927	23.3375	4.26684	1.24641	8.6397	0.00328916	0.052394	2	1	1	3	67	54
FBgn0013981	FBgn0013981	His4r	3121.28	-0.432166	0.146416	8.63512	0.00329744	0.052394	3376	3463	3467	2105	2532	3344
FBgn0027525	FBgn0027525	LTV1	2897.11	-0.41087	0.139303	8.637	0.00329403	0.052394	4489	2509	3051	3497	2222	2033
FBgn0015323	FBgn0270928	VAChT	853.132	-0.470086	0.159473	8.63996	0.00328869	0.052394	1466	768	798	1202	512	590
FBgn0015926	FBgn0015926	dah	12.9356	3.59511	1.19104	8.61655	0.00333123	0.0528421	0	3	2	2	30	34
FBgn0030608	FBgn0030608	Lsd-2	2587.22	-0.563982	0.190372	8.59878	0.00336388	0.0532708	4971	2887	1840	2725	1750	1863
FBgn0034718	FBgn0034718	wdp	526.821	-0.47561	0.162091	8.5823	0.00339446	0.0536653	773	523	549	565	374	420
FBgn0030396	FBgn0030396	CG2556	39.4314	1.64541	0.552799	8.55247	0.00345053	0.0541213	23	23	12	70	56	55
FBgn0027073	FBgn0027073	CG4302	427.368	-0.52873	0.180433	8.54875	0.00345759	0.0541213	596	427	485	438	306	331
FBgn0262838	FBgn0262838	CG43202	49.1166	1.56491	0.522998	8.55777	0.0034405	0.0541213	33	19	21	67	55	101
FBgn0038115	FBgn0038115	CG7966	230.064	-0.679466	0.231461	8.56093	0.00343453	0.0541213	292	270	271	194	159	182
FBgn0010114	FBgn0010114	hig	944.049	-0.476744	0.162489	8.55064	0.003454	0.0541213	1645	873	853	1374	602	576
FBgn0003218	FBgn0003218	rdgB	2409.29	-0.40794	0.139029	8.55309	0.00344936	0.0541213	4033	2257	2166	3381	1444	1791
FBgn0263776	FBgn0263776	CG43693	1082.8	-0.448374	0.152949	8.53987	0.0034745	0.0542962	1592	1195	974	1121	797	888
FBgn0004228	FBgn0004228	mex1	10.9696	5.15462	1.60582	8.52519	0.00350264	0.0546458	0	2	0	46	16	8
FBgn0000181	FBgn0000181	bic	6252.46	0.284161	0.097315	8.50951	0.00353295	0.0550281	5188	4872	6379	5960	6061	8275
FBgn0027560	FBgn0027560	Tps1	3268.92	-0.317938	0.109194	8.45557	0.00363927	0.0565909	4791	2595	3631	3988	2225	2839
FBgn0014869	FBgn0014869	Pglym78	1907.03	-0.35609	0.122647	8.40119	0.00374976	0.0582005	2295	1958	2041	1660	1520	1875
FBgn0039359	FBgn0039359	RpL27	7244.6	0.421139	0.144607	8.39861	0.00375507	0.0582005	8479	4415	6105	9863	7466	7858
FBgn0013676	FBgn0013676	mt:CoIII	11201.1	0.514982	0.176067	8.39418	0.00376424	0.0582473	13500	5522	9573	20483	10422	10533
FBgn0005655	FBgn0005655	PCNA	75.5694	2.45082	0.735069	8.38215	0.00378925	0.0584433	27	11	19	32	165	173
FBgn0003187	FBgn0003187	qua	16.482	3.206	1.04772	8.38442	0.00378451	0.0584433	2	3	2	5	35	45
FBgn0037396	FBgn0037396	CG11459	15.2009	3.45279	1.12743	8.36582	0.00382343	0.0588746	0	4	5	20	30	29
FBgn0010389	FBgn0010389	htl	339.033	-0.559452	0.193136	8.35518	0.0038459	0.0590286	536	354	330	363	238	249
FBgn0027492	FBgn0027492	wdb	4292.11	-0.451979	0.155458	8.35558	0.00384505	0.0590286	6575	4640	3773	4630	2857	3711
FBgn0030159	FBgn0030159	CG9689	218.595	0.759712	0.261251	8.34979	0.00385732	0.0591082	244	138	120	341	236	266
FBgn0051150	FBgn0265048	cv-d	501.091	-0.478589	0.165393	8.34572	0.00386596	0.0591448	755	464	544	526	357	406
FBgn0031579	FBgn0031579	CG15422	6.88275	6.14951	1.99166	8.32616	0.00390781	0.0596262	0	0	0	24	12	8
FBgn0040918	FBgn0040918	schlank	384.484	0.542229	0.187495	8.32514	0.00391002	0.0596262	379	281	276	541	393	462
FBgn0038984	FBgn0038984	AdipoR	2739.74	-0.430227	0.148658	8.30216	0.00395979	0.0602881	4021	2769	2661	3328	1703	2302
FBgn0027844	FBgn0027844	CAH1	3552.62	-0.440102	0.152344	8.25952	0.00405389	0.0616217	5499	3608	3277	3950	2244	3174
FBgn0011294	FBgn0011294	a5	10.9561	5.36559	1.64315	8.25236	0.00406991	0.0617661	0	1	0	62	5	9
FBgn0032322	FBgn0032322	CG16743	454.664	-0.544154	0.189046	8.22973	0.00412097	0.0624409	607	476	518	360	338	415
FBgn0040309	FBgn0040309	Jafrac1	570.416	0.938889	0.317904	8.20707	0.00417274	0.0631243	408	407	277	441	813	975
FBgn0031677	FBgn0031677	CG14036	10.7382	5.93929	1.88654	8.20016	0.00418866	0.0632642	0	0	0	1	27	31
FBgn0259150	FBgn0259150	CG42265	507.221	-0.489745	0.170936	8.17475	0.00424774	0.0638695	827	489	490	599	327	394
FBgn0001092	FBgn0001092	Gapdh2	3317.46	-0.326343	0.113922	8.17938	0.00423691	0.0638695	5064	2938	3235	3637	2422	2998
FBgn0003525	FBgn0003525	stg	80.0322	1.95888	0.626382	8.17423	0.00424897	0.0638695	50	29	16	61	167	141
FBgn0030271	FBgn0030271	CG15202	169.424	-0.762514	0.265751	8.16631	0.00426755	0.0640471	261	176	205	163	107	116
FBgn0011674	FBgn0011674	insc	61.7969	1.26062	0.43646	8.15509	0.00429404	0.0642411	44	29	36	121	78	72
FBgn0040395	FBgn0040395	Unc-76	1662.46	-0.432799	0.150978	8.1553	0.00429356	0.0642411	2784	1652	1422	2066	1056	1316
FBgn0039697	FBgn0039697	CG7834	1749.95	-0.344515	0.12061	8.13691	0.00433733	0.0647862	2294	1604	1938	1886	1194	1672
FBgn0263621	FBgn0263621	CG43630	10.651	3.46007	1.17772	8.12378	0.00436883	0.0651541	4	1	1	22	21	16
FBgn0016122	FBgn0016122	Acer	472.989	-0.500709	0.175466	8.10813	0.00440671	0.0654773	818	427	459	571	286	374
FBgn0032713	FBgn0032713	CG17323	228.178	-0.660392	0.231245	8.10627	0.00441125	0.0654773	416	232	215	254	137	159
FBgn0035878	FBgn0035878	CG7182	219.131	0.842726	0.292502	8.11125	0.00439914	0.0654773	136	120	189	187	314	328
FBgn0011742	FBgn0011742	Arp2	499.605	0.508263	0.178303	8.08388	0.00446608	0.066124	641	333	310	804	537	471
FBgn0015766	FBgn0015766	Msr-110	7632.84	-0.422139	0.147705	8.08278	0.00446878	0.066124	10140	7482	8358	9458	4878	6177
FBgn0033548	FBgn0033548	CG7637	153.906	0.887678	0.309434	8.07573	0.0044862	0.0662567	109	87	112	153	170	278
FBgn0003475	FBgn0003475	spir	165.417	0.849658	0.29767	8.07349	0.00449174	0.0662567	366	34	52	589	58	120
FBgn0039972	FBgn0039972	CG17018	47.1482	2.86976	0.871175	8.06564	0.00451126	0.0663453	7	10	5	9	111	113
FBgn0033204	FBgn0033204	CG2065	57.5269	1.43143	0.493077	8.06544	0.00451176	0.0663453	37	29	24	150	75	47
FBgn0038331	FBgn0038331	Ccm3	1307.65	-0.511802	0.179208	8.05148	0.00454664	0.0665823	1954	1396	1264	1495	769	1114
FBgn0262656	FBgn0262656	Myc	4132.4	0.345172	0.121377	8.05056	0.00454897	0.0665823	4785	3179	3147	6108	3784	4207
FBgn0043578	FBgn0043578	PGRP-SB1	138.354	0.954134	0.332392	8.05562	0.00453626	0.0665823	98	60	115	136	154	255
FBgn0019948	FBgn0283509	Phm	1580.63	-0.361388	0.127216	8.04267	0.00456882	0.0667697	1928	1657	1659	1471	1215	1517
FBgn0030259	FBgn0030259	CG1545	445.196	-0.6016	0.211015	8.03432	0.00458991	0.0669745	532	555	478	340	309	415
FBgn0259791	FBgn0259791	bora	11.051	4.90452	1.6288	8.02298	0.00461875	0.0671432	0	0	1	1	35	23
FBgn0036623	FBgn0036623	CG4729	698.072	-0.451398	0.159023	8.02142	0.00462274	0.0671432	1139	587	737	848	483	517
FBgn0000568	FBgn0000568	Eip75B	3080.48	-0.33845	0.119274	8.02154	0.00462243	0.0671432	4652	3054	2928	3743	2064	2537
FBgn0003074	FBgn0003074	Pgi	3049.11	-0.297273	0.104907	8.01395	0.00464184	0.0673173	4234	2474	3440	3515	2136	2796
FBgn0002593	FBgn0002593	RpLP1	17631	0.509236	0.178159	8.01041	0.00465092	0.067346	13502	9820	19596	16964	20251	23664
FBgn0028381	FBgn0028381	Decay	7.3289	4.50011	1.58093	8.00755	0.00465827	0.0673493	1	0	1	21	12	11
FBgn0010113	FBgn0010113	hdc	1167.13	0.459619	0.161847	7.99819	0.00468241	0.0675952	1204	805	930	2000	1035	1220
FBgn0035715	FBgn0035715	CG10103	313.713	0.573772	0.202586	7.98256	0.00472301	0.0680775	317	208	234	498	308	356
FBgn0087040	FBgn0087040	alphaTub67C	97.5043	3.49217	0.927664	7.94497	0.00482211	0.0692949	13	6	10	10	255	243
FBgn0025879	FBgn0025879	Timp	1145.11	0.367584	0.130236	7.94536	0.00482109	0.0692949	1179	879	926	1589	1180	1187
FBgn0030163	FBgn0030163	CG1791	17.4449	-3.76036	1.16816	7.93802	0.00484067	0.0693512	87	1	27	2	1	2
FBgn0005390	FBgn0005390	fs(1)M3	14.3802	3.10852	1.07664	7.93818	0.00484025	0.0693512	1	2	4	3	27	43
FBgn0023129	FBgn0023129	aay	2676.21	-0.381032	0.134928	7.92724	0.00486959	0.0696602	3179	3061	2688	2722	2054	2288
FBgn0027580	FBgn0027580	PCB	1193.08	-0.351805	0.124961	7.91011	0.00491593	0.0702169	1984	964	1149	1593	754	971
FBgn0000121	FBgn0000121	Arr2	21504.6	-0.310328	0.110357	7.87534	0.00501135	0.0709937	29260	18111	24269	25205	15891	18202
FBgn0085383	FBgn0085383	CG34354	486.312	-0.512448	0.182031	7.88266	0.00499111	0.0709937	829	446	473	643	286	351
FBgn0259101	FBgn0259101	CG42249	23.0876	1.96776	0.690603	7.87392	0.00501529	0.0709937	14	9	6	48	37	28
FBgn0023507	FBgn0023507	D2hgdh	1076.93	-0.426255	0.151463	7.87679	0.00500732	0.0709937	1900	883	1020	1578	691	698
FBgn0035147	FBgn0035147	Gale	889.921	-0.409226	0.145493	7.88403	0.00498733	0.0709937	1450	691	964	1181	495	756
FBgn0030013	FBgn0030013	GIIIspla2	382.407	0.608562	0.215712	7.87481	0.00501281	0.0709937	405	257	253	495	424	483
FBgn0086443	FBgn0086443	AsnRS	304.052	0.593368	0.210992	7.86067	0.00505216	0.0711964	276	225	216	392	387	325
FBgn0014001	FBgn0267698	Pak	81.4856	1.1234	0.396219	7.86106	0.00505109	0.0711964	36	56	54	87	94	149
FBgn0051352	FBgn0051352	Unc-115a	45.5335	-3.78805	1.08126	7.86213	0.0050481	0.0711964	77	97	57	6	0	28
FBgn0029868	FBgn0029868	ND-B16.6	236.333	-1.1464	0.394298	7.85305	0.00507349	0.0713907	434	243	286	233	187	66
FBgn0039430	FBgn0039430	CG5455	656.059	-0.467867	0.166767	7.83355	0.00512852	0.072058	1256	591	518	1016	405	378
FBgn0037678	FBgn0037678	CG16749	25.0374	1.88134	0.66254	7.82751	0.00514568	0.0721042	16	10	7	51	39	31
FBgn0004880	FBgn0004880	scrt	4104.51	-0.3569	0.127224	7.82704	0.00514704	0.0721042	5792	4058	3984	5110	2823	3336
FBgn0002570	FBgn0002570	Mal-A1	29.0766	2.01781	0.699188	7.8213	0.0051634	0.0722265	18	6	8	122	20	23
FBgn0039665	FBgn0039665	CG2310	186.243	0.73823	0.262975	7.81005	0.00519566	0.0725107	147	99	170	249	192	262
FBgn0003942	FBgn0003942	RpS27A	13113.5	0.355367	0.126758	7.80888	0.00519902	0.0725107	13643	7972	12996	15730	12598	16158
FBgn0020248	FBgn0020248	stet	31.6898	2.17105	0.73517	7.8051	0.00520991	0.0725556	11	7	12	28	64	56
FBgn0030321	FBgn0030321	CG1703	354.056	0.574828	0.205138	7.79731	0.00523241	0.0726553	280	282	264	383	399	487
FBgn0024361	FBgn0024361	Tsp2A	15.8425	2.99177	1.00454	7.7981	0.00523012	0.0726553	4	1	7	39	25	22
FBgn0030847	FBgn0030847	CG12991	710.092	1.05664	0.361286	7.78075	0.0052806	0.0730033	326	823	270	759	822	1123
FBgn0004429	FBgn0004429	LysP	8.04478	5.72071	1.93081	7.7814	0.00527868	0.0730033	0	0	0	5	34	5
FBgn0264255	FBgn0285944	para	298.715	1.12413	0.386985	7.78336	0.00527295	0.0730033	181	173	173	824	241	301
FBgn0003888	FBgn0003888	betaTub60D	27.2993	1.77442	0.628216	7.75389	0.00535969	0.0738578	15	11	11	57	36	38
FBgn0036857	FBgn0036857	CG9629	205.986	-0.664608	0.238003	7.75637	0.00535234	0.0738578	361	183	230	230	117	153
FBgn0036756	FBgn0036756	Cln3	179.6	-0.770377	0.274979	7.75183	0.0053658	0.0738578	377	177	159	180	113	115
FBgn0017418	FBgn0017418	ari-1	1075.66	-0.365377	0.131161	7.74066	0.00539911	0.0739936	1756	993	969	1276	796	842
FBgn0040653	FBgn0040653	IM4	1797.86	0.436164	0.15605	7.74297	0.00539221	0.0739936	1855	1133	1538	2576	1283	2608
FBgn0010894	FBgn0010894	sinu	371.382	0.545077	0.195397	7.74217	0.00539458	0.0739936	499	223	228	656	335	390
FBgn0010388	FBgn0010388	Dro	642.636	3.79132	1.1191	7.72511	0.0054458	0.0744181	82	14	159	331	1522	1506
FBgn0036690	FBgn0036690	Ilp8	14.2179	4.24887	1.36121	7.72579	0.00544374	0.0744181	1	2	0	2	39	34
FBgn0033054	FBgn0033054	CG14591	717.218	-0.486756	0.174648	7.71038	0.00549043	0.0747045	1075	665	771	906	422	571
FBgn0004882	FBgn0004882	orb	8.84733	4.91118	1.70199	7.71533	0.00547539	0.0747045	0	1	0	2	20	27
FBgn0261588	FBgn0261588	pdm3	273.9	-0.651356	0.233541	7.71224	0.00548478	0.0747045	540	263	248	375	148	162
FBgn0000579	FBgn0000579	Eno	7028.35	-0.278842	0.100441	7.68956	0.0055541	0.0753676	9112	6473	7263	7434	5236	6880
FBgn0033958	FBgn0033958	jef	510.95	-0.544947	0.195688	7.68925	0.00555508	0.0753676	851	466	523	692	280	369
FBgn0000592	FBgn0000592	Est-6	805.556	-0.452987	0.16319	7.65991	0.00564614	0.0763843	1569	693	657	1158	447	580
FBgn0014163	FBgn0014163	fax	4951.41	0.358921	0.129291	7.66025	0.00564507	0.0763843	5099	4242	3614	6509	4800	5644
FBgn0038256	FBgn0038256	CG7530	703.46	-0.404806	0.146155	7.65278	0.00566849	0.0763877	1058	709	654	814	536	527
FBgn0037163	FBgn0037163	laza	751.388	-0.448182	0.161564	7.65408	0.0056644	0.0763877	1017	728	831	684	512	747
FBgn0002868	FBgn0002868	MtnA	11713.9	-0.383292	0.137969	7.65211	0.0056706	0.0763877	11073	9695	16941	6771	8742	14953
FBgn0023540	FBgn0023540	CG3630	78.5396	1.0746	0.385545	7.64006	0.00570859	0.0766331	52	45	52	98	115	101
FBgn0030607	FBgn0030607	dob	207.471	-0.668647	0.241218	7.6426	0.00570056	0.0766331	412	143	240	270	88	159
FBgn0020621	FBgn0020621	Pkn	840.76	-0.440749	0.159047	7.63864	0.00571309	0.0766331	1442	871	639	1208	584	496
FBgn0039251	FBgn0039251	Trf4-2	9.82911	5.84459	1.92455	7.62186	0.00576649	0.07724	0	0	0	1	25	28
FBgn0085380	FBgn0085380	CG34351	180.78	-0.729283	0.26336	7.60611	0.00581707	0.0777148	326	180	183	217	113	103
FBgn0040606	FBgn0040606	CG6503	1652.04	-0.499598	0.179907	7.60318	0.00582655	0.0777148	2166	1401	2073	1435	816	2044
FBgn0001202	FBgn0001202	hook	350.985	-0.538088	0.194677	7.60516	0.00582014	0.0777148	625	345	312	422	228	247
FBgn0037298	FBgn0037298	CG2604	821.268	0.387572	0.140652	7.57455	0.00591983	0.0788478	996	503	675	1346	676	900
FBgn0040383	FBgn0040383	CG5254	436.657	-0.49812	0.180941	7.54586	0.00601482	0.0798883	563	436	518	431	314	360
FBgn0051374	FBgn0051374	sals	121.574	0.932944	0.336406	7.54657	0.00601243	0.0798883	67	83	95	143	183	141
FBgn0032235	FBgn0032235	CG5096	18.6648	2.49894	0.876145	7.53312	0.00605749	0.0803423	15	3	3	44	26	27
FBgn0259831	FBgn0259831	CG34309	786.769	-0.558409	0.202025	7.5261	0.00608116	0.0805434	861	947	920	698	493	735
FBgn0045823	FBgn0045823	vsg	4102.38	-0.298668	0.10875	7.52216	0.00609445	0.0806068	6689	3650	3582	5276	2842	3392
FBgn0025680	FBgn0025680	cry	384.981	-0.626624	0.227042	7.51823	0.00610776	0.0806701	651	345	424	488	255	223
FBgn0263353	FBgn0263353	CG11000	730.23	-0.568048	0.205785	7.50388	0.00615661	0.0812021	1015	875	706	818	451	561
FBgn0035207	FBgn0035207	Sherpa	731.211	-0.412827	0.150515	7.49907	0.0061731	0.0813063	1144	701	691	893	562	504
FBgn0003141	FBgn0003141	pr	394.29	-0.524694	0.191255	7.48642	0.0062166	0.0817655	594	381	425	373	267	351
FBgn0016697	FBgn0016697	Prosalpha5	335.196	0.696938	0.252793	7.45696	0.00631916	0.0829992	276	216	244	317	419	507
FBgn0259985	FBgn0259985	Mppe	594.179	-0.554512	0.201965	7.45216	0.00633604	0.0831056	1168	499	516	937	373	290
FBgn0036213	FBgn0036213	RpL10Ab	12538.4	0.364288	0.132999	7.44599	0.00635779	0.0832756	13909	7837	11477	16812	12618	13608
FBgn0260964	FBgn0260964	Vmat	1060.2	-0.418015	0.153062	7.41602	0.00646457	0.0845573	1462	1000	1122	1347	749	793
FBgn0003996	FBgn0003996	w	1855.54	-0.312158	0.114538	7.4129	0.0064758	0.0845874	2330	1727	2050	1931	1348	1788
FBgn0037248	FBgn0037248	srl	159.517	1.08156	0.386889	7.4033	0.00651043	0.0849225	163	85	69	193	218	235
FBgn0016034	FBgn0016034	mael	12.9732	4.67013	1.51477	7.3914	0.00655366	0.0853689	0	6	0	11	27	30
FBgn0063494	FBgn0063494	GstE6	487.578	0.530739	0.194672	7.37206	0.00662449	0.0861729	440	335	399	560	606	566
FBgn0028734	FBgn0028734	Fmr1	510.048	-0.452675	0.166645	7.35608	0.00668364	0.0868004	845	438	513	653	312	405
FBgn0004435	FBgn0004435	Galphaq	2878.42	-0.319359	0.117574	7.35409	0.00669105	0.0868004	4051	2723	2825	3620	2069	2337
FBgn0013954	FBgn0013954	FK506-bp2	1248.4	0.47713	0.175071	7.34361	0.00673016	0.0871883	1096	832	1094	1171	1332	1862
FBgn0250788	FBgn0250788	beta-Spec	664.569	0.631553	0.230738	7.3293	0.00678396	0.0877651	708	353	530	1017	801	657
FBgn0086704	FBgn0086704	stops	282.847	-0.592056	0.218108	7.32219	0.00681085	0.0879929	379	282	351	268	204	215
FBgn0034403	FBgn0034403	CG18190	16.0851	2.8676	1.02582	7.31355	0.00684368	0.0882965	1	3	5	3	44	32
FBgn0031538	FBgn0031538	CG3246	558.861	-0.473334	0.17476	7.29745	0.00690524	0.0889696	781	547	614	618	354	482
FBgn0030218	FBgn0030218	CG1628	336.504	-0.559516	0.206516	7.29485	0.00691526	0.0889776	735	227	327	451	182	227
FBgn0030688	FBgn0030688	CG8952	6.50467	5.91781	2.04093	7.28866	0.00693913	0.0891635	0	0	0	25	13	4
FBgn0022893	FBgn0022893	Df31	1830.94	0.674875	0.245325	7.27819	0.00697967	0.089563	1532	1336	1189	1517	2131	2981
FBgn0037565	FBgn0037565	CG9626	30.8262	1.78934	0.646649	7.26785	0.00701998	0.0899364	18	14	8	37	67	37
FBgn0027590	FBgn0027590	GstE12	1556.86	-0.316856	0.117439	7.26586	0.00702776	0.0899364	2032	1390	1747	1640	1185	1408
FBgn0003062	FBgn0003062	Fib	184.677	0.754867	0.278361	7.25759	0.0070602	0.0902296	167	114	127	237	251	212
FBgn0032191	FBgn0032191	CG5734	728.854	-0.414395	0.153786	7.23523	0.00714867	0.0912371	1045	737	719	855	549	537
FBgn0031912	FBgn0283658	muc	1603.42	-0.315197	0.1171	7.23144	0.00716378	0.0913068	1890	1561	1791	1509	1227	1591
FBgn0051469	FBgn0051469	CG31469	48.0809	1.34113	0.494268	7.20156	0.00728404	0.0919918	45	13	26	108	28	86
FBgn0085399	FBgn0085399	CG34370	490.423	-0.591387	0.218756	7.20696	0.00726214	0.0919918	914	476	430	628	247	377
FBgn0035427	FBgn0035427	ckd	37.476	1.48118	0.544596	7.21476	0.00723065	0.0919918	27	18	15	63	51	54
FBgn0026592	FBgn0026592	Fie	1858.92	-0.50722	0.18734	7.20857	0.00725565	0.0919918	2312	2295	1828	1832	1206	1649
FBgn0036518	FBgn0036518	RhoGAP71E	441.2	0.504524	0.187372	7.21118	0.00724509	0.0919918	557	322	270	732	406	449
FBgn0052675	FBgn0052675	Tango5	489.913	-0.459004	0.17074	7.20119	0.00728552	0.0919918	793	458	479	532	362	379
FBgn0035719	FBgn0035719	tow	486.388	-0.474223	0.176285	7.20503	0.00726994	0.0919918	621	503	536	451	337	447
FBgn0052425	FBgn0052425	CG32425	1222.44	-0.367703	0.136826	7.19632	0.00730534	0.0921193	1888	974	1231	1479	758	1165
FBgn0027111	FBgn0027111	miple1	1517.37	-0.370101	0.137899	7.17	0.00741328	0.093356	2550	1461	1263	1871	1058	1193
FBgn0036294	FBgn0036294	CG10654	504.611	-0.470662	0.175742	7.13977	0.0075393	0.094817	548	546	608	405	362	507
FBgn0002565	FBgn0002565	Lsp2	88.5447	-2.27526	0.753838	7.10628	0.00768144	0.0964765	180	17	258	77	8	10
FBgn0052017	FBgn0052017	CG32017	538.091	-0.542535	0.202657	7.09209	0.00774251	0.0969862	994	519	424	856	309	298
FBgn0039178	FBgn0039178	CG6356	1052.94	-0.354951	0.13312	7.09224	0.00774186	0.0969862	1431	957	1147	1094	728	1018
FBgn0031836	FBgn0031836	CG11050	587.163	-0.439014	0.164725	7.07617	0.00781156	0.0977219	874	552	611	707	402	451
FBgn0000273	FBgn0000273	Pka-C1	4024.84	-0.35917	0.134631	7.07144	0.00783223	0.0978512	6054	3943	3690	4869	2649	3499
FBgn0033174	FBgn0033174	CG11125	11.547	3.62508	1.31279	7.06141	0.00787619	0.0982708	0	3	1	1	29	29
FBgn0050160	FBgn0050160	CG30160	17.2179	2.33336	0.852716	7.05557	0.00790192	0.0984621	6	8	3	49	27	15
FBgn0259685	FBgn0259685	crb	478.574	0.567973	0.212567	7.0516	0.00791947	0.098551	462	362	325	844	440	513
FBgn0036556	FBgn0036556	CG5830	881.896	-0.432386	0.162512	7.03665	0.00798581	0.0992462	1536	834	730	1325	568	545
FBgn0001168	FBgn0001168	h	1592.68	0.434002	0.163125	7.01089	0.00810154	0.100553	1347	1257	1382	2284	1527	1803
FBgn0032297	FBgn0032297	CG17124	1709.55	-0.391969	0.147627	7.00319	0.00813645	0.100675	2619	1690	1699	1864	1089	1510
FBgn0040001	FBgn0040001	FASN3	55.864	1.5011	0.54895	7.00606	0.00812344	0.100675	51	29	12	168	44	60
FBgn0029508	FBgn0029508	Tsp42Ea	1319.57	0.318714	0.120348	7.00168	0.00814332	0.100675	1478	1008	1044	1829	1330	1343
FBgn0026439	FBgn0026439	Eaat1	1524.68	-0.390337	0.147125	6.99692	0.00816501	0.100812	2688	1433	1209	2251	946	1053
FBgn0030997	FBgn0030997	CG7990	715.766	-0.475411	0.179138	6.98638	0.00821322	0.101275	1030	773	689	885	487	510
FBgn0004587	FBgn0004587	B52	1019.01	0.361701	0.136726	6.97878	0.00824817	0.101574	1178	761	766	1575	897	1096
FBgn0017577	FBgn0017577	Mcm5	35.1121	2.618	0.869565	6.97588	0.00826156	0.101606	12	6	6	15	74	86
FBgn0033224	FBgn0033224	Nop17l	533.564	-0.43887	0.165991	6.96815	0.00829733	0.10165	864	504	505	676	358	392
FBgn0085370	FBgn0085370	Pde11	431.429	0.461582	0.17458	6.97045	0.00828667	0.10165	490	305	307	657	426	463
FBgn0035438	FBgn0035438	PHGPx	1165.79	0.383648	0.144981	6.96972	0.00829006	0.10165	1007	906	1015	1143	1230	1589
FBgn0039869	FBgn0039869	CG1890	166.56	0.892696	0.333472	6.95728	0.00834789	0.102138	152	98	96	186	211	253
FBgn0026879	FBgn0026879	CG13364	603.539	0.466978	0.177036	6.91356	0.00855444	0.10453	534	405	537	630	578	909
FBgn0004885	FBgn0004885	tok	443.556	-0.55565	0.210432	6.90343	0.00860306	0.104988	983	302	400	691	253	231
FBgn0065032	FBgn0065032	Arpc3B	14.3649	2.56163	0.942205	6.89579	0.0086399	0.105032	5	2	6	31	23	21
FBgn0030040	FBgn0030040	CG15347	66.9738	1.48157	0.541541	6.89703	0.00863391	0.105032	53	18	40	142	100	60
FBgn0050296	FBgn0050296	RIC-3	225.777	-0.880151	0.328958	6.89782	0.00863008	0.105032	294	256	289	185	200	107
FBgn0034399	FBgn0034399	CG15083	106.858	0.849866	0.322314	6.89254	0.0086556	0.105088	88	66	73	160	129	130
FBgn0027066	FBgn0027066	Eb1	922.283	0.42186	0.1607	6.84925	0.00886786	0.107286	1021	623	744	1529	866	900
FBgn0013305	FBgn0013305	Nmda1	3405.25	0.469656	0.178009	6.84868	0.00887067	0.107286	3979	2545	2166	4695	3067	4382
FBgn0030136	FBgn0030136	RpS28b	9459.71	0.33417	0.127262	6.85325	0.00884803	0.107286	9892	6019	9142	10808	9279	11764
FBgn0052633	FBgn0052633	CG32633	5.63928	5.88824	2.11969	6.83797	0.008924	0.107794	0	0	0	17	9	10
FBgn0013278	FBgn0013278	Hsp70Bb	127.101	1.16995	0.433191	6.82989	0.00896446	0.108145	87	75	58	371	112	111
FBgn0032706	FBgn0032706	Irk3	311.671	-0.566554	0.216124	6.82308	0.00899874	0.10842	519	357	260	337	219	218
FBgn0036198	FBgn0036198	crim	192.084	0.764752	0.290276	6.81803	0.00902418	0.108588	153	141	124	264	186	288
FBgn0031908	FBgn0031908	CG5177	135.32	0.840459	0.319858	6.7917	0.00915829	0.110062	105	86	91	169	208	145
FBgn0053199	FBgn0053199	CG33199	2500.08	-0.312983	0.119956	6.78625	0.00918628	0.110259	3225	2293	2674	2861	1774	2309
FBgn0034293	FBgn0034293	CG14495	146.982	-0.813389	0.310031	6.77198	0.00926002	0.111003	254	167	147	128	83	117
FBgn0038449	FBgn0038449	CG17562	5.52484	5.89236	2.13383	6.76105	0.00931688	0.111094	0	0	0	14	10	10
FBgn0262881	FBgn0262881	CG43236	18.8312	2.01456	0.763852	6.76192	0.00931234	0.111094	5	7	9	19	31	38
FBgn0035290	FBgn0035290	dsb	289.446	-0.65815	0.251459	6.75941	0.00932544	0.111094	509	271	292	415	151	177
FBgn0038842	FBgn0038842	hdly	89.85	0.989895	0.377067	6.76163	0.00931389	0.111094	87	47	53	131	111	114
FBgn0001186	FBgn0001186	Hex-A	5828.67	-0.279099	0.107205	6.75926	0.00932623	0.111094	7385	5228	6471	5439	4575	5771
FBgn0033844	FBgn0033844	bbc	1487.88	-0.38097	0.146204	6.75089	0.00937011	0.111476	2104	1468	1475	1604	1006	1382
FBgn0262867	FBgn0262867	Ptr	115.787	-0.898977	0.343326	6.74101	0.00942213	0.111954	201	135	118	138	63	60
FBgn0040475	FBgn0040475	SH3PX1	259.915	0.595871	0.228869	6.73224	0.00946854	0.112365	284	171	173	396	310	256
FBgn0038190	FBgn0038190	CG9926	8.48828	5.6265	1.98139	6.72345	0.00951535	0.112779	0	0	0	1	29	16
FBgn0063491	FBgn0063491	GstE9	466.018	0.48003	0.184874	6.70616	0.00960802	0.113735	482	321	364	651	527	482
FBgn0033221	FBgn0033221	CG12825	17.3796	2.17333	0.81939	6.70022	0.00964012	0.113972	8	4	7	31	30	25
FBgn0030245	FBgn0030245	CG1637	557.087	-0.463524	0.178596	6.6962	0.00966187	0.114087	861	545	547	572	379	492
FBgn0003124	FBgn0003124	polo	96.0234	2.84781	0.863791	6.68802	0.00970628	0.114326	20	17	8	13	214	252
FBgn0003178	FBgn0267385	PyK	3336.23	-0.395936	0.15237	6.68833	0.00970463	0.114326	4624	2748	4051	3743	2514	2598
FBgn0033915	FBgn0033915	CG8485	522.299	-0.450946	0.174165	6.67554	0.00977449	0.114987	840	463	531	634	311	446
FBgn0030309	FBgn0030309	CG1572	17.5591	4.49859	1.46588	6.66212	0.00984835	0.115712	0	15	0	14	41	28
FBgn0036622	FBgn0036622	CG4753	56.9773	1.193	0.4572	6.65419	0.0098923	0.115862	45	33	26	80	77	82
FBgn0039904	FBgn0039904	Hcf	44.0279	1.58586	0.596331	6.65637	0.00988021	0.115862	22	9	43	78	45	71
FBgn0030670	FBgn0030670	Pis	1685.36	-0.319321	0.123633	6.6532	0.00989781	0.115862	2308	1566	1743	2003	1212	1436
FBgn0037167	FBgn0037167	CG11425	188.197	-0.745734	0.287093	6.64553	0.00994047	0.116218	214	181	283	98	141	181
FBgn0036202	FBgn0036202	CG6024	437.303	-0.506493	0.195883	6.64102	0.00996569	0.116369	709	472	378	558	289	294
FBgn0031645	FBgn0031645	CG3036	1456.11	-0.345874	0.134032	6.63478	0.0100006	0.116633	1986	1311	1593	1601	1156	1180
FBgn0264494	FBgn0264494	CG17646	858.725	-0.378793	0.146907	6.62701	0.0100444	0.116999	1476	764	755	1159	546	660
FBgn0250746	FBgn0250746	Prosbeta7	394.662	0.478077	0.185486	6.61852	0.0100924	0.117414	319	294	345	407	450	516
FBgn0000056	FBgn0000056	Adhr	1355.4	-0.482583	0.186307	6.61407	0.0101176	0.1175	1961	1316	1424	1304	776	1437
FBgn0038938	FBgn0038938	CG7084	718.917	-0.425335	0.164998	6.61066	0.010137	0.1175	1023	636	820	738	545	593
FBgn0086677	FBgn0086677	jeb	997.476	0.376006	0.14593	6.61278	0.010125	0.1175	1271	690	690	1840	859	900
FBgn0035524	FBgn0035524	CG11583	150.08	0.791149	0.305954	6.58643	0.0102759	0.118964	116	116	89	171	184	214
FBgn0031977	FBgn0031977	baf	564.497	0.55193	0.213635	6.57914	0.0103181	0.119307	445	437	401	526	644	934
FBgn0037120	FBgn0037120	CG11247	644.849	-0.455113	0.176938	6.57261	0.010356	0.119466	803	655	747	666	411	596
FBgn0003655	FBgn0003655	swa	39.6719	3.603	1.1053	6.57243	0.0103571	0.119466	4	4	2	3	102	103
FBgn0032172	FBgn0032172	CG5850	870.808	-0.405382	0.157753	6.56989	0.0103718	0.119491	1138	843	974	984	588	747
FBgn0031885	FBgn0031885	Mnn1	664.649	-0.476534	0.185177	6.56616	0.0103936	0.119596	1058	704	584	864	422	475
FBgn0035228	FBgn0035228	CG12091	1146.47	-0.361698	0.140934	6.56174	0.0104194	0.119748	1402	1046	1377	1119	912	1009
FBgn0037206	FBgn0037206	CG12768	160.41	-0.728654	0.283488	6.54595	0.0105123	0.120669	293	161	162	204	92	90
FBgn0020633	FBgn0020633	Mcm7	28.3459	2.73189	0.936903	6.53548	0.0105744	0.121234	8	5	4	10	68	64
FBgn0037680	FBgn0037680	pasi2	272.658	0.565293	0.220874	6.51368	0.0107048	0.122581	302	168	205	403	278	311
FBgn0013334	FBgn0013334	Sap47	4997	-0.339357	0.132578	6.51119	0.0107197	0.122604	7508	4926	4519	6274	3305	4234
FBgn0030960	FBgn0030960	Atg101	387.953	-0.470932	0.184338	6.50629	0.0107493	0.122646	703	351	342	520	247	266
FBgn0250871	FBgn0250871	pot	189.545	0.710704	0.276834	6.50651	0.010748	0.122646	196	113	124	389	190	174
FBgn0034031	FBgn0034031	CG12963	12.5366	3.43381	1.23652	6.48728	0.0108649	0.123222	3	0	5	37	19	17
FBgn0030485	FBgn0030485	CG1998	480.856	-0.436221	0.170963	6.4906	0.0108446	0.123222	657	470	527	505	341	408
FBgn0010222	FBgn0010222	Nmdmc	199.73	0.721881	0.281174	6.48988	0.010849	0.123222	166	159	122	277	207	271
FBgn0260470	FBgn0260470	SP555	190.801	-0.707624	0.275919	6.49427	0.0108223	0.123222	314	176	203	197	142	115
FBgn0030904	FBgn0030904	upd2	7.77712	3.8523	1.47011	6.48791	0.0108611	0.123222	3	1	0	21	12	12
FBgn0010385	FBgn0010385	Def	12.3147	2.70733	1.03336	6.47758	0.0109244	0.123749	1	4	5	16	17	29
FBgn0053810	FBgn0053810	His1:CG33810	16.3376	2.57939	1.0055	6.4552	0.0110628	0.125017	0	10	5	5	42	27
FBgn0053819	FBgn0053819	His1:CG33819	16.3376	2.57939	1.0055	6.4552	0.0110628	0.125017	0	10	5	5	42	27
FBgn0029828	FBgn0029828	CG6067	302.249	-0.599725	0.234831	6.45251	0.0110795	0.125058	543	296	281	344	166	245
FBgn0033741	FBgn0033741	CG8545	210.318	0.777879	0.303213	6.42228	0.0112697	0.127053	191	118	148	222	270	304
FBgn0086346	FBgn0086346	ALiX	924.415	0.359519	0.141788	6.41098	0.0113417	0.127712	817	725	833	1049	1031	1042
FBgn0029851	FBgn0029851	CG14445	24.4888	1.99398	0.756233	6.3998	0.0114133	0.128172	18	7	6	35	49	32
FBgn0025583	FBgn0025583	IM2	1122.21	0.694339	0.268517	6.39875	0.0114201	0.128172	842	792	779	1378	808	2127
FBgn0003274	FBgn0003274	RpLP2	8408.64	0.34861	0.137291	6.39827	0.0114232	0.128172	7251	5086	9546	8500	8201	11285
FBgn0038575	FBgn0038575	CG7208	18.9946	3.92665	1.30479	6.39549	0.0114411	0.128221	2	1	1	2	56	42
FBgn0028515	FBgn0028515	EndoGI	257.122	0.571664	0.225506	6.38984	0.0114775	0.128478	268	169	187	388	289	268
FBgn0053196	FBgn0053196	dpy	949.962	0.73169	0.282674	6.37937	0.0115455	0.129033	802	617	680	2045	1025	700
FBgn0039507	FBgn0039507	mrt	281.123	-0.551504	0.217801	6.37799	0.0115544	0.129033	469	272	274	345	199	177
FBgn0052451	FBgn0052451	SPoCk	1538.12	-0.331966	0.131254	6.37577	0.0115689	0.129043	2523	1410	1390	2161	1003	1121
FBgn0020249	FBgn0020249	stck	490.432	0.432271	0.170996	6.37031	0.0116045	0.129288	583	341	349	814	442	508
FBgn0261714	FBgn0261714	Cpn	667.277	-0.402913	0.159478	6.36026	0.0116705	0.12987	1004	642	650	808	516	469
FBgn0262794	FBgn0262794	CG43175	41.4199	1.55916	0.599976	6.35423	0.0117102	0.130159	24	10	28	41	57	84
FBgn0001086	FBgn0001086	fzy	65.1678	1.29996	0.502184	6.33864	0.0118136	0.131	35	28	39	47	109	118
FBgn0033917	FBgn0033917	SmydA-1	79.4209	1.07867	0.422022	6.33939	0.0118086	0.131	69	38	46	104	121	99
FBgn0000409	FBgn0284248	Cyt-c-p	199.175	1.15931	0.440348	6.32892	0.0118785	0.131566	229	40	148	485	202	175
FBgn0038194	FBgn0038194	Cyp6d5	813.457	-0.378358	0.15024	6.32075	0.0119333	0.132019	1300	680	833	1024	579	611
FBgn0003944	FBgn0003944	Ubx	15.8335	2.51539	0.946282	6.31086	0.0120001	0.132603	5	6	3	55	12	21
FBgn0030737	FBgn0030737	CG9914	41.0003	-1.53648	0.598463	6.30304	0.0120531	0.132879	108	23	56	61	6	15
FBgn0020369	FBgn0020369	Rpt6	351.501	0.620378	0.2451	6.30339	0.0120507	0.132879	297	214	296	348	449	474
FBgn0032451	FBgn0032451	spict	215.644	0.615636	0.244513	6.29718	0.012093	0.133164	188	126	195	305	214	276
FBgn0031627	FBgn0031627	CG15630	744.358	-0.395551	0.157353	6.29475	0.0121096	0.133192	1288	705	612	1048	488	514
FBgn0025697	FBgn0025697	santa-maria	494.556	-0.580462	0.229551	6.28588	0.0121704	0.133705	809	553	438	479	309	429
FBgn0034985	FBgn0034985	CG3328	271.377	-0.567357	0.225745	6.27507	0.0122448	0.134367	394	261	317	290	191	195
FBgn0085485	FBgn0085485	CG34456	30.0285	-1.60361	0.629243	6.26169	0.0123377	0.135229	69	35	35	23	8	17
FBgn0004369	FBgn0004369	Ptp99A	1400.32	-0.423836	0.168923	6.23373	0.012534	0.137222	2080	1502	1204	1832	918	1067
FBgn0011283	FBgn0011283	Obp28a	18.6281	2.29585	0.875529	6.22019	0.0126301	0.137992	6	5	6	69	17	19
FBgn0003462	FBgn0003462	Sod1	3317.64	-0.3067	0.122735	6.21972	0.0126335	0.137992	3784	3323	3621	2880	2535	3562
FBgn0264493	FBgn0264493	rdx	288.876	0.875427	0.342181	6.21234	0.0126863	0.138409	233	191	166	223	403	464
FBgn0038659	FBgn0038659	EndoA	368.538	-0.627923	0.250095	6.19492	0.0128117	0.139617	666	422	253	588	249	142
FBgn0035914	FBgn0035914	CG6282	488.647	-0.481159	0.192675	6.19276	0.0128274	0.139627	730	498	476	630	322	347
FBgn0035726	FBgn0035726	CG9953	418.294	-0.44033	0.177233	6.15541	0.0131011	0.141791	527	412	485	373	326	375
FBgn0031435	FBgn0031435	Elba2	34.4332	2.12942	0.792403	6.16152	0.0130559	0.141791	7	11	9	8	78	78
FBgn0026252	FBgn0026252	msk	876.825	0.396997	0.159572	6.15715	0.0130882	0.141791	1108	553	672	1303	881	889
FBgn0036697	FBgn0036697	rogdi	402.345	-0.464668	0.186934	6.15637	0.013094	0.141791	711	351	376	556	246	280
FBgn0038826	FBgn0038826	Syp	5812.22	-0.306363	0.12317	6.15741	0.0130863	0.141791	8560	5370	5533	7781	3927	4650
FBgn0029155	FBgn0029155	Men-b	968.928	-0.367071	0.147958	6.13104	0.0132828	0.143594	1389	935	959	1114	666	845
FBgn0039341	FBgn0039341	CG5112	180.948	0.642344	0.258888	6.11737	0.013386	0.14438	152	115	152	242	201	225
FBgn0030693	FBgn0030693	CG8974	1102.41	-0.331541	0.133869	6.11874	0.0133756	0.14438	1652	1106	961	1401	836	816
FBgn0026415	FBgn0026415	Idgf4	3021.51	-0.284058	0.114714	6.11511	0.0134031	0.1444	4187	2448	3378	3160	2291	2868
FBgn0038419	FBgn0038419	CG14879	16.1667	2.10405	0.833524	6.09946	0.0135224	0.145354	9	6	4	42	18	22
FBgn0051957	FBgn0051957	CG31957	5.07955	5.73501	2.1956	6.09999	0.0135182	0.145354	0	0	0	11	7	13
FBgn0026428	FBgn0026428	HDAC6	1500.66	-0.412121	0.166264	6.08548	0.0136297	0.146342	1891	1244	1979	1527	1122	1257
FBgn0250816	FBgn0250816	AGO3	49.6092	1.78598	0.6732	6.07941	0.0136766	0.146679	27	19	13	32	109	85
FBgn0039089	FBgn0039089	beat-IV	375.177	-0.521235	0.210863	6.06269	0.0138067	0.147907	531	383	407	444	249	272
FBgn0019686	FBgn0019686	lok	104.712	1.66195	0.612781	6.04946	0.0139105	0.14885	62	38	32	54	211	202
FBgn0025628	FBgn0025628	CG4199	389.775	0.617261	0.248868	6.03726	0.014007	0.149635	413	203	326	607	443	397
FBgn0031268	FBgn0031268	cold	187.265	0.674287	0.272974	6.03619	0.0140155	0.149635	168	149	116	293	197	213
FBgn0033928	FBgn0033928	Arc2	82.9202	0.993901	0.40014	6.03009	0.014064	0.149984	52	45	65	106	122	101
FBgn0037213	FBgn0037213	CG12581	500.177	-0.42299	0.172152	6.01654	0.0141724	0.15097	718	485	473	637	334	415
FBgn0038172	FBgn0038172	Adgf-D	482.985	-0.44981	0.183159	6.00119	0.0142963	0.152096	707	464	505	519	306	441
FBgn0039830	FBgn0039830	ATPsynC	12937.1	0.220145	0.0898654	5.99367	0.0143573	0.152096	15619	9322	11983	17294	11218	13360
FBgn0036834	FBgn0036834	CG6836	265.768	-0.522707	0.213094	5.9954	0.0143433	0.152096	415	246	289	287	182	206
FBgn0040726	FBgn0040726	dpr1	390.465	-0.470762	0.19185	5.9953	0.0143441	0.152096	643	396	345	495	262	274
FBgn0001128	FBgn0001128	Gpdh	1231.33	-0.370594	0.150972	5.99354	0.0143584	0.152096	2040	1053	1070	1798	763	945
FBgn0040837	FBgn0040837	CG8620	26.1867	1.87951	0.737643	5.97774	0.0144876	0.153293	6	12	15	49	44	31
FBgn0050502	FBgn0050502	fa2h	6.86771	4.22338	1.64746	5.96412	0.0145999	0.154309	0	1	1	24	9	9
FBgn0034883	FBgn0034883	Eglp2	8.66014	3.56127	1.38165	5.95759	0.014654	0.154536	2	3	0	27	12	11
FBgn0260943	FBgn0260943	Rbp6	6167.18	-0.290642	0.118818	5.95889	0.0146433	0.154536	9066	5812	5803	8493	4099	4901
FBgn0051326	FBgn0051326	CG31326	874.309	-0.336935	0.13813	5.9389	0.0148103	0.15601	1493	686	837	1218	534	705
FBgn0051041	FBgn0051041	CG31041	6.58131	3.81198	1.53833	5.92776	0.0149042	0.156825	1	2	0	12	16	8
FBgn0035112	FBgn0035112	CG13877	314.038	0.624407	0.254417	5.9226	0.0149479	0.15711	254	209	241	289	350	506
FBgn0020309	FBgn0020309	crol	308.556	0.570272	0.233193	5.91865	0.0149814	0.15715	273	278	188	475	338	316
FBgn0004618	FBgn0004618	gl	163.963	-0.767635	0.312622	5.91825	0.0149848	0.15715	288	185	152	203	80	109
FBgn0014861	FBgn0014861	Mcm2	30.6348	2.57767	0.924859	5.90976	0.0150572	0.157734	12	3	8	15	71	65
FBgn0030350	FBgn0030350	SelG	784.593	-0.349499	0.14372	5.90076	0.0151344	0.158367	965	750	889	759	635	698
FBgn0052669	FBgn0052669	CG32669	602.195	-0.673825	0.27257	5.89536	0.0151808	0.158678	690	708	688	337	354	750
FBgn0035903	FBgn0035903	CG6765	356.822	-0.475505	0.195525	5.891	0.0152184	0.158896	542	341	371	413	228	291
FBgn0038299	FBgn0038299	Spn88Eb	106.566	0.949908	0.386346	5.8716	0.0153871	0.16048	122	44	65	174	135	119
FBgn0050345	FBgn0050345	CG30345	269.501	-0.534082	0.220178	5.85483	0.0155344	0.161838	450	266	257	320	168	203
FBgn0035578	FBgn0035578	CG13707	259.687	-0.621686	0.255365	5.84912	0.0155848	0.162185	431	269	256	260	146	229
FBgn0032021	FBgn0032021	CG7781	2192.56	-0.370534	0.152752	5.83714	0.0156913	0.162985	3445	2203	1881	2731	1428	1829
FBgn0260991	FBgn0260991	Incenp	25.6716	3.83903	1.26786	5.8366	0.0156961	0.162985	4	4	0	5	78	50
FBgn0010217	FBgn0010217	ATPsynbeta	4065.7	-0.297593	0.122981	5.83119	0.0157445	0.163308	6877	3423	3556	5401	3289	2744
FBgn0262007	FBgn0262007	CG42825	6.12511	5.53957	2.12563	5.81725	0.0158697	0.164303	0	0	0	35	5	3
FBgn0259730	FBgn0259730	tal-1A	295.975	-0.599387	0.247015	5.8109	0.0159271	0.164303	438	346	284	314	178	238
FBgn0259731	FBgn0259731	tal-2A	295.975	-0.599387	0.247015	5.8109	0.0159271	0.164303	438	346	284	314	178	238
FBgn0259732	FBgn0259732	tal-3A	295.975	-0.599387	0.247015	5.8109	0.0159271	0.164303	438	346	284	314	178	238
FBgn0259733	FBgn0259733	tal-AA	295.975	-0.599387	0.247015	5.8109	0.0159271	0.164303	438	346	284	314	178	238
FBgn0000504	FBgn0000504	dsx	227.393	-0.641372	0.264611	5.80524	0.0159785	0.164653	420	227	199	324	116	143
FBgn0039313	FBgn0039313	CG11892	68.5568	-1.00268	0.412995	5.79664	0.0160568	0.164728	145	75	64	66	34	43
FBgn0260474	FBgn0260474	CG30002	67.2068	0.990919	0.4098	5.78067	0.0162034	0.164728	82	25	38	142	55	86
FBgn0051266	FBgn0051266	CG31266	5.09634	5.57481	2.19877	5.80062	0.0160205	0.164728	0	0	0	5	14	10
FBgn0036022	FBgn0036022	CG8329	1306.31	-0.332672	0.138037	5.78732	0.0161422	0.164728	1879	1053	1480	1561	924	1099
FBgn0250836	FBgn0250836	CG8628	5.5191	4.61458	1.85841	5.7905	0.016113	0.164728	1	0	0	28	6	3
FBgn0036433	FBgn0036433	CG9628	1226.8	0.339903	0.141098	5.78099	0.0162004	0.164728	1343	955	948	1874	1122	1269
FBgn0010611	FBgn0010611	Hmgs	480.12	0.425886	0.176626	5.79235	0.016096	0.164728	520	345	369	616	495	562
FBgn0031020	FBgn0031020	Naa15-16	298.182	0.608503	0.251289	5.77975	0.0162118	0.164728	281	167	257	343	350	388
FBgn0004103	FBgn0004103	Pp1-87B	2397.59	-0.274848	0.11398	5.80215	0.0160066	0.164728	3243	2302	2323	2516	1895	2221
FBgn0004400	FBgn0004400	rhi	24.3612	2.98418	1.05093	5.78408	0.016172	0.164728	7	2	4	8	56	60
FBgn0010278	FBgn0010278	Ssrp	285.469	0.611128	0.252282	5.78522	0.0161615	0.164728	228	220	201	272	337	423
FBgn0028663	FBgn0028663	VhaM9.7-b	971.636	0.336631	0.139617	5.79818	0.0160428	0.164728	1134	680	786	1297	900	1130
FBgn0040030	FBgn0265767	zyd	920.553	-0.402975	0.16682	5.79442	0.0160771	0.164728	1494	972	745	969	699	749
FBgn0030769	FBgn0030769	CG13012	51.9393	-1.35808	0.550227	5.77	0.016302	0.164936	98	63	61	57	13	30
FBgn0014189	FBgn0014189	Hel25E	340.091	0.56501	0.23374	5.77303	0.016274	0.164936	367	247	217	408	417	389
FBgn0038922	FBgn0038922	Idh3b	1126.46	-0.299023	0.124388	5.77122	0.0162907	0.164936	1502	986	1235	1204	825	1069
FBgn0039402	FBgn0039402	Vps2	321.403	0.583217	0.241167	5.77255	0.0162784	0.164936	343	247	189	423	350	396
FBgn0250837	FBgn0250837	dUTPase	99.3951	1.42028	0.554699	5.7513	0.0164764	0.166523	48	35	52	46	186	199
FBgn0038638	FBgn0038638	CG7702	34.6676	1.3385	0.55368	5.74383	0.0165467	0.166877	32	16	14	75	42	37
FBgn0025625	FBgn0025625	Sik2	305.458	-0.48849	0.203438	5.74544	0.0165315	0.166877	426	328	311	321	236	224
FBgn0053868	FBgn0053868	His2B:CG33868	4.95869	5.58313	2.21684	5.72716	0.0167045	0.16811	0	0	0	6	8	15
FBgn0026400	FBgn0026400	Noa36	319.675	0.508677	0.211927	5.72779	0.0166985	0.16811	231	238	283	282	357	479
FBgn0032075	FBgn0032075	Tsp29Fb	82.7619	0.932587	0.386661	5.71855	0.0167866	0.168578	75	41	56	171	84	89
FBgn0033132	FBgn0033132	Tsp42Ej	918.571	-0.394482	0.164422	5.71962	0.0167764	0.168578	1141	762	1211	918	671	815
FBgn0036534	FBgn0036534	DCP2	1792.41	-0.336677	0.140459	5.71665	0.0168048	0.168582	2717	1715	1595	2487	1223	1343
FBgn0015522	FBgn0015522	olf186-M	828.492	-0.370353	0.154851	5.6968	0.0169959	0.170318	1053	758	950	710	620	862
FBgn0036816	FBgn0036816	Indy	1019.85	-0.330242	0.138213	5.69463	0.0170169	0.170349	1830	923	784	1482	689	704
FBgn0034046	FBgn0034046	tun	296.796	-0.499589	0.209038	5.68852	0.0170762	0.170762	526	275	272	368	184	222
FBgn0038893	FBgn0038893	Archease	202.96	0.603682	0.252353	5.68274	0.0171326	0.170973	173	131	169	227	235	273
FBgn0034800	FBgn0034800	CG3788	11.6002	2.72003	1.10662	5.68266	0.0171334	0.170973	1	3	4	5	37	18
FBgn0024293	FBgn0024293	Spn43Ab	2604.85	-0.332486	0.139136	5.67725	0.0171863	0.17132	3711	2304	2706	3374	1593	2324
FBgn0030723	FBgn0030723	dpr18	309.686	-0.493417	0.206754	5.67142	0.0172435	0.17171	484	303	310	357	199	247
FBgn0036620	FBgn0036620	CG4842	686.048	-0.441289	0.184607	5.66684	0.0172885	0.171977	756	717	842	675	458	636
FBgn0015806	FBgn0283472	S6k	2477.16	-0.265468	0.111487	5.65911	0.0173649	0.172556	3532	2257	2425	2797	1802	2294
FBgn0026576	FBgn0026576	CG5991	502.803	-0.407802	0.171205	5.65498	0.0174059	0.172781	743	434	548	509	371	450
FBgn0032482	FBgn0032482	Pect	595.384	-0.549449	0.229362	5.63868	0.0175684	0.17403	1055	632	435	853	523	219
FBgn0005564	FBgn0005564	Shal	487.975	-0.454585	0.190854	5.63927	0.0175625	0.17403	795	484	451	671	316	322
FBgn0030241	FBgn0030241	feo	23.3864	2.27732	0.8871	5.63542	0.0176012	0.174173	6	5	7	8	52	53
FBgn0036208	FBgn0036208	CG10361	98.6004	-0.829306	0.347413	5.62928	0.0176629	0.174601	179	88	120	84	60	73
FBgn0027579	FBgn0027579	mino	242.645	-1.28696	0.505256	5.62444	0.0177117	0.174719	599	196	202	323	170	33
FBgn0021800	FBgn0021800	Reph	2580.65	-0.320799	0.13491	5.62527	0.0177033	0.174719	3517	2594	2473	2837	1831	2400
FBgn0087021	FBgn0087021	Spc25	8.43148	3.50912	1.44387	5.62216	0.0177348	0.174764	0	2	1	1	22	20
FBgn0040284	FBgn0283477	SF2	801.563	0.357051	0.150454	5.61485	0.0178089	0.175312	1032	577	625	1179	676	835
FBgn0010403	FBgn0010403	Obp83b	5.8766	4.12281	1.69566	5.60106	0.0179496	0.176514	0	1	1	14	8	12
FBgn0035877	FBgn0035877	CG7083	332.832	-0.487097	0.205385	5.59689	0.0179923	0.176751	540	353	291	388	229	245
FBgn0000318	FBgn0000318	cl	504.9	0.422966	0.17846	5.59281	0.0180343	0.176979	404	344	499	471	523	733
FBgn0033483	FBgn0033483	egr	283.957	-0.489164	0.206614	5.58811	0.0180828	0.177271	451	262	297	322	187	225
FBgn0032805	FBgn0032805	CG10337	421.656	0.522617	0.219921	5.58536	0.0181113	0.177367	206	379	396	341	434	672
FBgn0036550	FBgn0036550	CG17026	206.142	-0.634102	0.26702	5.57679	0.0182	0.178052	294	212	236	158	133	202
FBgn0037107	FBgn0037107	CG7166	181.418	-0.655775	0.276473	5.5724	0.0182457	0.178314	323	156	199	245	98	114
FBgn0050108	FBgn0050108	CG30108	37.0089	1.40576	0.583757	5.56198	0.0183547	0.179104	29	16	16	49	47	66
FBgn0262572	FBgn0262572	CG43112	4.6591	5.60673	2.25967	5.56105	0.0183644	0.179104	0	0	0	10	11	7
FBgn0052638	FBgn0052638	CG32638	414.364	0.4211	0.178438	5.55503	0.0184276	0.179536	465	298	308	636	416	418
FBgn0033423	FBgn0033423	CG1809	14.1884	2.19138	0.903554	5.54701	0.0185123	0.180176	5	4	6	38	17	19
FBgn0038912	FBgn0038912	CG6656	331.009	-0.502518	0.21289	5.53713	0.0186171	0.180454	482	296	389	393	207	258
FBgn0038197	FBgn0038197	foxo	669.117	-0.3726	0.158122	5.53592	0.01863	0.180454	1052	605	636	886	447	515
FBgn0037659	FBgn0037659	Kdm2	122.668	-0.856817	0.359437	5.5392	0.0185951	0.180454	240	124	122	111	56	106
FBgn0261439	FBgn0261439	SdhA	1871.54	-0.272391	0.115654	5.5373	0.0186152	0.180454	2871	1581	1804	2254	1444	1551
FBgn0261930	FBgn0261930	vnd	11.8326	2.53668	1.03634	5.53534	0.0186361	0.180454	4	4	2	42	12	13
FBgn0027491	FBgn0027491	Cdk5alpha	330.615	-0.499335	0.211745	5.52935	0.0187001	0.180889	574	299	313	436	235	201
FBgn0051221	FBgn0051221	CG31221	4228.86	-0.28565	0.121363	5.5183	0.0188185	0.181849	6530	3536	4063	6097	2802	3272
FBgn0087012	FBgn0087012	5-HT2A	71.7321	-1.15742	0.481204	5.51123	0.0188948	0.182358	164	111	46	76	27	35
FBgn0015521	FBgn0015521	RpS21	4928.37	0.573077	0.239339	5.50984	0.0189098	0.182358	3530	2252	6144	4740	5633	6578
FBgn0085396	FBgn0085396	CG34367	73.5184	-0.935145	0.395762	5.50717	0.0189387	0.182451	104	88	89	65	41	52
FBgn0050287	FBgn0050287	CG30287	8.13821	2.89095	1.20882	5.49529	0.0190678	0.182639	3	1	2	25	11	10
FBgn0032421	FBgn0032421	crok	116.258	0.780957	0.330896	5.50266	0.0189875	0.182639	122	59	82	192	132	129
FBgn0004921	FBgn0004921	Ggamma1	5463.69	-0.281293	0.119793	5.49196	0.0191042	0.182639	7692	4952	5479	6345	3823	4918
FBgn0002121	FBgn0002121	l(2)gl	453.638	0.402173	0.171364	5.49588	0.0190613	0.182639	577	308	317	733	423	457
FBgn0031814	FBgn0031814	retm	646.468	-0.392176	0.166944	5.49704	0.0190487	0.182639	1104	495	655	932	347	525
FBgn0037847	FBgn0267376	SelR	1800.39	-0.334298	0.142237	5.49465	0.0190748	0.182639	2419	1784	1698	2136	1256	1635
FBgn0003371	FBgn0003371	sgg	4792.95	-0.252009	0.107335	5.49998	0.0190167	0.182639	6790	4425	4614	5848	3430	4232
FBgn0000426	FBgn0000426	SmF	99.1319	0.875639	0.370087	5.4912	0.0191125	0.182639	55	66	71	72	143	164
FBgn0028341	FBgn0028341	Ptpmeg2	1792.7	-0.337326	0.143587	5.48882	0.0191385	0.182703	2702	1825	1560	2199	1245	1478
FBgn0038803	FBgn0038803	CG5191	114.831	-0.962338	0.403335	5.48466	0.019184	0.182953	242	105	109	154	76	36
FBgn0036547	FBgn0036547	CG17032	133.707	-0.686313	0.292265	5.47932	0.0192428	0.182956	260	119	134	152	84	85
FBgn0034140	FBgn0034140	Lst	427.077	-0.491379	0.209059	5.47761	0.0192616	0.182956	736	407	383	574	239	326
FBgn0051547	FBgn0051547	NKCC	479.27	-0.40036	0.170783	5.48078	0.0192267	0.182956	647	434	550	480	361	420
FBgn0036299	FBgn0036299	Tsf2	226.141	0.53856	0.229588	5.48121	0.0192219	0.182956	235	162	158	321	242	257
FBgn0023534	FBgn0023534	CG17778	181.935	-0.655533	0.278769	5.47245	0.0193185	0.183057	297	174	201	231	105	117
FBgn0036144	FBgn0036144	GlcAT-P	728.825	-0.359368	0.153455	5.4679	0.0193689	0.183057	1151	685	663	888	504	594
FBgn0013276	FBgn0013276	Hsp70Ab	111.088	6.79151	2.11235	5.46796	0.0193682	0.183057	53	0	0	455	28	219
FBgn0029785	FBgn0029785	RpL35	8625.36	0.401092	0.170219	5.46857	0.0193615	0.183057	10731	4519	7988	13393	8169	8525
FBgn0052056	FBgn0052056	scramb1	600.504	-0.361908	0.154583	5.47114	0.019333	0.183057	1073	513	504	846	415	412
FBgn0264694	FBgn0264694	mgr	189.423	0.589276	0.251451	5.46392	0.0194131	0.183292	148	127	165	201	212	268
FBgn0040514	FBgn0040514	CG17169	4.64965	-5.61035	2.2668	5.4558	0.0195035	0.183962	18	5	7	0	0	0
FBgn0033853	FBgn0033853	CG6145	520.278	-0.516909	0.219836	5.45212	0.0195445	0.184166	725	599	507	594	316	421
FBgn0037764	FBgn0037764	CG9459	4.54177	5.59957	2.2789	5.44783	0.0195926	0.184422	0	0	0	12	9	7
FBgn0002778	FBgn0002778	mnd	1010.46	-0.436614	0.186014	5.44622	0.0196107	0.184422	1441	952	1063	1013	582	1083
FBgn0262579	FBgn0262579	Ect4	1595.89	0.28629	0.122693	5.43317	0.0197578	0.185622	1551	1223	1528	1762	1609	1801
FBgn0031520	FBgn0031520	CG8837	288.866	-0.492453	0.210974	5.42688	0.019829	0.186106	339	285	363	234	194	299
FBgn0261553	FBgn0261553	CG42671	65.4548	1.29209	0.546242	5.42164	0.0198887	0.186297	3	43	72	20	81	144
FBgn0032196	FBgn0032196	CG5708	58.8532	1.17617	0.495493	5.42276	0.0198759	0.186297	61	19	36	96	74	77
FBgn0026721	FBgn0026721	fat-spondin	527.702	-0.518058	0.220974	5.41712	0.0199402	0.186595	716	432	715	631	320	402
FBgn0035076	FBgn0035076	Ance-5	216.37	-0.549321	0.235754	5.40562	0.020072	0.187562	317	216	238	220	140	182
FBgn0010382	FBgn0010382	CycE	35.8707	2.22824	0.846266	5.40464	0.0200832	0.187562	16	7	9	17	78	76
FBgn0031461	FBgn0031461	daw	457.092	-0.55796	0.237981	5.40234	0.0201098	0.187625	752	552	348	639	276	272
FBgn0263077	FBgn0263077	CG43340	777.45	-0.392642	0.168599	5.39222	0.0202267	0.18816	1172	751	745	1067	520	550
FBgn0036505	FBgn0036505	CG7945	504.476	-0.39713	0.170747	5.39279	0.0202201	0.18816	710	509	491	529	372	444
FBgn0036101	FBgn0036101	NijA	113.518	0.85537	0.363968	5.39453	0.0202	0.18816	113	80	53	242	101	124
FBgn0033913	FBgn0033913	CG8468	206.332	-0.622283	0.266745	5.39019	0.0202503	0.188195	374	213	168	307	125	110
FBgn0051344	FBgn0051344	CG31344	401.59	-0.434761	0.186988	5.38633	0.0202952	0.188242	545	407	424	399	283	364
FBgn0033744	FBgn0033744	Dh44-R2	312.197	-0.479377	0.206114	5.38706	0.0202866	0.188242	469	288	353	332	224	239
FBgn0024277	FBgn0024277	trio	761.683	-0.415963	0.178709	5.37775	0.0203951	0.188984	1373	627	663	1214	509	433
FBgn0031858	FBgn0031858	CG17378	282.225	-0.55483	0.238286	5.37145	0.020469	0.189483	464	298	253	383	171	182
FBgn0031285	FBgn0031285	CG3662	3443.23	-0.269981	0.116413	5.36294	0.0205691	0.190224	4473	3243	3527	4045	2496	3115
FBgn0037843	FBgn0037843	CG4511	288.854	0.596269	0.255796	5.35289	0.020688	0.190579	331	189	183	376	308	372
FBgn0037877	FBgn0037877	CG6689	175.78	-0.601814	0.259383	5.35401	0.0206747	0.190579	288	171	185	178	128	124
FBgn0038191	FBgn0038191	CG9925	18.6029	3.02061	1.15848	5.35543	0.0206578	0.190579	2	5	1	2	48	44
FBgn0029174	FBgn0029174	FKBP59	336.582	0.462031	0.199307	5.35371	0.0206783	0.190579	321	247	271	421	387	373
FBgn0033274	FBgn0033274	CG14757	182.025	-0.633832	0.272892	5.34313	0.0208041	0.191462	249	194	209	132	130	170
FBgn0001091	FBgn0001091	Gapdh1	4046.09	-0.262461	0.113657	5.31755	0.0211117	0.193916	5679	3354	4294	4197	3127	3907
FBgn0003022	FBgn0266420	Ote	47.8696	1.7713	0.70656	5.31907	0.0210933	0.193916	21	14	18	21	93	105
FBgn0024491	FBgn0024491	Bin1	57.6769	1.38382	0.576664	5.30399	0.0212766	0.195242	41	15	42	74	96	76
FBgn0010575	FBgn0285917	sbb	1056.28	0.543281	0.232926	5.29772	0.0213533	0.195756	1075	764	913	1822	913	926
FBgn0001089	FBgn0001089	Gal	161.794	-0.69268	0.299007	5.29271	0.0214149	0.195864	232	146	221	156	111	111
FBgn0030774	FBgn0030774	spheroide	8.9862	3.96636	1.5154	5.29171	0.0214272	0.195864	1	0	3	26	18	8
FBgn0038746	FBgn0038746	Surf6	96.5593	0.933656	0.399766	5.29279	0.0214139	0.195864	64	60	61	83	117	180
FBgn0030357	FBgn0030357	Sclp	69.9457	0.957528	0.412987	5.28969	0.021452	0.195902	61	35	39	112	108	73
FBgn0004364	FBgn0004364	18w	185.803	-0.654039	0.283116	5.27788	0.021598	0.197045	333	201	155	263	122	88
FBgn0036134	FBgn0036134	FoxK	438.653	-0.426168	0.185237	5.27066	0.0216878	0.197294	672	442	404	480	313	367
FBgn0052177	FBgn0052177	Ndfip	644.226	-0.432582	0.187636	5.27226	0.0216679	0.197294	994	639	604	825	390	521
FBgn0085378	FBgn0266719	stac	141.845	0.91949	0.391236	5.27235	0.0216667	0.197294	98	83	105	296	165	127
FBgn0031703	FBgn0031703	CG12512	169.117	-0.706942	0.305397	5.26648	0.0217399	0.197462	272	185	173	149	94	154
FBgn0034654	FBgn0034654	eIF3k	1020.47	-0.297948	0.129753	5.26523	0.0217556	0.197462	1232	979	1120	1021	793	970
FBgn0028983	FBgn0028983	Spn55B	71.6259	0.940394	0.406622	5.26417	0.0217688	0.197462	54	44	47	119	95	75
FBgn0030679	FBgn0030679	CG8206	170.398	0.956439	0.404465	5.26103	0.0218081	0.19763	78	131	130	289	224	165
FBgn0011481	FBgn0011481	Ssdp	1295.32	-0.298815	0.130161	5.25796	0.0218466	0.197789	1731	1270	1260	1413	987	1177
FBgn0004419	FBgn0004419	me31B	428.502	0.950229	0.39539	5.22677	0.0222418	0.201174	417	212	227	330	622	722
FBgn0262114	FBgn0262114	RanBPM	399.489	-0.497028	0.216438	5.22485	0.0222664	0.201205	620	421	364	545	279	238
FBgn0038989	FBgn0038989	CG6937	91.4114	0.954147	0.410899	5.22318	0.0222878	0.201206	60	54	59	73	140	145
FBgn0050011	FBgn0050011	gem	1681.88	-0.339234	0.148057	5.21817	0.022352	0.201594	2235	1725	1603	1674	1263	1612
FBgn0033108	FBgn0033108	CG15236	220.838	-0.594751	0.259469	5.20972	0.0224609	0.202383	454	197	175	356	113	120
FBgn0035498	FBgn0035498	Fit1	603.588	0.355439	0.155635	5.20533	0.0225177	0.202702	712	506	388	908	635	549
FBgn0032884	FBgn0032884	Pomp	635.717	0.377743	0.165277	5.20329	0.0225442	0.202748	674	439	537	807	554	842
FBgn0051314	FBgn0265140	Meltrin	603.33	0.394374	0.172681	5.19103	0.0227037	0.203989	681	426	470	1018	538	594
FBgn0033507	FBgn0033507	CG12909	57.2606	1.38866	0.582841	5.17632	0.0228968	0.205529	36	23	27	41	110	94
FBgn0027552	FBgn0027552	CG10863	690.58	-0.335774	0.147541	5.17051	0.0229734	0.205826	1200	570	619	954	448	532
FBgn0034915	FBgn0034915	eIF6	149.452	0.712395	0.310934	5.17186	0.0229557	0.205826	118	88	122	146	186	222
FBgn0031830	FBgn0031830	COX5B	490.712	-0.39434	0.173224	5.1661	0.0230319	0.206155	561	463	608	394	398	480
FBgn0033271	FBgn0033271	CG8708	5.06665	4.70214	1.97183	5.16208	0.0230852	0.206203	0	1	0	17	10	4
FBgn0036927	FBgn0036927	Gabat	216.201	-0.736292	0.319179	5.16406	0.023059	0.206203	362	230	219	140	155	196
FBgn0038980	FBgn0038980	Octbeta1R	559.39	-0.459296	0.201199	5.16078	0.0231025	0.206203	849	563	530	782	367	367
FBgn0004106	FBgn0004106	Cdk1	24.691	2.38695	0.945307	5.1566	0.0231581	0.206299	5	6	5	5	57	59
FBgn0034296	FBgn0034296	CG10912	6.07982	4.90168	1.90846	5.15506	0.0231787	0.206299	0	1	0	28	4	8
FBgn0039761	FBgn0039761	CG18404	4.33517	5.50828	2.31561	5.15762	0.0231446	0.206299	0	0	0	9	10	7
FBgn0039312	FBgn0039312	CG10514	249.551	-0.602596	0.26364	5.1513	0.0232289	0.206552	447	291	191	284	155	175
FBgn0063498	FBgn0063498	GstE2	608.253	-0.446696	0.19618	5.13556	0.0234406	0.208239	898	626	585	667	378	555
FBgn0039054	FBgn0039054	Cow	1090.83	-0.381746	0.167947	5.12739	0.0235511	0.209024	1822	963	971	1703	659	737
FBgn0086604	FBgn0086604	CG12484	265.386	-0.484391	0.213823	5.11657	0.0236984	0.209938	447	305	245	289	220	145
FBgn0010551	FBgn0010551	Phb2	564.42	0.393928	0.173771	5.11711	0.0236911	0.209938	617	371	481	722	568	658
FBgn0250908	FBgn0250908	beat-VII	354.72	-0.492214	0.216862	5.11265	0.0237521	0.210217	575	352	330	480	215	249
FBgn0262476	FBgn0262476	CG43066	1043.25	-0.447073	0.196408	5.10794	0.0238166	0.210592	1618	1180	853	1325	653	794
FBgn0261602	FBgn0261602	RpL8	19752.2	0.27357	0.120793	5.10428	0.0238669	0.210839	14495	14588	22537	16728	21273	25579
FBgn0030054	FBgn0030054	Caf1-180	60.0349	1.53493	0.635517	5.10249	0.0238915	0.21086	30	31	18	33	98	134
[truncated: 9,884 more rows]

## Sheet: D3
	current_id	Gene	baseMean	log2FoldChange	lfcSE	stat	pvalue	padj	Sham_3D_ZT0_1	Sham_3D_ZT0_2	Sham_3D_ZT0_3	TBI_3D_ZT0_1	TBI_3D_ZT0_2	TBI_3D_ZT0_3
[truncated: 10,797 more rows]

[truncated: 3 more sheets: D7, AMPs, D1_TPM]
