# Supplementary material for: Glial immune-related pathways mediate effects of closed head traumatic brain injury on behavior and lethality in Drosophila
Source: PLoS Biol. 2022 Jan 26;20(1):e3001456. doi: 10.1371/journal.pbio.3001456 (PMC8791498; doi:10.1371/journal.pbio.3001456)
Supplement: S5 Data — (XLSX) [file pbio.3001456.s014.xlsx]

## Sheet: Legend
Figur /Panel	Corresponding Data
6A	Survival_NFkB
6B	Control.Climbing/TBIx5.Climbing
6(C-F)	NfkB0X Day1-7 = non TBI control
6(C-F)	NfkB5X Day1-7 = TBI
6(C-F)	Graphs_Figure6

## Sheet: Survival_NFkB
		9457									Cumulative data
	days after TBI induced	number of flies alive										TBI			Control
date	day	TBI *5 (vial #1)	TBI*5 (vial #2)	TBI*5 (vial #3)		Control (vial #4)	Control (vial #5)	Control (vial #6)			day	Alive	Died		Alive	Died
2017-07-28	0	20	20	20		20	20	20			0	60			60
2017-07-31	3	12	8	8		19	18	18			3	28	32		55	5
2017-08-02	5	12	8	8		19	17	17			5	28	0		53	2
2017-08-07	10	12	7	8		18	16	16			10	27	1		50	3
2017-08-09	12	12	7	8		18	16	16			12	27	0		50	0
2017-08-12	15	11	7	5		18	16	16			15	23	4		50	0
2017-08-15	18	10	7	5		17	16	16			18	22	1		49	1
2017-08-18	21	6	6	5		17	16	16			21	17	5		49	0
2017-08-21	24	1	5	5		15	16	16			24	11	6		47	2
2017-08-24	27	0	5	2		15	16	16			27	7	4		47	0
2017-08-27	30	0	5	2		13	10	13			30	7	0		36	11
2017-08-30	33	0	1	0		10	9	13			33	1	6		32	4
2017-09-02	36	0	1	0		9	8	12			36	1	0		29	3
2017-09-05	39	0	0	0		7	5	11			39	0	1		23	6
2018-09-08	42	0	0	0		6	5	10			42	0	0		21	2
2018-09-11	45	0	0	0		5	4	8			45	0	0		17	4
2018-09-14	48	0	0	0		3	2	6			48	0	0		11	6
2018-09-17	51	0	0	0		2	2	3			51	0	0		7	4
2018-09-20	54	0	0	0		2	2	3			54	0	0		7	0
2018-09-23	57	0	0	0		1	0	2			57	0	0		3	4
2018-09-26	60	0	0	0		0	0	0			60	0	0		0	3

## Sheet: Control.Climbing
5.9	0.2	0.8		0	0.2	0		0.3	0.9	5		5	1	3		2	3	4		0	0.5	0		0	0	1.9		0	0	0.8
0.1	0.2	0.1		0	0.4	6.2		5.6	1.3	5.5		2	0	4		5	3	1		0.3	6.1	5.8		0.1	0	2		1.8	4.1	3.1
1.1	0	0		0.1	1.8	0		1.2	4.8	2.1		4	3	2		1	5	0		5	0	0.9		1.1	2.1	5.1		4.7	4.9	5.1
3.9	4.1	0.3		0.6	6	3.8		1.3	5.1	2.7		5	1	1		4	1	4		6.2	5.7	5		4	3.1	3.9		1.8	4.5	4.3
3.9	5.1	5.3		2.8	5.8	0		6.2	5.9	0.9		5	6	2		1	3	1		4	0.8	1.9		5.7	2.9	5.1		2.8	1.9	0.5
0	5.5	0.9		4.9	5.9	5.1		2.2	2	5.9		3	1	4		6	3	5		5.9	6.2	6		2.2	1	1.3		0.9	4.2	3.2
3.1	0	3.9		0	5.4	0		0.2	0	1.2		4	5	0		1	3	0		5.7	0	2		3	1.3	5		4.3	5	2
5	1.9	1.8		4	3	5		5.9	3.9	1.2		5	4	2		5	4	3		6	0	1		5.1	5.3	4		5.4	2.8	5.5
3.2	0.2	3.3		5.9	2.8	5.9		0.5	6.1	0		3	2	3		3	2	1		6	2.5	5		3.9	3.2	5		5.9	1.4	2
2.4	3	0.2		5.5	0	3.9		0.1	5.7	0.4		2	2	1		4	4	5		4	3.1	1.8		2.2	4.6	1.2		2.8	3	2.8
0	0	0		0.6	3.9	0		4	5.1	4.1		1	3	3		0	1	0		3	0	0		3.1	1.6	0		3.9	1.2	0.8
0.9	4.2	0.3		5.9	5.9	1		6	6.2	6		4	1	3		5	4	5		0	5.9	0		0.5	4.2	5.9		5.3	1	1.5
5.1	3.3	4.1		0	1.9	4.9		5.9	0.3	6.1		2	5	1		0	1	0		5.1	6.1	0.6		4.2	5.9	5.9		0.1	4.8	3.8
4.1	3.2	1.9		0.4	0	4.1		2.2	2	0		3	1	1		0	0	0		4.9	0.2	0.9		1.7	0	3.2		1.8	0.3	1
0.1	3.2	2.2		3.9	4.8	0.9		5.3	5.9	0.8		4	3	2		4	3	0		4.9	2.8	0.3		0	1	2.1		0.8	3	4.3
3.1	4.1	0		1	5	3.6		3.1	0	4		3	2	4		3	4	4		6	3.2	0.2		5.1	5.1	5.3		4.8	0.3	5.8
0	0	0.3		1.5	0.8	3.9		0.1	0	0		3	1	1		1	0	0		5.8	1.6	1.2		0	3.8	0		0.8	3.9	0
2.4	1.2	0.3		3.1	0	0.4		0	1	4		2	4	2		0	5	0		1.9	0	0		0	0	2		0	3.8	4.2
0.8	0	0		3.1	5.8	5.9		3.9	2.8	1.9		1	0	1		1	2	5		3.9	0.8	0.8		0	3.2	5.3		1.2	0.7	2.8
0.3	0	2.2		0	0	0		1.4	0	4.7		4	5	1		3	4	2		6	1.9	4.1		5.2	1.2	4.4		4.2	3	4.2
1.1	0.1	1		3.7	4	4		0	4.9	0		1	0	0		0	0	0		0	0	1		0	4.9	0.2		3.8	4.8	0.7
0.7	5.2	2.1		6	0.6	5.2		6	3.8	3		4	4	3		0	5	1		1.9	4.4	0.1		5.2	4.9	3.2		2.1	1	1
0.7	0.2	3.3		2.1	5.9	2.8		0	0	5		1	5	1		1	3	0		4	0.3	0.8		0	2.8	5.8		5.8	5	3.9
0.2	4.2	3.8		0.2	0	5		1	0.3	5		2	4	1		1	0	3		4.8	4.9	5.2		5.1	5.2	5		0	5.5	0.8
0.1	3	0.7		0	3.9	0		6	2.9	0		4	4	3		6	0	6		0	0.1	0.4		0.2	0.9	0.3		4.3	3.9	4.9
0.2	4.2	2.2		6	0.2	3.1		3.9	0.9	3		1	0	1		1	3	1		5.5	1.2	0.3		4.1	4.1	5.9		4	4.1	1.2
2.8	1.1	3.9		0	0.1	0.2		0	1.1	4.9		2	1	1		0	1	0		0.8	5.8	0		2.8	1	0.8		3	0.3	0.9
3.7	1.9	0.2		1	1.4	0.3		5.1	4.9	0		3	0	4		3	3	1		3.7	0.8	1		4.5	1.9	6.2		5	0.2	2.9
1.9	2.2	3.9		6	6.1	6.1		6	0	4.3		1	1	4		5	3	2		5	5.6	6.3		5	5.9	2.8		6.1	1.9	3.9
0.7	4	4.2		0	0	0.1		3	0.8	1.9		4	2	2		4	0	0		4.1	2.9	5		0.3	0	0.1		2	4	5.9
3.8	2.9	0.6		6	5	4.8		6	1.9	5.3		4	0	1		2	2	4		0.4	1.8	4.7		0	3.8	4.8		3	6	4.8
0.2	3.7	4		5.1	0	3.3		2.1	0.8	1.9		3	2	1		0	1	3		3.6	4	0.3		4.1	4	5.1		4.8	4.7	4.2

## Sheet: TBIx5.Climbing
0.2	0.2	0.2		0	0	0.9		0	0	1.1		0	1	0		2	2	0		0	0.3	3.8		1.9	3.1	1.8		2.8	2.2	2.8
NaN	NaN	NaN		NaN	NaN	NaN		NaN	NaN	NaN		NaN	NaN	NaN		NaN	NaN	NaN		NaN	NaN	NaN		NaN	NaN	NaN		NaN	NaN	NaN
4.3	1.7	3.6		1	0.1	0.1		0	0	2.9		1	3	1		2	2	0		0.8	0	0		0.9	2	5		0	0.9	1
2.2	4	4.2		3.4	4.2	3.8		4.1	3.1	4.9		3	1	4		3	3	2		4.1	0.9	4.3		1	0.5	0.9		1.8	4	1.9
0	0	0		0	0	0		5.4	0	0		2	0	0		0	0	0		0	0	0		0	0	0		0	0	0
0.2	0.9	3.1		0	0.7	3.3		0	0	1.1		4	4	6		5	6	2		1	0.4	0.2		0.8	1	0.3		0.6	0.8	0.7
0	2	0.5		3.8	5.1	4.9		5.8	4.2	5.6		2	4	1		1	4	3		3.2	2.2	5.2		4.9	5.8	5.8		4.6	5.2	3.9
0.3	1.9	4.6		2	5.2	5.6		6	0	3.8		3	4	2		4	1	4		5.8	5.9	3.9		5.2	5.9	5.2		1	4.3	3.2
0	4.4	0		3.9	0	0		1.9	2	4.1		3	2	5		2	0	4		2.2	2.1	1.7		0	0.5	0.9		0.9	4	4.2
0.1	0	0.8		5	4.6	4.8		6	6.1	1.1		4	2	5		6	3	4		5	4.7	0.3		3.1	5.8	2.8		1	5.1	5.7
0.1	1.1	0.2		2.2	4	3.8		5.1	5.7	5.9		3	2	4		1	0	1		0.2	0.3	2.8		4.2	4.2	3.2		3.7	1.6	3.8
0	0	0		0	0	0		0	0	5.9		0	0	0		0	0	0		0	0	0		0	0	0		0	0	0
3.1	4.7	0.2		5.3	6	6.1		5.9	5.4	6.2		4	1	4		5	2	1		4	4.3	5.9		6.2	2.6	3.5		4.7	5	4.9
0.8	3.1	0.3		3.8	3.2	2		0	2.8	0.8		3	4	1		1	4	4		4.9	6	0		5.9	4.3	0.9		4.2	1.1	0
3.9	1.1	0		4.1	0.2	5.9		4.8	3.3	0.4	0	4	3	1		0	0	0		0.9	0.3	0.8		1.1	3.2	0.2		0	2.1	0.3
0	0.5	0		0	0	1		0.3	2.9	3.8		2	3	1		1	1	2		0	0	0		0	0.3	0		4.9	0.3	0.5
0	0	0		NaN	NaN	NaN		NaN	NaN	NaN		NaN	NaN	NaN		NaN	NaN	NaN		NaN	NaN	NaN		NaN	NaN	NaN		NaN	NaN	NaN
1.9	5.4	5.3		5.5	4.9	3.9		5.7	2.1	6		5	3	1		4	5	3		3.9	2.9	0.3		1	1.9	0.8		3.7	1.2	1.8
2	1.2	3		5.1	0	1.9		2.9	0.1	4.7		2	0	0		0	1	0		0.9	0.8	0		1.1	2	1		0.8	0.5	0.7
3	5	4.9		4.6	4.8	3.6		6	5.3	4.3		2	1	0		1	1	0		4	0.8	4.1		5.9	1.9	2.9		1.9	2.5	0.4
2	0.3	5		3	3.9	1.9		5.1	6	1.7		0	0	0		2	1	1		0	0	0		NaN	NaN	NaN		NaN	NaN	NaN
0	0	0		0	0	0		NaN	NaN	NaN		NaN	NaN	NaN		NaN	NaN	NaN		NaN	NaN	NaN		NaN	NaN	NaN		NaN	NaN	NaN
3.8	1.8	3.1		5.1	5.2	5.5		5.9	0.9	2.9		3	2	2		0	0	0		3.3	1.6	2.9		0.8	4.9	2.1		0.6	0.5	0.8
4.2	4	3.4		5.2	5.1	5.1		5.1	4.9	3.9		4	0	5		6	3	2		4.3	4.7	1.8		5.1	1.1	0.8		5	6	2
0.5	2.3	4.9		4.8	4.9	4.1		5.1	0.1	3		1	3	0		1	1	1		1	0.4	1.3		0	0.8	3.1		1.8	1.9	0.8
4.1	3.9	3.5		0	3	3.2		3.5	0	5.4		4	5	0		6	3	1		5.7	5.2	3		4.9	5.9	4		5	5.2	3.2
5.7	4.2	3		6	3.8	5.8		4.8	6.3	6.1		1	3	3		1	4	4		5.9	5.1	5.1		5.2	0	4.2		4.6	3.9	3.2
NaN	NaN	NaN		NaN	NaN	NaN		NaN	NaN	NaN		NaN	NaN	NaN		NaN	NaN	NaN		NaN	NaN	NaN		NaN	NaN	NaN		NaN	NaN	NaN
0.4	3.3	3.2		5.9	1.9	0.2		0.4	6.3	0.8		3	0	5		4	2	1		5	5.7	5		0.8	1	2.9		1.1	1.6	1
4	4.8	4.7		2.9	0	0.2		2.9	4.8	3		4	4	4		4	5	4		6	5.8	5		4.8	3.8	6		5.2	4.2	5.1
0.2	4.3	4.9		0.2	0	0.1		0.2	0	0.3		4	1	5		3	6	0		4.2	0	0.7		0.1	0	1.9		0.1	0	3.3
1	4.2	4.4		1.1	1.2	1.2		1.4	4.3	5.9		3	1	3		2	4	2		5.9	0	0.3		0.6	0	1		0.3	0.8	0.9

## Sheet: Graphs_Figure6
Total Sleep	Day
Fig 6C								n Day 1
	1	2	3	4	5	6	7
sham	997.5	898.431	852.255	825.176	821.905	768.905	740.905	57
TBI	1013.49	921.878	887.1	871.368	860.667	816.917	730.545	49
sham SEM	23.4361	30.892	34.9979	38.6889	46.1909	50.6936	64.8639
TBI SEM	33.3162	34.8259	35.6166	39.6983	45.6932	46.1408	70.2033
Bout Length
Fig 6D
	1	2	3	4	5	6	7
sham	38.0773	32.3218	34.0029	30.0356	33.6722	32.5123	28.7422
TBI	37.4231	32.6145	33.9487	31.8657	30.165	26.9289	24.1742
sham SEM	2.57088	2.16674	3.60776	1.95201	3.70007	4.17917	3.02699
TBI SEM	2.94932	1.93477	2.81722	2.92218	5.09154	2.82974	3.44372
Bout Number
Fig 6E
	1	2	3	4	5	6	7
sham	29.8393	30.8235	30.0196	29.5882	27.9048	27.0952	26.9048
TBI	31.3265	30.8049	29.775	31.8158	34.75	33.0833	33.8182
sham SEM	1.41055	1.50051	1.49469	1.51235	2.2969	2.21457	2.14909
TBI SEM	1.5842	1.48825	1.77608	2.03485	3.97173	3.04626	4.55036
Brief Awakenings
Fig 6F
	1	2	3	4	5	6	7
sham	1.21652	1.36708	1.48775	1.49755	1.24206	1.29563	1.32143
TBI	1.45918	1.33963	1.39583	1.31469	1.46875	1.60069	1.79924
sham SEM	0.0753515	0.0750479	0.120972	0.108744	0.142162	0.150394	0.118625
TBI SEM	0.147557	0.11773	0.113346	0.109877	0.174916	0.203702	0.38778

## Sheet: NFkB0X_Day1
SLEEP			BRIEF AWAKENINGS			BOUT LENGTHS			BOUT NRS			ACTIVITY			LATENCY	CI	channels	boards
Day	Night	Total	Day	Night	Total	Day	Night	Total	Day	Night	Total	Day	Night	Total
		839	0.833333	1.75	1.29167			29.9643			28	2.924	1.41436	2.75175	45	51.9048	1	10
		1007	1.66667	1.83333	1.75			31.4688			32	2.67347	1.68934	3.53865	7	76.4717	2	10
		1062	1	1.5	1.25			26.55			40	3.19745	1.11732	3.01136	14	44.4223	3	10
		737	1.66667	1.91667	1.79167			17.5476			42	2.64338	1.56672	2.46777	1	30.7732	4	10
		1178	1.91667	2.33333	2.125			42.0714			28	1.46847	0.456679	1.16379	6	74.5155	5	10
		757	1.16667	1.41667	1.29167			24.4194			31	2.17073	1.33276	2.00724	1	37.3672	6	10
		1042	3.08333	2.33333	2.70833			17.661			59	3.34673	1.03143	3.37278	8	49.441	7	10
		827	0.0833333	1.83333	0.958333			82.7			10	4.38095	2.43542	3.13267	1	253.368	8	10
		1107	0.583333	2.33333	1.45833			34.5938			32	2.78495	0.973881	2.38585	15	75.2732	9	10
		960	1.91667	2.58333	2.25			20.4255			47	2.49198	1.15985	2.13211	1	43.4169	10	10
		598	1.66667	0.833333	1.25			16.6111			36	2.41993	1.9811	2.38089	1	32.4415	11	10
		1246	1.25	0.75	1			59.3333			21	1.69767	0.733598	2.35556	22	110.573	12	10
		765	0.916667	2.25	1.58333			22.5			34	2.72308	1.4961	2.53323	1	44.6132	13	10
		981	2.16667	2.33333	2.25			23.3571			42	2.61257	0.859259	2.2	1	40.7023	15	10
		1168	1.83333	1.58333	1.70833			29.2			40	2.78205	0.75	2.32353	9	66.3723	16	10
		1045	1.58333	0.833333	1.20833			21.7708			48	2.05914	0.681051	2.0084	1	39.2606	17	10
		648	0.583333	1.33333	0.958333			22.3448			29	4.43611	2.61453	4.22703	27	37.0986	18	10
		1076	1.66667	1.41667	1.54167			33.625			32	1.60811	0.671587	1.56168	1	77.9066	19	10
		1245	0.833333	2.08333	1.45833			36.6176			34	2.09524	0.35167	1.12109	1	72.9288	20	10
		879	2.08333	2	2.04167			18.7021			47	2.2623	1.48354	2.35373	19	32.5959	21	10
		726	2.5	2.58333	2.54167			19.6216			37	2	1.0925	2.00295	97	35.1736	22	10
		706	1.16667	1.08333	1.125			22.7742			31	2.47212	1.65046	2.28289	16	34.7723	23	10
		1068	1.33333	1	1.16667			41.0769			26	2.4726	1.04587	2.65607	1	70.264	24	10
		1137	1.33333	2.08333	1.70833			32.4857			35	2.46617	0.555344	2.20974	1	51.5149	25	10
		1059	0.666667	0.583333	0.625			37.8214			28	2.32192	0.852518	2.21053	15	57.038	26	10
		826	1.83333	1.08333	1.45833			18.3556			45	2.2351	0.980392	2.09699	87	32.6913	27	10
		786	1.08333	1.25	1.16667			28.0714			28	2.93627	2.26496	3.056	1	45.2643	28	10
		1037	1.08333	1.83333	1.45833			29.6286			35	2.86452	0.895522	2.30848	3	52.4213	29	10
		975	1.16667	1.16667	1.16667			37.5			26	2.48175	1.29355	2.53425	1	57.6619	30	10
		1100	1.83333	1.75	1.79167			28.2051			39	1.80531	0.570902	1.63	1	53.9391	31	10
		962	0.666667	1	0.833333			38.48			25	2.9359	1.04537	2.766	1	56.2557	32	10
		847	0.916667	1.5	1.20833			24.2			35	2.76071	1.62392	3.01257	1	38.941	1	76
		1141	1	1.08333	1.04167			41.25			26	2.95858	0.618081	1.59208	1	53.6747	2	76
		990	0.333333	1.16667	0.75			75			24	2.98333	1.20035	2.8216	1	60.4	3	76
		1050	0.416667	0.25	0.333333			75			14	3	1.05	2.83	1	87.9698	4	76
		1003	0.666667	0.666667	0.666667			45.5909			22	3.37566	1.38448	3.29469	20	68.5817	7	76
		838	2.16667	1.25	1.70833			22.6486			37	1.71975	1.11375	1.90909	47	38.9391	9	76
		1206	0.5	1	0.75			37.6875			32	1.70968	0.423077	1.73632	1	53.7904	10	76
		725	0.583333	0.25	0.416667			48.3333			15	3.17241	2.01127	3.19149	63	56.5035	11	76
		1290	0.333333	0	0.166667			22.6486			2	0.838483	0	0.416899	1	7	12	76
		901	0.166667	1.41667	0.791667			53			17	2.73333	1.22168	2.53167	51	65.9135	14	76
																	16	76	triage
		1097	0.583333	1	0.791667			35.3871			31	2.66897	0.897623	2.46243	1	55.5639	17	76
		1138	1	1.25	1.125			43.7692			26	2.34188	0.569524	1.9069	1	54.3511	19	76
		1235	0.0833333	0.583333	0.333333			88.2143			14	3.2069	0.599229	2.54955	1	136.054	20	76
		1301	0.333333	0.833333	0.583333			108.417			12	1.75806	0.271028	1.63399	1	206.928	21	76
		1028	0.75	0.75	0.75			39.5385			26	1.91772	1.09189	1.91757	13	64.5912	22	76
		966	0.5	0.5	0.5			60.375			16	2.82833	1.29617	3.04158	33	73.9162	23	76
		1203	0.416667	1.16667	0.791667			54.6818			22	2.91176	0.550285	2.26984	1	87.3479	24	76
		856	1.58333	1.66667	1.625			21.4			40	2.92766	1.55161	2.90055	12	28.5379	25	76
		1093	1.41667	1.33333	1.375			26.6585			41	3.84277	1.02627	3.62951	1	50.3857	26	76
		1067	0.833333	1	0.916667			39.5185			27	3.40116	0.725234	2.71875	1	55.4934	27	76
		1159	1	0.416667	0.708333			61			19	2.12403	0.511236	1.51412	10	91.3633	28	76
		890	1.41667	1.66667	1.54167			28.7097			31	2.47768	1.36678	2.48855	44	71.6185	29	76
		1328	0.25	0.666667	0.458333			57.7391			23	1.30189	0.139344	1.30682	1	96.1061	30	76
		1070	1.58333	0.916667	1.25			35.6667			30	2.93717	0.462428	2.31268	10	47.4295	31	76
		889	0.416667	0.833333	0.625			40.4091			22	2.59565	1.59194	2.80303	2	51.9955	32	76
#DIV/0!	#DIV/0!	997.5	1.11458	1.31845	1.21652	#DIV/0!	#DIV/0!	38.0773	#DIV/0!	#DIV/0!	29.8393	2.57613	1.07759	2.38527	12.9464	63.2471		57
#DIV/0!	#DIV/0!	176.939	0.660877	0.62807	0.568892	#DIV/0!	#DIV/0!	19.4097	#DIV/0!	#DIV/0!	10.6494	0.678601	0.555486	0.680834	21.3554	39.327
#DIV/0!	#DIV/0!	23.4361	0.0875353	0.0831899	0.0753515	#DIV/0!	#DIV/0!	2.57088	#DIV/0!	#DIV/0!	1.41055			0.0901786
												All done		All done
		#DIV/0!									#DIV/0!
Sleep T tests		0.691047			0.132698		Bout T	0.867492			0.48532	0.296247	0.117687	0.0879263
		0.696445			0.148083			0.868048			0.486553	0.303084	0.115832	0.0935015

## Sheet: NFkB5X_Day1
SLEEP			BRIEF AWAKENINGS			BOUT LENGTHS			BOUT NRS			ACTIVITY			LATENCY	CI	channels	boards
Day	Night	Total	Day	Night	Total	Day	Night	Total	Day	Night	Total	Day	Night	Total
		880	1.08333	1.58333	1.33333	28.7059	18.6667	23.1579			38	3.08837	1.29516	2.73372	17	56.1045	1	12
		1072	0.75	0.583333	0.666667	52.5455	23.7647	36.9655			29	2.68613	1.05225	2.16047	1	57.3666	2	12
		986	0.833333	1.33333	1.08333	31.0556	21.4	25.9474			38	2.65333	1.10973	2.3759	1	48.536	3	12
		1210	1.58333	0.583333	1.08333	32	55.2222	41.7241			29	1.93	0.401905	1.29967	1	102.146	4	12
		829	2.91667	3.08333	3	22.2381	18.4737	20.2195			41	1.53571	0.929825	1.53608	1	31.8949	5	12
		1147	0.916667	0.833333	0.875	39.3333	55.1	44.1154			26	2.3252	0.656716	2.23723	1	65.9763	6	12
		863	4.08333	1.5	2.79167	15.6207	20.75	17.9792			48	2.86691	1.20779	2.68451	1	30.5276	7	12
		914	0.916667	0.833333	0.875	40.4615	38.9	39.7391			23	2.98421	1.62138	2.87649	1	57.8831	9	12
		1141	1.25	0.75	1	43.6875	32.5385	38.0333			30	2.81208	1.10303	3.23875	1	90.5312	10	12
		1072	2.08333	1.33333	1.70833	30.7647	35.6429	33.5			32	2.31667	0.785311	2.05685	10	49.953	11	12
		1172	0.75	0.833333	0.791667	45.1538	34.5333	40.4138			29	3.60833	0.731569	2.60586	15	62.6181	12	12
		1087	1.41667	1.16667	1.29167	21.8889	49.6	29.3784			37	2.24684	0.691011	2.23734	1	51.2649	13	12
		1089	1.16667	1.16667	1.16667	35.8235	25.3158	30.25			36	2.29139	0.868421	2.47452	1	55.9927	14	12
		988	0.416667	0.583333	0.5	72.1429	50.5556	58.1176			17	2.64904	1.13181	2.55603	56	106.329	15	12
		992	1.16667	1.66667	1.41667	31.0556	36.0833	33.0667			30	2.86207	1.3223	2.91866	1	59.2863	16	12
		1220	0.833333	0.75	0.791667	27.8	17.5	48.8			25	1.75862	0.0821705	0.389873	9	47.2332	17	12
		1373	1.16667	0	0.583333	17.7		124.818			11	0.288931	0	0.122905	1	46.0847	18	12
		1232	0.25	0.833333	0.541667	81.5	43.3	64.8421			19	2.41538	0.459707	1.18398	20	76.1945	19	12
		913	2.08333	1.33333	1.70833	36.1538	25.3125	30.4333			30	1.56485	0.688333	1.43843	33	40.4949	20	12
		1292	0.583333	0.333333	0.458333	78	83	92.2857			14	2.3908	0.274428	0.857506	1	111.437	21	12
		1207	0.583333	0.833333	0.708333	53.4167	53.4	52.4783			23	2.28037	0.478682	1.96708	1	95.4885	22	12
		1240	0.416667	0.333333	0.375	81.125	79.5714	77.5			16	3.50704	0.699805	2.71689	1	114.985	24	12
		1086	4.83333	1.75	3.29167	15.5333	29.0476	20.8846			52	1.03734	0.231068	1.08307	1	31.6933	25	12
		1253	1.41667	0.416667	0.916667	47.2353	34.1429	50.12			25	4.17073	0.453831	1.45722	1	129.543	26	12
		838	1.91667	1	1.45833	18.5	21.55	19.9524			42	2.76568	1.62081	3.03214	1	33.6921	27	12
		982	1.08333	1.08333	1.08333	45.7273	43.5455	44.6364			22	2.24757	0.938628	2.20872	12	64.7108	28	12
		1143	1.5	1	1.25	22.84	36.5333	27.878			41	2.64286	0.573123	2.66904	1	51.8329	29	12
		932	1.25	0.916667	1.08333	31.25	19.6	25.1892			37	3.65686	1.82986	3.42188	9	38.8857	30	12
		1069	1.08333	0.833333	0.958333	26.3043	36.6667	29.6944			36	3.56983	1.31579	3.60278	1	62.1445	31	12
		1070	1.66667	1.08333	1.375	32.3889	33.0714	32.4242			33	2.56579	0.889734	2.3011	1	50.2333	32	12
		1004	1	1.83333	1.41667	29.6111	29.7333	29.5294			34	2.45562	1.01633	2.22897	5	43.7722	1	77
		1260	1	1.16667	1.08333	35.5263	44.3846	39.375			32	2.15873	0.363083	1.8141	1	78.8403	2	77
		1218	0.5	0.833333	0.666667	81.75	46.3333	58			21	2.38667	0.517891	2.10476	1	92.6413	3	77
		243	1.83333	1.08333	1.45833	7.125	19.1429	11.0455			22	1.40678	1.40957	1.51155	21	14.8871	4	77
		826	1	0.666667	0.833333	25.8824	27.6429	26.6452			31	3.36502	1.74338	3.2921	2	41.5175	6	77
		319	2.41667	2.91667	2.66667	29.625	27.6667	29			11	1.34947	1.40462	1.39675	74	66.0438	7	77
		1159	0.5	4.33333	2.41667	109.571	17.8636	39.9655			29	0.909091	0.405458	0.784861	1	228.662	10	77
		1333	1.33333	1.5	1.41667	52.1538	40.5	44.4333			30	1.62069	0.10297	1.07059	5	177.501	13	77
		530	2.75	2.25	2.5	23.1875	11.4286	17.6667			30	2.04942	1.54358	1.89875	1	33.9077	16	77
		1160	1.66667	1.08333	1.375	61.7	54.4	58			20	1.87248	0.50677	2.00772	1	75.2739	20	77
		898	2.16667	2.08333	2.125	24.1765	20.6667	23.0256			39	1.90753	0.719203	1.66427	5	40.4083	22	77
		933	0.916667	0.833333	0.875	35.2857	31.0714	32.1724			29	3.50472	1.58627	3.3706	9	46.4769	23	77
		667	6.33333	7	6.66667	9.72973	8.57143	9.13699			73	0.857585	0.539936	0.827684	7	12.7333	24	77
		1238	1.58333	0.25	0.916667	31.3913	67.8571	39.9355			31	2.48214	0.384146	2.13615	1	71.9256	26	77
		1126	1.25	2	1.625	41.4667	16.6667	30.4324			37	2.60684	0.683824	1.50231	1	72.0185	27	77
		868	1.25	1.5	1.375	24.1053	28.6429	25.5294			34	2.10288	1.07177	2.13139	14	44.1455	28	77
		887	0.666667	1.83333	1.25	56.2222	16.5652	27.7188			32	4.30204	2.20215	4.23608	1	57.478	30	77
		886	1.66667	2.41667	2.04167	20.9091	15.4074	17.72			50	2.97917	1.55575	3.00194	31	29.7877	31	77
		814	2.58333	2.66667	2.625	19.1304	20.8333	19.8537			41	2.59922	1.48371	2.65411	9	29.8712	32	77
#DIV/0!	#DIV/0!	1013.49	1.51871	1.39966	1.45918	38.2959	33.7118	37.4231	#DIV/0!	#DIV/0!	31.3265	2.42112	0.91193	2.12407	8	64.8766		49
		233.214			1.0329			20.6452			11.0894			0.870603
49	SEM	33.3162		SEM	0.147557		SEM	2.94932		SEM	1.5842		SEM	0.124372
												All done		All done
		#DIV/0!									#DIV/0!

## Sheet: NFkB0X_Day2
SLEEP			BRIEF AWAKENINGS			BOUT LENGTHS			BOUT NRS			ACTIVITY			LATENCY	CI	channels	boards
Day	Night	Total	Day	Night	Total	Day	Night	Total	Day	Night	Total	Day	Night	Total
		690	1.43478	1.15385	1.36687			30			23	1.93697	0.844828	1.75401	1	46.0386	1	10
		889	2.08696	1.69231	1.99336			27.7812			32	2.53814	1.51404	2.63239	19	48.8998	2	10
		1030	1	0.461538	0.825819			22.8889			45	3.09063	1.06883	3.1129	19.5	37.0606	3	10
		767	1.86957	2.38462	2.10726			24.7419			31	2.05785	1.67949	2.07404	1	54.5052	4	10
		944	2.56522	1.61538	2.27812			21.9535			43	1.65148	0.897213	1.79525	3.5	49.1528	5	10
		246	1.21739	0.923077	1.13906			18.9231			13	4.53683	2.41255	3.78435	94.5	26.1742	6	10
		985	2.13043	2.76923	2.4205			17.2807			57	3.25212	2.10616	3.92568	9	34.3287	7	10
																	8	10
		1097	1	1.61538	1.25297			33.2424			33	5.64789	1.15867	4.50513	1	57.9078	9	10
		902	1.52174	2.07692	1.76554			21.4762			42	5.04008	2.18467	4.41595	5.5	37.2337	10	10
		472	1.13043	1.07692	1.13906			19.6667			24	3.48471	1.85734	3.03906	37	29.794	11	10
		1214	0.478261	1.23077	0.768866			35.7059			34	2.25773	0.624758	2.2012	1	73.1357	12	10
		612	1.86957	1.15385	1.65164			20.4			30	2.76152	2.45056	2.761	114.5	27.9014	13	10
		819	2.73913	3.30769	3.01851			16.0588			51	3.91098	1.35427	2.98125	8	24.5047	15	10
		1142	1.65217	1.53846	1.65164			45.68			25	1.864	0.715827	1.64694	1	61.4507	16	10
																	17	10
		417	1.08696	0.692308	0.968201			18.1304			23	5.80571	3.50576	5.24317	51	23.6634	18	10
		737	1.6087	2.46154	1.96488			26.3214			28	1.92345	1.17201	1.67949	29.5	44.2962	19	10
		1125	1.73913	1.30769	1.62316			28.125			40	2.62385	0.730241	2.16556	26.5	58.4975	20	10
		822	2.21739	2.46154	2.36355			17.125			48	4.60989	1.23539	3.4135	15.5	24.7788	21	10
		733	1.3913	2.07692	1.68011			23.6452			31	2.17629	1.06045	2.12647	1.5	31.5694	22	10
		478	1.21739	1.76923	1.4523			20.7826			23	4.13152	1.07201	3.30965	25	33.9217	23	10
		1051	1.52174	1.53846	1.56621			45.6957			23	2.32143	0.943761	2.13311	14.5	70.7339	24	10
		1050	1.21739	1.92308	1.50925			40.3846			26	3.89429	0.803309	3.23188	1	70.0928	25	10
		909	1.26087	1.46154	1.36687			30.3			30	3.77914	1.29688	3.20223	1	50.3143	26	10
		705	1.91304	1.38462	1.76554			17.1951			41	4.23016	1.64735	3.92508	15	31.2598	27	10
		798	1	1.92308	1.36687			31.92			25	3.0562	1.26433	2.85177	1	41.9823	28	10
		970	1.69565	1.38462	1.62316			24.8718			39	3.43382	1.00362	2.9814	4.5	46.137	29	10
		982	1.04348	1.23077	1.13906			35.0714			28	2.49637	1.00894	2.2028	1	46.8299	30	10
		1002	2.26087	1.30769	1.96488			20.04			50	3.68111	0.843243	3.02033	1	45.3318	31	10
		917	1.30435	0.923077	1.19601			32.75			28	3.95434	1.4404	3.49393	14.5	50.2498	32	10
		892	1.75	0.666667	1.20833			29.7333			30	3.05534	1.64983	2.86265	1	44.2334	1	76
		873	0.666667	0.666667	0.666667			43.65			20	2.60331	1.57067	2.65608	9	51.3677	3	76
		1062	0.333333	0.833333	0.583333			55.8947			19	3.10596	1.11172	2.66332	1	76.791	4	76
		1042	0.416667	1	0.708333			61.2941			17	3.22642	0.722222	2.80052	1	90.4088	7	76
		682	2.25	1	1.625			19.4857			35	2.06964	1.60794	2.29086	32	29.4978	9	76
		1011	1.25	1.66667	1.45833			23.5116			43	2.48276	0.832734	1.98747	1	35.6126	10	76
		700	0.916667	1.08333	1			38.8889			18	3.2702	1.82222	3.25104	7	53.8902	11	76
		742	0.75	1.5	1.125			41.2222			18	2.50898	1.40455	2.39853	1	49.2183	14	76
		1012	0.583333	1.5	1.04167			42.1667			24	2.76282	0.982548	2.38631	1	60.996	17	76
		980	1.41667	0.75	1.08333			35			28	1.87081	0.927007	1.86441	1	45.5696	19	76
		1310	0.0833333	0.333333	0.208333			109.167			12	2.19672	0.285992	1.32524	1	152.536	20	76
		1197	1.08333	1.08333	1.08333			36.2727			33	1.67857	0.651341	1.82805	1	51.3976	21	76
		902	0.583333	1	0.791667			36.08			25	2.50201	1.35883	2.62695	27	49.1927	22	76
		849	0.333333	0.416667	0.375			44.6842			19	3.32154	1.31418	2.91514	1	61.9695	23	76
		1174	0.833333	1.5	1.16667			39.1333			30	2.92079	0.671756	2.52823	5	63.399	24	76
		994	0.916667	1.41667	1.16667			31.0625			32	3.06436	1.09761	2.8862	10	42.9357	25	76
		1082	1.16667	1.75	1.45833			27.05			40	3.37405	1.29268	3.45741	1	40.8707	26	76
		1123	0.916667	0.833333	0.875			56.15			20	2	0.698413	1.78652	2	81.5371	28	76
		858	1.41667	1	1.20833			34.32			25	2.47115	1.45521	2.78815	16	59.3939	29	76
		1234	1.41667	1.83333	1.625			21.2759			58	1.51515	0.286869	1.0051	1	36.2266	30	76
		971	1.33333	1.08333	1.20833			34.6786			28	1.84422	0.99823	1.89648	42	42.6688	31	76
		625	0.75	1.5	1.125			19.5312			32	2.90741	1.78502	2.78289	1	26.776	32	76
												All done		all done
#DIV/0!	#DIV/0!	898.431	1.3008	1.39731	1.36708	#DIV/0!	#DIV/0!	32.3218	#DIV/0!	#DIV/0!	30.8235	2.99805	1.26323	2.71759	13.3529	49.4948		53
		220.613			0.535949			15.4736			10.7158			0.833769
51	SEM	30.892			0.0750479			2.16674			1.50051			0.116751
SS all						SS all			SS all
												All done		all done
		#DIV/0!									#DIV/0!
Sleep stats		0.615316			0.838969			0.921853			0.993068	0.621306	0.685258	0.800783
		0.615798			0.844736			0.919958			0.992978	0.622472	0.682775	0.801286

## Sheet: NFkB5X_Day2
SLEEP			BRIEF AWAKENINGS			BOUT LENGTHS			BOUT NRS			ACTIVITY			LATENCY	CI	channels	boards
Day	Night	Total	Day	Night	Total	Day	Night	Total	Day	Night	Total	Day	Night	Total						Triage: Fly 1,2,4,8,14,15,19,20,24,27,29,31
		783	1.6087	1.07692	1.4523			22.3714			35	2.10369	1.15807	1.97173	14	40.8588	1	12
		1140	0.565217	1.23077	0.825819			45.6			25	2.56391	0.884766	2.59624	1	107.688	2	12
		1130	0.869565	1.46154	1.11058			33.2353			34	2.78229	0.664016	2.77513	1	66.1451	3	12
		1144	1	1.15385	1.08211			40.8571			28	1.67315	0.57935	1.79602	1	67.7622	4	12
		889	1.56522	0.846154	1.3384			22.7949			39	1.7113	0.68785	1.79385	16	49.245	5	12
		864	1.56522	0.615385	1.25297			32			27	3.00417	1.2818	2.48879	27.5	58.503	6	12
		662	1.56522	1.61538	1.62316			18.3889			36	4.13699	2.16035	3.6019	35	31.0467	7	12
		283	0.26087	0.692308	0.427148			28.3			10	4.48859	2.14505	3.58477	309	41.5072	9	12
		1046	0.913043	0.461538	0.768866			37.3571			28	4.80192	1.46141	4.42803	1	59.7438	10	12
		833	1.56522	1.92308	1.73707			23.1389			36	3.04065	1.26763	2.66391	26.5	32.9685	11	12
		1000	1.47826	0.769231	1.25297			37.037			27	2.65565	1.60601	2.94136	1	61.1479	12	12
		1121	0.869565	1.92308	1.28144			44.84			25	2.46233	1.11624	2.43774	1	66.5724	13	12
		1050	1.43478	1.23077	1.39535			28.3784			37	2.14577	0.864964	2.01689	7	45.1898	14	12
		1048	0.130435	0.230769	0.170859			52.4			20	4.47923	1.13783	3.83273	26.5	89.1353	15	12
		930	0.695652	1.23077	0.911248			44.2857			21	3.85012	1.39369	3.01351	1	60.6051	16	12
		1208	0.869565	0.692308	0.825819			63.5789			19	1.53738	0.148221	1.25159	1	129.765	19	12
		916	1.30435	1.38462	1.36687			28.625			32	1.64619	0.695238	1.57222	1	66.5703	20	12
		1117	0.782609	0.615385	0.740389			44.68			25	2.26449	0.959578	2.20992	1	75.9005	21	12
		1181	0.782609	0.846154	0.825819			51.3478			23	3.34222	0.60452	2.22338	3.5	78.406	22	12
		1136	0.73913	0.538462	0.683436			47.3333			24	3.06073	0.764493	3	6.5	80.6439	24	12
		1188	0.782609	0.153846	0.56953			40.9655			29	4.48889	0.755877	3.74303	1	110.654	26	12
		642	2.08696	1.53846	1.9364			14.9302			43	4.3939	1.72887	3.92278	4.5	24.6717	27	12
		978	0.956522	1.46154	1.16754			37.6154			26	3.77156	1.34168	3.09855	1	54.5447	28	12
		781	0.913043	0.153846	0.65496			30.0385			26	4.0654	1.81645	3.40553	15.5	40.7945	29	12
		884	0.521739	1.15385	0.768866			44.2			20	4.5255	2.76169	4.32731	62	52.8465	30	12
		984	0.73913	0.461538	0.65496			54.6667			18	3.9016	1.84307	3.92847	1	86.6352	31	12
		1028	0.869565	0.307692	0.683436			33.1613			31	3.03315	1.15304	2.83819	6	78.8361	32	12
		916	2.75	1	1.875			25.4444			36	1.95113	1.05	2.01139	2	38.7449	1	77
		1157	2	1.58333	1.79167			27.5476			42	1.76562	0.558491	1.52997	7	65.7874	2	77
		1065	1.33333	1.5	1.41667			34.3548			31	2.1	0.727941	2.08455	1	41.5591	3	77
																	4	77
		795	0.5	1.33333	0.916667			29.4444			27	3.09272	1.44698	2.83518	1	48.4559	6	77
																	14	77
																	15	77
		264	2.75	3.41667	3.08333			11.4783			23	2.08333	1.43899	1.78838	15	15.7273	16	77
		1095	2.5	1.58333	2.04167			27.375			40	2.09877	0.725379	2.00875	1	46.8318	20	77
																	21	77
		748	1.58333	2.33333	1.95833			14.3846			52	1.87908	1.0389	1.84194	4	29.016	22	77
		779	1	0.916667	0.958333			27.8214			28	3.66261	2.1032	3.69579	1	37.0855	23	77
		646	5.16667	3.58333	4.375			11.7455			55	0.866071	1.29299	1.43708	34	18.2508	24	77
																	25	77
		1176	1.75	2.41667	2.08333			36.75			32	2.66197	0.779245	2.25228	1	79.6313	26	77
																	27
		821	1.66667	1.33333	1.5			27.3667			30	1.90031	1.19932	2.02205	22	44.2139	28	77
		789	1.58333	1.66667	1.625			23.9091			33	3.81081	1.89412	3.8032	45	55.2171	30	77
		884	2.41667	1.91667	2.16667			24.5556			36	2.22794	1.02435	2.28016	1	40.6153	31	77
		696	1.91667	1.33333	1.625			12.8889			54	2.55917	1.56187	2.53419	51	18.3197	32	77
#DIV/0!	#DIV/0!	921.878	1.37443	1.26063	1.33963	#DIV/0!	#DIV/0!	32.6145	#DIV/0!	#DIV/0!	30.8049	2.89245	1.21521	2.67289	18.5	57.0205		46
		222.995			0.753838			12.3885			9.52948			0.852266
41	SEM	34.8259		SEM	0.11773		SEM	1.93477		SEM	1.48825		SEM	0.133102
		#DIV/0!									#DIV/0!

## Sheet: NFkB0X_Day3
SLEEP			BRIEF AWAKENINGS			BOUT LENGTHS			BOUT NRS			ACTIVITY			LATENCY	CI	channels	boards
Day	Night	Total	Day	Night	Total	Day	Night	Total	Day	Night	Total	Day	Night	Total
		818	2.58333	3.33333	2.95833			27.2667			30	1.28571	0.756178	1.3072	1	39.0691	1	10
		1012	1.08333	1.16667	1.125			30.6667			33	2.70866	1.58378	3.06718	33	58.3631	2	10
		1095	0.333333	0.25	0.291667			32.2059			34	3.03889	0.730994	2.71601	1	69.6932	3	10
		389	1.5	1.75	1.625			12.1562			32	2.34297	2.11127	2.23381	4	13.687	4	10
		945	2.33333	0.666667	1.5			24.2308			39	2.63793	0.846918	2.38318	1	58.0744	5	10
		106	0.833333	2.25	1.54167			7.06667			15	2.63905	2.16413	2.45023	93	17.6281	6	10
		970	2.58333	2.16667	2.375			18.6538			52	5.95575	2.05051	5.98942	2	29.6163	7	10
		1052	1.33333	0.25	0.791667			23.9091			44	3.63953	0.990253	3.30383	1	83.364	9	10
		690	0.916667	2.25	1.58333			16.8293			41	3.7381	1.71207	3.23572	64	31.8172	10	10
		521	1.16667	2.16667	1.66667			23.6818			22	2.2531	1.42633	2.13452	36	35.5694	11	10
		1200	0.666667	1.08333	0.875			42.8571			28	2.89706	0.340726	2.40741	1	107.349	12	10
		305	1.41667	2.58333	2			19.0625			16	2.222	1.44427	2.1741	61	30.2485	13	10
		543	4.25	5	4.625			10.86			50	1.30843	1.01849	1.32508	35	14.9761	15	10
		1056	1.66667	1.08333	1.375			42.24			25	1.58824	0.537374	1.38038	1	63.2358	16	10
		513	1	0.916667	0.958333			16.0312			32	3.87595	2.28457	3.4763	5	27.5274	18	10
		794	1.33333	2.33333	1.83333			37.8095			21	1.82759	1.13099	1.90093	5	78.543	19	10
		1115	0.75	1.16667	0.958333			42.8846			26	2.49045	0.625	2.42857	1	92.3959	20	10
		449	3	2.08333	2.54167			14.0312			32	1.68324	1.91433	1.82353	20	14.6245	21	10
		883	1.41667	1	1.20833			23.2368			38	1.7551	1.65983	2.29784	1	34.2386	22	10
		604	3.33333	1.58333	2.45833			22.3704			27	1.57737	1.53612	1.87241	1	38.6912	23	10
		925	2.5	2.75	2.625			30.8333			30	2.1773	0.879541	1.97749	1	42.7489	24	10
		1020	1.33333	1.58333	1.45833			44.3478			23	2.00488	0.8	1.9161	1	60.6766	25	10
		696	1.58333	1.33333	1.45833			24			29	2.27528	1.95009	2.52701	58	33.9767	26	10
		830	1.58333	1.58333	1.58333			21.2821			39	2.74315	1.5045	2.61928	67	35.3052	27	10
		851	1.58333	1.75	1.66667			24.3143			35	2.72932	1.24386	2.83537	33	41.9045	28	10
		985	1.33333	2.08333	1.70833			29.8485			33	3.17209	1.40415	3.26107	1	34.1258	29	10
		806	1.33333	1.91667	1.625			35.0435			23	1.86563	1.02754	1.9376	1	49.9356	30	10
		1047	1	1.83333	1.41667			29.0833			36	2.54468	0.649606	2.3067	1	44.6881	31	10
		923	1.16667	1.25	1.20833			27.9697			33	2.42534	0.641166	2.10312	1	45.837	32	10
		1019	1	0.583333	0.791667			35.1379			29	3.52913	1.4575	3.775	1	66.2213	1	76
		910	0.416667	0.916667	0.666667			56.875			16	2.78903	1.14664	2.36397	2	88.185	3	76
		1054	0.416667	1.08333	0.75			43.9167			24	3.69697	1.1107	3.21409	4	62.3683	4	76
		917	0.333333	0.416667	0.375			65.5			14	2.41667	1.55456	2.84055	36	75.0087	7	76
		541	2.33333	1.66667	2			15.0278			36	1.932	1.3748	2.05214	9	23.5878	9	76
		907	1	2	1.5			17.7843			51	2.83163	1.29256	2.59836	1	29.6984	10	76
		865	0.75	0.916667	0.833333			45.5263			19	2.9215	1.33165	2.84359	1	61.0445	11	76
		711	1	1.66667	1.33333			29.625			24	2.54711	1.57686	2.45248	1	40.4037	14	76
		926	0.666667	1.41667	1.04167			38.5833			24	2.38961	1.13262	2.14391	1	46.5063	17	76
		950	2.33333	1.75	2.04167			31.6667			30	1.63158	0.723404	1.57863	1	39.0852	19	76
		1347	0.166667	0.166667	0.166667			168.375			8	2.20833	0.348	2.17647	1	235.86	20	76
		1007	1.66667	2.66667	2.16667			20.9792			48	1.54359	0.489908	1.32759	1	28.386	21	76
		970	0.583333	0.833333	0.708333			34.6429			28	2.76018	1.31079	2.92063	11	54.9835	22	76
		860	0.333333	0.666667	0.5			39.0909			22	2.67279	1.28873	2.59605	17	57.7782	23	76
		1092	2.25	2.08333	2.16667			29.5135			37	3.42953	0.666667	2.42941	1	49.7086	24	76
		917	1.08333	1.41667	1.25			33.963			27	2.35146	1.02604	2.20117	42	44.4812	25	76
		1154	1	1	1			28.85			40	3.90196	1.10646	3.25087	1	44.0539	26	76
		1101	0.5	0.416667	0.458333			78.6429			14	2.19286	0.882798	1.8803	1	85.9201	28	76
		1051	0.0833333	0.25	0.166667			105.1			10	2.64545	0.962891	2.16802	1	121.38	29	76
		524	3.58333	4.25	3.91667			9.7037			54	1.40175	0.852381	1.29814	39	12.5229	30	76
		973	1	2.33333	1.66667			31.3871			31	2.61	1.20641	2.70805	1	45.9918	31	76
		526	1.16667	1.5	1.33333			19.4815			27	2.89737	3.05354	3.53777	47	25.7338	32	76
#DIV/0!	#DIV/0!	852.255	1.38399	1.5915	1.48775	#DIV/0!	#DIV/0!	34.0029	#DIV/0!	#DIV/0!	30.0196	2.56281	1.23256	2.46566	14.7255	52.2906		51
		249.935			0.86391			25.7646			10.6742			0.788211
51	SEM	34.9979		SEM	0.120972		SEM	3.60776		SEM	1.49469		SEM	0.110372
		#DIV/0!									#DIV/0!	#DIV/0!
Sleep stats
#DIV/0!	#DIV/0!	0.492587			0.58912			0.99098			0.915795	0.388553	0.405418	0.957483
#DIV/0!	#DIV/0!	0.487143			0.580675			0.990582			0.916337	0.390809	0.396068	0.956939

[truncated: 9 more sheets: NFkB5X_Day3, NFkB0X_Day4, NFkB5X_Day4, NFkB0X_Day5, NFkB5X_Day5, NFkB0X_Day6, NFkB5X_Day6, NFkB0X_Day7, NFkB5X_Day7]
