# Supplementary material for: Glial immune-related pathways mediate effects of closed head traumatic brain injury on behavior and lethality in Drosophila
Source: PLoS Biol. 2022 Jan 26;20(1):e3001456. doi: 10.1371/journal.pbio.3001456 (PMC8791498; doi:10.1371/journal.pbio.3001456)
Supplement: S6 Data — (XLSX) [file pbio.3001456.s015.xlsx]

## Sheet: Legend
Figure/panel	Corresponding data
7A	iso31, ABC
7B	iso31, AB
7C	iso31, AC
7D	iso31, BC
7E	iso31, A
7F	iso31, B
7G	iso31, C

## Sheet: iso31
4 hits	ko	day 1	day 2	day 3	day 4	day 5	day 6	day 7		Survival	day 1	day 2	day 3	day 4	day 5	day 6	day 7
DrosDel iso31 M	0	1	1	1	1	1	1	0			142	142	142	142	142	142	142
	0	1	1	1	1	1	0	0			85	74	68	63	59	52	47
	0	0	0	0	0	0	0	0			0.598592	0.521127	0.478873	0.443662	0.415493	0.366197	0.330986
	1	0	0	0	0	0	0	0
	1	1	1	1	1	1	1	1
	1	1	1	1	1	1	0	0
	0	1	1	1	1	1	1	0
	0	1	1	1	1	0	0	0
	1	1	0	0	0	0	0	0
	0	1	1	1	1	1	1	1
	0	1	1	1	1	1	1	1
	0	1	1	1	1	1	1	1
	1	1	1	1	1	0	0	0
	0	1	1	1	1	1	1	1
	0	1	1	0	0	0	0	0
	1	1	1	0	0	0	0	0
	0	1	1	1	1	0	0	0
	0	1	1	1	1	1	1	1
	1	1	1	1	0	0	0	0
	1	1	1	1	1	1	1	0
2019-06-28	1	0	0	0	0	0	0	0
	1	1	1	1	1	1	1	0
	1	1	1	1	1	1	0	0
	1	0	0	0	0	0	0	0
	1	1	1	1	0	0	0	0
	1	0	0	0	0	0	0	0
	1	0	0	0	0	0	0	0
	1	1	1	1	1	1	1	1
	1	0	0	0	0	0	0	0
	1	0	0	0	0	0	0	0
	1	0	0	0	0	0	0	0
	1	1	1	1	1	1	1	1
	1	1	1	1	1	1	1	1
	1	1	1	1	1	1	0	0
	1	1	1	1	1	1	1	1
	1	0	0	0	0	0	0	0
	1	0	0	0	0	0	0	0
	1	1	1	1	1	1	1	1
	1	1	1	1	1	1	1	1
	1	0	0	0	0	0	0	0
2019-07-12	1	1	1	1	0	0	0	0
	0	1	1	1	1	1	1	1
	0	1	1	1	1	1	0	0
	1	0	0	0	0	0	0	0
	1	1	1	1	1	1	1	1
	1	0	0	0	0	0	0	0
	1	1	1	1	1	1	1	1
	0	1	1	1	1	1	1	1
	1	0	0	0	0	0	0	0
	0	1	1	1	1	1	1	1
	1	1	1	1	0	0	0	0
	1	1	1	1	1	1	1	1
KL
Dros Del iso w1118		1	1	1	1	1	1	1
5/4		1	1	1	1	1	1	1
		1	1	1	1	1	1	1
		1	1	1	1	1	1	1
		1	1	1	1	1	1	1
		1	1	1	1	1	1	1
		1	1	1	1	1	1	1
		1	1	1	1	0	0	0
		1	0	0	0	0	0	0
		0	0	0	0	0	0	0
		0	0	0	0	0	0	0
		0	0	0	0	0	0	0
		0	0	0	0	0	0	0
		0	0	0	0	0	0	0
		0	0	0	0	0	0	0
		0	0	0	0	0	0	0
		0	0	0	0	0	0	0
		0	0	0	0	0	0	0
		0	0	0	0	0	0	0
		0	0	0	0	0	0	0
5/5		1	1	1	1	1	1	1
		1	1	1	1	1	1	1
		1	1	1	1	1	1	1
		1	1	1	1	1	1	1
		1	1	1	1	1	1	1
		1	1	1	1	1	1	1
		1	1	1	0	0	0	0
		0	0	0	0	0	0	0
		0	0	0	0	0	0	0
		0	0	0	0	0	0	0
		0	0	0	0	0	0	0
		0	0	0	0	0	0	0
		0	0	0	0	0	0	0
5/6		1	1	1	1	1	1	1
		1	1	1	1	1	1	1
		1	1	1	1	1	1	1
		1	1	1	1	1	1	1
		1	1	1	1	1	1	1
		1	0	0	0	0	0	0
		1	0	0	0	0	0	0
		1	0	0	0	0	0	0
		1	0	0	0	0	0	0
		0	0	0	0	0	0	0
		0	0	0	0	0	0	0
		0	0	0	0	0	0	0
		0	0	0	0	0	0	0
		0	0	0	0	0	0	0
		0	0	0	0	0	0	0
		0	0	0	0	0	0	0
		0	0	0	0	0	0	0
		0	0	0	0	0	0	0
		0	0	0	0	0	0	0
		0	0	0	0	0	0	0
5/7		1	1	1	1	1	1	1
		1	1	1	1	1	1	1
		1	1	1	1	1	1	1
		1	1	1	1	1	1	1
		1	1	1	1	1	1	1
		1	1	1	1	1	1	1
		1	1	1	1	1	0	0
		1	0	0	0	0	0	0
		0	0	0	0	0	0	0
		0	0	0	0	0	0	0
		0	0	0	0	0	0	0
		0	0	0	0	0	0	0
		0	0	0	0	0	0	0
		0	0	0	0	0	0	0
		0	0	0	0	0	0	0
		0	0	0	0	0	0	0
		0	0	0	0	0	0	0
		0	0	0	0	0	0	0
		0	0	0	0	0	0	0
		0	0	0	0	0	0	0
7/2		1	1	1	1	1	1	1
		1	1	0	0	0	0	0
		1	1	0	0	0	0	0
		1	0	0	0	0	0	0
		1	0	0	0	0	0	0
		1	0	0	0	0	0	0
		1	0	0	0	0	0	0
		0	0	0	0	0	0	0
		0	0	0	0	0	0	0
7/3		1	1	1	1	1	1	1
		1	1	1	1	1	1	1
		1	1	1	1	1	1	1
		1	1	1	1	1	1	1
		1	1	1	1	1	1	0
		1	1	1	1	1	0	0
		1	1	0	0	0	0	0
		1	1	0	0	0	0	0

## Sheet: ABC
ABC	KO	Day 1	Day 2	Day 3	Day 4	Day 5	Day 6	Day 7		Survival	day 1	day 2	day 3	day 4	day 5	day 6	day 7
4 hits	1	0	0	0	0	0	0	0			85	85	85	85	85	85	85
	1	0	0	0	0	0	0	0			35	26	20	17	15	13	13
	1	0	0	0	0	0	0	0			0.411765	0.305882	0.235294	0.2	0.176471	0.152941	0.152941
	1	0	0	0	0	0	0	0
	1	1	1	1	1	1	1	1
	1	0	0	0	0	0	0	0
	1	1	0	0	0	0	0	0
	1	0	0	0	0	0	0	0
	1	1	1	0	0	0	0	0
	0	1	1	1	1	1	1	1
	1	0	0	0	0	0	0	0
	0	1	1	1	1	1	1	1
	0	1	1	1	1	1	1	1
	1	0	0	0	0	0	0	0
	1	0	0	0	0	0	0	0
2019-06-29	1	1	1	1	1	1	1	1
	1	1	1	1	0	0	0	0
	1	1	1	1	1	1	1	1
	1	0	0	0	0	0	0	0
	1	0	0	0	0	0	0	0
	1	1	0	0	0	0	0	0
	1	0	0	0	0	0	0	0
	1	1	1	1	1	1	0	0
	1	0	0	0	0	0	0	0
	1	1	1	1	1	1	1	1
	1	1	1	1	1	1	1	1
	1	0	0	0	0	0	0	0
	1	0	0	0	0	0	0	0
	0	1	1	1	1	1	1	1
	1	1	1	1	0	0	0	0
2019-07-13	1	1	1	1	1	1	1	1
	1	0	0	0	0	0	0	0
	0	1	0	0	0	0	0	0
	1	1	0	0	0	0	0	0
	1	0	0	0	0	0	0	0
	1	0	0	0	0	0	0	0
	1	1	1	0	0	0	0	0
	1	1	0	0	0	0	0	0
	0	0	0	0	0	0	0	0
	0	1	1	1	1	1	1	1
	1	0	0	0	0	0	0	0
	1	0	0	0	0	0	0	0
	1	1	0	0	0	0	0	0
	1	1	1	1	1	0	0	0
	1	1	1	0	0	0	0	0
	1	0	0	0	0	0	0	0
	1	1	1	0	0	0	0	0
	1	1	1	0	0	0	0	0
	0	1	1	1	1	0	0	0
	1	1	1	1	1	1	0	0
KL
5/23		1	1	1	1	1	1	1
		1	1	0	0	0	0	0
		1	0	0	0	0	0	0
		1	0	0	0	0	0	0
		0	0	0	0	0	0	0
		0	0	0	0	0	0	0
		0	0	0	0	0	0	0
		0	0	0	0	0	0	0
		0	0	0	0	0	0	0
		0	0	0	0	0	0	0
		0	0	0	0	0	0	0
		0	0	0	0	0	0	0
		0	0	0	0	0	0	0
		0	0	0	0	0	0	0
		0	0	0	0	0	0	0
5/6		1	1	1	1	1	1	1
		1	1	1	0	0	0	0
		1	0	0	0	0	0	0
		0	0	0	0	0	0	0
		0	0	0	0	0	0	0
		0	0	0	0	0	0	0
		0	0	0	0	0	0	0
		0	0	0	0	0	0	0
		0	0	0	0	0	0	0
		0	0	0	0	0	0	0
		0	0	0	0	0	0	0
		0	0	0	0	0	0	0
		0	0	0	0	0	0	0
		0	0	0	0	0	0	0
		0	0	0	0	0	0	0
		0	0	0	0	0	0	0
		0	0	0	0	0	0	0
		0	0	0	0	0	0	0
		0	0	0	0	0	0	0
		0	0	0	0	0	0	0

## Sheet: AB
AB	KO	Day 1	day 2	day 3	Day 4	Day 5	Day 6	Day 7		Survival	day 1	day 2	day 3	day 4	day 5	day 6	day 7
4 hits	1	1	1	1	1	1	1	1			84	84	84	84	84	84	84
	1	1	1	1	1	1	1	0			41	34	24	24	22	19	16
	0	1	1	1	1	1	1	1			0.488095	0.404762	0.285714	0.285714	0.261905	0.22619	0.190476
	1	0	0	0	0	0	0	0
	1	1	1	0	0	0	0	0
	0	1	1	1	1	1	1	1
	1	1	1	1	1	1	1	1
	1	1	1	1	1	1	1	1
	1	0	0	0	0	0	0	0
	1	0	0	0	0	0	0	0
	1	0	0	0	0	0	0	0
	1	0	0	0	0	0	0	0
	1	0	0	0	0	0	0	0
	1	1	1	1	1	1	0	0
	1	0	0	0	0	0	0	0
	0	1	1	1	1	1	1	1
	1	0	0	0	0	0	0	0
	1	0	0	0	0	0	0	0
2019-06-29	1	1	0	0	0	0	0	0
	1	1	1	0	0	0	0	0
	1	0	0	0	0	0	0	0
	1	1	1	0	0	0	0	0
	1	1	1	1	1	1	1	0
	1	1	1	1	1	0	0	0
	0	1	1	1	1	1	0	0
	1	1	1	1	1	1	1	1
	1	0	0	0	0	0	0	0
	1	1	1	1	1	1	1	1
	1	1	0	0	0	0	0	0
2019-07-13	1	1	1	1	1	1	1	1
	0	1	1	1	1	1	1	1
	1	1	1	0	0	0	0	0
	1	0	0	0	0	0	0	0
	1	0	0	0	0	0	0	0
	1	1	1	1	1	0	0	0
	1	0	0	0	0	0	0	0
	1	0	0	0	0	0	0	0
	1	1	1	0	0	0	0	0
	1	0	0	0	0	0	0	0
	1	1	1	0	0	0	0	0
	1	1	1	0	0	0	0	0
	1	0	0	0	0	0	0	0
	1	1	1	1	1	1	1	1
	0	1	1	0	0	0	0	0
KL
5/7		1	1	1	1	1	1	1
		1	0	0	0	0	0	0
		0	0	0	0	0	0	0
		0	0	0	0	0	0	0
		0	0	0	0	0	0	0
		0	0	0	0	0	0	0
		0	0	0	0	0	0	0
		0	0	0	0	0	0	0
		0	0	0	0	0	0	0
		0	0	0	0	0	0	0
		0	0	0	0	0	0	0
		0	0	0	0	0	0	0
		0	0	0	0	0	0	0
		0	0	0	0	0	0	0
		0	0	0	0	0	0	0
		0	0	0	0	0	0	0
		0	0	0	0	0	0	0
		0	0	0	0	0	0	0
		0	0	0	0	0	0	0
		0	0	0	0	0	0	0
7/3		1	1	1	1	1	1	1
		1	1	1	1	1	1	1
		1	1	1	1	1	1	1
		1	1	1	1	1	1	1
		1	1	1	1	1	1	0
		1	1	1	1	1	0	0
		1	1	0	0	0	0	0
		1	1	0	0	0	0	0
		1	0	0	0	0	0	0
		1	0	0	0	0	0	0
		1	0	0	0	0	0	0
		1	0	0	0	0	0	0
		0	0	0	0	0	0	0
		0	0	0	0	0	0	0
		0	0	0	0	0	0	0
		0	0	0	0	0	0	0
		0	0	0	0	0	0	0
		0	0	0	0	0	0	0
		0	0	0	0	0	0	0
		0	0	0	0	0	0	0

## Sheet: AC
AC	KO	Day 1	day 2	day 3	Day 4	Day 5	Day 6	Day 7		Survival	day 1	day 2	day 3	day 4	day 5	day 6	day 7
4 hits	1	0	0	0	0	0	0	0			88	88	88	88	88	88	88
	1	1	1	1	1	0	0	0			43	38	28	27	21	15	10
	1	0	0	0	0	0	0	0			0.488636	0.431818	0.318182	0.306818	0.238636	0.170455	0.113636
	1	0	0	0	0	0	0	0
	1	0	0	0	0	0	0	0
	1	0	0	0	0	0	0	0
	1	0	0	0	0	0	0	0
	1	1	1	1	1	1	0	0
	1	1	1	1	1	1	1	0
	1	1	1	0	0	0	0	0
	1	0	0	0	0	0	0	0
	1	0	0	0	0	0	0	0
	0	1	0	0	0	0	0	0
	1	0	0	0	0	0	0	0
	1	0	0	0	0	0	0	0
	1	0	0	0	0	0	0	0
	0	1	1	0	0	0	0	0
	1	0	0	0	0	0	0	0
2019-06-29	1	0	0	0	0	0	0	0
	1	1	1	0	0	0	0	0
	1	1	1	1	1	0	0	0
	1	1	0	0	0	0	0	0
	1	0	0	0	0	0	0	0
	1	0	0	0	0	0	0	0
	1	1	1	0	0	0	0	0
	1	0	0	0	0	0	0	0
	1	1	1	1	1	1	1	0
	1	1	1	1	1	1	1	1
	1	1	1	1	1	1	0	0
	0	1	1	0	0	0	0	0
	0	1	1	1	1	1	1	1
	1	1	1	1	1	1	1	1
	1	0	0	0	0	0	0	0
2019-07-13	1	0	0	0	0	0	0	0
	1	0	0	0	0	0	0	0
	1	1	1	0	0	0	0	0
	1	0	0	0	0	0	0	0
	1	0	0	0	0	0	0	0
	1	0	0	0	0	0	0	0
	1	1	1	1	0	0	0	0
	1	1	1	1	1	0	0	0
	1	1	1	1	1	1	1	1
	1	1	1	1	1	1	1	1
	1	0	0	0	0	0	0	0
	0	1	1	0	0	0	0	0
	0	1	1	1	1	1	1	1
	1	1	1	0	0	0	0	0
	1	1	1	1	1	1	1	1
KL
5/7		1	0	0	0	0	0	0
		0	0	0	0	0	0	0
		0	0	0	0	0	0	0
		0	0	0	0	0	0	0
		0	0	0	0	0	0	0
		0	0	0	0	0	0	0
		0	0	0	0	0	0	0
		0	0	0	0	0	0	0
		0	0	0	0	0	0	0
		0	0	0	0	0	0	0
		0	0	0	0	0	0	0
		0	0	0	0	0	0	0
		0	0	0	0	0	0	0
		0	0	0	0	0	0	0
		0	0	0	0	0	0	0
		0	0	0	0	0	0	0
		0	0	0	0	0	0	0
		0	0	0	0	0	0	0
		0	0	0	0	0	0	0
		0	0	0	0	0	0	0
7/3		1	1	1	1	1	1	1
		1	1	1	1	1	1	1
		1	1	1	1	1	1	1
		1	1	1	1	1	1	0
		1	1	1	1	1	1	0
		1	1	1	1	1	1	0
		1	1	1	1	1	0	0
		1	1	1	1	1	0	0
		1	1	1	1	1	0	0
		1	1	1	1	1	0	0
		1	1	1	1	0	0	0
		1	1	1	1	0	0	0
		1	1	1	1	0	0	0
		1	1	0	0	0	0	0
		1	1	0	0	0	0	0
		1	0	0	0	0	0	0
		1	0	0	0	0	0	0
		0	0	0	0	0	0	0
		0	0	0	0	0	0	0
		0	0	0	0	0	0	0

## Sheet: BC
BC	KO	day 1	day 2	day 3	Day 4	Day 5	Day 6	Day 7		Survival	day 1	day 2	day 3	day 4	day 5	day 6	day 7
4 hits	1	1	1	1	0	0	0	0			50	50	50	50	50	50	50
	1	1	1	0	0	0	0	0			21	18	17	13	10	8	8
	1	0	0	0	0	0	0	0			0.42	0.36	0.34	0.26	0.2	0.16	0.16
	1	0	0	0	0	0	0	0
	0	0	0	0	0	0	0	0
	1	0	0	0	0	0	0	0
	1	0	0	0	0	0	0	0
2019-07-12	1	0	0	0	0	0	0	0
	1	1	1	1	1	1	1	1
	1	0	0	0	0	0	0	0
	1	0	0	0	0	0	0	0
	1	0	0	0	0	0	0	0
	1	1	1	1	1	1	1	1
	1	0	0	0	0	0	0	0
	1	0	0	0	0	0	0	0
	1	0	0	0	0	0	0	0
	1	0	0	0	0	0	0	0
	1	1	1	1	0	0	0	0
	1	1	1	1	1	1	1	1
	1	1	1	1	0	0	0	0
	1	0	0	0	0	0	0	0
	1	0	0	0	0	0	0	0
	1	1	1	1	1	1	1	1
	1	1	1	1	0	0	0	0
	1	1	1	1	1	0	0	0
	0	1	1	1	1	0	0	0
	1	1	0	0	0	0	0	0
5/7		1	1	1	1	1	1	1
		1	0	0	0	0	0	0
		0	0	0	0	0	0	0
		0	0	0	0	0	0	0
		0	0	0	0	0	0	0
		0	0	0	0	0	0	0
		0	0	0	0	0	0	0
		0	0	0	0	0	0	0
		0	0	0	0	0	0	0
		0	0	0	0	0	0	0
		0	0	0	0	0	0	0
		0	0	0	0	0	0	0
		0	0	0	0	0	0	0
		0	0	0	0	0	0	0
7/3		1	1	1	1	1	1	1
		1	1	1	1	1	1	1
		1	1	1	1	1	1	1
		1	1	1	1	1	0	0
		1	1	1	1	1	0	0
		1	1	1	1	0	0	0
		1	0	0	0	0	0	0
		0	0	0	0	0	0	0
		0	0	0	0	0	0	0

## Sheet: A
4 hits	ko	day 1	day 2	day 3	day 4	day 5	day 6	day 7		Survival	day 1	day 2	day 3	day 4	day 5	day 6	day 7
A	0	1	1	1	1	1	1	1			81	81	81	81	81	81	81
	1	0	0	0	0	0	0	0			60	56	51	46	46	41	39
	1	1	0	0	0	0	0	0			0.740741	0.691358	0.62963	0.567901	0.567901	0.506173	0.481481
	1	1	1	1	1	1	1	1
	1	0	0	0	0	0	0	0
	1	1	1	1	1	1	1	1
	1	1	1	1	1	1	1	1
	1	1	1	1	1	1	1	1
	1	0	0	0	0	0	0	0
	1	1	1	1	1	1	0	0
	1	1	1	1	1	1	0	0
	0	0	0	0	0	0	0	0
	0	1	1	0	0	0	0	0
	0	1	1	1	1	1	1	1
	0	1	1	1	1	1	1	1
	1	1	1	1	1	1	1	1
	1	1	1	1	1	1	1	1
	0	1	1	1	1	1	1	1
	0	1	1	1	1	1	1	1
	0	1	1	1	1	1	1	1
2019-06-28	1	1	1	1	1	1	1	1
	1	1	1	1	1	1	1	1
	1	1	1	1	1	1	1	1
	1	1	1	1	1	1	1	0
	1	1	1	1	0	0	0	0
	1	0	0	0	0	0	0	0
	1	0	0	0	0	0	0	0
	1	1	1	1	1	1	1	1
	1	0	0	0	0	0	0	0
	1	0	0	0	0	0	0	0
	0	1	1	1	1	1	1	1
	1	0	0	0	0	0	0	0
	1	1	1	1	1	1	1	1
	1	1	1	1	1	1	1	1
	0	1	1	1	0	0	0	0
	1	1	1	1	1	1	1	1
	0	1	1	1	1	1	1	1
	0	1	1	1	1	1	1	1
	1	1	1	1	1	1	1	1
	1	1	1	1	1	1	1	1
2019-07-12	1	0	0	0	0	0	0	0
	1	0	0	0	0	0	0	0
	1	0	0	0	0	0	0	0
	1	1	1	1	1	1	0	0
	1	0	0	0	0	0	0	0
	1	1	1	1	1	1	1	1
	1	1	1	1	1	1	1	1
	1	1	1	1	1	1	1	1
	1	1	1	1	1	1	1	1
	1	0	0	0	0	0	0	0
	0	1	1	1	1	1	1	1
	1	1	1	0	0	0	0	0
	1	1	1	1	1	1	1	1
	1	1	1	1	1	1	1	1
	1	1	1	1	1	1	1	1
7/2		1	1	1	1	1	1	1
KL		1	1	1	1	1	1	1
		1	1	1	1	1	1	1
		1	1	1	1	1	1	1
		1	1	1	1	1	1	1
		1	1	1	1	1	1	1
		1	1	1	1	1	1	1
		1	1	1	1	1	1	0
		1	1	1	1	1	0	0
		1	1	1	1	1	0	0
		1	1	1	0	0	0	0
		1	1	1	0	0	0	0
		1	1	1	0	0	0	0
		1	1	0	0	0	0	0
		1	1	0	0	0	0	0
		1	1	0	0	0	0	0
		1	0	0	0	0	0	0
		1	0	0	0	0	0	0
		1	0	0	0	0	0	0
		0	0	0	0	0	0	0
		0	0	0	0	0	0	0
		0	0	0	0	0	0	0
		0	0	0	0	0	0	0
		0	0	0	0	0	0	0
		0	0	0	0	0	0	0
		0	0	0	0	0	0	0

## Sheet: B
4 hits	ko	day 1	day 2	day 3	day 4	day 5	day 6	day 7		Survival	day 1	day 2	day 3	day 4	day 5	day 6	day 7
B	0	1	1	1	1	1	1	1			53	53	53	53	53	53	53
	1	1	1	1	1	1	1	1			38	33	32	28	27	24	21
	1	0	0	0	0	0	0	0			0.716981	0.622642	0.603774	0.528302	0.509434	0.45283	0.396226
	1	0	0	0	0	0	0	0
	0	1	1	1	1	1	0	0
	1	1	1	1	1	1	0	0
	1	0	0	0	0	0	0	0
	1	1	1	1	1	1	1	1
	0	1	1	1	0	0	0	0
	1	1	0	0	0	0	0	0
	1	0	0	0	0	0	0	0
	0	1	0	0	0	0	0	0
2019-06-28	0	1	1	1	1	1	1	1
	0	1	1	1	1	1	1	1
	1	1	1	1	1	0	0	0
	0	1	1	1	1	1	1	1
	1	1	0	0	0	0	0	0
	0	1	1	1	1	1	1	1
	1	1	1	1	1	1	1	1
	1	1	1	1	0	0	0	0
2019-07-12	0	1	1	1	1	1	1	1
	1	1	1	1	1	1	1	1
	1	1	1	1	1	1	1	1
	1	0	0	0	0	0	0	0
	1	1	1	1	1	1	1	1
	1	1	1	1	1	1	1	1
	1	1	1	1	1	1	1	1
	1	0	0	0	0	0	0	0
	1	0	0	0	0	0	0	0
	1	0	0	0	0	0	0	0
	1	1	1	1	1	1	1	1
	1	0	0	0	0	0	0	0
	1	1	1	1	0	0	0	0
	1	0	0	0	0	0	0	0
	1	0	0	0	0	0	0	0
	0	1	1	1	1	1	1	1
	1	0	0	0	0	0	0	0
	0	1	1	1	1	1	1	1
	1	1	1	1	1	1	1	1
	1	0	0	0	0	0	0	0
7/2		1	1	1	1	1	1	1
KL		1	1	1	1	1	1	1
		1	1	1	1	1	1	1
		1	1	1	1	1	1	0
		1	1	1	1	1	1	0
		1	1	1	1	1	1	0
		1	1	1	1	1	0	0
		1	1	1	0	0	0	0
		1	1	0	0	0	0	0
		1	0	0	0	0	0	0
		1	0	0	0	0	0	0
		0	0	0	0	0	0	0
		0	0	0	0	0	0	0

## Sheet: C
C	ko	day 1	day 2	day 3	Day 4	Day 5	Day 6	Day 7		Survival	day 1	day 2	day 3	day 4	day 5	day 6	day 7
4 hits	1	1	1	1	1	1	1	1			66	66	66	66	66	66	66
	1	1	1	0	0	0	0	0			49	43	38	32	32	29	28
	1	1	0	0	0	0	0	0			0.742424	0.651515	0.575758	0.484848	0.484848	0.439394	0.424242
	1	0	0	0	0	0	0	0
	1	0	0	0	0	0	0	0
	1	0	0	0	0	0	0	0
	0	1	1	1	1	1	1	1
	1	1	1	1	1	1	1	1
	1	0	0	0	0	0	0	0
	1	1	1	1	1	1	1	1
	0	0	0	0	0	0	0	0
	1	1	1	1	0	0	0	0
	1	0	0	0	0	0	0	0
	0	1	1	1	1	1	1	1
	1	0	0	0	0	0	0	0
	1	1	0	0	0	0	0	0
2019-06-29	1	1	1	1	1	1	1	1
	1	1	1	1	1	1	1	1
	1	1	1	1	0	0	0	0
	1	1	1	1	1	1	1	1
	1	1	1	1	1	1	1	1
	1	1	1	1	0	0	0	0
	1	1	1	1	1	1	1	1
	0	1	1	1	1	1	1	1
	1	0	0	0	0	0	0	0
	1	1	1	1	1	1	1	1
	0	1	1	1	1	1	1	1
	0	1	1	1	1	1	1	1
	0	1	1	1	1	1	0	0
	0	1	1	1	1	1	1	1
	1	1	1	1	1	1	1	0
2019-07-12	1	0	0	0	0	0	0	0
	1	1	1	1	0	0	0	0
	0	1	1	1	1	1	1	1
	0	1	1	1	1	1	1	1
	1	1	1	1	1	1	1	1
	1	1	1	1	1	1	1	1
	1	0	0	0	0	0	0	0
	1	1	1	1	0	0	0	0
	0	1	1	1	1	1	1	1
	0	1	1	1	1	1	1	1
	1	0	0	0	0	0	0	0
	1	0	0	0	0	0	0	0
	1	1	1	1	1	1	1	1
	1	1	1	1	1	1	1	1
	1	1	1	1	1	1	1	1
7/2		1	1	1	1	1	1	1
KL		1	1	1	1	1	1	1
		1	1	1	1	1	1	1
		1	1	1	1	1	1	1
		1	1	1	1	1	0	0
		1	1	1	1	1	0	0
		1	1	1	0	0	0	0
		1	1	0	0	0	0	0
		1	1	0	0	0	0	0
		1	1	0	0	0	0	0
		1	1	0	0	0	0	0
		1	0	0	0	0	0	0
		1	0	0	0	0	0	0
		1	0	0	0	0	0	0
		1	0	0	0	0	0	0
		0	0	0	0	0	0	0
		0	0	0	0	0	0	0
		0	0	0	0	0	0	0
		0	0	0	0	0	0	0
		0	0	0	0	0	0	0
