# Supplementary material for: Glial immune-related pathways mediate effects of closed head traumatic brain injury on behavior and lethality in Drosophila
Source: PLoS Biol. 2022 Jan 26;20(1):e3001456. doi: 10.1371/journal.pbio.3001456 (PMC8791498; doi:10.1371/journal.pbio.3001456)
Supplement: S7 Data — (XLSX) [file pbio.3001456.s016.xlsx]

## Sheet: Legend
Figure/panel	Corresponding data
S8 (A1-M1)	Chart_data
	(Calculated from "Total RNAi data" and "Total Control data")

## Sheet: Chart_data
		total	day1	day2	day3	day4	day5	day6	day7
A
GD control		79	0.43038	0.329114	0.278481	0.278481	0.278481	0.278481	0.278481
AttA	v50320	46	0.478261	0.282609	0.26087	0.23913	0.23913	0.23913	0.23913
TRiP		110	0.6	0.427273	0.372727	0.354545	0.336364	0.336364	0.336364
AttA	56904	38	0.605263	0.447368	0.368421	0.315789	0.289474	0.289474	0.289474
B
TRiP		110	0.6	0.427273	0.372727	0.354545	0.336364	0.336364	0.336364
AttB	57392	30	0.533333	0.4	0.333333	0.333333	0.333333	0.333333	0.333333
GD control		79	0.43038	0.329114	0.278481	0.278481	0.278481	0.278481	0.278481
AttB	v33194	40	0.575	0.375	0.325	0.325	0.3	0.3	0.3
C
KK control		50	0.48	0.3	0.22	0.2	0.2	0.2	0.2
AttC	v101213	31	0.419355	0.16129	0.0967742	0	0	0	0
GD control		79	0.43038	0.329114	0.278481	0.278481	0.278481	0.278481	0.278481
AttC	v42860	43	0.372093	0.209302	0.209302	0.209302	0.209302	0.209302	0.186047
D
TRiP		110	0.6	0.427273	0.372727	0.354545	0.336364	0.336364	0.336364
CecA1	64855	44	0.613636	0.386364	0.363636	0.363636	0.363636	0.340909	0.340909
E
TRiP		110	0.6	0.427273	0.372727	0.354545	0.336364	0.336364	0.336364
CecB	61932	40	0.475	0.35	0.3	0.3	0.3	0.3	0.3
F
TRiP		110	0.6	0.427273	0.372727	0.354545	0.336364	0.336364	0.336364
CecC	50602	55	0.581818	0.4	0.363636	0.363636	0.345455	0.345455	0.345455
G
GD control		79	0.43038	0.329114	0.278481	0.278481	0.278481	0.278481	0.278481
DptA	v41285	39	0.769231	0.615385	0.538462	0.461538	0.461538	0.461538	0.461538
TRiP		110	0.6	0.427273	0.372727	0.354545	0.336364	0.336364	0.336364
DptA	53923	48	0.5625	0.416667	0.291667	0.291667	0.291667	0.291667	0.270833
H
TRiP		110	0.6	0.427273	0.372727	0.354545	0.336364	0.336364	0.336364
DptB	28975	39	0.717949	0.461538	0.358974	0.358974	0.358974	0.358974	0.358974
I
GD control		79	0.43038	0.329114	0.278481	0.278481	0.278481	0.278481	0.278481
Dro	v42503	57	0.561404	0.350877	0.245614	0.210526	0.210526	0.140351	0.0877193
TRiP		110	0.6	0.427273	0.372727	0.354545	0.336364	0.336364	0.336364
Dro	67223	36	0.555556	0.416667	0.333333	0.333333	0.305556	0.305556	0.305556
J
TRiP		110	0.6	0.427273	0.372727	0.354545	0.336364	0.336364	0.336364
Drs	55391	43	0.627907	0.418605	0.325581	0.302326	0.302326	0.302326	0.302326
Drs	63631	38	0.631579	0.5	0.421053	0.421053	0.368421	0.368421	0.368421
K
KK control		50	0.48	0.3	0.22	0.2	0.2	0.2	0.2
Listericin	v102769	20	0.45	0.3	0.25	0.1	0.1	0.1	0.1
L
TRiP		110	0.6	0.427273	0.372727	0.354545	0.336364	0.336364	0.336364
Mtk	28546	37	0.459459	0.324324	0.297297	0.243243	0.243243	0.243243	0.243243
KK control		50	0.48	0.3	0.22	0.2	0.2	0.2	0.2
Mtk	v109740	42	0.357143	0.238095	0.190476	0.190476	0.190476	0.190476	0.190476
M
TRiP		110	0.6	0.427273	0.372727	0.354545	0.336364	0.336364	0.336364
vir-1	58209	32	0.59375	0.34375	0.25	0.25	0.25	0.25	0.25

## Sheet: Total RNAi data
		total nr	day1	day2	day3	day4	day5	day6	day7
AttA	v50320	46	22	13	12	11	11	11	11
	56904	38	23	17	14	12	11	11	11	matches raw data
AttB	57392	30	16	12	10	10	10	10	10
	v33194	40	23	15	13	13	12	12	12
AttC	v101213	31	13	5	3	0	0	0	0
	v42860	43	16	9	9	9	9	9	8
CecA1	64855	44	27	17	16	16	16	15	15
CecA2	65160	44	25	16	16	15	15	15	15
CecB	61932	40	19	14	12	12	12	12	12
CecC	50602	55	32	22	20	20	19	19	19
DptA	53923	48	27	20	14	14	14	14	13
	v41285	39	30	24	21	18	18	18	18
DptB	28975	39	28	18	14	14	14	14	14
Dro	67223	36	20	15	12	12	11	11	11
	v42503	57	32	20	14	12	12	8	5
Drs	55391	43	27	18	14	13	13	13	13
	63631	38	24	19	16	16	14	14	14
Listericin	v102769	20	9	6	5	2	2	2	2
Mtk	v109740	42	15	10	8	8	8	8	8	matches raw data
	28546	37	17	12	11	9	9	9	9
vir-1	58209	32	19	11	8	8	8	8	8

## Sheet: Total control data
Genotype		total	day1	day2	day3	day4	day5	day6	day7
GD	control	79	34	26	22	22	22	22	22
KK	control	50	24	15	11	10	10	10	10
TRiP	control	110	66	47	41	39	37	37	37
