# Supplementary material for: Glial immune-related pathways mediate effects of closed head traumatic brain injury on behavior and lethality in Drosophila
Source: PLoS Biol. 2022 Jan 26;20(1):e3001456. doi: 10.1371/journal.pbio.3001456 (PMC8791498; doi:10.1371/journal.pbio.3001456)
Supplement: S1 File — Related to Figs 4 and S6. TBI, traumatic brain injury. (XLSX) [file pbio.3001456.s017.xlsx]

## Sheet: DESeq_TBI.r6.14_D01_reduced
	current_id	Gene	baseMean	log2FoldChange	lfcSE	stat	pvalue	padj	Sham_3D_ZT0_1	Sham_3D_ZT0_2	Sham_3D_ZT0_3	TBI_3D_ZT0_1	TBI_3D_ZT0_2	TBI_3D_ZT0_3
FBgn0028396	FBgn0028396	TotA	2338.76	4.05363	0.172136	452.95	1.64e-100	1.56e-96	348	234	215	5335	3293	4954
FBgn0031701	FBgn0031701	TotM	648.276	5.46793	0.250436	444.945	9.08e-99	4.3e-95	33	30	23	1682	1041	1201
FBgn0015010	FBgn0015010	Ag5r	373.323	7.29161	0.418847	397.496	1.93e-88	6.1e-85	7	7	4	661	715	399
FBgn0010381	FBgn0283461	Drs	611.918	4.83552	0.234426	386.283	5.34e-86	1.26e-82	34	48	37	967	1148	1386
FBgn0263763	FBgn0263763	CG43680	305.872	10.7061	1.2102	334.902	8.23e-75	1.56e-71	0	1	0	771	445	674
FBgn0044812	FBgn0044812	TotC	1492.89	4.15693	0.21601	300.034	3.24e-67	5.11e-64	171	141	140	2731	1965	3866
FBgn0003863	FBgn0003863	alphaTry	604.606	9.41122	0.729185	270.844	7.43e-61	1.01e-57	1	1	3	971	1546	1021
FBgn0010357	FBgn0010357	betaTry	221.126	11.127	1.21804	263.4	3.11e-59	3.69e-56	0	0	0	362	571	364
FBgn0000042	FBgn0000042	Act5C	7918.89	1.39553	0.0918763	222.81	2.21e-50	2.32e-47	5537	3690	4293	13015	9706	11190
FBgn0053109	FBgn0053109	CG33109	229.925	8.91257	0.910924	218.461	1.96e-49	1.86e-46	2	0	1	732	415	302
FBgn0001225	FBgn0001225	Hsp26	319.756	3.79034	0.259034	196.636	1.13e-44	9.75e-42	44	47	34	523	622	627
FBgn0250815	FBgn0250815	Jon65Aiv	142.482	10.544	1.2354	180.044	4.74e-41	3.74e-38	0	0	0	280	325	246
FBgn0040060	FBgn0040060	yip7	138.498	8.71977	1.05586	156.41	6.89e-36	5.02e-33	1	1	0	409	291	161
FBgn0039666	FBgn0039666	Diedel	418.201	5.40053	0.396929	149.188	2.61e-34	1.76e-31	12	10	43	714	727	985
FBgn0030999	FBgn0030999	Mur18B	96.7784	8.96084	1.18758	116.709	3.32e-27	2.1e-24	0	1	0	385	104	146
FBgn0033774	FBgn0033774	CG12374	95.645	8.10399	1.07426	116.02	4.71e-27	2.79e-24	0	1	1	240	238	102
FBgn0035049	FBgn0035049	Mmp1	548.45	1.78883	0.167115	110.33	8.3e-26	4.62e-23	302	210	228	978	755	849
FBgn0039471	FBgn0039471	CG6295	82.8382	9.79409	1.27106	108.3	2.31e-25	1.22e-22	0	0	0	209	134	168
FBgn0085241	FBgn0085241	CG34212	1011.11	10.1401	0.870957	106.792	4.94e-25	2.46e-22	1	1	4	2813	1540	1682
FBgn0001226	FBgn0001226	Hsp27	234.234	3.1075	0.294295	102.373	4.6e-24	2.18e-21	34	76	35	338	504	382
FBgn0044810	FBgn0044810	TotX	211.43	3.22906	0.309466	99.3453	2.12e-23	9.56e-21	51	31	38	547	212	447
FBgn0263762	FBgn0263762	CG43679	87.9214	7.40355	0.963047	94.8101	2.1e-22	9.02e-20	0	2	1	137	153	228
FBgn0000083	FBgn0000083	AnxB9	2495.44	1.257	0.127449	94.4996	2.45e-22	1.01e-19	1658	1361	1322	3853	3040	3834
FBgn0004782	FBgn0004782	Ccp84Ab	70.974	9.46002	1.28614	90.3368	2.01e-21	7.93e-19	0	0	0	104	109	207
FBgn0261258	FBgn0261258	rgn	1302.86	1.22476	0.128338	89.001	3.95e-21	1.49e-18	1043	678	639	2553	1655	1471
FBgn0038353	FBgn0038353	CG5399	73.1737	5.4177	0.641677	79.3095	5.31e-19	1.93e-16	5	3	2	261	128	81
FBgn0033593	FBgn0033593	Listericin	1956.45	1.00331	0.112417	78.423	8.32e-19	2.92e-16	756	1096	1790	1443	2358	3791
FBgn0051198	FBgn0051198	CG31198	62.6943	9.18212	1.30768	74.532	5.97e-18	2.02e-15	0	0	0	279	82	57
FBgn0038658	FBgn0038658	CG14292	66.4503	7.53242	1.10086	72.7912	1.44e-17	4.71e-15	0	1	1	296	75	71
FBgn0037199	FBgn0037199	CG11137	56.7858	-9.23373	1.3145	72.5514	1.63e-17	5.14e-15	185	62	109	0	0	0
FBgn0035665	FBgn0035665	Jon65Aiii	65.2991	8.45817	1.30758	70.744	4.07e-17	1.24e-14	0	1	0	197	123	88
FBgn0004045	FBgn0004045	Yp1	64533.3	-1.07987	0.127375	69.9669	6.03e-17	1.78e-14	130957	52584	84689	70289	21280	44594
FBgn0043841	FBgn0043841	vir-1	7865.73	1.03768	0.123151	69.3647	8.18e-17	2.35e-14	5541	4927	4940	9673	9294	12137
FBgn0026084	FBgn0026084	cib	2013.14	1.52792	0.179688	68.7755	1.1e-16	3.07e-14	1348	927	840	3339	2353	3416
FBgn0033268	FBgn0033268	Obp44a	12743.5	-1.10282	0.132251	67.6312	1.97e-16	5.33e-14	21335	13132	17456	8376	6146	10366
FBgn0032140	FBgn0032140	CG13117	407.2	1.48368	0.182218	64.6339	9.02e-16	2.37e-13	206	200	218	557	582	655
FBgn0002789	FBgn0002789	Mp20	762.719	1.68978	0.205718	63.9833	1.25e-15	3.21e-13	318	296	436	1015	1278	1153
FBgn0031689	FBgn0031689	Cyp28d1	1910.05	-0.885723	0.110339	63.6371	1.5e-15	3.73e-13	3113	1951	2394	1654	1062	1418
FBgn0011695	FBgn0011695	EbpIII	3686.33	0.756302	0.0959372	61.5415	4.34e-15	1.05e-12	3700	1980	2658	6140	3433	4813
FBgn0032049	FBgn0032049	Bace	73.238	7.84257	1.21439	59.9723	9.62e-15	2.28e-12	0	0	2	180	135	132
FBgn0031808	FBgn0031808	CG9507	1007.69	-1.05862	0.137068	58.639	1.89e-14	4.38e-12	1541	1043	1474	761	537	694
FBgn0034761	FBgn0034761	CG4250	664.28	1.203	0.156627	57.8081	2.89e-14	6.52e-12	433	335	415	957	751	1103
FBgn0001230	FBgn0001230	Hsp68	118.016	3.13765	0.398203	56.768	4.9e-14	1.08e-11	29	19	23	327	199	141
FBgn0030272	FBgn0030272	CG15201	13397.6	-1.01176	0.133226	56.28	6.29e-14	1.35e-11	19979	16389	16495	9265	7267	10579
FBgn0014454	FBgn0014454	Acp1	110.54	4.23383	0.525787	55.8916	7.66e-14	1.61e-11	7	7	22	209	205	212
FBgn0051343	FBgn0051343	CG31343	48.3518	5.84794	0.850391	55.3828	9.92e-14	2.04e-11	2	2	1	158	70	75
FBgn0000043	FBgn0000043	Act42A	320.494	1.64449	0.218924	54.5423	1.52e-13	3.07e-11	236	113	133	641	415	445
FBgn0005660	FBgn0005660	Ets21C	91.0373	3.8522	0.496954	54.4099	1.63e-13	3.21e-11	6	18	12	128	151	207
FBgn0028583	FBgn0028583	lcs	659.026	7.6539	0.821182	54.1105	1.9e-13	3.66e-11	10	2	8	2167	1369	607
FBgn0036837	FBgn0036837	CG18135	2393.97	-0.894206	0.120736	54.0474	1.96e-13	3.71e-11	4673	2017	2878	2766	1102	1521
FBgn0038790	FBgn0038790	MtnC	48.4972	7.84275	1.29674	53.9179	2.09e-13	3.88e-11	0	1	0	133	130	33
FBgn0026314	FBgn0026314	Ugt35b	2032.87	-1.04898	0.141573	53.6852	2.35e-13	4.29e-11	3400	2277	2530	1570	991	1534
FBgn0004657	FBgn0004657	mys	601.718	1.49863	0.201133	53.3349	2.81e-13	5.03e-11	365	300	270	1291	720	772
FBgn0050371	FBgn0050371	CG30371	40.117	8.74827	1.35707	53.2324	2.96e-13	5.2e-11	0	0	0	109	69	71
FBgn0260653	FBgn0260653	serp	99.6076	2.75521	0.368777	53.0343	3.28e-13	5.64e-11	35	21	22	251	131	162
FBgn0039349	FBgn0039349	Ssadh	1363.26	-0.88658	0.121189	52.8708	3.56e-13	6.02e-11	1966	1492	1785	1027	870	1004
FBgn0029766	FBgn0029766	CG15784	1745.64	0.925142	0.126662	52.5363	4.22e-13	7.02e-11	1263	1098	1159	2155	2147	2571
FBgn0011296	FBgn0011296	l(2)efl	336.646	1.83135	0.246693	52.3148	4.73e-13	7.72e-11	174	109	156	522	541	516
FBgn0034295	FBgn0034295	CG10911	48.6857	8.52487	1.31598	51.192	8.38e-13	1.34e-10	0	0	0	265	46	27
FBgn0010038	FBgn0010038	GstD2	151.196	2.89821	0.388041	50.028	1.52e-12	2.39e-10	28	37	40	342	268	206
FBgn0001149	FBgn0001149	GstD1	4339.28	1.09146	0.152244	49.9379	1.59e-12	2.46e-10	3089	2603	2415	5362	5538	6841
FBgn0010431	FBgn0010431	mtrm	64.432	5.57602	0.78626	49.418	2.07e-12	3.16e-10	0	3	3	3	159	185
FBgn0035779	FBgn0035779	CG8562	37.5609	8.61772	1.36887	49.2951	2.2e-12	3.31e-10	0	0	0	96	83	51
FBgn0031517	FBgn0031517	CG15406	37.4655	8.60715	1.37246	48.4841	3.33e-12	4.93e-10	0	0	0	118	70	48
FBgn0037146	FBgn0037146	CG7470	1872.93	-0.753405	0.109301	47.0889	6.78e-12	9.88e-10	2816	1759	2452	1675	1044	1583
FBgn0039332	FBgn0039332	alrm	3065.24	-0.815394	0.118499	46.7232	8.18e-12	1.17e-09	5274	3525	3059	3064	1836	2004
FBgn0004047	FBgn0004047	Yp3	24677.4	-0.975612	0.142737	45.5639	1.48e-11	2.09e-09	44318	17415	38789	25368	10140	16533
FBgn0040827	FBgn0040827	CG13315	2534.26	-0.748355	0.110592	45.3299	1.66e-11	2.32e-09	5137	2369	2428	2837	1456	1634
FBgn0003884	FBgn0003884	alphaTub84B	5249.31	1.18506	0.173797	44.7822	2.2e-11	3.02e-09	3778	2130	3797	7721	6805	7412
FBgn0037763	FBgn0037763	CG16904	35.3936	7.59308	1.36603	43.308	4.68e-11	6.33e-09	0	0	1	94	73	50
FBgn0035670	FBgn0035670	CG10472	90.4153	4.47741	0.625531	43.1691	5.02e-11	6.7e-09	12	2	11	195	188	140
FBgn0003356	FBgn0003356	Jon99Cii	33.0916	8.38018	1.39247	42.8	6.06e-11	7.97e-09	0	0	0	67	88	42
FBgn0030237	FBgn0030237	CG15209	4043.16	-0.985216	0.149364	42.4644	7.2e-11	9.34e-09	6093	5203	4585	2712	2408	3103
FBgn0034638	FBgn0034638	CG10433	10204.1	-0.739602	0.113276	42.0954	8.69e-11	1.11e-08	15879	11248	11212	8985	6449	7933
FBgn0029831	FBgn0029831	CG5966	228.514	1.52837	0.232863	42.01	9.08e-11	1.15e-08	151	111	92	444	327	275
FBgn0033788	FBgn0033788	CG13323	34.2143	7.44976	1.32224	41.0865	1.46e-10	1.77e-08	0	1	0	136	45	42
FBgn0033544	FBgn0033544	CG7220	3068.99	-0.703202	0.109154	41.1192	1.43e-10	1.77e-08	5585	3039	3068	3444	1769	2121
FBgn0040070	FBgn0040070	Trx-2	1832.58	1.06604	0.1641	41.0961	1.45e-10	1.77e-08	1589	921	1079	2638	2408	2454
FBgn0034512	FBgn0034512	CG18067	4172.32	0.689052	0.108566	39.8962	2.68e-10	3.21e-08	3471	2707	3277	5998	4125	5633
FBgn0038665	FBgn0038665	euc	4949.03	-1.0094	0.158753	39.3325	3.57e-10	4.23e-08	7449	5935	6102	3396	2533	4155
FBgn0034709	FBgn0034709	Swim	280.796	1.37057	0.216971	39.0022	4.23e-10	4.95e-08	166	143	154	459	383	387
FBgn0031176	FBgn0031176	whe	1138.7	10.2292	1.2181	38.7825	4.74e-10	5.47e-08	0	3	3	3655	2017	1521
FBgn0035926	FBgn0035926	CG5804	29.8291	8.25473	1.41546	38.4676	5.57e-10	6.28e-08	0	0	0	102	32	58
FBgn0014380	FBgn0014380	RhoL	399.332	1.15137	0.184065	38.4864	5.51e-10	6.28e-08	318	184	249	703	436	559
FBgn0040972	FBgn0040972	CG16978	126.795	2.25936	0.356203	37.8497	7.64e-10	8.51e-08	68	32	35	249	149	248
FBgn0038450	FBgn0038450	CG17560	47.8733	7.24065	1.25291	37.605	8.66e-10	9.54e-08	0	2	0	165	76	63
FBgn0010019	FBgn0010019	Cyp4g1	1014.04	6.35678	0.808201	37.5608	8.86e-10	9.65e-08	27	9	53	3339	1678	1339
FBgn0033926	FBgn0033926	Arc1	8151.06	0.595702	0.0971655	37.316	1e-09	1.08e-07	9404	4690	5886	13120	7686	9611
FBgn0086687	FBgn0086687	Desat1	9588.94	-0.571438	0.093277	37.287	1.02e-09	1.08e-07	19332	7769	8845	13392	5069	6438
FBgn0041581	FBgn0041581	AttB	56.2266	3.37215	0.538895	36.641	1.42e-09	1.49e-07	12	6	12	85	85	126
FBgn0037835	FBgn0037835	CG14687	1344.37	-0.843752	0.138747	36.488	1.54e-09	1.6e-07	2023	1495	1618	1072	783	1089
FBgn0036262	FBgn0036262	CG6910	2397.43	-0.751215	0.124008	36.2771	1.71e-09	1.76e-07	4623	2275	2410	2627	1277	1716
FBgn0040319	FBgn0040319	Gclc	311.404	-1.45076	0.237574	36.0758	1.9e-09	1.93e-07	410	449	448	116	186	199
FBgn0086906	FBgn0086906	sls	6509.81	1.50259	0.241263	36.0246	1.95e-09	1.96e-07	3495	2581	3570	9442	12880	7185
FBgn0000251	FBgn0000251	cad	30.0301	6.3314	1.19465	35.5186	2.53e-09	2.52e-07	0	1	1	26	60	84
FBgn0050035	FBgn0050035	Tret1-1	2793.14	-0.729362	0.121742	35.4954	2.56e-09	2.52e-07	4128	2781	3496	2788	1688	2043
FBgn0002940	FBgn0002940	ninaE	231158	-0.662025	0.110542	35.4713	2.59e-09	2.53e-07	329707	233863	281468	236302	145765	171948
FBgn0015393	FBgn0015393	hoip	305.093	1.70277	0.281699	34.5279	4.2e-09	4.06e-07	124	117	150	266	468	644
FBgn0036091	FBgn0036091	CG18628	37.0367	4.6011	0.779778	34.499	4.26e-09	4.08e-07	4	1	4	67	56	91
FBgn0030749	FBgn0030749	AnxB11	792.281	0.875449	0.149676	33.7966	6.12e-09	5.79e-07	698	479	502	1318	817	1035
FBgn0029507	FBgn0029507	Tsp42Ed	845.471	0.807376	0.13848	33.676	6.51e-09	6.1e-07	595	561	633	990	1032	1198
FBgn0263120	FBgn0263120	Acsl	2326.62	-0.685839	0.118	33.4821	7.19e-09	6.61e-07	4722	1968	2245	3074	1148	1548
FBgn0041605	FBgn0041605	cpx	11257	-0.728853	0.125072	33.493	7.15e-09	6.61e-07	19143	11732	11641	12619	6166	8008
FBgn0052185	FBgn0052185	edin	55.084	4.87629	0.829023	33.1754	8.42e-09	7.67e-07	1	3	4	11	191	89
FBgn0038088	FBgn0038088	CG10126	860.488	0.996511	0.172345	32.7676	1.04e-08	9.37e-07	851	438	476	1483	840	1236
FBgn0052521	FBgn0052521	CG32521	3765.75	-0.648524	0.11284	32.7387	1.05e-08	9.42e-07	5365	3625	4653	3637	2563	2857
FBgn0039081	FBgn0039081	Irk2	2550.16	-0.641527	0.111914	32.6071	1.13e-08	9.98e-07	3576	2644	3035	2380	1613	2113
FBgn0003887	FBgn0284243	betaTub56D	2276.21	1.19935	0.206758	32.2256	1.37e-08	1.18e-06	1898	898	1436	3301	3124	3116
FBgn0000182	FBgn0000182	BicC	51.3937	6.85584	1.20577	32.2109	1.38e-08	1.18e-06	0	0	1	2	155	137
FBgn0260746	FBgn0260746	Ect3	574.96	-1.00914	0.176291	32.22	1.38e-08	1.18e-06	912	676	703	464	298	414
FBgn0086347	FBgn0086347	Myo31DF	437	1.16142	0.202139	32.2693	1.34e-08	1.18e-06	364	216	234	890	547	459
FBgn0050042	FBgn0050042	Cpr49Ab	24.7886	8.01197	1.45687	32.1661	1.42e-08	1.2e-06	0	0	0	67	29	59
FBgn0032144	FBgn0032144	CG17633	24.1918	8.00619	1.45994	31.8695	1.65e-08	1.37e-06	0	0	0	60	50	38
FBgn0030895	FBgn0030895	CG7135	976.453	-0.743551	0.131156	31.8812	1.64e-08	1.37e-06	1635	963	1112	945	593	720
FBgn0038020	FBgn0038020	GstD9	657.767	0.992323	0.17521	31.5078	1.99e-08	1.62e-06	477	409	398	788	915	917
FBgn0033382	FBgn0033382	Hydr1	437.742	-1.01066	0.178792	31.5165	1.98e-08	1.62e-06	695	474	578	328	233	328
FBgn0053126	FBgn0053126	NLaz	504.507	1.03796	0.18337	31.4853	2.01e-08	1.63e-06	388	267	333	912	536	658
FBgn0043575	FBgn0043575	PGRP-SC2	30.3803	4.84407	0.876067	31.4651	2.03e-08	1.63e-06	2	1	3	51	64	59
FBgn0011726	FBgn0011726	tsr	1655.42	0.906316	0.160674	31.1841	2.35e-08	1.87e-06	1557	923	1007	2309	1933	2312
FBgn0050008	FBgn0050008	CG30008	52.8797	4.31941	0.719669	31.1295	2.41e-08	1.9e-06	3	4	8	134	109	66
FBgn0052372	FBgn0268063	ltl	1854.74	-0.654682	0.117018	31.064	2.5e-08	1.95e-06	2739	1990	2059	1719	1213	1483
FBgn0033093	FBgn0033093	CG3270	646.544	-0.916189	0.164437	30.6225	3.13e-08	2.43e-06	1039	647	856	582	374	425
FBgn0000055	FBgn0000055	Adh	25376.3	-0.47955	0.0866102	30.5127	3.32e-08	2.55e-06	36407	22871	29358	25826	16092	23466
FBgn0013342	FBgn0013342	nSyb	7119.37	-0.655169	0.118747	30.1179	4.07e-08	3.11e-06	10405	7988	7537	7195	4464	5486
FBgn0016053	FBgn0016053	pgc	56.356	4.96234	0.865432	30.003	4.31e-08	3.27e-06	2	9	0	16	129	76
FBgn0030258	FBgn0030258	CG1552	3834.48	-0.586533	0.106889	29.9001	4.55e-08	3.39e-06	5085	3679	4838	3127	2719	3444
FBgn0001224	FBgn0001224	Hsp23	172.515	2.80039	0.472842	29.9032	4.54e-08	3.39e-06	34	53	32	581	256	146
FBgn0039873	FBgn0039873	Smvt	24.8363	7.8119	1.46563	29.8497	4.67e-08	3.45e-06	0	0	0	118	26	24
FBgn0261458	FBgn0261458	capt	420.269	1.13928	0.208141	29.2877	6.24e-08	4.58e-06	367	197	235	839	522	446
FBgn0262608	FBgn0262608	CG43134	23.1944	7.81457	1.47482	29.228	6.43e-08	4.69e-06	0	0	0	85	43	26
FBgn0003495	FBgn0003495	spz	472.282	1.03187	0.189268	29.213	6.48e-08	4.69e-06	428	266	253	744	567	620
FBgn0001124	FBgn0001124	Got1	2509.1	-0.640014	0.118208	29.0705	6.98e-08	5.01e-06	4334	2593	2416	2720	1571	1815
FBgn0003257	FBgn0003257	r-l	660.228	1.01299	0.187399	28.6102	8.85e-08	6.3e-06	473	401	404	855	737	1080
FBgn0037632	FBgn0037632	CCT7	312.989	1.22504	0.22638	28.5923	8.93e-08	6.31e-06	203	153	190	385	392	540
FBgn0032350	FBgn0032350	CG6287	2837.65	-0.576717	0.107724	28.4827	9.45e-08	6.63e-06	3919	2616	3611	2707	1857	2400
FBgn0038818	FBgn0038818	Nep4	1995.28	-0.786476	0.147168	28.1309	1.13e-07	7.89e-06	2977	2259	2290	2062	1192	1319
FBgn0038701	FBgn0038701	CG18493	21.8542	7.80469	1.49019	28.0465	1.18e-07	8.19e-06	0	0	0	74	40	25
FBgn0262141	FBgn0262141	CG42867	54.9133	3.20748	0.577537	28.0183	1.2e-07	8.25e-06	19	6	9	97	90	111
FBgn0034716	FBgn0034716	Oatp58Dc	1444.39	-0.752035	0.141328	27.9822	1.22e-07	8.34e-06	2151	1610	1645	1313	849	1152
FBgn0003358	FBgn0003358	Jon99Ci	22.5844	6.94972	1.44228	27.887	1.29e-07	8.7e-06	0	1	0	72	35	35
FBgn0031249	FBgn0031249	CG11911	22.1248	6.91366	1.44653	27.8418	1.32e-07	8.84e-06	0	0	1	46	36	51
FBgn0035231	FBgn0035231	Pcyt2	415.698	-1.04105	0.196155	27.6811	1.43e-07	9.54e-06	701	465	513	291	259	276
FBgn0036560	FBgn0036560	CG5895	1579.85	-0.67095	0.127166	27.6016	1.49e-07	9.87e-06	2242	1651	1868	1281	1060	1366
FBgn0032402	FBgn0032402	CG14945	614.005	-0.851327	0.161405	27.5183	1.56e-07	1.02e-05	1016	643	726	576	332	451
FBgn0033495	FBgn0265512	mlt	2687.44	-0.629079	0.119384	27.5342	1.54e-07	1.02e-05	3278	2971	3213	1920	2016	2423
FBgn0039805	FBgn0039805	Cpr100A	125.744	1.65774	0.312532	27.3289	1.72e-07	1.11e-05	89	50	47	275	146	177
FBgn0085240	FBgn0085240	CG34211	21.4598	7.75463	1.49602	27.3033	1.74e-07	1.12e-05	0	0	0	78	37	23
FBgn0030086	FBgn0030086	CCT2	1005.28	1.12045	0.211292	27.1476	1.88e-07	1.21e-05	896	451	585	1373	1295	1482
FBgn0058470	FBgn0058470	CG40470	1028.04	-0.796128	0.152143	27.0381	1.99e-07	1.27e-05	1454	1187	1215	804	626	859
FBgn0038973	FBgn0038973	Pebp1	27.0943	4.54854	0.878367	26.8509	2.2e-07	1.39e-05	2	1	4	64	35	61
FBgn0027621	FBgn0027621	Pfrx	1618.73	-0.669651	0.129515	26.5044	2.63e-07	1.65e-05	2782	1539	1729	1922	967	1072
FBgn0003067	FBgn0003067	Pepck	1006.38	0.729258	0.14111	26.4609	2.69e-07	1.68e-05	904	670	689	1638	1104	1134
FBgn0043364	FBgn0043364	cbt	653.472	-0.808111	0.156496	26.4065	2.77e-07	1.7e-05	1197	693	631	736	383	398
FBgn0033215	FBgn0033215	CG1942	26.5947	4.26919	0.829118	26.4118	2.76e-07	1.7e-05	4	2	2	59	51	44
FBgn0034329	FBgn0034329	IM1	334.117	2.02024	0.373867	26.0888	3.26e-07	1.99e-05	110	149	101	399	351	863
FBgn0039030	FBgn0039030	CG6660	26.5725	4.98699	0.982834	25.6014	4.2e-07	2.55e-05	1	1	3	65	47	46
FBgn0041579	FBgn0041579	AttC	294.112	2.73842	0.493289	25.3378	4.81e-07	2.9e-05	81	20	177	393	454	613
FBgn0034407	FBgn0034407	DptB	63.2216	3.85871	0.706748	25.2769	4.97e-07	2.96e-05	6	2	17	52	135	149
FBgn0028433	FBgn0267252	Ggamma30A	11307.9	-0.633235	0.12523	25.2789	4.96e-07	2.96e-05	17308	11859	11314	13558	6912	8136
FBgn0038143	FBgn0038143	CG9813	1097.42	-0.683382	0.135637	25.195	5.18e-07	3.07e-05	2477	969	836	1641	620	511
FBgn0031653	FBgn0031653	Jon25Biii	19.1915	7.67413	1.52467	25.0708	5.53e-07	3.25e-05	0	0	0	58	28	35
FBgn0001223	FBgn0001223	Hsp22	235.416	2.17194	0.410464	24.8151	6.31e-07	3.69e-05	60	113	78	591	341	268
FBgn0033134	FBgn0033134	Tsp42El	284.259	1.10591	0.220293	24.7825	6.42e-07	3.73e-05	232	135	179	497	335	364
FBgn0260005	FBgn0260005	wtrw	2195.02	-0.647221	0.129486	24.7485	6.53e-07	3.77e-05	3180	2544	2267	2179	1456	1633
FBgn0261615	FBgn0261615	CG42704	22.6042	6.87432	1.46427	24.688	6.74e-07	3.87e-05	0	0	1	69	51	20
FBgn0031971	FBgn0031971	Sirup	1528.14	-0.635745	0.127646	24.6159	7e-07	3.99e-05	1764	1546	2091	1019	1105	1459
FBgn0262484	FBgn0262484	CG43074	21.6315	6.83619	1.45935	24.5414	7.27e-07	4.12e-05	0	0	1	72	42	22
FBgn0039774	FBgn0039774	CDase	963.718	-0.737726	0.148366	24.4709	7.54e-07	4.25e-05	1523	1062	1038	870	593	757
FBgn0029172	FBgn0029172	Fad2	53.6342	6.8842	1.25413	24.3137	8.19e-07	4.59e-05	0	0	4	172	93	70
FBgn0037387	FBgn0037387	CG1213	953.655	-0.691133	0.139933	24.2063	8.65e-07	4.82e-05	1701	967	935	1126	586	596
FBgn0003748	FBgn0003748	Treh	3958.86	-0.633803	0.128504	24.0708	9.29e-07	5.14e-05	5557	4651	4113	3653	2640	3181
FBgn0031037	FBgn0031037	CG14207	136.558	3.64638	0.654571	23.9718	9.78e-07	5.38e-05	66	3	20	276	248	195
FBgn0003721	FBgn0003721	Tm1	2101.71	0.606836	0.123588	23.9241	1e-06	5.49e-05	1971	1498	1563	2865	2360	2322
FBgn0004513	FBgn0004513	Mdr65	673.251	-0.788282	0.160628	23.8349	1.05e-06	5.71e-05	992	692	862	630	409	481
FBgn0031277	FBgn0031277	CG13947	27.2157	7.35855	1.47267	23.7159	1.12e-06	6.04e-05	0	0	0	135	45	4
FBgn0038964	FBgn0038964	Nop56	308.74	1.21459	0.246271	23.6369	1.16e-06	6.26e-05	199	179	161	371	403	519
FBgn0003676	FBgn0003676	CCT1	433.575	1.13365	0.23119	23.355	1.35e-06	7.14e-05	296	220	271	483	629	664
FBgn0051706	FBgn0051706	CG31706	2770.35	-0.848394	0.173601	23.3522	1.35e-06	7.14e-05	3163	3304	3649	1308	2104	2557
FBgn0030196	FBgn0030196	Psf3	2854.95	-0.58043	0.119639	23.3601	1.34e-06	7.14e-05	3818	2733	3491	2839	1809	2384
FBgn0261616	FBgn0261616	CG42705	18.1007	7.55982	1.54478	23.3196	1.37e-06	7.22e-05	0	0	0	57	34	23
FBgn0017448	FBgn0017448	CG2187	18.5746	6.68632	1.48301	23.2002	1.46e-06	7.62e-05	0	0	1	45	35	33
FBgn0029990	FBgn0029990	CG2233	7106.89	-0.426515	0.0884124	23.1952	1.46e-06	7.62e-05	13099	4996	7360	9705	3815	5792
FBgn0036116	FBgn0036116	CG7888	2154.08	-0.749733	0.154933	23.0503	1.58e-06	8.17e-05	3240	2515	2289	2145	1235	1624
FBgn0034494	FBgn0034494	CG10444	790.215	-0.711786	0.148077	22.9222	1.69e-06	8.68e-05	1383	767	844	905	470	516
FBgn0017558	FBgn0017558	Pdk	3072.45	-0.530169	0.110904	22.7188	1.88e-06	9.6e-05	4711	3085	3157	3202	2043	2524
FBgn0010621	FBgn0010621	CCT5	476.203	1.11096	0.230483	22.5546	2.04e-06	0.000103995	345	228	326	696	679	584
FBgn0028480	FBgn0028480	CG17841	2427.02	-0.510556	0.107435	22.4783	2.13e-06	0.00010763	3856	2137	2685	2689	1613	1908
FBgn0038799	FBgn0038799	MFS9	1373.87	-0.674761	0.143542	21.8735	2.91e-06	0.000146698	2148	1501	1434	1307	854	1098
FBgn0032666	FBgn0032666	CG5758	4330.03	-0.758795	0.160816	21.8344	2.97e-06	0.000148926	7087	5074	4249	4293	2404	3304
FBgn0259748	FBgn0259748	CG42397	18.6754	7.39449	1.55593	21.7626	3.09e-06	0.000153792	0	0	0	70	39	11
FBgn0050118	FBgn0284257	Ttd14	2327.87	-0.484033	0.103933	21.6051	3.35e-06	0.000166074	3414	2203	2550	2396	1620	1956
FBgn0036381	FBgn0036381	CG8745	2172.02	-0.594105	0.127429	21.5617	3.43e-06	0.00016899	3253	2296	2290	2146	1391	1799
FBgn0264302	FBgn0264302	CG43780	304.969	0.989592	0.211867	21.5161	3.51e-06	0.000170394	238	197	174	464	362	408
FBgn0264303	FBgn0264303	CG43781	304.969	0.989592	0.211867	21.5161	3.51e-06	0.000170394	238	197	174	464	362	408
FBgn0034328	FBgn0034328	IM23	49.0702	3.43984	0.692657	21.5175	3.51e-06	0.000170394	6	10	5	48	59	158
FBgn0259998	FBgn0259998	CG17571	16.5244	7.44627	1.57367	21.3756	3.78e-06	0.000182414	0	0	0	48	32	23
FBgn0011555	FBgn0011555	thetaTry	16.5871	7.42591	1.57458	21.2144	4.11e-06	0.000197412	0	0	0	51	33	20
FBgn0038407	FBgn0038407	CG6126	582.652	-0.818477	0.176827	21.1641	4.22e-06	0.000201641	1156	536	613	653	358	320
FBgn0035544	FBgn0035544	CG15021	108.371	1.51177	0.326229	20.9898	4.62e-06	0.000219728	74	38	59	214	113	172
FBgn0261575	FBgn0261575	tobi	132.016	-1.77692	0.378585	20.9456	4.73e-06	0.000223731	345	80	207	151	19	50
FBgn0260632	FBgn0260632	dl	290.646	1.00753	0.218644	20.9359	4.75e-06	0.000223746	278	142	135	705	324	331
FBgn0032444	FBgn0032444	CCT4	368.028	1.03877	0.224649	20.923	4.78e-06	0.00022389	276	206	224	440	480	566
FBgn0035232	FBgn0035232	CG12099	726.128	-0.679473	0.148053	20.9157	4.8e-06	0.00022389	1080	838	748	695	504	518
FBgn0036428	FBgn0036428	Gbs-70E	2471.98	-0.811747	0.176713	20.6325	5.56e-06	0.0002583	4984	2500	2260	2949	1103	1725
FBgn0038147	FBgn0038147	CCHa2	534.933	-0.880898	0.192605	20.6056	5.64e-06	0.000260679	869	498	692	546	235	426
FBgn0010263	FBgn0010263	Rbp9	3186.49	-0.957032	0.207109	20.5934	5.68e-06	0.000261072	4860	2887	3957	3325	2019	1903
FBgn0040765	FBgn0040765	luna	563.302	1.0951	0.237399	20.5613	5.78e-06	0.000264208	422	377	351	975	611	594
FBgn0086359	FBgn0086359	Invadolysin	1593.66	-0.612153	0.134689	20.4903	5.99e-06	0.000272868	2617	1508	1717	1920	928	1147
FBgn0041150	FBgn0041150	hoe1	1372.44	-0.602384	0.133154	20.318	6.56e-06	0.000297151	2277	1503	1235	1511	930	955
FBgn0028516	FBgn0028516	ZnT35C	20.9138	4.22936	0.949658	20.1299	7.24e-06	0.000326292	1	2	3	20	46	47
FBgn0033342	FBgn0284436	CCT8	516.537	0.925846	0.205293	19.9501	7.95e-06	0.000355078	413	284	356	649	704	680
FBgn0000308	FBgn0000308	chic	5360.31	0.662302	0.147169	19.956	7.92e-06	0.000355078	4846	3867	3920	6190	5352	7575
FBgn0023537	FBgn0023537	CG17896	1863.64	-0.492966	0.110525	19.8139	8.54e-06	0.000377934	2690	1898	1946	1913	1346	1499
FBgn0052220	FBgn0052220	Csas	2684.97	-0.753392	0.167628	19.8129	8.54e-06	0.000377934	3384	3208	3207	1923	1569	2601
FBgn0038037	FBgn0038037	Cyp9f2	1509.81	-0.561592	0.126317	19.6467	9.32e-06	0.000410359	2468	1561	1444	1694	993	1111
FBgn0037577	FBgn0037577	CG7443	15.2068	7.26427	1.60213	19.3837	1.07e-05	0.000468739	0	0	0	24	39	26
FBgn0000120	FBgn0000120	Arr1	2548	-0.50009	0.113566	19.295	1.12e-05	0.000488761	5028	2299	1944	3744	1622	1406
FBgn0014141	FBgn0014141	cher	419.322	1.65954	0.359309	19.2732	1.13e-05	0.000492127	234	119	273	948	579	430
FBgn0025878	FBgn0025878	wrapper	548.79	-0.722377	0.164197	19.2043	1.17e-05	0.000507866	795	552	689	448	369	441
FBgn0259937	FBgn0259937	Nop60B	683.097	1.17614	0.26211	19.1745	1.19e-05	0.00051351	424	386	370	614	1015	1172
FBgn0032069	FBgn0032069	LManVI	15.7277	5.6059	1.36382	19.1414	1.21e-05	0.000519606	1	1	0	43	25	28
FBgn0027570	FBgn0027570	Nep2	422.565	-0.785404	0.178787	19.1347	1.22e-05	0.000519606	651	444	495	364	261	333
FBgn0010425	FBgn0010425	epsilonTry	15.1802	7.21281	1.604	19.0639	1.26e-05	0.000536843	0	0	0	22	43	23
FBgn0038321	FBgn0038321	CG6218	1641.37	-0.58139	0.133213	18.9049	1.37e-05	0.000580878	2372	1657	1851	1670	998	1405
FBgn0010041	FBgn0010041	GstD5	22.0723	3.76647	0.850385	18.8599	1.41e-05	0.000592107	3	2	4	44	42	38
FBgn0030098	FBgn0030098	CG12057	16.1155	6.38697	1.51945	18.8246	1.43e-05	0.000600478	0	1	0	34	20	46
FBgn0027108	FBgn0027108	Inx2	1643.88	-0.59229	0.136203	18.7577	1.48e-05	0.000619186	2713	1648	1629	1999	986	1175
FBgn0030048	FBgn0030048	CG12112	116.852	1.48461	0.337771	18.7428	1.5e-05	0.000621128	79	56	48	174	181	165
FBgn0014865	FBgn0014865	Mtk	807.642	2.69935	0.570401	18.735	1.5e-05	0.000621128	120	86	372	390	1254	2359
FBgn0034741	FBgn0034741	CG4269	92.6292	2.47365	0.561677	18.6891	1.54e-05	0.000633486	0	39	51	14	192	210
FBgn0035090	FBgn0035090	CG2736	569.971	-0.70764	0.163489	18.5956	1.62e-05	0.000662469	811	514	782	527	301	508
FBgn0017549	FBgn0265605	Ric	1818.55	-0.529994	0.122876	18.4962	1.7e-05	0.000694904	2756	1900	1819	1858	1253	1469
FBgn0262716	FBgn0262716	Arp3	476.74	0.787718	0.182421	18.4517	1.74e-05	0.000708279	426	299	318	637	561	632
FBgn0019936	FBgn0019936	RpS20	12442.1	0.614912	0.142265	18.4268	1.77e-05	0.000714511	10174	6769	12467	15428	13023	16601
FBgn0040602	FBgn0040602	CG14545	19.7462	6.95218	1.5823	18.3575	1.83e-05	0.000737851	0	0	0	4	61	43
FBgn0039755	FBgn0039755	CG15531	15.8989	5.15135	1.24386	18.2665	1.92e-05	0.000770672	2	1	0	48	30	19
FBgn0037788	FBgn0037788	CG3940	1285.14	-0.644382	0.150616	18.1185	2.08e-05	0.000829439	1853	1374	1441	1216	766	1112
FBgn0037762	FBgn0037762	eloF	14.2283	6.31009	1.51576	18.0899	2.11e-05	0.000838424	1	0	0	41	26	21
FBgn0000014	FBgn0000014	abd-A	15.6797	5.52694	1.37018	18.0431	2.16e-05	0.000855703	1	0	1	53	29	18
FBgn0011824	FBgn0011824	CG4038	193.699	1.06514	0.249171	18.0351	2.17e-05	0.000855749	96	125	137	203	253	317
FBgn0053542	FBgn0053542	upd3	29.8594	3.75197	0.837909	17.9212	2.3e-05	0.000904728	4	1	9	50	52	62
FBgn0038252	FBgn0038252	BigH1	44.4337	4.9483	1.05718	17.8362	2.41e-05	0.000942158	2	2	1	7	101	133
FBgn0039593	FBgn0039593	Sid	42.3668	2.26512	0.526697	17.8124	2.44e-05	0.000950063	16	16	11	79	79	54
FBgn0040959	FBgn0040959	Peritrophin-15a	13.9778	7.1576	1.634	17.7974	2.46e-05	0.000953694	0	0	0	27	36	20
FBgn0039311	FBgn0039311	CG10513	567.828	-0.791212	0.186718	17.7119	2.57e-05	0.000990141	993	627	570	477	379	411
FBgn0010198	FBgn0010198	RpS15Aa	11422.8	0.416946	0.0988657	17.7105	2.57e-05	0.000990141	11949	7348	10052	15514	10912	13661
FBgn0023197	FBgn0023197	Jon74E	36.7144	2.67287	0.616491	17.6023	2.72e-05	0.00104384	11	10	8	108	44	53
FBgn0034511	FBgn0034511	GNBP-like3	127.858	1.42012	0.33405	17.5253	2.84e-05	0.00108257	55	53	86	153	111	300
FBgn0262738	FBgn0262738	norpA	4924.37	-0.501969	0.119626	17.4851	2.9e-05	0.0011013	8785	4540	4390	6946	2910	3304
FBgn0051004	FBgn0051004	mesh	15.0628	7.05334	1.62313	17.4701	2.92e-05	0.00110559	0	0	0	67	24	9
FBgn0040734	FBgn0040734	CG15065	466.063	1.2248	0.285775	17.4516	2.95e-05	0.00111194	304	268	231	654	435	914
FBgn0052138	FBgn0267795	Frl	873.659	0.630861	0.150596	17.4142	3.01e-05	0.00112955	848	547	676	1369	912	978
FBgn0015019	FBgn0015019	CCT3	639.588	0.894578	0.212084	17.3894	3.05e-05	0.00113983	483	348	475	704	888	888
FBgn0262717	FBgn0262717	Skeletor	97.9256	1.47877	0.350244	17.3504	3.11e-05	0.00115888	74	46	46	228	95	116
FBgn0035575	FBgn0035575	CG7509	289.121	-0.934609	0.223077	17.3139	3.17e-05	0.00117671	545	316	300	295	145	186
FBgn0040382	FBgn0040382	CG5273	5875.58	-0.70575	0.168005	17.2923	3.2e-05	0.00118325	10218	6833	5150	6585	3238	4200
FBgn0028494	FBgn0028494	CG6424	2412.18	-0.67042	0.160028	17.2886	3.21e-05	0.00118325	4365	2390	2051	3357	1453	1288
FBgn0035695	FBgn0035695	CG10226	428.278	-0.769478	0.185186	17.108	3.53e-05	0.00129621	801	421	440	464	277	250
FBgn0043791	FBgn0043791	phu	424.863	-0.941441	0.225474	17.0707	3.6e-05	0.00131682	584	463	591	350	186	370
FBgn0004907	FBgn0004907	14-3-3zeta	12170.7	0.422298	0.102114	17.0236	3.69e-05	0.00134468	15130	9336	9341	16983	10515	12859
FBgn0012034	FBgn0012034	AcCoAS	1734.15	-0.623547	0.150381	17.0068	3.72e-05	0.0013514	3356	1379	1678	2611	900	1043
FBgn0010238	FBgn0010238	Lac	1118.11	0.580202	0.140257	16.9967	3.74e-05	0.00135347	1207	755	757	1632	1140	1342
FBgn0040582	FBgn0040582	CG5791	318.845	1.31373	0.31051	16.9419	3.85e-05	0.00138775	153	164	193	451	251	699
FBgn0034135	FBgn0034135	Syn2	391.436	-0.76233	0.184974	16.852	4.04e-05	0.00144962	692	389	424	415	241	251
FBgn0033733	FBgn0033733	CG8834	16.7616	5.18155	1.2721	16.7456	4.27e-05	0.00152739	1	0	2	55	23	26
FBgn0000370	FBgn0000370	crc	12650.4	-0.452424	0.110431	16.685	4.41e-05	0.00156811	22654	11473	10930	18004	7642	8718
FBgn0016684	FBgn0016684	NaPi-T	40.5561	2.5056	0.59488	16.6814	4.42e-05	0.00156811	20	7	10	115	59	46
FBgn0004055	FBgn0004055	uzip	1236.65	-0.546952	0.134522	16.4359	5.03e-05	0.00177819	1946	1272	1219	1454	862	832
FBgn0038279	FBgn0038279	Sdr	178.989	-1.40471	0.340991	16.2035	5.69e-05	0.00200278	298	220	244	71	106	122
FBgn0035481	FBgn0035481	CG12605	2438.93	-0.53894	0.133509	16.1638	5.81e-05	0.00203009	3533	2575	2536	2481	1567	2091
FBgn0034128	FBgn0034128	CG4409	2120.14	-0.503751	0.124918	16.1652	5.81e-05	0.00203009	2541	2185	2537	1643	1520	2137
FBgn0033196	FBgn0033196	CG1358	965.251	-0.585123	0.145303	16.1087	5.98e-05	0.00208233	1724	962	877	1181	587	669
FBgn0038354	FBgn0038354	CG5404	393.832	-0.931822	0.229825	16.1002	6.01e-05	0.00208396	668	473	412	430	196	238
FBgn0040007	FBgn0040007	RpL38	6334.97	0.382012	0.0951126	16.0823	6.06e-05	0.00209615	6481	4344	5570	8163	5639	8148
FBgn0035246	FBgn0035246	CG13928	1653.49	-0.609779	0.151526	16.0202	6.27e-05	0.00215813	2340	1772	1838	1839	1109	1134
FBgn0039777	FBgn0039777	Jon99Fii	13.3584	6.95691	1.66202	15.9513	6.5e-05	0.00223	0	0	0	62	14	14
FBgn0041629	FBgn0041629	Hexo2	1122.47	-0.82313	0.204218	15.8497	6.86e-05	0.00234455	1927	1314	1094	1166	550	839
FBgn0034909	FBgn0034909	CG4797	567.206	-0.631027	0.158127	15.8386	6.9e-05	0.00234984	980	543	585	640	349	405
FBgn0028534	FBgn0028534	CG7916	14.5847	4.99921	1.28153	15.8089	7.01e-05	0.00237837	2	0	1	36	26	25
FBgn0044047	FBgn0044047	Ilp6	694.005	-0.600212	0.150893	15.732	7.3e-05	0.00246823	964	729	670	746	450	615
FBgn0036766	FBgn0036766	CG5506	14.8677	6.89579	1.65959	15.61	7.78e-05	0.00262338	0	0	0	55	35	5
FBgn0051663	FBgn0051663	CG31663	955.669	-0.730402	0.184024	15.4965	8.27e-05	0.0027758	1220	1160	1094	666	610	902
FBgn0016123	FBgn0016123	Alp4	1176.69	-0.609882	0.154453	15.4429	8.5e-05	0.00284552	1761	1290	1209	1230	730	931
FBgn0028940	FBgn0028940	Cyp28a5	797.51	-0.688385	0.174253	15.4175	8.62e-05	0.00287386	1321	912	752	750	515	607
FBgn0001145	FBgn0001145	Gs2	23442.1	-0.6076	0.153549	15.4073	8.67e-05	0.00287934	36992	26538	21883	24900	13942	18899
FBgn0005586	FBgn0005586	Rab3	968.501	-0.60957	0.154776	15.3833	8.78e-05	0.00289873	1962	923	772	1371	532	581
FBgn0026619	FBgn0026619	Taz	704.389	-0.606942	0.154269	15.3814	8.78e-05	0.00289873	849	760	868	622	494	591
FBgn0039928	FBgn0039928	Cals	1453.64	-0.50028	0.127385	15.348	8.94e-05	0.00293004	2758	1364	1188	1984	901	950
FBgn0029950	FBgn0029950	CG9657	685.249	-0.728482	0.184653	15.3532	8.92e-05	0.00293004	1015	823	708	572	438	561
FBgn0030796	FBgn0030796	CG4829	1079.35	-0.676708	0.171927	15.2825	9.26e-05	0.00302295	1548	1196	1193	923	645	983
FBgn0041184	FBgn0041184	Socs36E	421.921	0.81933	0.208489	15.2205	9.57e-05	0.00310244	312	254	339	659	454	533
FBgn0003861	FBgn0003861	trp	3557.48	-0.521611	0.133096	15.2269	9.53e-05	0.00310244	4262	3632	4467	3356	2685	2803
FBgn0001233	FBgn0001233	Hsp83	3183.39	0.521198	0.133235	15.1753	9.8e-05	0.00316676	3788	2022	2204	5075	3539	3006
FBgn0004240	FBgn0004240	DptA	296.904	4.53909	0.970309	15.1625	9.86e-05	0.00317734	21	5	58	259	690	661
FBgn0020513	FBgn0020513	ade5	2234.94	-0.705855	0.179596	15.143	9.97e-05	0.00319562	3915	2501	1964	2944	1180	1381
FBgn0030955	FBgn0030955	CG6891	65.6684	2.00071	0.496384	15.1389	9.99e-05	0.00319562	26	21	28	156	102	78
FBgn0010350	FBgn0010350	CdsA	2106.59	-0.593437	0.15195	15.0895	0.000102533	0.00326933	4114	1929	1757	3276	1224	1089
FBgn0013763	FBgn0013763	Idgf6	2937.51	-0.439937	0.113449	14.971	0.000109176	0.00346946	4427	2481	3321	3550	1778	2498
FBgn0010383	FBgn0010383	Cyp18a1	196.468	-1.09774	0.280906	14.9235	0.000111962	0.00354609	321	191	293	176	101	111
FBgn0030183	FBgn0030183	CG15309	982.755	-0.557955	0.144052	14.9099	0.000112767	0.00355968	1360	1043	1119	1001	620	807
FBgn0043471	FBgn0043471	kappaTry	11.6308	6.94437	1.70926	14.9008	0.000113313	0.00356504	0	0	0	23	21	26
FBgn0015777	FBgn0015777	nrv2	5830.29	-0.505384	0.130609	14.8424	0.000116877	0.00366498	9913	5673	5328	7397	3440	4450
FBgn0039915	FBgn0039915	Gat	2560.17	-0.516661	0.133836	14.786	0.000120429	0.00376391	3885	2649	2540	2746	1640	2150
FBgn0046687	FBgn0046687	Tre1	67.3673	1.65295	0.423563	14.7554	0.000122396	0.00381281	34	27	35	124	92	98
FBgn0038494	FBgn0038494	beat-IIb	104.399	-1.45946	0.373663	14.7414	0.00012331	0.00382868	198	134	128	93	37	50
FBgn0028490	FBgn0028490	CG31705	2438.53	-0.997247	0.253514	14.69	0.000126717	0.00390883	5283	2391	2134	3398	1635	648
FBgn0031629	FBgn0031629	Clect27	245.763	0.894464	0.232037	14.6911	0.000126644	0.00390883	255	112	162	498	232	282
FBgn0024986	FBgn0024986	CG3719	391.559	0.704987	0.184065	14.5707	0.000134996	0.00415069	316	251	309	482	443	538
FBgn0259918	FBgn0259918	inaF-B	7892.27	-0.584273	0.152207	14.5236	0.000138415	0.00423004	11042	8245	8848	9155	4573	6167
FBgn0000826	FBgn0000826	png	17.191	5.67709	1.45847	14.5228	0.00013847	0.00423004	0	1	0	2	48	43
FBgn0034331	FBgn0034331	CG15067	923.086	0.60016	0.157055	14.4843	0.000141336	0.0043037	534	526	1029	894	691	1705
FBgn0040609	FBgn0040609	CG3348	60.0793	1.75815	0.453872	14.4667	0.000142659	0.00431333	29	22	29	86	102	89
FBgn0000406	FBgn0000406	Cyt-b5-r	2711.94	-0.610968	0.159535	14.462	0.000143019	0.00431333	4252	2445	3130	3273	1290	2328
FBgn0003023	FBgn0003023	otu	44.6854	5.91894	1.27014	14.473	0.000142186	0.00431333	1	1	0	1	122	120
FBgn0015035	FBgn0015035	Cyp4e3	84.3404	2.68618	0.641421	14.4505	0.000143889	0.0043258	49	10	14	127	221	81
FBgn0031406	FBgn0031406	Send1	11.424	6.90119	1.71968	14.4327	0.00014526	0.00435319	0	0	0	39	18	16
FBgn0043470	FBgn0043470	lambdaTry	11.5892	6.87738	1.71633	14.4169	0.000146483	0.0043565	0	0	0	34	26	12
FBgn0002774	FBgn0002774	mle	704.316	0.841345	0.218839	14.4251	0.000145845	0.0043565	620	489	393	931	760	1052
FBgn0010401	FBgn0010401	Os-C	13.0916	6.73508	1.68408	14.4135	0.00014675	0.0043565	0	0	0	71	11	10
FBgn0011761	FBgn0011761	dhd	605.568	7.46191	1.34578	14.3872	0.000148807	0.00439003	1	3	4	4	1579	1718
FBgn0037138	FBgn0037138	P5CDh1	1398.94	-0.495488	0.130288	14.3893	0.000148642	0.00439003	2404	1404	1214	1710	936	995
FBgn0037758	FBgn0037758	CG9467	882.869	-0.523767	0.138049	14.3328	0.00015317	0.00450471	1244	900	969	902	637	686
FBgn0051974	FBgn0051974	CG31974	502.462	-0.663099	0.174846	14.2772	0.000157764	0.00462545	741	562	536	483	328	386
FBgn0020660	FBgn0020660	eIF4B	2641.82	-0.4146	0.109602	14.2585	0.000159336	0.00465715	4241	2499	2479	3173	1796	2090
FBgn0032373	FBgn0032373	Vha100-5	12.1048	5.22194	1.43514	14.2187	0.000162746	0.00474217	1	0	1	32	22	19
FBgn0033876	FBgn0033876	Syngr	700.398	-0.707337	0.186523	14.1929	0.00016499	0.00479282	1381	694	611	941	347	442
FBgn0036145	FBgn0036145	CG7607	1811.98	-0.715613	0.188095	14.1666	0.000167317	0.00484555	2880	2045	1825	1411	1149	1621
FBgn0037818	FBgn0037818	CG6465	319.284	-0.84405	0.223057	14.1232	0.000171216	0.00494333	468	372	377	278	174	252
FBgn0028950	FBgn0028950	CG15255	11.6234	6.80831	1.71877	14.0332	0.000179614	0.00517004	0	0	0	47	19	10
FBgn0001258	FBgn0001258	ImpL3	123.394	1.31438	0.346636	13.925	0.000190249	0.00545888	96	56	68	177	174	163
FBgn0003093	FBgn0003093	Pkc98E	2785.85	-0.431583	0.115423	13.9196	0.000190801	0.00545888	4190	2629	2844	3363	1844	2221
FBgn0011774	FBgn0011774	Irbp	10.8038	-6.87248	1.74293	13.9024	0.000192551	0.00546612	21	21	21	0	0	0
FBgn0260745	FBgn0260745	mfas	1609.83	-0.517373	0.138275	13.9001	0.000192786	0.00546612	2651	1567	1553	1611	1166	1291
FBgn0022959	FBgn0022959	yps	9965.13	-0.434924	0.11625	13.9112	0.000191654	0.00546612	13828	9831	10573	11136	6481	8711
FBgn0027654	FBgn0027654	jdp	2057.93	-0.438561	0.11749	13.8782	0.000195053	0.00551388	3178	1784	2220	2500	1263	1726
FBgn0001263	FBgn0001263	inaD	708.193	-0.546046	0.14651	13.8307	0.000200044	0.00563815	1079	757	695	753	538	486
FBgn0004687	FBgn0004687	Mlc-c	926.489	0.504839	0.135653	13.794	0.000203986	0.00573219	991	651	665	1443	906	1026
FBgn0063496	FBgn0063496	GstE4	17.4698	5.2065	1.32415	13.7679	0.000206839	0.00579517	1	1	0	107	9	7
FBgn0039872	FBgn0039872	salt	18.7369	6.40243	1.56014	13.7467	0.000209188	0.00584369	0	0	0	126	6	5
FBgn0027611	FBgn0027611	LManII	490.455	-0.639839	0.17241	13.6893	0.000215679	0.0060073	898	460	481	609	282	329
FBgn0005634	FBgn0265434	zip	748.752	0.578128	0.156144	13.6193	0.000223868	0.0062171	825	539	456	1362	774	686
FBgn0038149	FBgn0038149	GILT1	785.372	0.574414	0.155256	13.5972	0.000226525	0.0062725	814	551	537	1264	744	912
FBgn0051195	FBgn0051195	CG31195	379.431	0.748114	0.202175	13.5517	0.000232075	0.00640296	383	210	267	707	381	407
FBgn0010741	FBgn0010741	Pfdn2	559.639	0.636095	0.172161	13.5476	0.000232589	0.00640296	453	410	418	617	632	791
FBgn0004650	FBgn0004650	fs(1)N	27.8961	5.49126	1.29772	13.5305	0.000234715	0.00644275	1	1	0	2	73	76
FBgn0039970	FBgn0039970	CG17508	1715.79	-0.442149	0.120046	13.5125	0.000236985	0.00648626	2637	1664	1684	1879	1197	1424
FBgn0002869	FBgn0002869	MtnB	30.9317	4.03619	1.00512	13.4918	0.000239606	0.00653909	5	1	2	48	111	12
FBgn0261341	FBgn0261341	verm	108.816	1.28585	0.345939	13.4863	0.000240309	0.00653943	99	42	54	267	120	109
FBgn0035287	FBgn0035287	CG13937	409.322	-0.673883	0.183088	13.4597	0.000243741	0.00661383	730	386	433	473	254	263
FBgn0036146	FBgn0036146	CG14141	558.738	-0.779885	0.210859	13.4349	0.000246984	0.00667199	734	620	698	371	320	569
FBgn0031816	FBgn0031816	Rchy1	491.49	-0.701407	0.190386	13.4326	0.000247293	0.00667199	733	549	537	507	292	365
FBgn0003328	FBgn0003328	scb	286.679	0.94387	0.255209	13.3822	0.000254026	0.00683415	279	146	169	606	338	255
FBgn0012042	FBgn0012042	AttA	14.1651	4.53777	1.24795	13.3693	0.000255779	0.00684246	0	1	3	18	20	41
FBgn0032479	FBgn0032479	CG16974	1380.89	-0.522231	0.142315	13.3714	0.000255492	0.00684246	1936	1520	1393	1393	949	1146
FBgn0000565	FBgn0000565	Eip71CD	541.041	-0.790908	0.214369	13.3595	0.000257115	0.00685882	705	692	610	421	313	473
FBgn0032074	FBgn0032074	Tsp29Fa	18.3212	3.33644	0.903302	13.3435	0.000259313	0.00689803	7	3	1	62	32	13
FBgn0035933	FBgn0035933	CG13309	16.6419	6.40359	1.59749	13.3297	0.000261232	0.0069296	0	0	0	109	5	7
FBgn0086676	FBgn0086676	spin	1162.23	-0.504914	0.138133	13.2911	0.000266663	0.0070539	1843	1090	1189	1425	731	883
FBgn0000927	FBgn0000927	fs(1)Ya	18.4203	5.56364	1.45448	13.2625	0.000270761	0.00714237	0	0	1	1	46	53
FBgn0033250	FBgn0033250	CG14762	1667.73	-0.552666	0.151081	13.2528	0.000272166	0.00715947	2480	1822	1643	1997	1087	1168
FBgn0036422	FBgn0036422	CG3868	11.6711	5.13394	1.43556	13.1976	0.000280302	0.00735307	1	0	1	44	16	14
FBgn0032224	FBgn0032224	Sps2	750.147	-0.564144	0.155082	13.1514	0.000287305	0.00751596	1118	790	778	737	501	623
FBgn0029814	FBgn0029814	CG15765	1089.17	-0.530658	0.14604	13.1185	0.000292392	0.00762796	1718	1068	1109	1279	663	857
FBgn0002937	FBgn0002937	ninaB	437.043	-0.80207	0.219716	13.1032	0.000294785	0.00764826	729	482	462	481	217	314
FBgn0037917	FBgn0037917	wkd	1339.2	-0.509862	0.14038	13.1067	0.000294238	0.00764826	2018	1381	1339	1403	884	1127
FBgn0030776	FBgn0030776	CG4653	14.8887	3.81134	1.05154	13.033	0.000306046	0.00791872	5	1	1	55	15	21
FBgn0032946	FBgn0032946	nrv3	17074.9	-0.515213	0.141976	13.0149	0.000309028	0.00797409	23103	18249	18160	17153	10252	15378
FBgn0262735	FBgn0285926	Imp	1411.42	0.49739	0.137499	13.0063	0.000310445	0.00798889	1559	875	1158	2304	1361	1430
FBgn0038641	FBgn0038641	CG7708	819.044	-0.564454	0.156142	12.9818	0.000314526	0.00807198	1560	796	674	1135	484	507
FBgn0039151	FBgn0039151	CG13607	240.951	-0.858437	0.237342	12.9377	0.000322038	0.00819813	436	224	286	261	109	176
FBgn0030775	FBgn0030775	CG9673	10.1366	6.76547	1.77298	12.9452	0.000320746	0.00819813	0	0	0	24	18	20
FBgn0029723	FBgn0029723	Proc-R	326.278	-0.748112	0.207031	12.9384	0.000321916	0.00819813	573	371	300	336	207	215
FBgn0035154	FBgn0035154	CG3344	12.6447	5.26923	1.43504	12.9302	0.000323323	0.00820875	3	0	0	45	20	14
FBgn0037536	FBgn0037536	CG2698	103.874	-1.48096	0.40351	12.9096	0.000326907	0.00823353	267	32	188	88	19	58
FBgn0031940	FBgn0031940	CG7214	26.0622	4.02691	1.02006	12.912	0.000326475	0.00823353	7	0	4	44	53	48
FBgn0031081	FBgn0031081	Nep3	487.613	-0.683011	0.189131	12.9149	0.000325971	0.00823353	914	533	409	574	291	312
FBgn0010039	FBgn0010039	GstD3	453.593	0.667631	0.185206	12.89	0.000330335	0.00829779	399	338	303	619	495	578
FBgn0087002	FBgn0087002	apolpp	8578.76	-0.592465	0.163849	12.8523	0.000337071	0.00837813	15652	9055	6976	11630	4605	5809
FBgn0038211	FBgn0038211	CG9649	430.151	-0.646028	0.179584	12.8606	0.000335575	0.00837813	634	387	556	412	268	349
FBgn0260049	FBgn0260049	flr	260.824	0.823003	0.228308	12.8546	0.000336644	0.00837813	216	184	155	329	354	320
FBgn0022985	FBgn0022985	qkr58E-2	80.2463	-1.77032	0.475863	12.8557	0.00033646	0.00837813	233	109	59	46	27	34
FBgn0003250	FBgn0003250	Rh4	4515.47	-0.513389	0.142501	12.8457	0.000338259	0.00838564	6391	4261	5245	5147	3244	3176
FBgn0034292	FBgn0034292	CG5767	10.2233	6.70912	1.76996	12.8307	0.000340986	0.00843116	0	0	0	16	24	20
FBgn0011705	FBgn0011705	rost	440.764	-0.66454	0.185233	12.7803	0.000350287	0.00863858	857	421	382	606	247	257
FBgn0032859	FBgn0032859	Arpc2	506.759	0.662411	0.184627	12.7562	0.000354825	0.00870516	517	346	321	691	598	598
FBgn0036821	FBgn0036821	CG3961	1229.46	-0.496581	0.13864	12.7584	0.000354415	0.00870516	2036	1196	1168	1492	766	943
FBgn0037447	FBgn0037447	Neurochondrin	146.688	1.2407	0.341528	12.7309	0.000359657	0.00877823	78	74	102	205	236	174
FBgn0262468	FBgn0267975	vib	446.23	0.724621	0.201909	12.7318	0.000359483	0.00877823	231	373	349	435	521	654
FBgn0034138	FBgn0034138	RpS15	13730.3	0.40051	0.112016	12.7161	0.000362518	0.00882532	12118	8685	14205	15164	13472	18202
FBgn0032726	FBgn0032726	CG10621	152.663	-1.17005	0.324049	12.6909	0.000367446	0.00892235	277	166	192	148	54	102
FBgn0053993	FBgn0053993	CG33993	539.642	-0.607047	0.169919	12.6821	0.00036917	0.00894128	619	582	669	440	343	542
FBgn0002968	FBgn0264975	Nrg	2302.1	0.39866	0.112027	12.6221	0.000381214	0.00920943	2450	1655	1868	3409	2191	2478
FBgn0036589	FBgn0036589	CG13067	123.034	1.09974	0.307507	12.604	0.000384924	0.0092754	99	63	73	197	133	185
FBgn0013675	FBgn0013675	mt:CoII	24322.3	0.428265	0.120318	12.5814	0.000389615	0.0093491	25082	14434	23083	31659	23539	29550
FBgn0011704	FBgn0011704	RnrS	83.2359	2.45418	0.628443	12.5797	0.000389957	0.0093491	23	15	23	38	179	192
FBgn0051116	FBgn0051116	ClC-a	552.595	-0.684788	0.193004	12.4425	0.000419664	0.0100147	902	584	560	689	354	320
FBgn0024315	FBgn0024315	Picot	897.023	-0.545081	0.154014	12.4418	0.000419835	0.0100147	1353	931	916	1048	632	602
FBgn0039300	FBgn0039300	RpS27	9113.42	0.550947	0.155118	12.4337	0.000421646	0.0100326	7772	4975	9331	10347	9761	12169
FBgn0250868	FBgn0250868	CG42239	103.054	1.16737	0.328753	12.4256	0.000423497	0.0100514	73	51	65	158	122	154
FBgn0083972	FBgn0083972	CG34136	421.626	-0.715961	0.20234	12.3809	0.000433742	0.0102688	749	443	411	439	238	318
FBgn0002571	FBgn0002571	Mal-A3	10.2635	5.83677	1.65683	12.3652	0.000437402	0.010304	0	1	0	26	19	17
FBgn0011701	FBgn0011701	repo	738.947	-0.529004	0.150076	12.3679	0.000436771	0.010304	1307	708	667	950	513	454
FBgn0038135	FBgn0038135	CG8773	9.69529	6.69971	1.79523	12.3276	0.000446314	0.0104878	0	0	0	25	15	20
FBgn0028482	FBgn0028482	bdl	3696.36	-0.478309	0.135862	12.2914	0.00045505	0.0106666	3916	4486	4059	2822	2802	3604
FBgn0011693	FBgn0011693	Pdh	3785.02	-0.346217	0.0986796	12.2811	0.000457574	0.0106993	5231	3703	3775	4245	2931	3091
FBgn0013269	FBgn0013269	FK506-bp1	232.623	1.35836	0.373879	12.2606	0.000462623	0.0107907	134	108	112	178	441	370
FBgn0025558	FBgn0025558	CG4101	271.029	0.775617	0.220819	12.2258	0.000471332	0.0109669	191	163	223	291	288	448
FBgn0003520	FBgn0003520	stau	2042.08	-0.45716	0.130409	12.2182	0.000473256	0.0109846	2450	2090	2438	2011	1451	1777
FBgn0050285	FBgn0050285	CG30285	503.641	-0.722277	0.2059	12.1283	0.000496621	0.0114988	736	534	586	372	312	477
FBgn0001941	FBgn0001941	ifc	546.246	0.573179	0.16499	12.0061	0.000530276	0.0122481	544	376	396	813	540	661
FBgn0029896	FBgn0029896	CG3168	1818.49	0.465665	0.134079	11.9901	0.00053484	0.0123234	2103	1245	1323	2690	1987	1777
FBgn0038589	FBgn0038589	CG18598	265.134	-0.813582	0.233591	11.9845	0.000536442	0.0123304	366	319	311	206	159	220
FBgn0036321	FBgn0036321	CG14120	9.53911	6.65044	1.80578	11.9535	0.000545447	0.012507	0	0	0	32	13	16
FBgn0022981	FBgn0022981	rpk	25.8968	6.24702	1.53833	11.9194	0.000555516	0.0127071	1	0	0	2	70	69
FBgn0053127	FBgn0053127	CG33127	9.43504	6.63819	1.80954	11.9124	0.000557627	0.0127246	0	0	0	21	21	15
FBgn0013467	FBgn0013467	igl	1295.62	-0.539471	0.155978	11.8563	0.000574662	0.0130818	2269	1220	1201	1767	712	929
FBgn0039475	FBgn0039475	CG6277	9.54413	6.62422	1.80691	11.8511	0.000576275	0.0130871	0	0	0	30	19	11
FBgn0052694	FBgn0052694	CG32694	197.344	1.15632	0.330703	11.7304	0.000614863	0.01393	137	107	123	410	188	235
FBgn0037007	FBgn0037007	CG5059	1112.14	-0.546397	0.15903	11.7012	0.000624604	0.0141169	1887	1219	943	1357	706	758
FBgn0027608	FBgn0027608	CG2082	2364.22	-0.569079	0.165382	11.6766	0.000632912	0.0142368	3630	2530	2340	2863	1353	1801
FBgn0011556	FBgn0011556	zetaTry	9.48566	6.55574	1.80889	11.6794	0.00063195	0.0142368	0	0	0	12	22	21
FBgn0035918	FBgn0035918	Cdc6	35.3849	3.54099	0.92731	11.658	0.000639269	0.0143457	5	1	8	15	77	93
FBgn0023170	FBgn0023170	RpL39	7008.72	0.37865	0.110673	11.6535	0.000640802	0.0143461	6272	4953	6545	7252	6656	10004
FBgn0038845	FBgn0038845	CG10827	9.92812	5.76045	1.67578	11.6379	0.000646226	0.0144334	0	0	1	31	12	19
FBgn0034076	FBgn0034076	Jhedup	14.1087	5.71986	1.53414	11.6284	0.000649516	0.0144727	0	1	0	80	9	9
FBgn0051363	FBgn0051363	Jupiter	750.429	0.538068	0.157887	11.5433	0.000679956	0.0151155	747	500	587	958	828	903
FBgn0029935	FBgn0029935	CG4615	380.494	-0.717785	0.210309	11.5222	0.000687706	0.0152519	644	406	383	453	213	250
FBgn0012036	FBgn0012036	Aldh	2685.23	-0.409652	0.120633	11.4789	0.000703924	0.0155723	3878	2384	2979	3018	1989	2115
FBgn0259481	FBgn0259481	Mob2	4425.91	-0.390093	0.114896	11.4749	0.000705439	0.0155723	5478	4403	4954	4857	3219	3715
FBgn0038198	FBgn0038198	Npc2b	566.903	0.604652	0.177837	11.4683	0.000707933	0.015591	475	363	477	628	640	786
FBgn0004926	FBgn0004926	eIF2beta	543.055	0.673654	0.197968	11.4352	0.000720656	0.0158344	481	341	417	684	705	624
FBgn0040532	FBgn0040532	CG8369	10003.3	-0.510295	0.150078	11.4145	0.000728732	0.0159747	11210	9682	12802	6099	7439	11443
FBgn0034405	FBgn0034405	Jheh2	741.219	-0.619773	0.182447	11.4099	0.000730518	0.0159769	1212	725	778	835	389	623
FBgn0262870	FBgn0262870	axo	585.992	-0.578695	0.171012	11.3764	0.00074385	0.0162059	1006	591	549	722	356	408
FBgn0261596	FBgn0261596	RpS24	6252.27	0.460746	0.136005	11.375	0.000744411	0.0162059	5826	3963	5950	8988	6033	7137
FBgn0040636	FBgn0040636	CG13255	191.423	-0.854297	0.252283	11.3535	0.000753077	0.0163195	289	187	259	173	111	137
FBgn0004516	FBgn0004516	Gad1	994.524	-0.554313	0.163835	11.355	0.000752441	0.0163195	2052	836	799	1597	594	492
FBgn0036996	FBgn0036996	mag	8.9306	6.57988	1.83769	11.297	0.000776327	0.016785	0	0	0	22	14	19
FBgn0013750	FBgn0013750	Arf51F	1764.44	-0.5543	0.1641	11.2697	0.000787845	0.0169952	2825	1956	1573	1836	1144	1416
FBgn0035603	FBgn0035603	Pfdn4	175.332	0.897192	0.266448	11.2072	0.000814805	0.0175368	114	108	130	190	200	293
FBgn0005626	FBgn0005626	ple	367.579	0.635578	0.189606	11.1729	0.000830015	0.0178237	425	207	252	693	314	411
FBgn0062978	FBgn0062978	CG31808	2615.79	-0.474289	0.141376	11.1628	0.00083454	0.0178803	4363	2594	2326	3411	1588	1955
FBgn0035283	FBgn0035283	CG12024	325.183	-0.706219	0.21054	11.1581	0.000836642	0.0178849	600	325	311	406	180	206
FBgn0033153	FBgn0033153	Gadd45	200.921	0.875288	0.261872	11.0212	0.000900772	0.0192124	147	122	151	320	221	255
FBgn0052984	FBgn0052984	CG32984	9.13667	5.66415	1.69032	10.9779	0.000922071	0.0196225	1	0	0	18	19	17
FBgn0026380	FBgn0026380	Prosbeta3	297.501	0.804349	0.240938	10.972	0.000924992	0.0196405	207	175	244	305	405	413
FBgn0263352	FBgn0263352	Unr	1586.04	-0.712937	0.212469	10.9644	0.000928797	0.0196772	3187	1380	1430	2586	597	984
FBgn0053494	FBgn0053494	CG33494	325.003	0.701306	0.21156	10.892	0.000965804	0.0204155	292	198	250	471	378	378
FBgn0001961	FBgn0001961	Arpc1	667.043	0.489351	0.148194	10.8674	0.000978738	0.0206429	562	471	593	767	689	892
FBgn0023083	FBgn0023083	fray	251.684	-0.804632	0.243234	10.7974	0.00101645	0.0213905	435	312	226	221	167	170
FBgn0004646	FBgn0004646	ogre	1741.39	-0.454033	0.137955	10.7652	0.00103427	0.0217174	2674	1725	1688	2071	1110	1421
FBgn0034136	FBgn0034136	DAT	267.194	-0.724251	0.22002	10.7571	0.00103881	0.0217644	506	242	278	332	141	173
FBgn0032068	FBgn0032068	LManV	9.28734	5.61299	1.69427	10.7474	0.00104424	0.0218299	1	0	0	16	12	27
FBgn0000114	FBgn0000114	bru1	767.072	0.703015	0.212367	10.7361	0.00105067	0.021916	702	486	541	813	928	1098
FBgn0033356	FBgn0033356	CG8229	1096.66	-0.604258	0.183288	10.7137	0.00106344	0.0221336	1203	1111	1466	745	612	1316
FBgn0039529	FBgn0039529	CG5612	218.592	0.778911	0.237303	10.6922	0.0010759	0.0223437	113	134	209	181	255	374
FBgn0023517	FBgn0023517	Pgam5	63.7393	4.41292	1.02545	10.6277	0.00111403	0.0230852	56	1	2	103	114	116
FBgn0034501	FBgn0034501	CG13868	2681.43	-0.342256	0.104951	10.611	0.00112415	0.0232438	4086	2387	2633	3308	1853	2230
FBgn0005614	FBgn0005614	trpl	4898.42	-0.416632	0.127535	10.6019	0.00112974	0.0233085	6659	4449	5651	5709	3413	3906
FBgn0035781	FBgn0035781	CG8560	10.4379	5.3525	1.58735	10.5684	0.00115036	0.0235692	2	0	0	23	15	24
FBgn0263397	FBgn0263397	Ih	3633.25	-0.416992	0.127875	10.5687	0.00115018	0.0235692	5416	3081	3725	4922	2375	2846
FBgn0261642	FBgn0265487	mbl	17147.5	0.427774	0.131054	10.5655	0.00115219	0.0235692	15547	11808	17546	19717	16378	19819
FBgn0003248	FBgn0003248	Rh2	2864.85	-0.467327	0.143152	10.5653	0.00115233	0.0235692	3907	2851	3150	3406	1898	2217
FBgn0000278	FBgn0000278	CecB	12.3561	5.77188	1.59919	10.5297	0.00117473	0.0239757	0	1	0	58	5	20
FBgn0015591	FBgn0015591	AstA	455.188	-0.590637	0.181543	10.5187	0.00118175	0.0240671	777	454	442	490	288	350
FBgn0036992	FBgn0036992	CG11796	803.636	-0.495605	0.152797	10.4683	0.0012144	0.0246789	1415	710	768	1067	541	515
FBgn0031489	FBgn0031489	CG17224	534.462	-0.564469	0.173985	10.4613	0.00121903	0.02472	729	509	661	559	334	441
FBgn0032752	FBgn0032752	CG10702	355.126	-0.626927	0.193425	10.4436	0.00123074	0.0248509	482	371	427	303	266	275
FBgn0024238	FBgn0024238	Fim	1685.44	0.462833	0.142706	10.4458	0.00122927	0.0248509	1637	1361	1223	2435	1630	1937
FBgn0037819	FBgn0037819	CG14688	618.513	-0.491011	0.151895	10.4145	0.00125026	0.0251915	754	660	711	531	476	545
FBgn0083940	FBgn0083940	RhoU	13.7324	-4.00289	1.20801	10.4056	0.00125635	0.0252604	65	26	2	4	1	0
FBgn0003447	FBgn0003447	sn	1283.81	-0.401831	0.12472	10.3508	0.00129417	0.0259657	2002	1197	1256	1529	866	1044
FBgn0035619	FBgn0035619	CG10592	8.82871	5.6356	1.71396	10.2777	0.00134646	0.0267315	0	0	1	25	15	14
FBgn0033484	FBgn0033484	CG2269	1159.89	-0.455337	0.141671	10.2787	0.00134576	0.0267315	1950	1088	1064	1527	720	861
FBgn0010497	FBgn0010497	dmGlut	95.1697	1.25454	0.38528	10.2811	0.00134403	0.0267315	75	40	55	184	132	100
FBgn0001125	FBgn0001125	Got2	2081.33	-0.37254	0.115942	10.2926	0.00133566	0.0267315	3398	1803	2001	2527	1365	1774
FBgn0002948	FBgn0002948	nod	61.5107	1.41912	0.437102	10.2872	0.00133958	0.0267315	28	42	28	85	94	86
FBgn0004066	FBgn0004066	Prosalpha4	293.096	0.690715	0.214786	10.2616	0.00135824	0.0269091	280	185	207	395	332	373
FBgn0015778	FBgn0015778	rin	206.733	0.820632	0.254917	10.2442	0.00137118	0.0271087	161	159	123	304	243	254
FBgn0011638	FBgn0011638	La	351.801	0.756028	0.234368	10.2392	0.00137485	0.0271246	342	257	190	462	430	441
FBgn0034583	FBgn0034583	CG10527	1095.03	0.404489	0.126447	10.2072	0.00139895	0.0275427	1119	778	918	1430	1085	1292
FBgn0030520	FBgn0030520	Pdcd4	1787.91	-0.366762	0.114702	10.1984	0.00140562	0.0276165	2429	1681	1852	2031	1360	1488
FBgn0039208	FBgn0266758	Esyt2	566.771	0.539516	0.168608	10.1818	0.00141833	0.0278086	598	364	433	962	510	631
FBgn0001565	FBgn0001565	Hlc	974.921	-0.606032	0.188682	10.1652	0.00143114	0.0280018	1149	1135	1135	770	595	987
FBgn0259209	FBgn0259209	Mlp60A	428.194	1.00861	0.308722	10.149	0.00144382	0.0281917	286	172	395	470	607	564
FBgn0035968	FBgn0035968	Slc45-1	146.374	-0.908564	0.283946	10.1287	0.00145982	0.0284455	237	168	156	139	101	82
FBgn0032638	FBgn0032638	SPH93	21.4821	3.12414	0.923068	10.0965	0.00148554	0.0288871	12	1	4	45	34	37
FBgn0038858	FBgn0038858	CG5793	472.859	-0.542179	0.170606	10.0558	0.0015187	0.0294716	652	486	528	424	334	416
FBgn0004507	FBgn0004507	GlyP	1814.55	-0.34953	0.110154	10.0484	0.00152482	0.0295298	2590	1692	1844	2010	1344	1563
FBgn0000024	FBgn0000024	Ace	2106.9	-0.419758	0.132218	10.0235	0.00154554	0.0298266	3181	2133	1978	2476	1420	1716
FBgn0039611	FBgn0039611	CG14528	255.052	-0.735387	0.231418	10.0196	0.00154886	0.0298266	576	198	232	383	110	145
FBgn0034913	FBgn0034913	Snap29	377.166	-0.590138	0.185998	10.0186	0.00154971	0.0298266	439	405	480	298	262	346
FBgn0028400	FBgn0028400	Syt4	1401.54	-0.42118	0.132822	10.015	0.00155275	0.0298266	2667	1162	1175	2138	808	945
FBgn0003087	FBgn0003087	pim	23.6202	3.2546	0.956443	10.0057	0.00156057	0.0299161	3	2	5	8	53	62
FBgn0010424	FBgn0010424	TpnC73F	186.414	1.05402	0.327597	10.0018	0.00156386	0.0299186	153	79	135	277	261	222
FBgn0085237	FBgn0085237	CG34208	95.8523	-1.14223	0.357807	9.9946	0.00157	0.0299383	177	86	137	65	42	77
FBgn0001114	FBgn0001114	Glt	1297.65	-0.515532	0.162302	9.99319	0.00157121	0.0299383	1944	1213	1422	1478	703	1187
FBgn0051373	FBgn0051373	CG31373	20.3816	2.42552	0.751925	9.98332	0.00157965	0.0300387	7	6	6	45	31	30
FBgn0039342	FBgn0039342	CG5107	9.8466	4.40066	1.38381	9.96384	0.00159645	0.0302751	2	1	0	40	14	8
FBgn0261606	FBgn0285948	RpL27A	16031.3	0.349476	0.110479	9.96151	0.00159847	0.0302751	16602	10797	14813	20085	16109	18355
FBgn0033787	FBgn0033787	CG13321	8.71252	6.3141	1.86729	9.94491	0.00161295	0.0303069	0	0	0	39	13	6
FBgn0052834	FBgn0052834	CG32834	8.25243	6.36987	1.88686	9.95265	0.00160618	0.0303069	0	0	0	30	15	8
FBgn0028920	FBgn0028920	CG8997	7.92046	6.41134	1.90383	9.94831	0.00160997	0.0303069	0	0	0	21	14	14
FBgn0020496	FBgn0020496	CtBP	1306.42	-0.772315	0.240464	9.94546	0.00161246	0.0303069	2156	1477	1229	923	881	1159
FBgn0035542	FBgn0035542	DOR	3302.62	-0.455854	0.14394	9.94047	0.00161684	0.0303198	3974	3513	3743	3016	2158	3297
FBgn0031969	FBgn0031969	pes	401.219	-0.619912	0.196072	9.92007	0.00163486	0.0305971	774	406	349	476	240	268
FBgn0000279	FBgn0000279	CecC	12.0516	3.94054	1.20857	9.90851	0.00164517	0.0307292	1	2	1	22	11	36
FBgn0053470	FBgn0053470	CG33470	1967.05	0.723965	0.226514	9.87315	0.00167708	0.0312161	1577	1398	1350	3298	1510	2889
FBgn0013279	FBgn0013279	Hsp70Bc	49.3633	2.02422	0.613493	9.87234	0.00167782	0.0312161	17	26	11	152	76	30
FBgn0034382	FBgn0034382	CG18609	8.19377	6.35381	1.89128	9.84925	0.00169901	0.0315482	0	0	0	31	14	8
FBgn0025678	FBgn0025678	CaBP1	127.259	1.01818	0.322286	9.80691	0.00173858	0.0322198	102	97	48	249	199	84
FBgn0031571	FBgn0031571	bark	79.6934	1.23212	0.389369	9.79763	0.00174737	0.0323195	54	38	50	149	96	101
FBgn0034394	FBgn0034394	CG15096	1193.98	-0.52568	0.167161	9.7897	0.00175492	0.0323959	2012	1053	1210	1716	656	821
FBgn0034662	FBgn0034662	CG13492	7.83472	6.38476	1.91052	9.78342	0.00176092	0.0324435	0	0	0	23	14	12
FBgn0027291	FBgn0027291	l(1)G0156	3155.3	-0.321568	0.102726	9.7785	0.00176564	0.0324533	4423	2933	3189	3529	2299	2823
FBgn0010409	FBgn0010409	RpL18A	11129.8	0.418434	0.133275	9.77573	0.00176831	0.0324533	9923	6694	11777	12840	11068	14215
FBgn0011703	FBgn0011703	RnrL	89.4499	2.07077	0.605846	9.77145	0.00177243	0.0324659	34	26	24	44	204	174
FBgn0001219	FBgn0266599	Hsc70-4	8313.37	0.273173	0.0875133	9.7299	0.00181295	0.033144	10165	6299	6399	12072	7737	8352
FBgn0010053	FBgn0010053	Jheh1	251.152	-0.682943	0.218404	9.72094	0.0018218	0.0332418	443	260	244	267	171	161
FBgn0028563	FBgn0028563	sut1	89.1071	1.22538	0.387739	9.71579	0.00182691	0.0332709	69	43	47	116	126	133
FBgn0032507	FBgn0032507	CG9377	594.779	-0.58063	0.185557	9.70236	0.00184032	0.0334507	699	594	770	421	369	662
FBgn0026199	FBgn0026199	myo	1424.06	-0.543835	0.173644	9.68228	0.00186054	0.0337535	2335	1524	1272	1505	900	1185
FBgn0003430	FBgn0003430	slp1	156.304	-0.968806	0.308589	9.65683	0.00188649	0.0341588	265	155	204	157	93	82
FBgn0038136	FBgn0038136	CG8774	7.91271	6.3366	1.90928	9.61462	0.00193034	0.0348861	0	0	0	29	13	9
FBgn0261862	FBgn0261862	whd	853.754	-0.431449	0.139065	9.59783	0.00194807	0.0351395	1500	728	800	1153	534	624
FBgn0036111	FBgn0036111	Aps	1841.91	-0.402521	0.129813	9.57042	0.00197738	0.0356003	2572	1836	1862	1954	1273	1669
FBgn0028999	FBgn0028999	nerfin-1	11.5443	3.9185	1.2457	9.5644	0.00198387	0.0356495	3	2	0	46	17	8
FBgn0040805	FBgn0040805	CG12355	683.127	-0.580633	0.186842	9.55202	0.0019973	0.0358228	883	754	767	571	431	670
FBgn0000277	FBgn0000277	CecA2	8.1214	5.35371	1.69679	9.5441	0.00200594	0.0359097	0	0	1	11	10	26
FBgn0033437	FBgn0033437	CG12926	623.134	-0.534253	0.172484	9.52779	0.00202384	0.0361618	880	611	704	517	456	572
FBgn0027329	FBgn0027329	CCT6	423.53	0.742149	0.238232	9.51241	0.00204087	0.0363481	366	247	319	472	579	536
FBgn0034743	FBgn0034743	RpS16	11710.7	0.456882	0.147301	9.51145	0.00204194	0.0363481	10984	7123	11274	13153	12876	14578
FBgn0029148	FBgn0029148	NHP2	136.304	0.944226	0.304524	9.4805	0.00207667	0.0368969	76	80	106	120	172	236
FBgn0030985	FBgn0030985	Obp18a	2530.09	-0.787912	0.250226	9.46185	0.0020979	0.0372043	3554	3338	2473	1794	1345	2567
FBgn0026438	FBgn0026438	Eaat2	1290.94	-0.479061	0.155222	9.45134	0.00210995	0.0373481	2087	1234	1232	1768	799	895
FBgn0034312	FBgn0034312	CG10916	204.125	0.816198	0.263859	9.44465	0.00211765	0.0374145	187	135	139	296	230	224
FBgn0037728	FBgn0037728	CG16817	1432.43	0.580205	0.187372	9.42921	0.00213556	0.0376606	1339	1098	940	1534	1664	1958
FBgn0261262	FBgn0261262	CG42613	7892.07	-0.566197	0.182576	9.41438	0.0021529	0.0378959	10700	9780	7462	7033	5034	7275
FBgn0000044	FBgn0000044	Act57B	3858.16	0.606691	0.195762	9.37454	0.0022002	0.0386565	3820	2356	2946	6033	4994	3354
FBgn0085358	FBgn0085358	Diedel3	7.87595	5.3874	1.7234	9.35528	0.00222344	0.0389925	0	0	1	13	11	22
FBgn0261599	FBgn0261599	RpS29	14306.2	0.299923	0.0980212	9.33731	0.00224535	0.039304	11826	10430	14959	13454	14344	19285
FBgn0005771	FBgn0005771	noc	833.561	-0.523654	0.170834	9.31606	0.00227153	0.0396278	1169	858	906	957	521	660
FBgn0004403	FBgn0004403	RpS14a	18326.4	0.398475	0.13005	9.31551	0.00227222	0.0396278	14375	11807	20176	18119	19251	24318
FBgn0000473	FBgn0000473	Cyp6a2	173.486	-0.89885	0.292053	9.30895	0.00228037	0.0396968	265	197	208	140	86	149
FBgn0035265	FBgn0035265	PIG-Wb	7.52708	6.29925	1.93505	9.2972	0.00229504	0.039879	0	0	0	19	17	10
FBgn0250819	FBgn0250819	CG33521	942.325	-0.404551	0.132696	9.27109	0.00232799	0.0403774	1185	958	1023	910	725	840
FBgn0036024	FBgn0036024	CG18180	8.10487	4.65339	1.52994	9.24709	0.0023587	0.0406865	1	0	1	23	11	15
FBgn0000557	FBgn0000557	eEF1alpha2	6916.25	-0.44955	0.147013	9.2512	0.00235341	0.0406865	9177	7319	7218	8248	4551	5479
FBgn0039738	FBgn0039738	Mgat2	330.087	-0.664327	0.217464	9.24971	0.00235533	0.0406865	598	311	336	437	190	194
FBgn0261444	FBgn0261444	CG3638	170.004	0.829702	0.271449	9.23973	0.0023682	0.0407761	168	118	98	314	179	164
FBgn0250791	FBgn0250791	alphaSnap	2138.93	-0.345987	0.113807	9.21863	0.00239565	0.0411739	3316	1966	2006	2693	1480	1725
FBgn0000636	FBgn0000636	Fas3	451.446	0.577415	0.189683	9.19959	0.0024207	0.041529	534	285	291	893	443	388
FBgn0052486	FBgn0266918	CG32486	1626.6	-0.442534	0.145741	9.15727	0.00247731	0.0424234	2506	1649	1508	2099	1063	1199
FBgn0035358	FBgn0035358	CG14949	15.4159	3.27503	1.02668	9.15251	0.00248377	0.0424571	1	5	3	27	21	35
FBgn0015575	FBgn0015575	alpha-Est7	530.538	-0.488367	0.161474	9.11833	0.00253061	0.0430961	1023	427	490	729	313	367
FBgn0033366	FBgn0033366	Ance-4	208.333	-0.939872	0.307264	9.1153	0.0025348	0.0430961	414	190	230	245	68	161
FBgn0002652	FBgn0267347	squ	12.1632	4.07572	1.30306	9.12172	0.00252592	0.0430961	0	4	1	11	25	29
FBgn0031116	FBgn0031116	CG1695	589.95	-0.575979	0.190259	9.07455	0.00259192	0.0439883	969	618	554	734	344	426
FBgn0029821	FBgn0029821	CG4020	24.1389	2.44158	0.773679	9.06377	0.00260724	0.0440903	6	9	7	62	28	37
FBgn0032167	FBgn0032167	CG5853	114.645	1.05171	0.345644	9.06641	0.00260347	0.0440903	115	47	70	227	134	123
FBgn0038681	FBgn0038681	Cyp12a4	380.589	-0.599722	0.19874	9.04035	0.00264085	0.0445791	582	382	414	347	246	335
FBgn0022987	FBgn0022987	qkr54B	345.611	-0.602026	0.199685	9.03617	0.0026469	0.0446017	707	325	279	458	201	215
FBgn0031381	FBgn0031381	Npc2a	1847.01	0.378067	0.125686	9.01333	0.00268017	0.0450822	1722	1451	1549	2133	1802	2388
FBgn0039945	FBgn0039945	CG17159	710.324	-0.476147	0.158343	8.99894	0.00270136	0.0452784	1248	686	615	900	454	517
FBgn0261574	FBgn0261574	kug	79.9504	2.37775	0.702973	8.99891	0.00270141	0.0452784	98	19	6	140	125	113
FBgn0034758	FBgn0034758	CG13510	17.6723	2.7564	0.883138	8.98114	0.0027278	0.0455596	3	4	6	42	27	29
FBgn0039994	FBgn0039994	conu	90.1873	1.21786	0.40106	8.98378	0.00272387	0.0455596	120	36	22	245	122	42
FBgn0001248	FBgn0001248	Idh	2489	-0.334297	0.111479	8.96958	0.00274511	0.045768	3658	2191	2546	3098	1737	2051
FBgn0000395	FBgn0000395	cv-2	414.478	0.585671	0.194987	8.95532	0.00276662	0.0460456	455	276	272	784	396	399
FBgn0033834	FBgn0033834	CG4744	11.2702	3.91912	1.29352	8.89662	0.00285699	0.0474661	0	1	4	8	20	31
FBgn0010408	FBgn0010408	RpS9	14960.9	0.461164	0.153767	8.8789	0.00288485	0.0478451	11321	8937	16636	14049	16497	20460
FBgn0003071	FBgn0003071	Pfk	977.113	-0.4044	0.135684	8.85773	0.0029185	0.0483185	1580	881	939	1259	666	724
FBgn0033543	FBgn0033543	CG12338	545.97	-0.597428	0.199645	8.85372	0.00292493	0.0483404	712	525	709	583	302	467
FBgn0051233	FBgn0051233	CG31233	11.8754	5.44865	1.64194	8.84571	0.00293779	0.0483841	0	0	2	42	20	12
FBgn0026192	FBgn0026192	par-6	1043.31	-0.450904	0.151146	8.84833	0.00293357	0.0483841	1298	1141	1122	1052	743	898
FBgn0014029	FBgn0014029	2021-09-02	212.074	0.794332	0.265259	8.842	0.00294377	0.0483848	192	122	150	296	278	242
FBgn0037239	FBgn0037239	Sfxn1-3	781.973	-0.462163	0.155092	8.83934	0.00294805	0.0483848	1312	701	757	1043	474	580
FBgn0035495	FBgn0035495	CG14989	2770.12	-0.418057	0.140163	8.83124	0.00296117	0.048516	3653	2783	2991	3256	1915	2207
FBgn0260399	FBgn0260399	gwl	38.3948	4.01552	1.08296	8.82513	0.00297111	0.0485948	5	2	2	7	100	97
FBgn0037215	FBgn0037215	beta-Man	464.387	-0.585534	0.196329	8.8161	0.00298584	0.0487516	765	407	528	499	332	318
FBgn0039358	FBgn0039358	CG5028	1868.12	-0.339702	0.114352	8.80525	0.00300365	0.048958	3104	1562	1749	2543	1281	1389
FBgn0040723	FBgn0040723	CG5011	7.32302	6.21438	1.95554	8.79822	0.00301524	0.0490624	0	0	0	29	9	10
FBgn0002780	FBgn0002780	mod	560.021	0.651155	0.217798	8.78733	0.0030333	0.0492716	579	349	382	665	664	735
FBgn0051122	FBgn0051122	CG31122	453.623	-0.513099	0.172811	8.7838	0.00303918	0.0492826	843	422	391	586	316	279
FBgn0013799	FBgn0013799	Deaf1	651.841	-0.491637	0.165514	8.77467	0.00305442	0.0494451	855	704	684	592	478	564
FBgn0013733	FBgn0013733	shot	2318.37	0.61398	0.204727	8.77136	0.00305997	0.0494504	2206	1382	1790	4347	2487	2128
FBgn0035016	FBgn0035016	CG4612	1537.52	-0.475949	0.160268	8.73467	0.00312216	0.0503694	2303	1631	1452	1524	1044	1378
FBgn0010226	FBgn0010226	GstS1	581.269	-0.487346	0.164644	8.72498	0.0031388	0.0505517	996	512	572	758	344	439
FBgn0031145	FBgn0031145	Ntf-2	851.306	0.442621	0.149586	8.71644	0.00315352	0.0506167	821	700	692	943	850	1033
FBgn0038976	FBgn0038976	Pfdn5	236.008	0.739523	0.249025	8.71702	0.00315254	0.0506167	210	137	184	289	276	319
FBgn0000276	FBgn0000276	CecA1	16.8264	2.86621	0.933177	8.70259	0.00317759	0.0509167	5	2	4	17	20	51
FBgn0029092	FBgn0029092	ced-6	1768.4	-0.373698	0.126555	8.68693	0.003205	0.0512691	2502	1686	1799	2124	1262	1419
FBgn0029733	FBgn0029733	CG6927	23.3375	4.26684	1.24641	8.6397	0.00328916	0.052394	2	1	1	3	67	54
FBgn0013981	FBgn0013981	His4r	3121.28	-0.432166	0.146416	8.63512	0.00329744	0.052394	3376	3463	3467	2105	2532	3344
FBgn0027525	FBgn0027525	LTV1	2897.11	-0.41087	0.139303	8.637	0.00329403	0.052394	4489	2509	3051	3497	2222	2033
FBgn0015323	FBgn0270928	VAChT	853.132	-0.470086	0.159473	8.63996	0.00328869	0.052394	1466	768	798	1202	512	590
FBgn0015926	FBgn0015926	dah	12.9356	3.59511	1.19104	8.61655	0.00333123	0.0528421	0	3	2	2	30	34
FBgn0030608	FBgn0030608	Lsd-2	2587.22	-0.563982	0.190372	8.59878	0.00336388	0.0532708	4971	2887	1840	2725	1750	1863
FBgn0034718	FBgn0034718	wdp	526.821	-0.47561	0.162091	8.5823	0.00339446	0.0536653	773	523	549	565	374	420
FBgn0030396	FBgn0030396	CG2556	39.4314	1.64541	0.552799	8.55247	0.00345053	0.0541213	23	23	12	70	56	55
FBgn0027073	FBgn0027073	CG4302	427.368	-0.52873	0.180433	8.54875	0.00345759	0.0541213	596	427	485	438	306	331
FBgn0262838	FBgn0262838	CG43202	49.1166	1.56491	0.522998	8.55777	0.0034405	0.0541213	33	19	21	67	55	101
FBgn0038115	FBgn0038115	CG7966	230.064	-0.679466	0.231461	8.56093	0.00343453	0.0541213	292	270	271	194	159	182
FBgn0010114	FBgn0010114	hig	944.049	-0.476744	0.162489	8.55064	0.003454	0.0541213	1645	873	853	1374	602	576
FBgn0003218	FBgn0003218	rdgB	2409.29	-0.40794	0.139029	8.55309	0.00344936	0.0541213	4033	2257	2166	3381	1444	1791
FBgn0263776	FBgn0263776	CG43693	1082.8	-0.448374	0.152949	8.53987	0.0034745	0.0542962	1592	1195	974	1121	797	888
FBgn0004228	FBgn0004228	mex1	10.9696	5.15462	1.60582	8.52519	0.00350264	0.0546458	0	2	0	46	16	8
FBgn0000181	FBgn0000181	bic	6252.46	0.284161	0.097315	8.50951	0.00353295	0.0550281	5188	4872	6379	5960	6061	8275
FBgn0027560	FBgn0027560	Tps1	3268.92	-0.317938	0.109194	8.45557	0.00363927	0.0565909	4791	2595	3631	3988	2225	2839
FBgn0014869	FBgn0014869	Pglym78	1907.03	-0.35609	0.122647	8.40119	0.00374976	0.0582005	2295	1958	2041	1660	1520	1875
FBgn0039359	FBgn0039359	RpL27	7244.6	0.421139	0.144607	8.39861	0.00375507	0.0582005	8479	4415	6105	9863	7466	7858
FBgn0013676	FBgn0013676	mt:CoIII	11201.1	0.514982	0.176067	8.39418	0.00376424	0.0582473	13500	5522	9573	20483	10422	10533
FBgn0005655	FBgn0005655	PCNA	75.5694	2.45082	0.735069	8.38215	0.00378925	0.0584433	27	11	19	32	165	173
FBgn0003187	FBgn0003187	qua	16.482	3.206	1.04772	8.38442	0.00378451	0.0584433	2	3	2	5	35	45
FBgn0037396	FBgn0037396	CG11459	15.2009	3.45279	1.12743	8.36582	0.00382343	0.0588746	0	4	5	20	30	29
FBgn0010389	FBgn0010389	htl	339.033	-0.559452	0.193136	8.35518	0.0038459	0.0590286	536	354	330	363	238	249
FBgn0027492	FBgn0027492	wdb	4292.11	-0.451979	0.155458	8.35558	0.00384505	0.0590286	6575	4640	3773	4630	2857	3711
FBgn0030159	FBgn0030159	CG9689	218.595	0.759712	0.261251	8.34979	0.00385732	0.0591082	244	138	120	341	236	266
FBgn0051150	FBgn0265048	cv-d	501.091	-0.478589	0.165393	8.34572	0.00386596	0.0591448	755	464	544	526	357	406
FBgn0031579	FBgn0031579	CG15422	6.88275	6.14951	1.99166	8.32616	0.00390781	0.0596262	0	0	0	24	12	8
FBgn0040918	FBgn0040918	schlank	384.484	0.542229	0.187495	8.32514	0.00391002	0.0596262	379	281	276	541	393	462
FBgn0038984	FBgn0038984	AdipoR	2739.74	-0.430227	0.148658	8.30216	0.00395979	0.0602881	4021	2769	2661	3328	1703	2302
FBgn0027844	FBgn0027844	CAH1	3552.62	-0.440102	0.152344	8.25952	0.00405389	0.0616217	5499	3608	3277	3950	2244	3174
FBgn0011294	FBgn0011294	a5	10.9561	5.36559	1.64315	8.25236	0.00406991	0.0617661	0	1	0	62	5	9
FBgn0032322	FBgn0032322	CG16743	454.664	-0.544154	0.189046	8.22973	0.00412097	0.0624409	607	476	518	360	338	415
FBgn0040309	FBgn0040309	Jafrac1	570.416	0.938889	0.317904	8.20707	0.00417274	0.0631243	408	407	277	441	813	975
FBgn0031677	FBgn0031677	CG14036	10.7382	5.93929	1.88654	8.20016	0.00418866	0.0632642	0	0	0	1	27	31
FBgn0259150	FBgn0259150	CG42265	507.221	-0.489745	0.170936	8.17475	0.00424774	0.0638695	827	489	490	599	327	394
FBgn0001092	FBgn0001092	Gapdh2	3317.46	-0.326343	0.113922	8.17938	0.00423691	0.0638695	5064	2938	3235	3637	2422	2998
FBgn0003525	FBgn0003525	stg	80.0322	1.95888	0.626382	8.17423	0.00424897	0.0638695	50	29	16	61	167	141
FBgn0030271	FBgn0030271	CG15202	169.424	-0.762514	0.265751	8.16631	0.00426755	0.0640471	261	176	205	163	107	116
FBgn0011674	FBgn0011674	insc	61.7969	1.26062	0.43646	8.15509	0.00429404	0.0642411	44	29	36	121	78	72
FBgn0040395	FBgn0040395	Unc-76	1662.46	-0.432799	0.150978	8.1553	0.00429356	0.0642411	2784	1652	1422	2066	1056	1316
FBgn0039697	FBgn0039697	CG7834	1749.95	-0.344515	0.12061	8.13691	0.00433733	0.0647862	2294	1604	1938	1886	1194	1672
FBgn0263621	FBgn0263621	CG43630	10.651	3.46007	1.17772	8.12378	0.00436883	0.0651541	4	1	1	22	21	16
FBgn0016122	FBgn0016122	Acer	472.989	-0.500709	0.175466	8.10813	0.00440671	0.0654773	818	427	459	571	286	374
FBgn0032713	FBgn0032713	CG17323	228.178	-0.660392	0.231245	8.10627	0.00441125	0.0654773	416	232	215	254	137	159
FBgn0035878	FBgn0035878	CG7182	219.131	0.842726	0.292502	8.11125	0.00439914	0.0654773	136	120	189	187	314	328
FBgn0011742	FBgn0011742	Arp2	499.605	0.508263	0.178303	8.08388	0.00446608	0.066124	641	333	310	804	537	471
FBgn0015766	FBgn0015766	Msr-110	7632.84	-0.422139	0.147705	8.08278	0.00446878	0.066124	10140	7482	8358	9458	4878	6177
FBgn0033548	FBgn0033548	CG7637	153.906	0.887678	0.309434	8.07573	0.0044862	0.0662567	109	87	112	153	170	278
FBgn0003475	FBgn0003475	spir	165.417	0.849658	0.29767	8.07349	0.00449174	0.0662567	366	34	52	589	58	120
FBgn0039972	FBgn0039972	CG17018	47.1482	2.86976	0.871175	8.06564	0.00451126	0.0663453	7	10	5	9	111	113
FBgn0033204	FBgn0033204	CG2065	57.5269	1.43143	0.493077	8.06544	0.00451176	0.0663453	37	29	24	150	75	47
FBgn0038331	FBgn0038331	Ccm3	1307.65	-0.511802	0.179208	8.05148	0.00454664	0.0665823	1954	1396	1264	1495	769	1114
FBgn0262656	FBgn0262656	Myc	4132.4	0.345172	0.121377	8.05056	0.00454897	0.0665823	4785	3179	3147	6108	3784	4207
FBgn0043578	FBgn0043578	PGRP-SB1	138.354	0.954134	0.332392	8.05562	0.00453626	0.0665823	98	60	115	136	154	255
FBgn0019948	FBgn0283509	Phm	1580.63	-0.361388	0.127216	8.04267	0.00456882	0.0667697	1928	1657	1659	1471	1215	1517
FBgn0030259	FBgn0030259	CG1545	445.196	-0.6016	0.211015	8.03432	0.00458991	0.0669745	532	555	478	340	309	415
FBgn0259791	FBgn0259791	bora	11.051	4.90452	1.6288	8.02298	0.00461875	0.0671432	0	0	1	1	35	23
FBgn0036623	FBgn0036623	CG4729	698.072	-0.451398	0.159023	8.02142	0.00462274	0.0671432	1139	587	737	848	483	517
FBgn0000568	FBgn0000568	Eip75B	3080.48	-0.33845	0.119274	8.02154	0.00462243	0.0671432	4652	3054	2928	3743	2064	2537
FBgn0003074	FBgn0003074	Pgi	3049.11	-0.297273	0.104907	8.01395	0.00464184	0.0673173	4234	2474	3440	3515	2136	2796
FBgn0002593	FBgn0002593	RpLP1	17631	0.509236	0.178159	8.01041	0.00465092	0.067346	13502	9820	19596	16964	20251	23664
FBgn0028381	FBgn0028381	Decay	7.3289	4.50011	1.58093	8.00755	0.00465827	0.0673493	1	0	1	21	12	11
FBgn0010113	FBgn0010113	hdc	1167.13	0.459619	0.161847	7.99819	0.00468241	0.0675952	1204	805	930	2000	1035	1220
FBgn0035715	FBgn0035715	CG10103	313.713	0.573772	0.202586	7.98256	0.00472301	0.0680775	317	208	234	498	308	356
FBgn0087040	FBgn0087040	alphaTub67C	97.5043	3.49217	0.927664	7.94497	0.00482211	0.0692949	13	6	10	10	255	243
FBgn0025879	FBgn0025879	Timp	1145.11	0.367584	0.130236	7.94536	0.00482109	0.0692949	1179	879	926	1589	1180	1187
FBgn0030163	FBgn0030163	CG1791	17.4449	-3.76036	1.16816	7.93802	0.00484067	0.0693512	87	1	27	2	1	2
FBgn0005390	FBgn0005390	fs(1)M3	14.3802	3.10852	1.07664	7.93818	0.00484025	0.0693512	1	2	4	3	27	43
FBgn0023129	FBgn0023129	aay	2676.21	-0.381032	0.134928	7.92724	0.00486959	0.0696602	3179	3061	2688	2722	2054	2288
FBgn0027580	FBgn0027580	PCB	1193.08	-0.351805	0.124961	7.91011	0.00491593	0.0702169	1984	964	1149	1593	754	971
FBgn0000121	FBgn0000121	Arr2	21504.6	-0.310328	0.110357	7.87534	0.00501135	0.0709937	29260	18111	24269	25205	15891	18202
FBgn0085383	FBgn0085383	CG34354	486.312	-0.512448	0.182031	7.88266	0.00499111	0.0709937	829	446	473	643	286	351
FBgn0259101	FBgn0259101	CG42249	23.0876	1.96776	0.690603	7.87392	0.00501529	0.0709937	14	9	6	48	37	28
FBgn0023507	FBgn0023507	D2hgdh	1076.93	-0.426255	0.151463	7.87679	0.00500732	0.0709937	1900	883	1020	1578	691	698
FBgn0035147	FBgn0035147	Gale	889.921	-0.409226	0.145493	7.88403	0.00498733	0.0709937	1450	691	964	1181	495	756
FBgn0030013	FBgn0030013	GIIIspla2	382.407	0.608562	0.215712	7.87481	0.00501281	0.0709937	405	257	253	495	424	483
FBgn0086443	FBgn0086443	AsnRS	304.052	0.593368	0.210992	7.86067	0.00505216	0.0711964	276	225	216	392	387	325
FBgn0014001	FBgn0267698	Pak	81.4856	1.1234	0.396219	7.86106	0.00505109	0.0711964	36	56	54	87	94	149
FBgn0051352	FBgn0051352	Unc-115a	45.5335	-3.78805	1.08126	7.86213	0.0050481	0.0711964	77	97	57	6	0	28
FBgn0029868	FBgn0029868	ND-B16.6	236.333	-1.1464	0.394298	7.85305	0.00507349	0.0713907	434	243	286	233	187	66
FBgn0039430	FBgn0039430	CG5455	656.059	-0.467867	0.166767	7.83355	0.00512852	0.072058	1256	591	518	1016	405	378
FBgn0037678	FBgn0037678	CG16749	25.0374	1.88134	0.66254	7.82751	0.00514568	0.0721042	16	10	7	51	39	31
FBgn0004880	FBgn0004880	scrt	4104.51	-0.3569	0.127224	7.82704	0.00514704	0.0721042	5792	4058	3984	5110	2823	3336
FBgn0002570	FBgn0002570	Mal-A1	29.0766	2.01781	0.699188	7.8213	0.0051634	0.0722265	18	6	8	122	20	23
FBgn0039665	FBgn0039665	CG2310	186.243	0.73823	0.262975	7.81005	0.00519566	0.0725107	147	99	170	249	192	262
FBgn0003942	FBgn0003942	RpS27A	13113.5	0.355367	0.126758	7.80888	0.00519902	0.0725107	13643	7972	12996	15730	12598	16158
FBgn0020248	FBgn0020248	stet	31.6898	2.17105	0.73517	7.8051	0.00520991	0.0725556	11	7	12	28	64	56
FBgn0030321	FBgn0030321	CG1703	354.056	0.574828	0.205138	7.79731	0.00523241	0.0726553	280	282	264	383	399	487
FBgn0024361	FBgn0024361	Tsp2A	15.8425	2.99177	1.00454	7.7981	0.00523012	0.0726553	4	1	7	39	25	22
FBgn0030847	FBgn0030847	CG12991	710.092	1.05664	0.361286	7.78075	0.0052806	0.0730033	326	823	270	759	822	1123
FBgn0004429	FBgn0004429	LysP	8.04478	5.72071	1.93081	7.7814	0.00527868	0.0730033	0	0	0	5	34	5
FBgn0264255	FBgn0285944	para	298.715	1.12413	0.386985	7.78336	0.00527295	0.0730033	181	173	173	824	241	301
FBgn0003888	FBgn0003888	betaTub60D	27.2993	1.77442	0.628216	7.75389	0.00535969	0.0738578	15	11	11	57	36	38
FBgn0036857	FBgn0036857	CG9629	205.986	-0.664608	0.238003	7.75637	0.00535234	0.0738578	361	183	230	230	117	153
FBgn0036756	FBgn0036756	Cln3	179.6	-0.770377	0.274979	7.75183	0.0053658	0.0738578	377	177	159	180	113	115
FBgn0017418	FBgn0017418	ari-1	1075.66	-0.365377	0.131161	7.74066	0.00539911	0.0739936	1756	993	969	1276	796	842
FBgn0040653	FBgn0040653	IM4	1797.86	0.436164	0.15605	7.74297	0.00539221	0.0739936	1855	1133	1538	2576	1283	2608
FBgn0010894	FBgn0010894	sinu	371.382	0.545077	0.195397	7.74217	0.00539458	0.0739936	499	223	228	656	335	390
FBgn0010388	FBgn0010388	Dro	642.636	3.79132	1.1191	7.72511	0.0054458	0.0744181	82	14	159	331	1522	1506
FBgn0036690	FBgn0036690	Ilp8	14.2179	4.24887	1.36121	7.72579	0.00544374	0.0744181	1	2	0	2	39	34
FBgn0033054	FBgn0033054	CG14591	717.218	-0.486756	0.174648	7.71038	0.00549043	0.0747045	1075	665	771	906	422	571
FBgn0004882	FBgn0004882	orb	8.84733	4.91118	1.70199	7.71533	0.00547539	0.0747045	0	1	0	2	20	27
FBgn0261588	FBgn0261588	pdm3	273.9	-0.651356	0.233541	7.71224	0.00548478	0.0747045	540	263	248	375	148	162
FBgn0000579	FBgn0000579	Eno	7028.35	-0.278842	0.100441	7.68956	0.0055541	0.0753676	9112	6473	7263	7434	5236	6880
FBgn0033958	FBgn0033958	jef	510.95	-0.544947	0.195688	7.68925	0.00555508	0.0753676	851	466	523	692	280	369
FBgn0000592	FBgn0000592	Est-6	805.556	-0.452987	0.16319	7.65991	0.00564614	0.0763843	1569	693	657	1158	447	580
FBgn0014163	FBgn0014163	fax	4951.41	0.358921	0.129291	7.66025	0.00564507	0.0763843	5099	4242	3614	6509	4800	5644
FBgn0038256	FBgn0038256	CG7530	703.46	-0.404806	0.146155	7.65278	0.00566849	0.0763877	1058	709	654	814	536	527
FBgn0037163	FBgn0037163	laza	751.388	-0.448182	0.161564	7.65408	0.0056644	0.0763877	1017	728	831	684	512	747
FBgn0002868	FBgn0002868	MtnA	11713.9	-0.383292	0.137969	7.65211	0.0056706	0.0763877	11073	9695	16941	6771	8742	14953
FBgn0023540	FBgn0023540	CG3630	78.5396	1.0746	0.385545	7.64006	0.00570859	0.0766331	52	45	52	98	115	101
FBgn0030607	FBgn0030607	dob	207.471	-0.668647	0.241218	7.6426	0.00570056	0.0766331	412	143	240	270	88	159
FBgn0020621	FBgn0020621	Pkn	840.76	-0.440749	0.159047	7.63864	0.00571309	0.0766331	1442	871	639	1208	584	496
FBgn0039251	FBgn0039251	Trf4-2	9.82911	5.84459	1.92455	7.62186	0.00576649	0.07724	0	0	0	1	25	28
FBgn0085380	FBgn0085380	CG34351	180.78	-0.729283	0.26336	7.60611	0.00581707	0.0777148	326	180	183	217	113	103
FBgn0040606	FBgn0040606	CG6503	1652.04	-0.499598	0.179907	7.60318	0.00582655	0.0777148	2166	1401	2073	1435	816	2044
FBgn0001202	FBgn0001202	hook	350.985	-0.538088	0.194677	7.60516	0.00582014	0.0777148	625	345	312	422	228	247
FBgn0037298	FBgn0037298	CG2604	821.268	0.387572	0.140652	7.57455	0.00591983	0.0788478	996	503	675	1346	676	900
FBgn0040383	FBgn0040383	CG5254	436.657	-0.49812	0.180941	7.54586	0.00601482	0.0798883	563	436	518	431	314	360
FBgn0051374	FBgn0051374	sals	121.574	0.932944	0.336406	7.54657	0.00601243	0.0798883	67	83	95	143	183	141
FBgn0032235	FBgn0032235	CG5096	18.6648	2.49894	0.876145	7.53312	0.00605749	0.0803423	15	3	3	44	26	27
FBgn0259831	FBgn0259831	CG34309	786.769	-0.558409	0.202025	7.5261	0.00608116	0.0805434	861	947	920	698	493	735
FBgn0045823	FBgn0045823	vsg	4102.38	-0.298668	0.10875	7.52216	0.00609445	0.0806068	6689	3650	3582	5276	2842	3392
FBgn0025680	FBgn0025680	cry	384.981	-0.626624	0.227042	7.51823	0.00610776	0.0806701	651	345	424	488	255	223
FBgn0263353	FBgn0263353	CG11000	730.23	-0.568048	0.205785	7.50388	0.00615661	0.0812021	1015	875	706	818	451	561
FBgn0035207	FBgn0035207	Sherpa	731.211	-0.412827	0.150515	7.49907	0.0061731	0.0813063	1144	701	691	893	562	504
FBgn0003141	FBgn0003141	pr	394.29	-0.524694	0.191255	7.48642	0.0062166	0.0817655	594	381	425	373	267	351
FBgn0016697	FBgn0016697	Prosalpha5	335.196	0.696938	0.252793	7.45696	0.00631916	0.0829992	276	216	244	317	419	507
FBgn0259985	FBgn0259985	Mppe	594.179	-0.554512	0.201965	7.45216	0.00633604	0.0831056	1168	499	516	937	373	290
FBgn0036213	FBgn0036213	RpL10Ab	12538.4	0.364288	0.132999	7.44599	0.00635779	0.0832756	13909	7837	11477	16812	12618	13608
FBgn0260964	FBgn0260964	Vmat	1060.2	-0.418015	0.153062	7.41602	0.00646457	0.0845573	1462	1000	1122	1347	749	793
FBgn0003996	FBgn0003996	w	1855.54	-0.312158	0.114538	7.4129	0.0064758	0.0845874	2330	1727	2050	1931	1348	1788
FBgn0037248	FBgn0037248	srl	159.517	1.08156	0.386889	7.4033	0.00651043	0.0849225	163	85	69	193	218	235
FBgn0016034	FBgn0016034	mael	12.9732	4.67013	1.51477	7.3914	0.00655366	0.0853689	0	6	0	11	27	30
FBgn0063494	FBgn0063494	GstE6	487.578	0.530739	0.194672	7.37206	0.00662449	0.0861729	440	335	399	560	606	566
FBgn0028734	FBgn0028734	Fmr1	510.048	-0.452675	0.166645	7.35608	0.00668364	0.0868004	845	438	513	653	312	405
FBgn0004435	FBgn0004435	Galphaq	2878.42	-0.319359	0.117574	7.35409	0.00669105	0.0868004	4051	2723	2825	3620	2069	2337
FBgn0013954	FBgn0013954	FK506-bp2	1248.4	0.47713	0.175071	7.34361	0.00673016	0.0871883	1096	832	1094	1171	1332	1862
FBgn0250788	FBgn0250788	beta-Spec	664.569	0.631553	0.230738	7.3293	0.00678396	0.0877651	708	353	530	1017	801	657
FBgn0086704	FBgn0086704	stops	282.847	-0.592056	0.218108	7.32219	0.00681085	0.0879929	379	282	351	268	204	215
FBgn0034403	FBgn0034403	CG18190	16.0851	2.8676	1.02582	7.31355	0.00684368	0.0882965	1	3	5	3	44	32
FBgn0031538	FBgn0031538	CG3246	558.861	-0.473334	0.17476	7.29745	0.00690524	0.0889696	781	547	614	618	354	482
FBgn0030218	FBgn0030218	CG1628	336.504	-0.559516	0.206516	7.29485	0.00691526	0.0889776	735	227	327	451	182	227
FBgn0030688	FBgn0030688	CG8952	6.50467	5.91781	2.04093	7.28866	0.00693913	0.0891635	0	0	0	25	13	4
FBgn0022893	FBgn0022893	Df31	1830.94	0.674875	0.245325	7.27819	0.00697967	0.089563	1532	1336	1189	1517	2131	2981
FBgn0037565	FBgn0037565	CG9626	30.8262	1.78934	0.646649	7.26785	0.00701998	0.0899364	18	14	8	37	67	37
FBgn0027590	FBgn0027590	GstE12	1556.86	-0.316856	0.117439	7.26586	0.00702776	0.0899364	2032	1390	1747	1640	1185	1408
FBgn0003062	FBgn0003062	Fib	184.677	0.754867	0.278361	7.25759	0.0070602	0.0902296	167	114	127	237	251	212
FBgn0032191	FBgn0032191	CG5734	728.854	-0.414395	0.153786	7.23523	0.00714867	0.0912371	1045	737	719	855	549	537
FBgn0031912	FBgn0283658	muc	1603.42	-0.315197	0.1171	7.23144	0.00716378	0.0913068	1890	1561	1791	1509	1227	1591
FBgn0051469	FBgn0051469	CG31469	48.0809	1.34113	0.494268	7.20156	0.00728404	0.0919918	45	13	26	108	28	86
FBgn0085399	FBgn0085399	CG34370	490.423	-0.591387	0.218756	7.20696	0.00726214	0.0919918	914	476	430	628	247	377
FBgn0035427	FBgn0035427	ckd	37.476	1.48118	0.544596	7.21476	0.00723065	0.0919918	27	18	15	63	51	54
FBgn0026592	FBgn0026592	Fie	1858.92	-0.50722	0.18734	7.20857	0.00725565	0.0919918	2312	2295	1828	1832	1206	1649
FBgn0036518	FBgn0036518	RhoGAP71E	441.2	0.504524	0.187372	7.21118	0.00724509	0.0919918	557	322	270	732	406	449
FBgn0052675	FBgn0052675	Tango5	489.913	-0.459004	0.17074	7.20119	0.00728552	0.0919918	793	458	479	532	362	379
FBgn0035719	FBgn0035719	tow	486.388	-0.474223	0.176285	7.20503	0.00726994	0.0919918	621	503	536	451	337	447
FBgn0052425	FBgn0052425	CG32425	1222.44	-0.367703	0.136826	7.19632	0.00730534	0.0921193	1888	974	1231	1479	758	1165
FBgn0027111	FBgn0027111	miple1	1517.37	-0.370101	0.137899	7.17	0.00741328	0.093356	2550	1461	1263	1871	1058	1193
FBgn0036294	FBgn0036294	CG10654	504.611	-0.470662	0.175742	7.13977	0.0075393	0.094817	548	546	608	405	362	507
FBgn0002565	FBgn0002565	Lsp2	88.5447	-2.27526	0.753838	7.10628	0.00768144	0.0964765	180	17	258	77	8	10
FBgn0052017	FBgn0052017	CG32017	538.091	-0.542535	0.202657	7.09209	0.00774251	0.0969862	994	519	424	856	309	298
FBgn0039178	FBgn0039178	CG6356	1052.94	-0.354951	0.13312	7.09224	0.00774186	0.0969862	1431	957	1147	1094	728	1018
FBgn0031836	FBgn0031836	CG11050	587.163	-0.439014	0.164725	7.07617	0.00781156	0.0977219	874	552	611	707	402	451
FBgn0000273	FBgn0000273	Pka-C1	4024.84	-0.35917	0.134631	7.07144	0.00783223	0.0978512	6054	3943	3690	4869	2649	3499
FBgn0033174	FBgn0033174	CG11125	11.547	3.62508	1.31279	7.06141	0.00787619	0.0982708	0	3	1	1	29	29
FBgn0050160	FBgn0050160	CG30160	17.2179	2.33336	0.852716	7.05557	0.00790192	0.0984621	6	8	3	49	27	15
FBgn0259685	FBgn0259685	crb	478.574	0.567973	0.212567	7.0516	0.00791947	0.098551	462	362	325	844	440	513
FBgn0036556	FBgn0036556	CG5830	881.896	-0.432386	0.162512	7.03665	0.00798581	0.0992462	1536	834	730	1325	568	545
FBgn0001168	FBgn0001168	h	1592.68	0.434002	0.163125	7.01089	0.00810154	0.100553	1347	1257	1382	2284	1527	1803
FBgn0032297	FBgn0032297	CG17124	1709.55	-0.391969	0.147627	7.00319	0.00813645	0.100675	2619	1690	1699	1864	1089	1510
FBgn0040001	FBgn0040001	FASN3	55.864	1.5011	0.54895	7.00606	0.00812344	0.100675	51	29	12	168	44	60
FBgn0029508	FBgn0029508	Tsp42Ea	1319.57	0.318714	0.120348	7.00168	0.00814332	0.100675	1478	1008	1044	1829	1330	1343
FBgn0026439	FBgn0026439	Eaat1	1524.68	-0.390337	0.147125	6.99692	0.00816501	0.100812	2688	1433	1209	2251	946	1053
FBgn0030997	FBgn0030997	CG7990	715.766	-0.475411	0.179138	6.98638	0.00821322	0.101275	1030	773	689	885	487	510
FBgn0004587	FBgn0004587	B52	1019.01	0.361701	0.136726	6.97878	0.00824817	0.101574	1178	761	766	1575	897	1096
FBgn0017577	FBgn0017577	Mcm5	35.1121	2.618	0.869565	6.97588	0.00826156	0.101606	12	6	6	15	74	86
FBgn0033224	FBgn0033224	Nop17l	533.564	-0.43887	0.165991	6.96815	0.00829733	0.10165	864	504	505	676	358	392
FBgn0085370	FBgn0085370	Pde11	431.429	0.461582	0.17458	6.97045	0.00828667	0.10165	490	305	307	657	426	463
FBgn0035438	FBgn0035438	PHGPx	1165.79	0.383648	0.144981	6.96972	0.00829006	0.10165	1007	906	1015	1143	1230	1589
FBgn0039869	FBgn0039869	CG1890	166.56	0.892696	0.333472	6.95728	0.00834789	0.102138	152	98	96	186	211	253
FBgn0026879	FBgn0026879	CG13364	603.539	0.466978	0.177036	6.91356	0.00855444	0.10453	534	405	537	630	578	909
FBgn0004885	FBgn0004885	tok	443.556	-0.55565	0.210432	6.90343	0.00860306	0.104988	983	302	400	691	253	231
FBgn0065032	FBgn0065032	Arpc3B	14.3649	2.56163	0.942205	6.89579	0.0086399	0.105032	5	2	6	31	23	21
FBgn0030040	FBgn0030040	CG15347	66.9738	1.48157	0.541541	6.89703	0.00863391	0.105032	53	18	40	142	100	60
FBgn0050296	FBgn0050296	RIC-3	225.777	-0.880151	0.328958	6.89782	0.00863008	0.105032	294	256	289	185	200	107
FBgn0034399	FBgn0034399	CG15083	106.858	0.849866	0.322314	6.89254	0.0086556	0.105088	88	66	73	160	129	130
FBgn0027066	FBgn0027066	Eb1	922.283	0.42186	0.1607	6.84925	0.00886786	0.107286	1021	623	744	1529	866	900
FBgn0013305	FBgn0013305	Nmda1	3405.25	0.469656	0.178009	6.84868	0.00887067	0.107286	3979	2545	2166	4695	3067	4382
FBgn0030136	FBgn0030136	RpS28b	9459.71	0.33417	0.127262	6.85325	0.00884803	0.107286	9892	6019	9142	10808	9279	11764
FBgn0052633	FBgn0052633	CG32633	5.63928	5.88824	2.11969	6.83797	0.008924	0.107794	0	0	0	17	9	10
FBgn0013278	FBgn0013278	Hsp70Bb	127.101	1.16995	0.433191	6.82989	0.00896446	0.108145	87	75	58	371	112	111
FBgn0032706	FBgn0032706	Irk3	311.671	-0.566554	0.216124	6.82308	0.00899874	0.10842	519	357	260	337	219	218
FBgn0036198	FBgn0036198	crim	192.084	0.764752	0.290276	6.81803	0.00902418	0.108588	153	141	124	264	186	288
FBgn0031908	FBgn0031908	CG5177	135.32	0.840459	0.319858	6.7917	0.00915829	0.110062	105	86	91	169	208	145
FBgn0053199	FBgn0053199	CG33199	2500.08	-0.312983	0.119956	6.78625	0.00918628	0.110259	3225	2293	2674	2861	1774	2309
FBgn0034293	FBgn0034293	CG14495	146.982	-0.813389	0.310031	6.77198	0.00926002	0.111003	254	167	147	128	83	117
FBgn0038449	FBgn0038449	CG17562	5.52484	5.89236	2.13383	6.76105	0.00931688	0.111094	0	0	0	14	10	10
FBgn0262881	FBgn0262881	CG43236	18.8312	2.01456	0.763852	6.76192	0.00931234	0.111094	5	7	9	19	31	38
FBgn0035290	FBgn0035290	dsb	289.446	-0.65815	0.251459	6.75941	0.00932544	0.111094	509	271	292	415	151	177
FBgn0038842	FBgn0038842	hdly	89.85	0.989895	0.377067	6.76163	0.00931389	0.111094	87	47	53	131	111	114
FBgn0001186	FBgn0001186	Hex-A	5828.67	-0.279099	0.107205	6.75926	0.00932623	0.111094	7385	5228	6471	5439	4575	5771
FBgn0033844	FBgn0033844	bbc	1487.88	-0.38097	0.146204	6.75089	0.00937011	0.111476	2104	1468	1475	1604	1006	1382
FBgn0262867	FBgn0262867	Ptr	115.787	-0.898977	0.343326	6.74101	0.00942213	0.111954	201	135	118	138	63	60
FBgn0040475	FBgn0040475	SH3PX1	259.915	0.595871	0.228869	6.73224	0.00946854	0.112365	284	171	173	396	310	256
FBgn0038190	FBgn0038190	CG9926	8.48828	5.6265	1.98139	6.72345	0.00951535	0.112779	0	0	0	1	29	16
FBgn0063491	FBgn0063491	GstE9	466.018	0.48003	0.184874	6.70616	0.00960802	0.113735	482	321	364	651	527	482
FBgn0033221	FBgn0033221	CG12825	17.3796	2.17333	0.81939	6.70022	0.00964012	0.113972	8	4	7	31	30	25
FBgn0030245	FBgn0030245	CG1637	557.087	-0.463524	0.178596	6.6962	0.00966187	0.114087	861	545	547	572	379	492
FBgn0003124	FBgn0003124	polo	96.0234	2.84781	0.863791	6.68802	0.00970628	0.114326	20	17	8	13	214	252
FBgn0003178	FBgn0267385	PyK	3336.23	-0.395936	0.15237	6.68833	0.00970463	0.114326	4624	2748	4051	3743	2514	2598
FBgn0033915	FBgn0033915	CG8485	522.299	-0.450946	0.174165	6.67554	0.00977449	0.114987	840	463	531	634	311	446
FBgn0030309	FBgn0030309	CG1572	17.5591	4.49859	1.46588	6.66212	0.00984835	0.115712	0	15	0	14	41	28
FBgn0036622	FBgn0036622	CG4753	56.9773	1.193	0.4572	6.65419	0.0098923	0.115862	45	33	26	80	77	82
FBgn0039904	FBgn0039904	Hcf	44.0279	1.58586	0.596331	6.65637	0.00988021	0.115862	22	9	43	78	45	71
FBgn0030670	FBgn0030670	Pis	1685.36	-0.319321	0.123633	6.6532	0.00989781	0.115862	2308	1566	1743	2003	1212	1436
FBgn0037167	FBgn0037167	CG11425	188.197	-0.745734	0.287093	6.64553	0.00994047	0.116218	214	181	283	98	141	181
FBgn0036202	FBgn0036202	CG6024	437.303	-0.506493	0.195883	6.64102	0.00996569	0.116369	709	472	378	558	289	294
FBgn0031645	FBgn0031645	CG3036	1456.11	-0.345874	0.134032	6.63478	0.0100006	0.116633	1986	1311	1593	1601	1156	1180
FBgn0264494	FBgn0264494	CG17646	858.725	-0.378793	0.146907	6.62701	0.0100444	0.116999	1476	764	755	1159	546	660
FBgn0250746	FBgn0250746	Prosbeta7	394.662	0.478077	0.185486	6.61852	0.0100924	0.117414	319	294	345	407	450	516
FBgn0000056	FBgn0000056	Adhr	1355.4	-0.482583	0.186307	6.61407	0.0101176	0.1175	1961	1316	1424	1304	776	1437
FBgn0038938	FBgn0038938	CG7084	718.917	-0.425335	0.164998	6.61066	0.010137	0.1175	1023	636	820	738	545	593
FBgn0086677	FBgn0086677	jeb	997.476	0.376006	0.14593	6.61278	0.010125	0.1175	1271	690	690	1840	859	900
FBgn0035524	FBgn0035524	CG11583	150.08	0.791149	0.305954	6.58643	0.0102759	0.118964	116	116	89	171	184	214
FBgn0031977	FBgn0031977	baf	564.497	0.55193	0.213635	6.57914	0.0103181	0.119307	445	437	401	526	644	934
FBgn0037120	FBgn0037120	CG11247	644.849	-0.455113	0.176938	6.57261	0.010356	0.119466	803	655	747	666	411	596
FBgn0003655	FBgn0003655	swa	39.6719	3.603	1.1053	6.57243	0.0103571	0.119466	4	4	2	3	102	103
FBgn0032172	FBgn0032172	CG5850	870.808	-0.405382	0.157753	6.56989	0.0103718	0.119491	1138	843	974	984	588	747
FBgn0031885	FBgn0031885	Mnn1	664.649	-0.476534	0.185177	6.56616	0.0103936	0.119596	1058	704	584	864	422	475
FBgn0035228	FBgn0035228	CG12091	1146.47	-0.361698	0.140934	6.56174	0.0104194	0.119748	1402	1046	1377	1119	912	1009
FBgn0037206	FBgn0037206	CG12768	160.41	-0.728654	0.283488	6.54595	0.0105123	0.120669	293	161	162	204	92	90
FBgn0020633	FBgn0020633	Mcm7	28.3459	2.73189	0.936903	6.53548	0.0105744	0.121234	8	5	4	10	68	64
FBgn0037680	FBgn0037680	pasi2	272.658	0.565293	0.220874	6.51368	0.0107048	0.122581	302	168	205	403	278	311
FBgn0013334	FBgn0013334	Sap47	4997	-0.339357	0.132578	6.51119	0.0107197	0.122604	7508	4926	4519	6274	3305	4234
FBgn0030960	FBgn0030960	Atg101	387.953	-0.470932	0.184338	6.50629	0.0107493	0.122646	703	351	342	520	247	266
FBgn0250871	FBgn0250871	pot	189.545	0.710704	0.276834	6.50651	0.010748	0.122646	196	113	124	389	190	174
FBgn0034031	FBgn0034031	CG12963	12.5366	3.43381	1.23652	6.48728	0.0108649	0.123222	3	0	5	37	19	17
FBgn0030485	FBgn0030485	CG1998	480.856	-0.436221	0.170963	6.4906	0.0108446	0.123222	657	470	527	505	341	408
FBgn0010222	FBgn0010222	Nmdmc	199.73	0.721881	0.281174	6.48988	0.010849	0.123222	166	159	122	277	207	271
FBgn0260470	FBgn0260470	SP555	190.801	-0.707624	0.275919	6.49427	0.0108223	0.123222	314	176	203	197	142	115
FBgn0030904	FBgn0030904	upd2	7.77712	3.8523	1.47011	6.48791	0.0108611	0.123222	3	1	0	21	12	12
FBgn0010385	FBgn0010385	Def	12.3147	2.70733	1.03336	6.47758	0.0109244	0.123749	1	4	5	16	17	29
FBgn0053810	FBgn0053810	His1:CG33810	16.3376	2.57939	1.0055	6.4552	0.0110628	0.125017	0	10	5	5	42	27
FBgn0053819	FBgn0053819	His1:CG33819	16.3376	2.57939	1.0055	6.4552	0.0110628	0.125017	0	10	5	5	42	27
FBgn0029828	FBgn0029828	CG6067	302.249	-0.599725	0.234831	6.45251	0.0110795	0.125058	543	296	281	344	166	245
FBgn0033741	FBgn0033741	CG8545	210.318	0.777879	0.303213	6.42228	0.0112697	0.127053	191	118	148	222	270	304
FBgn0086346	FBgn0086346	ALiX	924.415	0.359519	0.141788	6.41098	0.0113417	0.127712	817	725	833	1049	1031	1042
FBgn0029851	FBgn0029851	CG14445	24.4888	1.99398	0.756233	6.3998	0.0114133	0.128172	18	7	6	35	49	32
FBgn0025583	FBgn0025583	IM2	1122.21	0.694339	0.268517	6.39875	0.0114201	0.128172	842	792	779	1378	808	2127
FBgn0003274	FBgn0003274	RpLP2	8408.64	0.34861	0.137291	6.39827	0.0114232	0.128172	7251	5086	9546	8500	8201	11285
FBgn0038575	FBgn0038575	CG7208	18.9946	3.92665	1.30479	6.39549	0.0114411	0.128221	2	1	1	2	56	42
FBgn0028515	FBgn0028515	EndoGI	257.122	0.571664	0.225506	6.38984	0.0114775	0.128478	268	169	187	388	289	268
FBgn0053196	FBgn0053196	dpy	949.962	0.73169	0.282674	6.37937	0.0115455	0.129033	802	617	680	2045	1025	700
FBgn0039507	FBgn0039507	mrt	281.123	-0.551504	0.217801	6.37799	0.0115544	0.129033	469	272	274	345	199	177
FBgn0052451	FBgn0052451	SPoCk	1538.12	-0.331966	0.131254	6.37577	0.0115689	0.129043	2523	1410	1390	2161	1003	1121
FBgn0020249	FBgn0020249	stck	490.432	0.432271	0.170996	6.37031	0.0116045	0.129288	583	341	349	814	442	508
FBgn0261714	FBgn0261714	Cpn	667.277	-0.402913	0.159478	6.36026	0.0116705	0.12987	1004	642	650	808	516	469
FBgn0262794	FBgn0262794	CG43175	41.4199	1.55916	0.599976	6.35423	0.0117102	0.130159	24	10	28	41	57	84
FBgn0001086	FBgn0001086	fzy	65.1678	1.29996	0.502184	6.33864	0.0118136	0.131	35	28	39	47	109	118
FBgn0033917	FBgn0033917	SmydA-1	79.4209	1.07867	0.422022	6.33939	0.0118086	0.131	69	38	46	104	121	99
FBgn0000409	FBgn0284248	Cyt-c-p	199.175	1.15931	0.440348	6.32892	0.0118785	0.131566	229	40	148	485	202	175
FBgn0038194	FBgn0038194	Cyp6d5	813.457	-0.378358	0.15024	6.32075	0.0119333	0.132019	1300	680	833	1024	579	611
FBgn0003944	FBgn0003944	Ubx	15.8335	2.51539	0.946282	6.31086	0.0120001	0.132603	5	6	3	55	12	21
FBgn0030737	FBgn0030737	CG9914	41.0003	-1.53648	0.598463	6.30304	0.0120531	0.132879	108	23	56	61	6	15
FBgn0020369	FBgn0020369	Rpt6	351.501	0.620378	0.2451	6.30339	0.0120507	0.132879	297	214	296	348	449	474
FBgn0032451	FBgn0032451	spict	215.644	0.615636	0.244513	6.29718	0.012093	0.133164	188	126	195	305	214	276
FBgn0031627	FBgn0031627	CG15630	744.358	-0.395551	0.157353	6.29475	0.0121096	0.133192	1288	705	612	1048	488	514
FBgn0025697	FBgn0025697	santa-maria	494.556	-0.580462	0.229551	6.28588	0.0121704	0.133705	809	553	438	479	309	429
FBgn0034985	FBgn0034985	CG3328	271.377	-0.567357	0.225745	6.27507	0.0122448	0.134367	394	261	317	290	191	195
FBgn0085485	FBgn0085485	CG34456	30.0285	-1.60361	0.629243	6.26169	0.0123377	0.135229	69	35	35	23	8	17
FBgn0004369	FBgn0004369	Ptp99A	1400.32	-0.423836	0.168923	6.23373	0.012534	0.137222	2080	1502	1204	1832	918	1067
FBgn0011283	FBgn0011283	Obp28a	18.6281	2.29585	0.875529	6.22019	0.0126301	0.137992	6	5	6	69	17	19
FBgn0003462	FBgn0003462	Sod1	3317.64	-0.3067	0.122735	6.21972	0.0126335	0.137992	3784	3323	3621	2880	2535	3562
FBgn0264493	FBgn0264493	rdx	288.876	0.875427	0.342181	6.21234	0.0126863	0.138409	233	191	166	223	403	464
FBgn0038659	FBgn0038659	EndoA	368.538	-0.627923	0.250095	6.19492	0.0128117	0.139617	666	422	253	588	249	142
FBgn0035914	FBgn0035914	CG6282	488.647	-0.481159	0.192675	6.19276	0.0128274	0.139627	730	498	476	630	322	347
FBgn0035726	FBgn0035726	CG9953	418.294	-0.44033	0.177233	6.15541	0.0131011	0.141791	527	412	485	373	326	375
FBgn0031435	FBgn0031435	Elba2	34.4332	2.12942	0.792403	6.16152	0.0130559	0.141791	7	11	9	8	78	78
FBgn0026252	FBgn0026252	msk	876.825	0.396997	0.159572	6.15715	0.0130882	0.141791	1108	553	672	1303	881	889
FBgn0036697	FBgn0036697	rogdi	402.345	-0.464668	0.186934	6.15637	0.013094	0.141791	711	351	376	556	246	280
FBgn0038826	FBgn0038826	Syp	5812.22	-0.306363	0.12317	6.15741	0.0130863	0.141791	8560	5370	5533	7781	3927	4650
FBgn0029155	FBgn0029155	Men-b	968.928	-0.367071	0.147958	6.13104	0.0132828	0.143594	1389	935	959	1114	666	845
FBgn0039341	FBgn0039341	CG5112	180.948	0.642344	0.258888	6.11737	0.013386	0.14438	152	115	152	242	201	225
FBgn0030693	FBgn0030693	CG8974	1102.41	-0.331541	0.133869	6.11874	0.0133756	0.14438	1652	1106	961	1401	836	816
FBgn0026415	FBgn0026415	Idgf4	3021.51	-0.284058	0.114714	6.11511	0.0134031	0.1444	4187	2448	3378	3160	2291	2868
FBgn0038419	FBgn0038419	CG14879	16.1667	2.10405	0.833524	6.09946	0.0135224	0.145354	9	6	4	42	18	22
FBgn0051957	FBgn0051957	CG31957	5.07955	5.73501	2.1956	6.09999	0.0135182	0.145354	0	0	0	11	7	13
FBgn0026428	FBgn0026428	HDAC6	1500.66	-0.412121	0.166264	6.08548	0.0136297	0.146342	1891	1244	1979	1527	1122	1257
FBgn0250816	FBgn0250816	AGO3	49.6092	1.78598	0.6732	6.07941	0.0136766	0.146679	27	19	13	32	109	85
FBgn0039089	FBgn0039089	beat-IV	375.177	-0.521235	0.210863	6.06269	0.0138067	0.147907	531	383	407	444	249	272
FBgn0019686	FBgn0019686	lok	104.712	1.66195	0.612781	6.04946	0.0139105	0.14885	62	38	32	54	211	202
FBgn0025628	FBgn0025628	CG4199	389.775	0.617261	0.248868	6.03726	0.014007	0.149635	413	203	326	607	443	397
FBgn0031268	FBgn0031268	cold	187.265	0.674287	0.272974	6.03619	0.0140155	0.149635	168	149	116	293	197	213
FBgn0033928	FBgn0033928	Arc2	82.9202	0.993901	0.40014	6.03009	0.014064	0.149984	52	45	65	106	122	101
FBgn0037213	FBgn0037213	CG12581	500.177	-0.42299	0.172152	6.01654	0.0141724	0.15097	718	485	473	637	334	415
FBgn0038172	FBgn0038172	Adgf-D	482.985	-0.44981	0.183159	6.00119	0.0142963	0.152096	707	464	505	519	306	441
FBgn0039830	FBgn0039830	ATPsynC	12937.1	0.220145	0.0898654	5.99367	0.0143573	0.152096	15619	9322	11983	17294	11218	13360
FBgn0036834	FBgn0036834	CG6836	265.768	-0.522707	0.213094	5.9954	0.0143433	0.152096	415	246	289	287	182	206
FBgn0040726	FBgn0040726	dpr1	390.465	-0.470762	0.19185	5.9953	0.0143441	0.152096	643	396	345	495	262	274
FBgn0001128	FBgn0001128	Gpdh	1231.33	-0.370594	0.150972	5.99354	0.0143584	0.152096	2040	1053	1070	1798	763	945
FBgn0040837	FBgn0040837	CG8620	26.1867	1.87951	0.737643	5.97774	0.0144876	0.153293	6	12	15	49	44	31
FBgn0050502	FBgn0050502	fa2h	6.86771	4.22338	1.64746	5.96412	0.0145999	0.154309	0	1	1	24	9	9
FBgn0034883	FBgn0034883	Eglp2	8.66014	3.56127	1.38165	5.95759	0.014654	0.154536	2	3	0	27	12	11
FBgn0260943	FBgn0260943	Rbp6	6167.18	-0.290642	0.118818	5.95889	0.0146433	0.154536	9066	5812	5803	8493	4099	4901
FBgn0051326	FBgn0051326	CG31326	874.309	-0.336935	0.13813	5.9389	0.0148103	0.15601	1493	686	837	1218	534	705
FBgn0051041	FBgn0051041	CG31041	6.58131	3.81198	1.53833	5.92776	0.0149042	0.156825	1	2	0	12	16	8
FBgn0035112	FBgn0035112	CG13877	314.038	0.624407	0.254417	5.9226	0.0149479	0.15711	254	209	241	289	350	506
FBgn0020309	FBgn0020309	crol	308.556	0.570272	0.233193	5.91865	0.0149814	0.15715	273	278	188	475	338	316
FBgn0004618	FBgn0004618	gl	163.963	-0.767635	0.312622	5.91825	0.0149848	0.15715	288	185	152	203	80	109
FBgn0014861	FBgn0014861	Mcm2	30.6348	2.57767	0.924859	5.90976	0.0150572	0.157734	12	3	8	15	71	65
FBgn0030350	FBgn0030350	SelG	784.593	-0.349499	0.14372	5.90076	0.0151344	0.158367	965	750	889	759	635	698
FBgn0052669	FBgn0052669	CG32669	602.195	-0.673825	0.27257	5.89536	0.0151808	0.158678	690	708	688	337	354	750
FBgn0035903	FBgn0035903	CG6765	356.822	-0.475505	0.195525	5.891	0.0152184	0.158896	542	341	371	413	228	291
FBgn0038299	FBgn0038299	Spn88Eb	106.566	0.949908	0.386346	5.8716	0.0153871	0.16048	122	44	65	174	135	119
FBgn0050345	FBgn0050345	CG30345	269.501	-0.534082	0.220178	5.85483	0.0155344	0.161838	450	266	257	320	168	203
FBgn0035578	FBgn0035578	CG13707	259.687	-0.621686	0.255365	5.84912	0.0155848	0.162185	431	269	256	260	146	229
FBgn0032021	FBgn0032021	CG7781	2192.56	-0.370534	0.152752	5.83714	0.0156913	0.162985	3445	2203	1881	2731	1428	1829
FBgn0260991	FBgn0260991	Incenp	25.6716	3.83903	1.26786	5.8366	0.0156961	0.162985	4	4	0	5	78	50
FBgn0010217	FBgn0010217	ATPsynbeta	4065.7	-0.297593	0.122981	5.83119	0.0157445	0.163308	6877	3423	3556	5401	3289	2744
FBgn0262007	FBgn0262007	CG42825	6.12511	5.53957	2.12563	5.81725	0.0158697	0.164303	0	0	0	35	5	3
FBgn0259730	FBgn0259730	tal-1A	295.975	-0.599387	0.247015	5.8109	0.0159271	0.164303	438	346	284	314	178	238
FBgn0259731	FBgn0259731	tal-2A	295.975	-0.599387	0.247015	5.8109	0.0159271	0.164303	438	346	284	314	178	238
FBgn0259732	FBgn0259732	tal-3A	295.975	-0.599387	0.247015	5.8109	0.0159271	0.164303	438	346	284	314	178	238
FBgn0259733	FBgn0259733	tal-AA	295.975	-0.599387	0.247015	5.8109	0.0159271	0.164303	438	346	284	314	178	238
FBgn0000504	FBgn0000504	dsx	227.393	-0.641372	0.264611	5.80524	0.0159785	0.164653	420	227	199	324	116	143
FBgn0039313	FBgn0039313	CG11892	68.5568	-1.00268	0.412995	5.79664	0.0160568	0.164728	145	75	64	66	34	43
FBgn0260474	FBgn0260474	CG30002	67.2068	0.990919	0.4098	5.78067	0.0162034	0.164728	82	25	38	142	55	86
FBgn0051266	FBgn0051266	CG31266	5.09634	5.57481	2.19877	5.80062	0.0160205	0.164728	0	0	0	5	14	10
FBgn0036022	FBgn0036022	CG8329	1306.31	-0.332672	0.138037	5.78732	0.0161422	0.164728	1879	1053	1480	1561	924	1099
FBgn0250836	FBgn0250836	CG8628	5.5191	4.61458	1.85841	5.7905	0.016113	0.164728	1	0	0	28	6	3
FBgn0036433	FBgn0036433	CG9628	1226.8	0.339903	0.141098	5.78099	0.0162004	0.164728	1343	955	948	1874	1122	1269
FBgn0010611	FBgn0010611	Hmgs	480.12	0.425886	0.176626	5.79235	0.016096	0.164728	520	345	369	616	495	562
FBgn0031020	FBgn0031020	Naa15-16	298.182	0.608503	0.251289	5.77975	0.0162118	0.164728	281	167	257	343	350	388
FBgn0004103	FBgn0004103	Pp1-87B	2397.59	-0.274848	0.11398	5.80215	0.0160066	0.164728	3243	2302	2323	2516	1895	2221
FBgn0004400	FBgn0004400	rhi	24.3612	2.98418	1.05093	5.78408	0.016172	0.164728	7	2	4	8	56	60
FBgn0010278	FBgn0010278	Ssrp	285.469	0.611128	0.252282	5.78522	0.0161615	0.164728	228	220	201	272	337	423
FBgn0028663	FBgn0028663	VhaM9.7-b	971.636	0.336631	0.139617	5.79818	0.0160428	0.164728	1134	680	786	1297	900	1130
FBgn0040030	FBgn0265767	zyd	920.553	-0.402975	0.16682	5.79442	0.0160771	0.164728	1494	972	745	969	699	749
FBgn0030769	FBgn0030769	CG13012	51.9393	-1.35808	0.550227	5.77	0.016302	0.164936	98	63	61	57	13	30
FBgn0014189	FBgn0014189	Hel25E	340.091	0.56501	0.23374	5.77303	0.016274	0.164936	367	247	217	408	417	389
FBgn0038922	FBgn0038922	Idh3b	1126.46	-0.299023	0.124388	5.77122	0.0162907	0.164936	1502	986	1235	1204	825	1069
FBgn0039402	FBgn0039402	Vps2	321.403	0.583217	0.241167	5.77255	0.0162784	0.164936	343	247	189	423	350	396
FBgn0250837	FBgn0250837	dUTPase	99.3951	1.42028	0.554699	5.7513	0.0164764	0.166523	48	35	52	46	186	199
FBgn0038638	FBgn0038638	CG7702	34.6676	1.3385	0.55368	5.74383	0.0165467	0.166877	32	16	14	75	42	37
FBgn0025625	FBgn0025625	Sik2	305.458	-0.48849	0.203438	5.74544	0.0165315	0.166877	426	328	311	321	236	224
FBgn0053868	FBgn0053868	His2B:CG33868	4.95869	5.58313	2.21684	5.72716	0.0167045	0.16811	0	0	0	6	8	15
FBgn0026400	FBgn0026400	Noa36	319.675	0.508677	0.211927	5.72779	0.0166985	0.16811	231	238	283	282	357	479
FBgn0032075	FBgn0032075	Tsp29Fb	82.7619	0.932587	0.386661	5.71855	0.0167866	0.168578	75	41	56	171	84	89
FBgn0033132	FBgn0033132	Tsp42Ej	918.571	-0.394482	0.164422	5.71962	0.0167764	0.168578	1141	762	1211	918	671	815
FBgn0036534	FBgn0036534	DCP2	1792.41	-0.336677	0.140459	5.71665	0.0168048	0.168582	2717	1715	1595	2487	1223	1343
FBgn0015522	FBgn0015522	olf186-M	828.492	-0.370353	0.154851	5.6968	0.0169959	0.170318	1053	758	950	710	620	862
FBgn0036816	FBgn0036816	Indy	1019.85	-0.330242	0.138213	5.69463	0.0170169	0.170349	1830	923	784	1482	689	704
FBgn0034046	FBgn0034046	tun	296.796	-0.499589	0.209038	5.68852	0.0170762	0.170762	526	275	272	368	184	222
FBgn0038893	FBgn0038893	Archease	202.96	0.603682	0.252353	5.68274	0.0171326	0.170973	173	131	169	227	235	273
FBgn0034800	FBgn0034800	CG3788	11.6002	2.72003	1.10662	5.68266	0.0171334	0.170973	1	3	4	5	37	18
FBgn0024293	FBgn0024293	Spn43Ab	2604.85	-0.332486	0.139136	5.67725	0.0171863	0.17132	3711	2304	2706	3374	1593	2324
FBgn0030723	FBgn0030723	dpr18	309.686	-0.493417	0.206754	5.67142	0.0172435	0.17171	484	303	310	357	199	247
FBgn0036620	FBgn0036620	CG4842	686.048	-0.441289	0.184607	5.66684	0.0172885	0.171977	756	717	842	675	458	636
FBgn0015806	FBgn0283472	S6k	2477.16	-0.265468	0.111487	5.65911	0.0173649	0.172556	3532	2257	2425	2797	1802	2294
FBgn0026576	FBgn0026576	CG5991	502.803	-0.407802	0.171205	5.65498	0.0174059	0.172781	743	434	548	509	371	450
FBgn0032482	FBgn0032482	Pect	595.384	-0.549449	0.229362	5.63868	0.0175684	0.17403	1055	632	435	853	523	219
FBgn0005564	FBgn0005564	Shal	487.975	-0.454585	0.190854	5.63927	0.0175625	0.17403	795	484	451	671	316	322
FBgn0030241	FBgn0030241	feo	23.3864	2.27732	0.8871	5.63542	0.0176012	0.174173	6	5	7	8	52	53
FBgn0036208	FBgn0036208	CG10361	98.6004	-0.829306	0.347413	5.62928	0.0176629	0.174601	179	88	120	84	60	73
FBgn0027579	FBgn0027579	mino	242.645	-1.28696	0.505256	5.62444	0.0177117	0.174719	599	196	202	323	170	33
FBgn0021800	FBgn0021800	Reph	2580.65	-0.320799	0.13491	5.62527	0.0177033	0.174719	3517	2594	2473	2837	1831	2400
FBgn0087021	FBgn0087021	Spc25	8.43148	3.50912	1.44387	5.62216	0.0177348	0.174764	0	2	1	1	22	20
FBgn0040284	FBgn0283477	SF2	801.563	0.357051	0.150454	5.61485	0.0178089	0.175312	1032	577	625	1179	676	835
FBgn0010403	FBgn0010403	Obp83b	5.8766	4.12281	1.69566	5.60106	0.0179496	0.176514	0	1	1	14	8	12
FBgn0035877	FBgn0035877	CG7083	332.832	-0.487097	0.205385	5.59689	0.0179923	0.176751	540	353	291	388	229	245
FBgn0000318	FBgn0000318	cl	504.9	0.422966	0.17846	5.59281	0.0180343	0.176979	404	344	499	471	523	733
FBgn0033483	FBgn0033483	egr	283.957	-0.489164	0.206614	5.58811	0.0180828	0.177271	451	262	297	322	187	225
FBgn0032805	FBgn0032805	CG10337	421.656	0.522617	0.219921	5.58536	0.0181113	0.177367	206	379	396	341	434	672
FBgn0036550	FBgn0036550	CG17026	206.142	-0.634102	0.26702	5.57679	0.0182	0.178052	294	212	236	158	133	202
FBgn0037107	FBgn0037107	CG7166	181.418	-0.655775	0.276473	5.5724	0.0182457	0.178314	323	156	199	245	98	114
FBgn0050108	FBgn0050108	CG30108	37.0089	1.40576	0.583757	5.56198	0.0183547	0.179104	29	16	16	49	47	66
FBgn0262572	FBgn0262572	CG43112	4.6591	5.60673	2.25967	5.56105	0.0183644	0.179104	0	0	0	10	11	7
FBgn0052638	FBgn0052638	CG32638	414.364	0.4211	0.178438	5.55503	0.0184276	0.179536	465	298	308	636	416	418
FBgn0033423	FBgn0033423	CG1809	14.1884	2.19138	0.903554	5.54701	0.0185123	0.180176	5	4	6	38	17	19
FBgn0038912	FBgn0038912	CG6656	331.009	-0.502518	0.21289	5.53713	0.0186171	0.180454	482	296	389	393	207	258
FBgn0038197	FBgn0038197	foxo	669.117	-0.3726	0.158122	5.53592	0.01863	0.180454	1052	605	636	886	447	515
FBgn0037659	FBgn0037659	Kdm2	122.668	-0.856817	0.359437	5.5392	0.0185951	0.180454	240	124	122	111	56	106
FBgn0261439	FBgn0261439	SdhA	1871.54	-0.272391	0.115654	5.5373	0.0186152	0.180454	2871	1581	1804	2254	1444	1551
FBgn0261930	FBgn0261930	vnd	11.8326	2.53668	1.03634	5.53534	0.0186361	0.180454	4	4	2	42	12	13
FBgn0027491	FBgn0027491	Cdk5alpha	330.615	-0.499335	0.211745	5.52935	0.0187001	0.180889	574	299	313	436	235	201
FBgn0051221	FBgn0051221	CG31221	4228.86	-0.28565	0.121363	5.5183	0.0188185	0.181849	6530	3536	4063	6097	2802	3272
FBgn0087012	FBgn0087012	5-HT2A	71.7321	-1.15742	0.481204	5.51123	0.0188948	0.182358	164	111	46	76	27	35
FBgn0015521	FBgn0015521	RpS21	4928.37	0.573077	0.239339	5.50984	0.0189098	0.182358	3530	2252	6144	4740	5633	6578
FBgn0085396	FBgn0085396	CG34367	73.5184	-0.935145	0.395762	5.50717	0.0189387	0.182451	104	88	89	65	41	52
FBgn0050287	FBgn0050287	CG30287	8.13821	2.89095	1.20882	5.49529	0.0190678	0.182639	3	1	2	25	11	10
FBgn0032421	FBgn0032421	crok	116.258	0.780957	0.330896	5.50266	0.0189875	0.182639	122	59	82	192	132	129
FBgn0004921	FBgn0004921	Ggamma1	5463.69	-0.281293	0.119793	5.49196	0.0191042	0.182639	7692	4952	5479	6345	3823	4918
FBgn0002121	FBgn0002121	l(2)gl	453.638	0.402173	0.171364	5.49588	0.0190613	0.182639	577	308	317	733	423	457
FBgn0031814	FBgn0031814	retm	646.468	-0.392176	0.166944	5.49704	0.0190487	0.182639	1104	495	655	932	347	525
FBgn0037847	FBgn0267376	SelR	1800.39	-0.334298	0.142237	5.49465	0.0190748	0.182639	2419	1784	1698	2136	1256	1635
FBgn0003371	FBgn0003371	sgg	4792.95	-0.252009	0.107335	5.49998	0.0190167	0.182639	6790	4425	4614	5848	3430	4232
FBgn0000426	FBgn0000426	SmF	99.1319	0.875639	0.370087	5.4912	0.0191125	0.182639	55	66	71	72	143	164
FBgn0028341	FBgn0028341	Ptpmeg2	1792.7	-0.337326	0.143587	5.48882	0.0191385	0.182703	2702	1825	1560	2199	1245	1478
FBgn0038803	FBgn0038803	CG5191	114.831	-0.962338	0.403335	5.48466	0.019184	0.182953	242	105	109	154	76	36
FBgn0036547	FBgn0036547	CG17032	133.707	-0.686313	0.292265	5.47932	0.0192428	0.182956	260	119	134	152	84	85
FBgn0034140	FBgn0034140	Lst	427.077	-0.491379	0.209059	5.47761	0.0192616	0.182956	736	407	383	574	239	326
FBgn0051547	FBgn0051547	NKCC	479.27	-0.40036	0.170783	5.48078	0.0192267	0.182956	647	434	550	480	361	420
FBgn0036299	FBgn0036299	Tsf2	226.141	0.53856	0.229588	5.48121	0.0192219	0.182956	235	162	158	321	242	257
FBgn0023534	FBgn0023534	CG17778	181.935	-0.655533	0.278769	5.47245	0.0193185	0.183057	297	174	201	231	105	117
FBgn0036144	FBgn0036144	GlcAT-P	728.825	-0.359368	0.153455	5.4679	0.0193689	0.183057	1151	685	663	888	504	594
FBgn0013276	FBgn0013276	Hsp70Ab	111.088	6.79151	2.11235	5.46796	0.0193682	0.183057	53	0	0	455	28	219
FBgn0029785	FBgn0029785	RpL35	8625.36	0.401092	0.170219	5.46857	0.0193615	0.183057	10731	4519	7988	13393	8169	8525
FBgn0052056	FBgn0052056	scramb1	600.504	-0.361908	0.154583	5.47114	0.019333	0.183057	1073	513	504	846	415	412
FBgn0264694	FBgn0264694	mgr	189.423	0.589276	0.251451	5.46392	0.0194131	0.183292	148	127	165	201	212	268
FBgn0040514	FBgn0040514	CG17169	4.64965	-5.61035	2.2668	5.4558	0.0195035	0.183962	18	5	7	0	0	0
FBgn0033853	FBgn0033853	CG6145	520.278	-0.516909	0.219836	5.45212	0.0195445	0.184166	725	599	507	594	316	421
FBgn0037764	FBgn0037764	CG9459	4.54177	5.59957	2.2789	5.44783	0.0195926	0.184422	0	0	0	12	9	7
FBgn0002778	FBgn0002778	mnd	1010.46	-0.436614	0.186014	5.44622	0.0196107	0.184422	1441	952	1063	1013	582	1083
FBgn0262579	FBgn0262579	Ect4	1595.89	0.28629	0.122693	5.43317	0.0197578	0.185622	1551	1223	1528	1762	1609	1801
FBgn0031520	FBgn0031520	CG8837	288.866	-0.492453	0.210974	5.42688	0.019829	0.186106	339	285	363	234	194	299
FBgn0261553	FBgn0261553	CG42671	65.4548	1.29209	0.546242	5.42164	0.0198887	0.186297	3	43	72	20	81	144
FBgn0032196	FBgn0032196	CG5708	58.8532	1.17617	0.495493	5.42276	0.0198759	0.186297	61	19	36	96	74	77
FBgn0026721	FBgn0026721	fat-spondin	527.702	-0.518058	0.220974	5.41712	0.0199402	0.186595	716	432	715	631	320	402
FBgn0035076	FBgn0035076	Ance-5	216.37	-0.549321	0.235754	5.40562	0.020072	0.187562	317	216	238	220	140	182
FBgn0010382	FBgn0010382	CycE	35.8707	2.22824	0.846266	5.40464	0.0200832	0.187562	16	7	9	17	78	76
FBgn0031461	FBgn0031461	daw	457.092	-0.55796	0.237981	5.40234	0.0201098	0.187625	752	552	348	639	276	272
FBgn0263077	FBgn0263077	CG43340	777.45	-0.392642	0.168599	5.39222	0.0202267	0.18816	1172	751	745	1067	520	550
FBgn0036505	FBgn0036505	CG7945	504.476	-0.39713	0.170747	5.39279	0.0202201	0.18816	710	509	491	529	372	444
FBgn0036101	FBgn0036101	NijA	113.518	0.85537	0.363968	5.39453	0.0202	0.18816	113	80	53	242	101	124
FBgn0033913	FBgn0033913	CG8468	206.332	-0.622283	0.266745	5.39019	0.0202503	0.188195	374	213	168	307	125	110
FBgn0051344	FBgn0051344	CG31344	401.59	-0.434761	0.186988	5.38633	0.0202952	0.188242	545	407	424	399	283	364
FBgn0033744	FBgn0033744	Dh44-R2	312.197	-0.479377	0.206114	5.38706	0.0202866	0.188242	469	288	353	332	224	239
FBgn0024277	FBgn0024277	trio	761.683	-0.415963	0.178709	5.37775	0.0203951	0.188984	1373	627	663	1214	509	433
FBgn0031858	FBgn0031858	CG17378	282.225	-0.55483	0.238286	5.37145	0.020469	0.189483	464	298	253	383	171	182
FBgn0031285	FBgn0031285	CG3662	3443.23	-0.269981	0.116413	5.36294	0.0205691	0.190224	4473	3243	3527	4045	2496	3115
FBgn0037843	FBgn0037843	CG4511	288.854	0.596269	0.255796	5.35289	0.020688	0.190579	331	189	183	376	308	372
FBgn0037877	FBgn0037877	CG6689	175.78	-0.601814	0.259383	5.35401	0.0206747	0.190579	288	171	185	178	128	124
FBgn0038191	FBgn0038191	CG9925	18.6029	3.02061	1.15848	5.35543	0.0206578	0.190579	2	5	1	2	48	44
FBgn0029174	FBgn0029174	FKBP59	336.582	0.462031	0.199307	5.35371	0.0206783	0.190579	321	247	271	421	387	373
FBgn0033274	FBgn0033274	CG14757	182.025	-0.633832	0.272892	5.34313	0.0208041	0.191462	249	194	209	132	130	170
FBgn0001091	FBgn0001091	Gapdh1	4046.09	-0.262461	0.113657	5.31755	0.0211117	0.193916	5679	3354	4294	4197	3127	3907
FBgn0003022	FBgn0266420	Ote	47.8696	1.7713	0.70656	5.31907	0.0210933	0.193916	21	14	18	21	93	105
FBgn0024491	FBgn0024491	Bin1	57.6769	1.38382	0.576664	5.30399	0.0212766	0.195242	41	15	42	74	96	76
FBgn0010575	FBgn0285917	sbb	1056.28	0.543281	0.232926	5.29772	0.0213533	0.195756	1075	764	913	1822	913	926
FBgn0001089	FBgn0001089	Gal	161.794	-0.69268	0.299007	5.29271	0.0214149	0.195864	232	146	221	156	111	111
FBgn0030774	FBgn0030774	spheroide	8.9862	3.96636	1.5154	5.29171	0.0214272	0.195864	1	0	3	26	18	8
FBgn0038746	FBgn0038746	Surf6	96.5593	0.933656	0.399766	5.29279	0.0214139	0.195864	64	60	61	83	117	180
FBgn0030357	FBgn0030357	Sclp	69.9457	0.957528	0.412987	5.28969	0.021452	0.195902	61	35	39	112	108	73
FBgn0004364	FBgn0004364	18w	185.803	-0.654039	0.283116	5.27788	0.021598	0.197045	333	201	155	263	122	88
FBgn0036134	FBgn0036134	FoxK	438.653	-0.426168	0.185237	5.27066	0.0216878	0.197294	672	442	404	480	313	367
FBgn0052177	FBgn0052177	Ndfip	644.226	-0.432582	0.187636	5.27226	0.0216679	0.197294	994	639	604	825	390	521
FBgn0085378	FBgn0266719	stac	141.845	0.91949	0.391236	5.27235	0.0216667	0.197294	98	83	105	296	165	127
FBgn0031703	FBgn0031703	CG12512	169.117	-0.706942	0.305397	5.26648	0.0217399	0.197462	272	185	173	149	94	154
FBgn0034654	FBgn0034654	eIF3k	1020.47	-0.297948	0.129753	5.26523	0.0217556	0.197462	1232	979	1120	1021	793	970
FBgn0028983	FBgn0028983	Spn55B	71.6259	0.940394	0.406622	5.26417	0.0217688	0.197462	54	44	47	119	95	75
FBgn0030679	FBgn0030679	CG8206	170.398	0.956439	0.404465	5.26103	0.0218081	0.19763	78	131	130	289	224	165
FBgn0011481	FBgn0011481	Ssdp	1295.32	-0.298815	0.130161	5.25796	0.0218466	0.197789	1731	1270	1260	1413	987	1177
FBgn0004419	FBgn0004419	me31B	428.502	0.950229	0.39539	5.22677	0.0222418	0.201174	417	212	227	330	622	722
FBgn0262114	FBgn0262114	RanBPM	399.489	-0.497028	0.216438	5.22485	0.0222664	0.201205	620	421	364	545	279	238
FBgn0038989	FBgn0038989	CG6937	91.4114	0.954147	0.410899	5.22318	0.0222878	0.201206	60	54	59	73	140	145
FBgn0050011	FBgn0050011	gem	1681.88	-0.339234	0.148057	5.21817	0.022352	0.201594	2235	1725	1603	1674	1263	1612
FBgn0033108	FBgn0033108	CG15236	220.838	-0.594751	0.259469	5.20972	0.0224609	0.202383	454	197	175	356	113	120
FBgn0035498	FBgn0035498	Fit1	603.588	0.355439	0.155635	5.20533	0.0225177	0.202702	712	506	388	908	635	549
FBgn0032884	FBgn0032884	Pomp	635.717	0.377743	0.165277	5.20329	0.0225442	0.202748	674	439	537	807	554	842
FBgn0051314	FBgn0265140	Meltrin	603.33	0.394374	0.172681	5.19103	0.0227037	0.203989	681	426	470	1018	538	594
FBgn0033507	FBgn0033507	CG12909	57.2606	1.38866	0.582841	5.17632	0.0228968	0.205529	36	23	27	41	110	94
FBgn0027552	FBgn0027552	CG10863	690.58	-0.335774	0.147541	5.17051	0.0229734	0.205826	1200	570	619	954	448	532
FBgn0034915	FBgn0034915	eIF6	149.452	0.712395	0.310934	5.17186	0.0229557	0.205826	118	88	122	146	186	222
FBgn0031830	FBgn0031830	COX5B	490.712	-0.39434	0.173224	5.1661	0.0230319	0.206155	561	463	608	394	398	480
FBgn0033271	FBgn0033271	CG8708	5.06665	4.70214	1.97183	5.16208	0.0230852	0.206203	0	1	0	17	10	4
FBgn0036927	FBgn0036927	Gabat	216.201	-0.736292	0.319179	5.16406	0.023059	0.206203	362	230	219	140	155	196
FBgn0038980	FBgn0038980	Octbeta1R	559.39	-0.459296	0.201199	5.16078	0.0231025	0.206203	849	563	530	782	367	367
FBgn0004106	FBgn0004106	Cdk1	24.691	2.38695	0.945307	5.1566	0.0231581	0.206299	5	6	5	5	57	59
FBgn0034296	FBgn0034296	CG10912	6.07982	4.90168	1.90846	5.15506	0.0231787	0.206299	0	1	0	28	4	8
FBgn0039761	FBgn0039761	CG18404	4.33517	5.50828	2.31561	5.15762	0.0231446	0.206299	0	0	0	9	10	7
FBgn0039312	FBgn0039312	CG10514	249.551	-0.602596	0.26364	5.1513	0.0232289	0.206552	447	291	191	284	155	175
FBgn0063498	FBgn0063498	GstE2	608.253	-0.446696	0.19618	5.13556	0.0234406	0.208239	898	626	585	667	378	555
FBgn0039054	FBgn0039054	Cow	1090.83	-0.381746	0.167947	5.12739	0.0235511	0.209024	1822	963	971	1703	659	737
FBgn0086604	FBgn0086604	CG12484	265.386	-0.484391	0.213823	5.11657	0.0236984	0.209938	447	305	245	289	220	145
FBgn0010551	FBgn0010551	Phb2	564.42	0.393928	0.173771	5.11711	0.0236911	0.209938	617	371	481	722	568	658
FBgn0250908	FBgn0250908	beat-VII	354.72	-0.492214	0.216862	5.11265	0.0237521	0.210217	575	352	330	480	215	249
FBgn0262476	FBgn0262476	CG43066	1043.25	-0.447073	0.196408	5.10794	0.0238166	0.210592	1618	1180	853	1325	653	794
FBgn0261602	FBgn0261602	RpL8	19752.2	0.27357	0.120793	5.10428	0.0238669	0.210839	14495	14588	22537	16728	21273	25579
FBgn0030054	FBgn0030054	Caf1-180	60.0349	1.53493	0.635517	5.10249	0.0238915	0.21086	30	31	18	33	98	134
FBgn0010014	FBgn0010014	CanB	798.9	-0.383435	0.169308	5.09839	0.023948	0.211065	1199	800	725	1086	558	559
FBgn0024889	FBgn0024889	Kap-alpha1	719.534	-0.340974	0.150844	5.09758	0.0239593	0.211065	1038	656	733	869	533	572
FBgn0033124	FBgn0033124	Tsp42Ec	12.2647	2.96306	1.21389	5.09145	0.024044	0.211614	7	0	4	34	19	14
FBgn0039472	FBgn0039472	CG17192	4.60347	5.45703	2.2818	5.08066	0.0241942	0.212724	0	0	0	21	4	6
FBgn0032400	FBgn0032400	CG6770	19187.9	-0.430764	0.189072	5.07916	0.0242151	0.212724	20056	23897	19652	15374	12816	21071
FBgn0259178	FBgn0259178	5PtaseI	372.939	-0.451283	0.200063	5.06363	0.0244331	0.214377	537	343	393	462	250	294
FBgn0022772	FBgn0022772	Orc1	35.1125	2.26278	0.881553	5.06253	0.0244485	0.214377	12	5	11	12	86	71
FBgn0002579	FBgn0002579	RpL36	818.736	0.469337	0.207157	5.05684	0.024529	0.214884	1327	420	503	1425	809	710
FBgn0040551	FBgn0040551	CG11686	159.446	0.632202	0.280127	5.05369	0.0245735	0.215075	145	113	114	239	152	206
FBgn0039862	FBgn0039862	kek6	168.116	-0.627623	0.278377	5.0434	0.0247199	0.215957	307	182	137	227	103	95
FBgn0003656	FBgn0003656	sws	635.475	-0.432313	0.191653	5.04369	0.0247158	0.215957	813	654	636	777	449	511
FBgn0016075	FBgn0016075	vkg	323.794	-0.477628	0.212187	5.03967	0.0247732	0.216223	563	285	311	406	182	269
FBgn0019938	FBgn0019938	RpI1	107.435	0.766129	0.339598	5.0283	0.0249364	0.217447	98	73	65	132	147	128
FBgn0002638	FBgn0002638	Rcc1	363.228	0.634184	0.279009	5.02561	0.0249751	0.217584	312	234	270	308	472	540
FBgn0039756	FBgn0039756	CG9743	244.678	-0.52761	0.234886	5.01556	0.0251205	0.21865	356	238	273	273	176	173
FBgn0035880	FBgn0035880	Culd	1213.47	-0.399143	0.177365	5.01176	0.0251757	0.218929	1322	1301	1427	1278	926	976
FBgn0067905	FBgn0067905	IM14	1108.55	0.533055	0.235243	4.9951	0.0254191	0.220843	934	685	924	1247	724	2137
FBgn0039052	FBgn0039052	CG6733	22.1736	1.70676	0.744858	4.99303	0.0254497	0.220906	16	12	5	48	26	31
FBgn0014417	FBgn0014417	CG13397	104.004	-0.759801	0.338439	4.9873	0.025534	0.221232	188	92	121	93	57	88
FBgn0051637	FBgn0051637	CG31637	478.01	-0.376426	0.168378	4.98812	0.0255219	0.221232	816	440	408	642	342	329
FBgn0259113	FBgn0259113	DNApol-alpha180	17.2543	2.20438	0.92604	4.98567	0.0255582	0.221239	11	3	5	19	34	30
FBgn0085450	FBgn0085450	Snoo	699.663	-0.389636	0.174042	4.983	0.0255976	0.221378	1165	642	621	972	419	545
FBgn0044826	FBgn0044826	Pak3	682.935	0.336271	0.150631	4.97362	0.0257367	0.222379	764	487	568	999	642	716
FBgn0029134	FBgn0029134	Prosbeta5	513.846	0.382465	0.171463	4.95997	0.0259406	0.223936	422	409	455	496	579	664
FBgn0051901	FBgn0051901	Mur29B	9.8868	3.94105	1.53662	4.95749	0.0259778	0.223967	0	1	2	45	12	6
FBgn0011823	FBgn0267727	Pen	178.298	3.19437	1.13238	4.95658	0.0259916	0.223967	28	13	30	33	418	468
FBgn0030158	FBgn0030158	CG9686	3651.42	-0.239427	0.10757	4.94464	0.0261717	0.225314	4323	3348	3989	3323	3030	3768
FBgn0264442	FBgn0264442	ab	508.782	-0.411251	0.184642	4.93519	0.0263152	0.226344	734	505	501	633	339	403
FBgn0052549	FBgn0052549	CG32549	1217.7	-0.366058	0.164247	4.92997	0.0263947	0.226822	1764	1254	1109	1432	814	1065
FBgn0038220	FBgn0285913	red	620.197	-0.35759	0.160996	4.9196	0.0265536	0.227981	898	603	598	764	458	474
FBgn0003463	FBgn0003463	sog	189.947	0.598952	0.268902	4.9158	0.0266122	0.228276	173	136	140	314	205	191
FBgn0015001	FBgn0015001	iotaTry	4.19077	5.44936	2.3446	4.91021	0.0266983	0.228808	0	0	0	12	9	5
FBgn0263046	FBgn0263046	CG43341	234.536	-0.636197	0.284569	4.90664	0.0267537	0.229075	334	272	242	261	126	190
FBgn0033205	FBgn0033205	CG2064	91.3704	0.81623	0.366141	4.90437	0.0267888	0.229168	89	52	59	142	120	95
FBgn0086447	FBgn0086447	l(2)37Cg	86.1356	0.821218	0.36898	4.89568	0.026924	0.230118	61	54	64	87	110	131
FBgn0025692	FBgn0025692	Lfg	72.0805	0.89856	0.403354	4.89347	0.0269584	0.230204	71	47	38	113	79	91
FBgn0034951	FBgn0034951	CG3860	439.933	-0.484489	0.218129	4.87957	0.0271764	0.231857	556	484	477	502	291	345
FBgn0015399	FBgn0015399	kek1	771.028	-0.387595	0.174945	4.87548	0.0272408	0.232197	1000	799	798	879	519	672
FBgn0004867	FBgn0004867	RpS2	14252	0.47053	0.210111	4.87075	0.0273157	0.232625	13083	7487	15761	18914	15311	15307
FBgn0034789	FBgn0034789	PIP5K59B	532.415	-0.430404	0.194505	4.85975	0.0274903	0.233902	758	558	517	678	399	347
FBgn0052512	FBgn0052512	CG32512	126.575	0.7931	0.3558	4.85392	0.0275834	0.234483	97	57	115	124	147	212
FBgn0037203	FBgn0037203	slif	119.939	0.685983	0.310435	4.84856	0.0276693	0.235003	117	85	74	168	150	132
FBgn0051636	FBgn0051636	CG31636	62.0976	-0.919936	0.415846	4.84358	0.0277493	0.235471	92	65	85	51	37	43
FBgn0038903	FBgn0038903	RpI12	48.7615	1.0293	0.465788	4.82812	0.0279992	0.237379	28	31	33	53	67	74
FBgn0085405	FBgn0085405	CG34376	230.371	-0.537651	0.244068	4.82076	0.028119	0.238182	405	224	208	294	133	170
FBgn0086472	FBgn0086472	RpS25	12544.2	0.256155	0.116485	4.81657	0.0281874	0.238548	13831	8493	11948	14544	12004	14856
FBgn0033624	FBgn0033624	CG12384	744.482	-0.338488	0.154324	4.79628	0.0285213	0.241158	886	750	810	684	558	753
FBgn0011570	FBgn0011570	cpb	263.059	0.478492	0.218167	4.79297	0.0285761	0.241191	280	172	211	371	270	298
FBgn0000719	FBgn0000719	fog	532.601	-0.370129	0.168814	4.79363	0.0285652	0.241191	797	471	521	692	389	393
FBgn0261394	FBgn0261394	Prosalpha3	490.565	0.424442	0.193351	4.78698	0.0286757	0.241816	470	352	410	518	557	615
FBgn0052016	FBgn0052016	4E-T	145.96	-0.739528	0.33508	4.77918	0.0288058	0.242265	292	142	126	193	110	55
FBgn0032986	FBgn0032986	CG3262	385.902	-0.434	0.198023	4.77974	0.0287964	0.242265	494	417	401	361	279	359
FBgn0027506	FBgn0027506	EDTP	290.706	-0.460265	0.21014	4.78084	0.0287781	0.242265	501	254	281	374	200	198
FBgn0038402	FBgn0038402	Fer2	8.64027	3.44955	1.39787	4.77383	0.0288955	0.242805	1	1	1	21	27	1
FBgn0035293	FBgn0035293	CG5687	608.309	-0.402911	0.18385	4.77146	0.0289353	0.242923	850	606	614	725	500	406
FBgn0053208	FBgn0053208	Mical	343.111	0.454661	0.207769	4.76258	0.0290848	0.243962	405	230	270	601	315	308
FBgn0037844	FBgn0037844	CG4570	41.8856	2.56958	0.954307	4.75793	0.0291636	0.244191	15	6	7	10	97	100
FBgn0036237	FBgn0036237	viaf	290.601	0.513765	0.234505	4.75855	0.0291531	0.244191	331	171	229	478	302	283
FBgn0029974	FBgn0029974	dpr14	883.057	-0.34506	0.157888	4.75477	0.0292173	0.244423	1096	919	956	887	613	837
FBgn0034628	FBgn0034628	Acox57D-p	3.99545	5.4053	2.38117	4.7493	0.0293102	0.244769	0	0	0	8	8	8
FBgn0038946	FBgn0038946	rdhB	282.423	-0.457297	0.209495	4.75035	0.0292924	0.244769	487	271	248	350	193	203
FBgn0038809	FBgn0038809	CG16953	1624.36	-0.266619	0.122252	4.74753	0.0293405	0.244805	2549	1428	1444	2265	1159	1240
FBgn0034967	FBgn0285952	eEF5	8320.19	0.280371	0.12841	4.74109	0.0294504	0.245506	10484	5197	7387	11808	7776	8498
FBgn0036419	FBgn0036419	CG13482	9.18985	2.75882	1.1983	4.73812	0.0295014	0.245715	1	3	3	25	13	12
FBgn0039308	FBgn0039308	CG11889	124.441	-0.675084	0.309018	4.73371	0.0295771	0.246129	193	124	143	109	94	89
FBgn0033426	FBgn0033426	CG1814	649.441	-0.349126	0.160282	4.73043	0.0296336	0.246383	822	626	715	708	465	583
FBgn0037973	FBgn0037973	CG18547	85.0413	0.813915	0.372404	4.72234	0.0297733	0.246684	62	46	74	103	102	119
FBgn0050382	FBgn0050382	CG30382	542.12	0.386116	0.177252	4.72391	0.029746	0.246684	569	407	418	634	610	621
FBgn0260396	FBgn0260396	CG42521	4.02704	5.38028	2.37604	4.72353	0.0297526	0.246684	0	0	0	8	10	6
FBgn0001257	FBgn0001257	ImpL2	1050.48	0.34448	0.158083	4.7223	0.029774	0.246684	1054	771	875	1564	1125	1003
FBgn0025827	FBgn0025827	CG6421	195.559	0.552519	0.25368	4.7161	0.0298815	0.247358	179	136	157	297	197	222
FBgn0040010	FBgn0040010	CG17493	518.244	-0.371662	0.170931	4.71419	0.0299147	0.247416	785	455	467	776	371	368
FBgn0036106	FBgn0036106	CG6409	1020.43	0.344958	0.158546	4.70806	0.0300216	0.248084	1318	629	792	1966	754	975
FBgn0000108	FBgn0000108	Appl	6361.82	-0.295325	0.135947	4.68851	0.030365	0.248885	10513	5825	5134	9649	4009	4744
FBgn0034642	FBgn0034642	CG15674	3.93678	5.39935	2.39328	4.68874	0.030361	0.248885	0	0	0	9	7	8
FBgn0038610	FBgn0038610	CG7675	165.353	0.649081	0.297683	4.69039	0.0303317	0.248885	159	104	124	297	176	158
FBgn0033691	FBgn0033691	CG8860	281.168	0.56825	0.260488	4.68654	0.0303997	0.248885	227	179	239	247	290	475
FBgn0051119	FBgn0051119	HDAC11	491.383	-0.409298	0.188312	4.698	0.0301977	0.248885	604	518	529	456	343	487
FBgn0001187	FBgn0001187	Hex-C	348.212	-0.465633	0.214128	4.69745	0.0302074	0.248885	621	242	393	472	205	251
FBgn0040347	FBgn0040347	mus81	64.6082	0.937245	0.429012	4.69125	0.0303166	0.248885	45	39	43	66	80	108
FBgn0086348	FBgn0086348	se	206.051	-0.567502	0.261036	4.6861	0.0304076	0.248885	297	182	260	236	127	155
FBgn0029823	FBgn0029823	Shmt	35.025	-1.39434	0.6267	4.69047	0.0303303	0.248885	63	46	40	13	27	19
FBgn0029711	FBgn0029711	Usf	580.387	-0.352505	0.162472	4.69502	0.0302501	0.248885	766	582	591	580	440	536
FBgn0051665	FBgn0051665	wry	233.709	-0.594244	0.272636	4.68782	0.0303772	0.248885	743	157	99	387	100	94
FBgn0032886	FBgn0032886	CG9328	1437.65	-0.319224	0.147169	4.68137	0.0304914	0.249355	1841	1381	1522	1720	1007	1251
FBgn0031091	FBgn0031091	Phf7	8.04031	3.98186	1.684	4.67835	0.030545	0.249578	0	0	4	3	20	18
FBgn0002914	FBgn0002914	Myb	426.695	-0.39219	0.181097	4.67631	0.0305814	0.24966	694	422	367	520	307	322
FBgn0040256	FBgn0040256	Ugt86Dd	189.538	-0.566047	0.260886	4.67468	0.0306105	0.249682	305	191	190	179	130	159
FBgn0039290	FBgn0039290	CG13654	24.7938	5.50335	1.64114	4.66956	0.0307018	0.250073	0	0	23	91	23	23
FBgn0029067	FBgn0029067	Dd	6.13043	4.13882	1.85772	4.66903	0.0307112	0.250073	0	0	1	5	1	29
FBgn0085446	FBgn0085446	CG34417	491.636	0.460988	0.212249	4.66679	0.0307514	0.250185	559	302	432	776	492	453
FBgn0053533	FBgn0053533	lectin-37Db	6.69918	3.31566	1.47096	4.65959	0.0308805	0.25102	1	1	1	32	6	5
FBgn0261111	FBgn0261111	BHD	212.992	0.550756	0.254752	4.63812	0.0312692	0.253377	135	146	205	185	193	381
FBgn0015245	FBgn0015245	Hsp60A	746.624	0.410368	0.189649	4.63767	0.0312775	0.253377	844	483	614	1125	814	692
FBgn0013987	FBgn0013987	MAPk-Ak2	716.995	0.314771	0.146041	4.63802	0.031271	0.253377	758	541	613	965	665	806
FBgn0030018	FBgn0030018	slpr	414.293	0.380639	0.176509	4.64156	0.0312066	0.253377	449	318	312	573	429	437
FBgn0010240	FBgn0010240	Lcch3	323.557	-0.486337	0.225021	4.63619	0.0313043	0.253378	519	323	300	446	208	211
FBgn0085227	FBgn0085227	CG34198	4.01477	5.37329	2.38188	4.62612	0.0314887	0.253569	0	0	0	15	6	5
FBgn0031182	FBgn0031182	Cyp6t1	72.0032	-0.864341	0.399549	4.62648	0.0314821	0.253569	124	70	87	79	33	51
FBgn0067783	FBgn0067783	DPCoAC	360.102	-0.500063	0.23105	4.63267	0.0313688	0.253569	483	372	395	387	206	337
FBgn0000566	FBgn0000566	Eip55E	68.5088	0.875989	0.404772	4.63043	0.0314096	0.253569	51	37	56	104	74	92
FBgn0010246	FBgn0010246	Myo61F	40.4072	1.12151	0.517591	4.62712	0.0314703	0.253569	42	20	17	91	51	34
FBgn0003423	FBgn0003423	slgA	1801.24	-0.321216	0.148875	4.62707	0.0314712	0.253569	2650	1627	1717	2563	1214	1363
FBgn0020299	FBgn0020299	stumps	111.437	0.70092	0.325026	4.62067	0.0315889	0.254161	166	62	49	235	101	89
FBgn0038053	FBgn0038053	CG18549	710.33	-0.367924	0.170749	4.6182	0.0316345	0.254311	1048	789	585	817	537	555
FBgn0261873	FBgn0261873	sdt	1341.2	-0.405267	0.187448	4.61256	0.0317386	0.254932	1675	1386	1471	1677	851	1086
FBgn0043783	FBgn0043783	CG32444	674.903	0.370483	0.172399	4.59648	0.0320376	0.257115	970	294	604	1227	457	724
FBgn0004107	FBgn0004107	Cdk2	56.7132	1.3247	0.589065	4.59445	0.0320757	0.257203	42	24	29	37	94	90
FBgn0030724	FBgn0030724	Nipsnap	707.866	-0.379784	0.176696	4.59117	0.0321371	0.257477	1120	638	667	1005	502	464
FBgn0026160	FBgn0026160	tna	2098.75	-0.293578	0.136839	4.58205	0.0323086	0.258632	2822	1959	2148	2570	1410	1894
FBgn0035540	FBgn0035540	Syx17	225.13	-0.49459	0.230752	4.578	0.0323849	0.259025	335	222	236	241	151	186
FBgn0038827	FBgn0038827	Fancd2	11.3157	2.08528	0.959529	4.57238	0.0324913	0.259219	5	3	5	25	13	19
FBgn0262559	FBgn0262559	Mdh2	4757.74	-0.211452	0.0988068	4.57421	0.0324567	0.259219	5569	4130	5439	5050	3575	4824
FBgn0038045	FBgn0038045	NANS	43.2143	1.06607	0.495209	4.57292	0.0324812	0.259219	30	25	27	59	50	68
FBgn0034179	FBgn0034179	CG6805	336.301	-0.429721	0.200631	4.57052	0.0325267	0.259282	549	318	315	380	232	275
FBgn0011692	FBgn0011692	pav	11.0921	2.7891	1.18894	4.56724	0.032589	0.259561	6	1	2	11	24	21
FBgn0023395	FBgn0023395	Chd3	14.387	2.85742	1.20149	4.56257	0.032678	0.259833	2	4	1	2	38	32
FBgn0002578	FBgn0002578	Kaz-m1	3.89724	4.10039	1.8415	4.56367	0.0326571	0.259833	1	0	1	9	5	3
FBgn0086710	FBgn0086710	RpL30	3517.91	0.400184	0.185809	4.55969	0.032733	0.260052	3741	1983	3468	4178	3796	4044
FBgn0037749	FBgn0037749	CG9471	183.793	-0.542455	0.253528	4.55708	0.0327829	0.260229	261	178	209	165	139	153
FBgn0005664	FBgn0005664	Crys	31.6681	1.27601	0.591051	4.55463	0.0328298	0.260384	14	21	19	45	47	41
FBgn0024227	FBgn0024227	aurB	14.2625	2.2574	1.00748	4.54195	0.0330739	0.261038	3	4	4	5	39	24
FBgn0035425	FBgn0035425	CG17746	392.923	0.399026	0.186885	4.54567	0.0330021	0.261038	417	254	349	522	378	465
FBgn0039474	FBgn0039474	CG6283	5.27805	4.76032	1.98388	4.54354	0.0330432	0.261038	0	0	1	23	7	4
FBgn0033159	FBgn0033159	Dscam1	72.637	1.01509	0.466516	4.54175	0.0330777	0.261038	38	51	52	131	78	89
FBgn0263241	FBgn0263241	Mocs1	273.387	-0.501591	0.234352	4.54699	0.0329766	0.261038	369	279	308	313	178	212
FBgn0028686	FBgn0028686	Rpt3	312.663	0.532662	0.248162	4.54477	0.0330195	0.261038	280	216	246	298	383	426
FBgn0000459	FBgn0000459	disco	346.239	-0.460051	0.215155	4.53978	0.0331158	0.261079	549	320	349	337	236	321
FBgn0031702	FBgn0031702	fusl	511.696	-0.590776	0.273087	4.53864	0.033138	0.261079	826	641	402	636	271	377
FBgn0034091	FBgn0034091	mrj	677.856	-0.385336	0.18039	4.53264	0.0332543	0.261778	1029	696	573	918	453	513
FBgn0040071	FBgn0040071	tara	409.664	-0.391699	0.183753	4.53097	0.0332867	0.261815	678	424	325	512	308	284
FBgn0001120	FBgn0001120	gnu	65.9112	8.11818	2.34462	4.52308	0.0334406	0.262589	1	0	0	2	170	188
FBgn0024177	FBgn0024177	zpg	19.5534	5.71344	1.80433	4.5232	0.0334383	0.262589	2	0	0	1	67	38
FBgn0025740	FBgn0025740	PlexB	472.951	-0.361844	0.170162	4.51309	0.0336363	0.263705	824	435	375	669	337	318
FBgn0010288	FBgn0010288	Uch	210.537	0.583217	0.272863	4.51299	0.0336384	0.263705	202	127	171	234	248	278
FBgn0025815	FBgn0025815	Mcm6	35.5777	1.58003	0.703116	4.50739	0.0337487	0.264351	25	11	15	29	65	63
FBgn0029502	FBgn0029502	COQ7	577.774	-0.416811	0.1956	4.50442	0.0338074	0.264373	532	599	728	315	491	676
FBgn0025832	FBgn0025832	Fen1	24.2289	1.49973	0.694095	4.505	0.033796	0.264373	10	15	9	18	51	35
FBgn0250789	FBgn0250789	alpha-Spec	2083.35	0.263234	0.123894	4.50204	0.0338545	0.264523	2449	1547	1716	3138	1979	1954
FBgn0031886	FBgn0031886	Nuf2	19.9541	1.95546	0.867745	4.4969	0.0339563	0.2651	10	5	7	14	40	39
FBgn0003483	FBgn0003483	spn-E	17.2007	2.14893	0.945139	4.48916	0.0341105	0.266084	11	3	5	18	39	25
FBgn0014031	FBgn0014031	Spat	501.051	-0.388273	0.182986	4.48142	0.0342653	0.267072	697	485	517	514	338	484
FBgn0015577	FBgn0015577	alpha-Est9	481.71	-0.402128	0.189576	4.47705	0.0343529	0.267534	874	442	379	742	295	311
FBgn0033166	FBgn0033166	Eaf	380.918	-0.395526	0.186754	4.47474	0.0343994	0.267676	717	333	304	542	275	230
FBgn0260642	FBgn0260642	Antp	181.594	0.87834	0.40255	4.47301	0.0344342	0.267728	109	88	200	307	163	216
FBgn0040281	FBgn0040281	Aplip1	388.783	-0.388413	0.183593	4.46593	0.0345774	0.268574	623	351	372	492	265	300
FBgn0030685	FBgn0030685	Graf	227.573	1.02815	0.461293	4.46482	0.0345998	0.268574	284	44	194	484	232	210
FBgn0260936	FBgn0260936	scny	612.377	0.355114	0.167791	4.4625	0.0346468	0.268718	577	484	510	691	601	795
FBgn0051262	FBgn0051262	CG31262	6.04188	3.82449	1.69282	4.45315	0.0348369	0.269971	1	1	0	3	14	15
FBgn0005696	FBgn0005696	DNApol-alpha73	22.1312	1.73088	0.789117	4.44706	0.0349615	0.270715	9	12	6	14	44	41
FBgn0034318	FBgn0034318	CG14500	3.84652	5.311	2.4169	4.43671	0.035174	0.271725	0	0	0	10	4	10
FBgn0051617	FBgn0051617	His1:CG31617	20.4121	2.14028	1.00379	4.43216	0.0352678	0.271725	0	8	9	0	53	40
FBgn0053813	FBgn0053813	His1:CG33813	20.4121	2.14028	1.00379	4.43216	0.0352678	0.271725	0	8	9	0	53	40
FBgn0010549	FBgn0010549	l(2)03659	5.32457	3.74034	1.72302	4.43315	0.0352473	0.271725	1	1	0	4	16	8
FBgn0040104	FBgn0040104	lectin-24A	4.39638	5.26033	2.34084	4.43181	0.0352751	0.271725	0	0	0	21	2	7
FBgn0023174	FBgn0023174	Prosbeta2	292.498	0.486468	0.230012	4.43894	0.0351281	0.271725	274	197	246	312	331	383
FBgn0033571	FBgn0033571	Rpb5	112.788	0.71559	0.337827	4.43096	0.0352926	0.271725	86	69	90	112	147	160
FBgn0264562	FBgn0264562	Hr4	782.431	-0.353668	0.167777	4.41993	0.0355215	0.273265	810	804	911	721	552	819
FBgn0263994	FBgn0263994	CG43737	802.608	-0.312929	0.148741	4.41517	0.0356207	0.273481	1238	725	747	991	549	694
FBgn0038752	FBgn0038752	CG4462	96.1354	-0.718812	0.34105	4.41304	0.0356651	0.273481	212	76	92	124	52	56
FBgn0032363	FBgn0032363	Dlg5	84.9616	-1.57665	0.677638	4.41408	0.0356434	0.273481	143	97	102	48	9	114
FBgn0044510	FBgn0044510	mRpS5	749.605	-0.305617	0.145344	4.41396	0.035646	0.273481	1356	673	585	1027	550	518
FBgn0053988	FBgn0053988	Mid1	796.663	-0.318584	0.151549	4.40674	0.0357971	0.274271	1251	727	722	1013	539	669
FBgn0034588	FBgn0034588	CG9394	131.446	-0.767575	0.361362	4.40387	0.0358574	0.274511	89	191	165	38	102	153
FBgn0031109	FBgn0031109	Obp19a	4.17395	4.48042	2.05051	4.40195	0.0358978	0.274598	1	0	0	8	11	5
FBgn0029504	FBgn0029504	CHES-1-like	1567.07	-0.25252	0.120382	4.3932	0.0360824	0.275622	2303	1507	1395	1891	1199	1307
FBgn0034051	FBgn0034051	Mlf	705.221	-0.318819	0.151951	4.39285	0.0360899	0.275622	1041	647	677	873	506	584
FBgn0034959	FBgn0034959	CG11388	318.026	-0.425109	0.20254	4.39093	0.0361307	0.275711	496	295	317	346	248	242
FBgn0085484	FBgn0085484	Pdxk	446.626	-0.401665	0.191281	4.38786	0.0361956	0.275984	643	472	413	546	317	338
FBgn0035436	FBgn0035436	CG12016	354.038	-0.445163	0.212032	4.38142	0.0363326	0.27614	657	271	343	515	226	222
FBgn0043903	FBgn0043903	dome	112.66	0.673368	0.320457	4.38275	0.0363044	0.27614	110	76	75	198	113	122
FBgn0026196	FBgn0026196	nop5	432.501	0.496852	0.235514	4.38336	0.0362915	0.27614	482	318	281	497	493	536
FBgn0031424	FBgn0031424	VGlut	836.576	-0.357985	0.170483	4.38218	0.0363166	0.27614	1275	773	791	1189	546	613
FBgn0024196	FBgn0024196	robl	286.673	0.448878	0.214165	4.37559	0.0364573	0.276865	226	231	243	285	310	394
FBgn0052103	FBgn0052103	CG32103	2119.91	-0.261656	0.124991	4.3699	0.036579	0.277345	2630	1933	2071	2610	1631	1943
FBgn0011837	FBgn0011837	Tis11	1868.92	-0.242942	0.116124	4.37031	0.0365703	0.277345	2924	1637	1641	2546	1328	1513
FBgn0003401	FBgn0003401	shu	15.4601	3.12767	1.24223	4.36802	0.0366195	0.277429	5	1	2	5	37	37
FBgn0085452	FBgn0085452	CG34423	91.7372	0.723939	0.345752	4.35738	0.036849	0.278679	53	66	77	83	113	142
FBgn0027453	FBgn0027453	Dnz1	343.002	-0.398783	0.190867	4.35628	0.0368728	0.278679	546	302	343	417	235	272
FBgn0034406	FBgn0034406	Jheh3	188.475	-0.584555	0.278468	4.35838	0.0368273	0.278679	247	186	237	175	152	131
FBgn0033723	FBgn0033723	CG13155	4.83198	4.55568	2.0264	4.3487	0.0370372	0.279575	0	1	0	21	6	4
FBgn0004797	FBgn0004797	mdy	156.313	-0.609348	0.290836	4.3481	0.0370504	0.279575	247	145	175	139	94	149
FBgn0029924	FBgn0029924	CG4586	9.80707	3.39818	1.43317	4.34669	0.037081	0.279584	3	0	2	6	22	23
FBgn0033029	FBgn0033029	Not3	609.042	-0.334696	0.16042	4.3423	0.0371767	0.280082	877	594	578	713	442	514
FBgn0000140	FBgn0000140	asp	14.9506	2.04793	0.938128	4.34071	0.0372115	0.280121	7	6	3	12	33	25
FBgn0032684	FBgn0032684	CG10178	110.586	-0.66496	0.318352	4.3368	0.037297	0.280252	154	103	147	106	65	92
FBgn0026566	FBgn0026566	CG1307	117.917	1.26334	0.570103	4.33316	0.0373768	0.280252	13	88	133	100	162	170
FBgn0035641	FBgn0035641	CG5568	5.30504	4.19656	1.94338	4.33393	0.03736	0.280252	0	1	0	1	15	12
FBgn0086355	FBgn0086355	Tpi	1655.82	-0.245104	0.117627	4.33594	0.0373159	0.280252	1760	1555	1957	1525	1370	1649
FBgn0061476	FBgn0061476	Zwilch	11.7055	2.50419	1.12197	4.33439	0.0373497	0.280252	5	4	1	9	29	19
FBgn0022338	FBgn0022338	dnk	82.7438	1.12165	0.517245	4.32888	0.0374709	0.280513	61	45	38	59	144	134
FBgn0261722	FBgn0261722	fwe	858.482	-0.324874	0.155845	4.32954	0.0374563	0.280513	1476	760	720	1260	572	605
FBgn0001142	FBgn0001142	Gs1	908.622	-0.284719	0.136837	4.32246	0.0376125	0.281351	1334	827	866	1028	701	792
FBgn0034275	FBgn0034275	CG5002	67.6095	0.899013	0.428808	4.31688	0.037736	0.282052	75	35	37	108	89	72
FBgn0033374	FBgn0033374	CG13741	15.3776	2.57517	1.10811	4.3111	0.0378645	0.28279	6	5	1	8	38	29
FBgn0033830	FBgn0033830	CG10814	12.2943	2.32592	1.06013	4.30679	0.0379605	0.283283	3	2	6	11	32	16
FBgn0039049	FBgn0039049	CG6726	68.5481	1.0805	0.505975	4.30262	0.0380538	0.283532	50	32	44	186	66	58
FBgn0030740	FBgn0030740	CG9917	1463.52	0.272155	0.131023	4.30328	0.0380389	0.283532	1632	1199	1139	1878	1382	1640
FBgn0030339	FBgn0030339	Cyp28c1	100.015	-0.722988	0.346839	4.29872	0.038141	0.283958	150	98	123	73	67	89
FBgn0053512	FBgn0053512	dpr4	224.352	-0.533517	0.256253	4.29733	0.0381722	0.283968	374	235	199	287	133	162
FBgn0010590	FBgn0010590	Prosbeta1	277.582	0.539389	0.258562	4.29157	0.0383017	0.284708	242	173	243	262	329	392
FBgn0031815	FBgn0031815	frj	286.497	-0.497644	0.239351	4.28606	0.0384262	0.285302	482	268	269	399	204	162
FBgn0037140	FBgn0037140	SLC22A	66.6342	-0.876746	0.42044	4.28536	0.038442	0.285302	108	83	68	68	36	43
FBgn0029996	FBgn0029996	UbcE2H	2125.65	-0.317928	0.153398	4.2637	0.038935	0.288735	3137	2189	1879	2271	1567	1899
FBgn0036935	FBgn0036935	CG14186	364.06	-0.414731	0.200522	4.26183	0.0389778	0.288826	749	307	257	577	259	179
FBgn0037849	FBgn0037849	CG4596	105.509	-0.686301	0.331381	4.25745	0.0390785	0.28912	203	97	103	127	70	59
FBgn0037746	FBgn0037746	CG8478	11.2196	2.43137	1.10721	4.25869	0.03905	0.28912	4	3	2	7	24	24
FBgn0260960	FBgn0260960	Baldspot	2469.85	-0.213815	0.103605	4.25548	0.0391238	0.289229	3476	2186	2359	2984	1893	2199
FBgn0037513	FBgn0037513	pyd3	296.9	-0.472	0.228119	4.25019	0.039246	0.289906	452	260	333	331	227	211
FBgn0034286	FBgn0034286	dpr13	163.656	-0.616005	0.297072	4.24737	0.0393113	0.289979	236	138	213	118	99	178
FBgn0028695	FBgn0028695	Rpn1	260.16	0.535971	0.258427	4.24712	0.0393171	0.289979	250	166	209	270	281	377
FBgn0035692	FBgn0035692	Sf3b6	374.775	0.421295	0.204033	4.24011	0.0394795	0.29095	347	278	313	404	372	521
FBgn0032798	FBgn0032798	CG10132	125.726	-0.675925	0.326777	4.23569	0.0395825	0.291256	81	184	155	40	117	127
FBgn0033372	FBgn0033372	CG13742	14.5058	4.52784	1.66311	4.23628	0.0395687	0.291256	0	18	0	15	25	23
FBgn0051716	FBgn0051716	Cnot4	568.716	-0.346172	0.168023	4.23229	0.0396619	0.291614	880	529	526	733	445	392
FBgn0026147	FBgn0026147	CG16833	261.914	0.463126	0.224775	4.22678	0.039791	0.291827	350	194	153	512	220	219
FBgn0030993	FBgn0030993	Mec2	52.7137	1.02121	0.49003	4.2286	0.0397481	0.291827	38	26	40	99	61	59
FBgn0035753	FBgn0035753	RpL18	958.477	0.403906	0.195253	4.22579	0.0398141	0.291827	1353	528	699	1791	924	755
FBgn0038613	FBgn0038613	Vha100-4	4.10552	5.18629	2.38976	4.22775	0.039768	0.291827	0	0	0	11	12	2
FBgn0036454	FBgn0036454	CG17839	836.836	-0.313616	0.152473	4.21777	0.0400028	0.292811	1274	797	841	1018	574	655
FBgn0038914	FBgn0038914	fit	222.144	-0.477142	0.232009	4.21637	0.0400356	0.292811	380	146	273	258	112	211
FBgn0031649	FBgn0031649	hoe2	198.952	-0.591548	0.286246	4.21614	0.0400412	0.292811	335	199	187	284	131	104
FBgn0264296	FBgn0264296	CG43774	3.56998	5.26362	2.47706	4.21308	0.0401134	0.293113	0	0	0	9	6	7
FBgn0010438	FBgn0010438	mtSSB	118.044	0.723786	0.349488	4.21163	0.0401478	0.293138	89	79	85	104	151	184
FBgn0025455	FBgn0025455	CycT	1012.58	-0.324373	0.157741	4.20684	0.0402614	0.293515	1413	971	964	981	819	961
FBgn0032216	FBgn0032216	Usp14	277.94	0.545861	0.264049	4.20734	0.0402494	0.293515	289	179	205	305	331	358
FBgn0040286	FBgn0265298	SC35	286.394	0.42291	0.20603	4.20338	0.0403436	0.293888	261	229	239	373	287	316
FBgn0028371	FBgn0028371	jbug	729.69	0.393452	0.191069	4.19937	0.040439	0.294356	834	505	571	1365	730	567
FBgn0027356	FBgn0027356	Amph	1708.07	-0.394857	0.191286	4.19596	0.0405203	0.294721	2881	1862	1216	2482	1052	1180
FBgn0014455	FBgn0014455	Ahcy	666.237	0.420081	0.204079	4.18795	0.0407123	0.295041	717	394	612	809	722	770
FBgn0030420	FBgn0030420	CG12717	104.4	-0.741339	0.359318	4.18633	0.0407513	0.295041	152	155	84	88	74	71
FBgn0046247	FBgn0046247	CG5938	516.477	-0.33357	0.162949	4.18374	0.0408134	0.295041	770	464	503	610	391	422
FBgn0032494	FBgn0032494	CG5945	397.828	-0.600169	0.288779	4.18917	0.040683	0.295041	854	186	419	854	118	201
FBgn0030837	FBgn0030837	CG8661	3.7811	5.22028	2.4379	4.18884	0.0406908	0.295041	0	0	0	13	8	3
FBgn0000711	FBgn0000711	flw	2581.8	-0.237957	0.116206	4.18413	0.0408041	0.295041	3937	2468	2221	3300	1863	2128
FBgn0037782	FBgn0037782	Npc2d	3.76481	5.22716	2.44037	4.1903	0.040656	0.295041	0	0	0	16	4	5
FBgn0033130	FBgn0033130	Tsp42Ei	56.8063	1.0558	0.505636	4.18607	0.0407575	0.295041	37	37	30	60	59	113
FBgn0037834	FBgn0037834	Art1	176.891	0.65659	0.318078	4.16953	0.0411572	0.296943	164	108	130	174	218	257
FBgn0039321	FBgn0039321	CG10550	1055.19	-0.266995	0.13067	4.16892	0.0411721	0.296943	1476	901	1099	1151	799	990
FBgn0051823	FBgn0051823	CG31823	4.05913	5.06707	2.38956	4.16323	0.0413105	0.296943	0	0	0	5	15	3
FBgn0031675	FBgn0031675	CG9121	27.7725	-2.67365	1.11709	4.16621	0.041238	0.296943	46	37	47	23	12	0
FBgn0000454	FBgn0000454	Dip-B	54.4625	-0.927636	0.451354	4.17134	0.0411134	0.296943	99	71	45	45	47	24
FBgn0053801	FBgn0053801	His1:CG33801	10.3494	5.57303	2.20721	4.16433	0.0412837	0.296943	0	0	0	0	33	23
FBgn0004872	FBgn0004872	piwi	30.3557	1.79802	0.80788	4.1613	0.0413576	0.296943	20	8	10	20	59	59
FBgn0085447	FBgn0085447	sif	4623.34	-0.259701	0.126947	4.16645	0.0412321	0.296943	6207	3957	4851	6192	3194	3947
FBgn0260234	FBgn0260234	Xport-B	687.519	-0.303838	0.148825	4.16125	0.0413588	0.296943	1042	722	539	790	619	483
FBgn0036236	FBgn0036236	CG6931	26.4915	1.42357	0.681939	4.15152	0.0415973	0.298203	24	10	11	37	35	44
FBgn0020909	FBgn0020909	Rtc1	32.5246	1.26566	0.609782	4.15186	0.0415888	0.298203	28	14	16	42	44	52
FBgn0023179	FBgn0023179	amon	490.887	-0.343204	0.168432	4.1448	0.0417627	0.298936	902	438	371	736	349	301
FBgn0040290	FBgn0040290	RecQ4	17.2476	2.2756	1.00957	4.14352	0.0417942	0.298936	12	5	2	15	36	31
FBgn0038608	FBgn0038608	WRNexo	6.07907	3.09512	1.4781	4.14363	0.0417913	0.298936	1	1	1	3	16	12
FBgn0038455	FBgn0038455	CG14907	88.9953	0.752021	0.368098	4.12557	0.0422397	0.301795	90	51	60	121	105	113
FBgn0038179	FBgn0038179	CG9312	64.4992	0.850026	0.416358	4.12364	0.0422881	0.301795	59	31	50	101	69	84
FBgn0261564	FBgn0261564	Reep1	925.98	-0.376251	0.184388	4.12358	0.0422895	0.301795	1065	922	1107	960	708	753
FBgn0031474	FBgn0031474	CG2991	690.986	-0.308989	0.152064	4.12104	0.0423531	0.302021	1100	596	645	937	491	519
FBgn0260747	FBgn0260747	Chchd2	2245.17	0.313055	0.153728	4.1155	0.042492	0.302684	1927	1753	2055	1955	2232	3293
FBgn0027500	FBgn0027500	spd-2	56.5208	1.49291	0.676829	4.11478	0.0425101	0.302684	45	19	21	38	101	106
FBgn0033631	FBgn0033631	Sod3	776.685	-0.414989	0.203339	4.11186	0.0425835	0.30298	925	812	860	833	471	763
FBgn0028487	FBgn0028487	f-cup	294.216	-0.468025	0.230071	4.1089	0.0426582	0.303283	441	318	267	385	211	186
FBgn0004889	FBgn0004889	tws	1465.81	-0.267552	0.131843	4.10732	0.0426979	0.303338	2126	1436	1321	1907	1084	1139
FBgn0000404	FBgn0000404	CycA	197.893	2.71428	1.07887	4.10588	0.0427344	0.303369	43	30	33	39	482	450
FBgn0263773	FBgn0263773	fok	3589.77	-0.218173	0.107646	4.10084	0.0428618	0.304046	5102	3278	3388	4397	2562	3255
FBgn0035241	FBgn0035241	CG12105	36.5059	1.12517	0.550145	4.09778	0.0429397	0.304201	26	21	22	65	46	41
FBgn0000405	FBgn0000405	CycB	195.902	5.38007	1.62326	4.09745	0.0429479	0.304201	11	5	3	9	577	478
FBgn0034753	FBgn0034753	CG2852	2589.15	-0.289727	0.142781	4.09297	0.0430619	0.30478	3057	2201	3139	2150	2235	2604
FBgn0036764	FBgn0036764	CG5535	37.3285	1.27537	0.613994	4.09132	0.0431041	0.304851	29	11	27	45	55	56
FBgn0050460	FBgn0050460	CG30460	408.578	0.498511	0.244539	4.08774	0.0431953	0.305269	361	286	328	683	391	446
FBgn0039128	FBgn0039128	CG13599	7.64482	3.01413	1.44263	4.08134	0.0433593	0.306199	0	5	1	3	18	15
FBgn0039266	FBgn0039266	CG11791	1670.47	-0.26715	0.132261	4.06729	0.0437213	0.307411	1904	1640	1795	1710	1263	1670
FBgn0038631	FBgn0038631	CG7695	116.715	0.655259	0.323531	4.06516	0.0437765	0.307411	118	69	86	221	101	131
FBgn0011591	FBgn0011591	fng	583.57	-0.341403	0.169059	4.06528	0.0437734	0.307411	907	538	537	793	424	412
FBgn0004378	FBgn0004378	Klp61F	12.0171	5.15553	1.81992	4.06462	0.0437906	0.307411	6	0	0	7	30	26
FBgn0014184	FBgn0014184	Oda	12386.6	-0.189397	0.0938554	4.06704	0.0437278	0.307411	13851	10964	14161	12549	10137	12356
FBgn0050381	FBgn0050381	PIG-X	13.1588	-4.62874	1.70672	4.0693	0.0436694	0.307411	26	19	18	20	0	0
FBgn0033635	FBgn0033635	Prip	109.364	0.897041	0.43332	4.06882	0.0436818	0.307411	110	54	64	110	145	173
FBgn0002590	FBgn0002590	RpS5a	1260.46	0.398918	0.196269	4.07162	0.0436095	0.307411	2418	576	682	2639	1083	830
FBgn0011666	FBgn0011666	msi	1114.95	0.268719	0.133293	4.05636	0.0440052	0.308688	1542	1035	876	1662	881	906
FBgn0038530	FBgn0038530	AttD	5.4511	3.06087	1.49665	4.05273	0.0441	0.308851	1	1	1	5	15	8
FBgn0024364	FBgn0024364	CG11417	220.414	0.590831	0.29079	4.05313	0.0440894	0.308851	188	134	188	205	283	302
FBgn0051267	FBgn0051267	CG31267	3.48424	5.21049	2.49998	4.04899	0.0441977	0.308851	0	0	0	11	6	5
FBgn0001189	FBgn0001189	hfw	604.762	-0.329581	0.163552	4.04941	0.0441867	0.308851	796	577	633	603	441	595
FBgn0036999	FBgn0036999	isoQC	381.072	-0.463298	0.228939	4.05069	0.0441532	0.308851	558	354	410	490	280	245
FBgn0037137	FBgn0037137	Nopp140	198.609	0.504233	0.250015	4.04798	0.0442241	0.308851	202	135	154	250	226	231
FBgn0000099	FBgn0267978	ap	267.808	-0.499903	0.247707	4.03851	0.0444731	0.310362	505	228	236	440	142	159
FBgn0039713	FBgn0039713	RpS8	1809.18	0.306104	0.151896	4.03466	0.0445746	0.310841	1808	1253	1684	1813	1739	2499
FBgn0013681	FBgn0013681	mt:ND3	774.442	0.447785	0.221283	4.02224	0.044904	0.312907	1020	427	564	1571	747	571
FBgn0038952	FBgn0038952	CG7069	51.6015	1.02478	0.503096	4.0191	0.0449876	0.313259	36	36	28	110	54	55
FBgn0054003	FBgn0054003	NimB3	77.9286	0.748027	0.372041	4.01622	0.0450646	0.31352	55	47	67	90	78	126
FBgn0032249	FBgn0032249	TBC1D16	199.275	-0.525816	0.261499	4.01522	0.0450912	0.31352	334	185	197	260	140	120
FBgn0034879	FBgn0034879	Rrp4	59.3193	1.35309	0.635117	4.01228	0.0451701	0.313837	62	12	37	70	89	89
FBgn0019830	FBgn0019830	colt	466.488	-0.397311	0.19783	4.00706	0.0453102	0.31458	656	385	559	499	356	377
FBgn0003149	FBgn0003149	Prm	686.734	0.336767	0.168066	3.99773	0.0455617	0.316095	596	531	646	781	788	741
FBgn0038196	FBgn0038196	CG9922	141.265	0.699137	0.345975	3.98729	0.0458448	0.317748	123	101	88	135	180	208
FBgn0021738	FBgn0021738	Crg-1	173.01	-0.619946	0.307828	3.98647	0.0458671	0.317748	266	200	163	159	104	156
FBgn0038774	FBgn0038774	CG5023	46.2024	1.06046	0.523969	3.98362	0.0459447	0.317991	51	19	25	79	62	50
FBgn0036273	FBgn0036273	INPP5E	88.4329	-0.720505	0.359557	3.98272	0.0459694	0.317991	169	94	77	107	50	55
FBgn0020653	FBgn0020653	Trxr-1	700.465	0.608538	0.29803	3.97498	0.0461811	0.319223	479	335	856	715	892	834
FBgn0039759	FBgn0039759	CG9733	9.87001	2.96329	1.49078	3.97348	0.0462222	0.319274	10	0	0	59	2	2
FBgn0016032	FBgn0016032	lbm	17.4152	2.21983	1.04735	3.96897	0.0463462	0.319897	17	0	9	28	9	46
FBgn0052625	FBgn0052625	CG32625	7.20133	4.87463	1.94952	3.96761	0.0463835	0.319921	1	0	0	1	17	21
FBgn0017579	FBgn0017579	RpL14	6878.05	0.390426	0.194025	3.96456	0.0464677	0.320269	6559	3872	7374	7152	7711	8303
FBgn0030474	FBgn0030474	CG15747	73.5139	-0.789516	0.395018	3.9587	0.0466297	0.320811	143	85	57	86	57	29
FBgn0037028	FBgn0037028	CG3618	271.708	-0.42369	0.212631	3.9596	0.0466047	0.320811	382	275	275	279	201	232
FBgn0016693	FBgn0016693	Past1	1084.6	0.253352	0.127277	3.95804	0.046648	0.320811	1205	823	937	1388	1045	1173
FBgn0263350	FBgn0264855	AP-2alpha	561.42	-0.334734	0.16817	3.95112	0.0468402	0.321731	945	512	472	794	374	410
FBgn0011606	FBgn0011606	Klp3A	19.741	1.75683	0.841758	3.95078	0.0468498	0.321731	17	8	4	24	38	27
FBgn0032381	FBgn0032381	Mal-B1	33.6828	1.39514	0.674995	3.94873	0.0469068	0.321889	36	13	11	50	33	65
FBgn0051064	FBgn0051064	CG31064	134.417	-0.594945	0.298682	3.94405	0.0470374	0.322552	277	104	142	183	74	80
FBgn0036684	FBgn0036684	CG3764	292.474	-0.511833	0.256426	3.93056	0.0474161	0.324721	465	273	294	387	222	164
FBgn0039417	FBgn0039417	CG6073	112.366	0.639888	0.321621	3.93034	0.0474223	0.324721	97	77	84	131	124	158
FBgn0037734	FBgn0037734	trbd	194.86	-0.512184	0.257725	3.9266	0.0475279	0.325209	292	202	195	234	128	142
FBgn0002284	FBgn0002284	Prosbeta6	421.708	0.41661	0.209495	3.92354	0.0476146	0.325567	394	314	346	418	464	567
FBgn0013997	FBgn0013997	Nrx-IV	275.454	0.421735	0.212848	3.91522	0.0478508	0.326946	349	206	170	455	269	260
FBgn0035936	FBgn0035936	Tsp66E	474.369	-0.375782	0.189483	3.91319	0.0479086	0.327105	781	437	417	580	306	413
FBgn0050069	FBgn0050069	CG30069	1059.98	0.311574	0.15736	3.90031	0.0482772	0.329189	1186	810	839	1726	980	981
FBgn0039114	FBgn0039114	Lsd-1	12.5837	-5.24896	1.83094	3.9001	0.0482834	0.329189	52	17	5	0	0	5
FBgn0035649	FBgn0035649	CG10483	115.069	-0.621717	0.314037	3.89765	0.0483536	0.329431	184	101	138	130	67	87
FBgn0029999	FBgn0029999	CG1575	9.55214	5.75573	2.28534	3.89381	0.0484642	0.32971	0	0	0	31	0	31
FBgn0034145	FBgn0034145	CG5065	2244.88	-0.285619	0.144329	3.89383	0.0484638	0.32971	3264	2211	1981	3019	1521	1828
FBgn0050479	FBgn0050479	CG30479	4.20955	3.11751	1.54679	3.89084	0.0485502	0.329976	1	2	1	7	4	5
FBgn0002031	FBgn0002031	l(2)37Cc	412.95	0.408064	0.206192	3.89005	0.0485731	0.329976	441	285	336	494	472	459
FBgn0000346	FBgn0000346	comt	424.342	-0.401566	0.20316	3.88565	0.0487004	0.330604	795	356	342	703	265	241
FBgn0026181	FBgn0026181	Rok	13.0536	3.11754	1.3968	3.87705	0.0489504	0.331588	1	1	1	3	2	67
FBgn0003527	FBgn0003527	stil	5.32613	4.11259	1.978	3.87819	0.0489173	0.331588	0	0	1	1	17	10
FBgn0010812	FBgn0010812	unc-45	28.1463	1.48249	0.725926	3.87747	0.0489381	0.331588	11	7	31	46	29	45
FBgn0038718	FBgn0038718	CG17752	3.6051	5.10768	2.48343	3.87421	0.0490334	0.331913	0	0	0	16	5	3
FBgn0029121	FBgn0029121	Sras	81.617	0.727903	0.368596	3.86958	0.0491688	0.332592	74	52	57	110	86	114
FBgn0038074	FBgn0038074	Gnmt	94.6067	0.72304	0.365245	3.86662	0.0492557	0.332942	84	51	74	134	69	164
FBgn0004567	FBgn0004567	slp2	148.557	-0.582122	0.295215	3.85583	0.0495734	0.33485	207	160	163	155	89	125
FBgn0010042	FBgn0010042	GstD6	3.58828	4.2298	2.11403	3.85321	0.0496509	0.335134	1	0	0	12	7	3
FBgn0032935	FBgn0032935	Atg18b	222.942	-0.458829	0.233537	3.84792	0.0498077	0.335738	409	228	164	305	158	132
FBgn0034626	FBgn0034626	CG10795	199.826	0.478109	0.243362	3.84661	0.0498467	0.335738	172	145	175	254	195	257
FBgn0000313	FBgn0267435	chp	1226.61	-0.271782	0.138373	3.84708	0.0498328	0.335738	1837	1222	1012	1665	936	892
FBgn0037686	FBgn0037686	RpL34b	1579.61	0.360301	0.182586	3.84506	0.0498927	0.335809	1348	1125	1455	1373	1399	2623
FBgn0259227	FBgn0259227	CG42327	433.923	-0.396586	0.201647	3.84369	0.0499335	0.335845	652	463	375	558	298	321
FBgn0005671	FBgn0005671	Vha55	4021.05	-0.185034	0.094421	3.83794	0.0501051	0.33676	5210	3517	4094	4486	3198	3848
FBgn0027587	FBgn0027587	CG7028	52.7013	-1.41822	0.673242	3.83493	0.0501952	0.337127	175	16	78	33	20	22
FBgn0033519	FBgn0033519	CG11825	31.0925	1.20643	0.608645	3.82206	0.050582	0.339243	14	23	18	44	51	31
FBgn0260723	FBgn0266598	Kmn2	41.4989	1.08353	0.54699	3.82257	0.0505666	0.339243	16	19	40	29	62	71
FBgn0030025	FBgn0030025	CG2147	83.8473	0.740885	0.377183	3.81734	0.0507246	0.339959	44	53	76	62	87	163
FBgn0030777	FBgn0030777	CG9672	3.55719	4.27963	2.13215	3.81109	0.0509143	0.34077	1	0	0	9	8	4
FBgn0035666	FBgn0035666	Jon65Aii	3.41077	5.06032	2.52312	3.81058	0.0509297	0.34077	0	0	0	6	10	4
FBgn0034968	FBgn0034968	RpL12	7537.64	0.268998	0.137377	3.80862	0.0509896	0.34077	8778	4775	7226	9262	7227	8457
FBgn0038749	FBgn0038749	Xport-A	274.656	-0.525866	0.267517	3.80896	0.0509791	0.34077	547	229	221	465	180	117
FBgn0004512	FBgn0004512	Mdr49	275.014	-0.435697	0.22282	3.80558	0.0510821	0.340907	311	262	358	254	205	245
FBgn0029837	FBgn0029837	Tsp5D	1005.81	-0.425825	0.216213	3.80671	0.0510478	0.340907	1572	1144	784	1269	615	809
FBgn0037664	FBgn0037664	CG8420	4.66585	4.00301	2.00455	3.80306	0.051159	0.34094	0	1	0	1	17	9
FBgn0022700	FBgn0022700	Cht4	3.88567	5.03449	2.44725	3.80316	0.0511558	0.34094	0	0	0	21	3	3
FBgn0037466	FBgn0037466	CG1965	110.2	0.966504	0.477088	3.80063	0.0512334	0.340956	60	64	96	219	129	101
FBgn0013307	FBgn0013307	Odc1	483.72	-0.425033	0.216802	3.80155	0.0512052	0.340956	734	489	449	595	284	423
FBgn0011327	FBgn0011327	Uch-L5	104.387	0.651314	0.333204	3.79248	0.0514833	0.342379	83	83	69	110	147	123
FBgn0040069	FBgn0040069	vanin-like	4.37333	4.98901	2.39513	3.79011	0.0515564	0.342624	0	0	0	26	3	2
FBgn0035348	FBgn0035348	CG16758	729.101	-0.338042	0.173276	3.7851	0.0517109	0.343088	1061	702	682	917	480	632
FBgn0069242	FBgn0069242	eca	563.751	0.31264	0.160576	3.78432	0.051735	0.343088	462	422	578	553	574	736
FBgn0000615	FBgn0000615	exu	88.7012	4.03636	1.43996	3.78622	0.0516762	0.343088	14	3	6	10	243	194
FBgn0030555	FBgn0030555	Fbxl4	383.098	-0.383349	0.197137	3.76631	0.0522948	0.346307	560	354	394	452	302	278
FBgn0013720	FBgn0013720	pck	294.665	0.404575	0.208202	3.76519	0.05233	0.346307	288	216	251	396	305	323
FBgn0033649	FBgn0033649	pyr	318.598	-0.416059	0.213894	3.76528	0.0523271	0.346307	448	306	336	343	202	301
FBgn0038733	FBgn0038733	CG11407	1087.72	-0.251693	0.129753	3.75791	0.0525582	0.347574	1195	1009	1266	1028	824	1153
FBgn0032105	FBgn0032105	borr	22.4929	3.53353	1.35067	3.75559	0.0526312	0.34769	3	2	1	1	54	63
FBgn0027084	FBgn0027084	LysRS	303.146	0.536991	0.274382	3.75502	0.0526491	0.34769	270	169	293	318	372	379
FBgn0000575	FBgn0000575	emc	2751.17	-0.412072	0.210292	3.7496	0.05282	0.348575	4143	2881	2325	4408	1558	1849
FBgn0030742	FBgn0030742	CG9919	154.197	-1.50608	0.686498	3.74805	0.0528691	0.348656	30	293	265	26	192	17
FBgn0022027	FBgn0022027	Vps25	260.686	0.418064	0.215727	3.74671	0.0529115	0.348693	190	203	253	264	271	352
FBgn0039829	FBgn0039829	CG15561	97.7963	0.654678	0.337705	3.73485	0.0532885	0.350446	78	68	76	116	103	142
FBgn0011822	FBgn0011822	Pgcl	3.5903	5.04069	2.49722	3.73587	0.0532558	0.350446	0	0	0	10	10	2
FBgn0038118	FBgn0038118	timeout	8.01172	2.2922	1.1592	3.73521	0.053277	0.350446	2	2	4	11	15	13
FBgn0052264	FBgn0052264	CG32264	2329.61	-0.254641	0.131583	3.7311	0.0534082	0.350781	3318	2147	2305	2944	1593	2007
FBgn0033699	FBgn0033699	RpS11	10848.9	0.202535	0.10474	3.73093	0.0534136	0.350781	12403	8086	9735	12515	10166	12530
FBgn0046763	FBgn0046763	CG17278	347.839	0.409014	0.211282	3.72619	0.0535655	0.351339	330	263	284	379	347	474
FBgn0263852	FBgn0263852	Dad1	163.052	0.554225	0.285881	3.72596	0.0535728	0.351339	174	113	111	207	177	205
FBgn0039684	FBgn0039684	Obp99d	32.8664	1.09493	0.5634	3.72376	0.0536435	0.35156	27	19	17	65	40	35
FBgn0033028	FBgn0033028	CG11665	632.269	-0.371424	0.191803	3.7197	0.0537742	0.352172	973	708	491	766	454	486
FBgn0036689	FBgn0036689	CG7730	7.76546	2.5938	1.30366	3.71712	0.0538571	0.352472	1	2	2	2	18	18
FBgn0040968	FBgn0040968	CG14933	879.645	-0.302005	0.15639	3.71443	0.0539441	0.352554	1300	791	851	940	634	848
FBgn0259989	FBgn0259989	CG42486	879.645	-0.302005	0.15639	3.71443	0.0539441	0.352554	1300	791	851	940	634	848
FBgn0016926	FBgn0016926	Pino	1054.4	-0.306328	0.158615	3.71115	0.05405	0.353003	1868	819	921	1636	748	660
FBgn0013325	FBgn0013325	RpL11	9391.73	0.226579	0.117468	3.70697	0.0541858	0.353645	8724	6519	10231	9388	9107	11792
FBgn0036580	FBgn0036580	PDCD-5	186.376	0.588264	0.303074	3.70182	0.0543531	0.354493	183	115	141	194	198	284
FBgn0027512	FBgn0027512	CG10254	280.227	0.54605	0.280985	3.70028	0.0544034	0.354577	164	218	263	290	222	490
FBgn0031914	FBgn0031914	CG5973	1298.76	-0.267313	0.138807	3.69751	0.0544938	0.354922	1826	1090	1363	1706	891	1105
FBgn0005694	FBgn0005694	Aef1	762.014	-0.341239	0.176941	3.6952	0.0545693	0.354961	1037	772	750	835	516	711
FBgn0024251	FBgn0024251	bbx	521.801	-0.327034	0.169967	3.69356	0.0546229	0.354961	820	481	468	705	372	385
FBgn0025702	FBgn0025702	Srpk79D	212.999	-0.474487	0.24626	3.6941	0.0546053	0.354961	288	208	236	231	134	193
FBgn0052311	FBgn0052311	zormin	754.786	0.432952	0.223289	3.69274	0.0546497	0.354961	446	565	879	786	829	897
FBgn0035523	FBgn0035523	Ctl1	369.152	0.374004	0.194352	3.69157	0.0546881	0.354967	393	257	315	563	330	402
FBgn0035165	FBgn0035165	CG13887	783.351	0.343157	0.178111	3.68575	0.0548793	0.355964	756	620	644	805	776	1065
FBgn0037279	FBgn0037279	CG1129	14.0221	2.01891	1.01501	3.67822	0.0551276	0.356841	1	14	4	12	30	18
FBgn0038246	FBgn0038246	CG14853	310.935	-0.453574	0.235432	3.67907	0.0550995	0.356841	524	298	272	465	185	203
FBgn0034381	FBgn0034381	List	490.782	-0.379571	0.197192	3.68	0.0550689	0.356841	674	498	484	496	334	481
FBgn0052277	FBgn0052277	CG32277	3.20368	5.04631	2.57536	3.67389	0.0552711	0.357038	0	0	0	6	8	5
FBgn0030864	FBgn0030864	CG8173	30.0883	1.55593	0.762789	3.6744	0.055254	0.357038	14	10	14	14	59	60
FBgn0085424	FBgn0085424	nub	4.06556	4.18569	2.03561	3.67477	0.0552418	0.357038	0	2	0	7	7	7
FBgn0262739	FBgn0262739	AGO1	4129.49	-0.228857	0.119271	3.67037	0.0553877	0.357314	5925	3671	3910	5539	2832	3567
FBgn0020385	FBgn0020385	pug	777.15	-0.288303	0.150358	3.66869	0.0554436	0.357314	1440	541	707	1209	482	557
FBgn0033485	FBgn0033485	RpLP0-like	126.921	0.735936	0.378124	3.66998	0.055401	0.357314	125	87	71	137	147	193
FBgn0261385	FBgn0261385	scra	17.2251	2.0787	0.985666	3.66806	0.0554648	0.357314	11	4	4	13	34	35
FBgn0261788	FBgn0261788	Ank2	2094.04	-0.356393	0.184866	3.66394	0.0556019	0.357711	2747	2272	1462	3524	1638	1266
FBgn0066084	FBgn0066084	RpL41	26909.2	0.309922	0.160875	3.66468	0.0555772	0.357711	28103	18957	23433	26141	25311	38825
FBgn0032202	FBgn0032202	REPTOR-BP	524.071	-0.356805	0.185993	3.66139	0.055687	0.358015	620	517	587	504	353	550
FBgn0039703	FBgn0039703	CG7829	258.967	-0.442935	0.230927	3.66013	0.0557294	0.358044	397	211	299	318	170	199
FBgn0037442	FBgn0037442	godzilla	970.648	-0.268895	0.14048	3.65623	0.0558599	0.358174	1485	905	842	1239	711	799
FBgn0033413	FBgn0033413	prel	648	-0.287601	0.150314	3.65614	0.0558631	0.358174	849	618	661	708	503	579
FBgn0038277	FBgn0038277	RpS5b	335.827	7.12338	1.9523	3.65761	0.0558136	0.358174	5	1	3	3	930	891
FBgn0260442	FBgn0260442	rhea	546.248	0.366359	0.19104	3.65358	0.0559489	0.358482	697	364	390	1047	483	446
FBgn0050343	FBgn0050343	CG30343	263.755	-0.470379	0.245122	3.65223	0.0559942	0.358501	437	242	249	359	145	209
FBgn0035589	FBgn0035589	CHMP2B	114.026	0.594495	0.310454	3.65123	0.0560277	0.358501	86	88	91	134	131	146
FBgn0037592	FBgn0037592	CG11737	224.895	-0.443162	0.231783	3.64513	0.0562334	0.35909	397	194	209	298	152	153
FBgn0038391	FBgn0038391	GATAe	3.16031	5.07634	2.58779	3.64627	0.056195	0.35909	0	0	0	10	5	5
FBgn0002973	FBgn0002973	numb	146.437	0.630121	0.327192	3.64556	0.056219	0.35909	102	82	154	151	180	192
FBgn0259923	FBgn0259923	2021-09-04	460.504	-0.340563	0.178222	3.64186	0.0563439	0.359311	782	355	448	620	322	344
FBgn0038275	FBgn0038275	CG3817	78.6009	0.816026	0.422373	3.64297	0.0563065	0.359311	46	51	58	58	87	156
FBgn0034480	FBgn0034480	CG16898	50.5106	1.70952	0.79927	3.6407	0.0563833	0.35932	46	7	16	117	113	17
FBgn0001978	FBgn0001978	stc	374.254	0.359338	0.18819	3.63784	0.0564802	0.359696	327	278	360	443	364	462
FBgn0015221	FBgn0015221	Fer2LCH	6469.59	0.175518	0.0920224	3.63518	0.0565704	0.360028	7012	5250	5800	7557	6127	7184
FBgn0030425	FBgn0030425	CG3775	402.238	-0.354846	0.18606	3.62842	0.0568008	0.361225	690	310	394	550	227	347
FBgn0035023	FBgn0035023	ITP	1408.75	-0.291327	0.152546	3.62742	0.0568347	0.361225	1988	1487	1283	1676	1016	1157
FBgn0083991	FBgn0083991	CG34155	175.561	-0.519022	0.271798	3.62485	0.0569226	0.361366	307	174	151	249	113	104
FBgn0016754	FBgn0016754	sba	114.467	-0.599377	0.313957	3.62454	0.0569332	0.361366	197	118	107	117	83	80
FBgn0004575	FBgn0004575	Syn	1544.49	-0.293456	0.153771	3.62017	0.057083	0.362074	2572	1469	1200	2184	1016	1198
FBgn0011280	FBgn0011280	Obp19d	1460.5	-0.242447	0.127347	3.61747	0.0571757	0.362419	2062	1024	1724	1705	980	1442
FBgn0024558	FBgn0024558	Dph5	375.406	0.461927	0.241345	3.61242	0.0573495	0.363277	325	256	327	324	442	535
FBgn0002036	FBgn0002036	CG10561	339.799	-0.365081	0.192069	3.60617	0.0575657	0.364182	413	319	397	307	255	338
FBgn0026577	FBgn0026577	CG8677	343.336	0.453913	0.237792	3.60469	0.0576168	0.364182	375	387	110	646	443	154
FBgn0002563	FBgn0002563	Lsp1beta	27.7895	-1.53071	0.7869	3.60411	0.057637	0.364182	78	10	36	47	1	14
FBgn0033911	FBgn0033911	VGAT	162.558	-0.543579	0.285431	3.60384	0.0576462	0.364182	344	132	128	271	93	79
FBgn0037151	FBgn0037151	CG7130	15.068	1.62289	0.842613	3.60246	0.0576941	0.364242	5	7	8	12	30	24
FBgn0036910	FBgn0036910	Cyp305a1	187.077	-0.574619	0.300481	3.59959	0.0577937	0.364628	282	166	220	257	90	143
FBgn0261479	FBgn0261479	nero	90.781	0.79761	0.414482	3.59401	0.0579881	0.36537	80	49	65	91	130	123
FBgn0261461	FBgn0261461	RhoGAP18B	870.757	0.380471	0.199421	3.594	0.0579885	0.36537	794	654	792	1314	905	815
FBgn0020907	FBgn0020907	Scp2	6550.44	-0.451096	0.233686	3.59255	0.058039	0.365445	8122	8210	5850	5994	3902	7047
FBgn0034804	FBgn0034804	CG3831	118.785	0.711947	0.371193	3.58749	0.0582159	0.366178	140	60	77	161	154	136
FBgn0261538	FBgn0261538	CG42662	24.5494	1.4309	0.729983	3.58701	0.0582328	0.366178	17	14	10	58	18	34
FBgn0003386	FBgn0003386	Shaw	386.652	-0.470615	0.246649	3.58457	0.0583186	0.366474	627	365	359	626	240	217
FBgn0041707	FBgn0041707	7B2	800.419	-0.26735	0.141265	3.57695	0.0585867	0.367525	1023	728	855	808	653	749
FBgn0031589	FBgn0031589	CG3714	120.058	0.708559	0.369842	3.57651	0.0586021	0.367525	122	68	89	267	106	100
FBgn0032399	FBgn0032399	CG6785	13.278	2.11585	1.04562	3.57664	0.0585976	0.367525	4	11	2	30	17	17
FBgn0034614	FBgn0034614	CG9752	15.5366	1.8316	0.923991	3.56999	0.0588328	0.368483	7	4	7	11	34	26
FBgn0038381	FBgn0038381	EndoU	154.474	-0.510878	0.269934	3.57006	0.0588304	0.368483	221	153	170	157	113	121
FBgn0029894	FBgn0029894	CG14440	516.276	-0.357087	0.188542	3.56719	0.058932	0.368614	697	473	555	488	350	550
FBgn0037935	FBgn0037935	CG6834	117.593	-0.599405	0.316531	3.56439	0.0590314	0.368614	208	117	108	156	75	69
FBgn0033059	FBgn0284246	l(2)k09848	107.724	0.768396	0.400274	3.56494	0.0590119	0.368614	97	70	65	105	121	181
FBgn0036945	FBgn0036945	Ssk	272.333	0.49219	0.259012	3.56392	0.0590482	0.368614	220	231	216	377	251	338
FBgn0263143	FBgn0263143	vret	6.67975	2.50927	1.28767	3.56765	0.0589157	0.368614	3	1	2	11	14	9
FBgn0261794	FBgn0261794	kcc	353.655	-0.471136	0.247968	3.55807	0.0592567	0.369672	528	318	382	516	204	245
FBgn0000635	FBgn0000635	Fas2	1581.31	0.270079	0.142906	3.55636	0.0593176	0.369808	1580	1300	1348	2234	1397	1737
FBgn0038719	FBgn0038719	CG16727	3.399	4.98587	2.5428	3.55518	0.0593599	0.369818	0	0	0	10	9	2
FBgn0083970	FBgn0083970	CG34134	521.414	-0.320453	0.169781	3.55413	0.0593973	0.369818	488	526	657	410	394	579
FBgn0028955	FBgn0028955	CG8788	84.0977	-0.783837	0.411213	3.54734	0.0596411	0.371092	132	98	87	72	42	78
FBgn0010423	FBgn0010423	TpnC47D	6.57565	3.15057	1.55879	3.54578	0.0596969	0.371195	4	1	0	10	20	4
FBgn0002924	FBgn0002924	ncd	28.17	1.27502	0.662483	3.54108	0.0598665	0.372005	18	14	14	25	51	42
FBgn0037016	FBgn0037016	CG13252	188.721	-0.513222	0.272161	3.52944	0.0602883	0.374287	325	177	174	275	114	117
FBgn0038286	FBgn0038286	CG6966	135.092	2.32499	1.01496	3.52876	0.0603128	0.374287	0	75	147	110	159	273
FBgn0040373	FBgn0040373	CG3038	19.5238	1.42991	0.751672	3.52365	0.0604989	0.375196	5	15	11	20	32	29
FBgn0037766	FBgn0037766	Teh1	499.965	-0.339694	0.180792	3.51753	0.0607231	0.37634	711	483	486	632	353	397
FBgn0035170	FBgn0035170	dpr20	169.94	-0.502737	0.267764	3.50899	0.0610366	0.378036	296	156	160	220	99	128
FBgn0052626	FBgn0052626	AMPdeam	718.349	-0.297411	0.158579	3.50719	0.0611028	0.378199	951	673	707	902	579	559
FBgn0031495	FBgn0031495	GABPI	16.7312	4.43605	1.67223	3.50062	0.0613458	0.379279	0	28	0	14	25	26
FBgn0040321	FBgn0040321	GNBP3	179.986	-0.547594	0.291001	3.50031	0.0613574	0.379279	270	159	211	237	91	143
FBgn0017581	FBgn0017581	Lk6	27634.7	-0.242504	0.129291	3.49742	0.0614644	0.379692	26431	28935	31841	26459	21546	27948
FBgn0034155	FBgn0267002	unc-104	2327.07	-0.201009	0.107462	3.49579	0.061525	0.379819	4152	1797	1841	3669	1635	1628
FBgn0010339	FBgn0010339	128up	264.92	0.536679	0.284265	3.49305	0.0616268	0.380199	212	182	217	207	344	385
FBgn0259676	FBgn0259676	DNApol-alpha60	13.8547	2.14802	1.07191	3.49137	0.0616895	0.380338	3	7	2	4	30	31
FBgn0039325	FBgn0039325	CG10560	157.364	-0.643437	0.340415	3.4874	0.0618375	0.380507	370	154	99	207	76	103
FBgn0034299	FBgn0034299	CG5757	37.1765	1.31293	0.670731	3.48906	0.0617756	0.380507	30	13	19	31	58	68
FBgn0015929	FBgn0015929	dpa	39.0886	1.28659	0.658287	3.48787	0.0618202	0.380507	30	22	13	31	71	61
FBgn0050503	FBgn0050503	CG30503	578.825	-0.531328	0.279794	3.48487	0.0619322	0.380843	685	639	655	599	267	633
FBgn0026393	FBgn0026393	Or43b	47.885	-1.02467	0.537945	3.48113	0.0620724	0.381457	128	43	40	37	28	28
FBgn0040384	FBgn0040384	CG32795	255.951	0.629611	0.331502	3.47143	0.0624374	0.383377	200	210	172	392	194	384
FBgn0034187	FBgn0034187	CG6967	32.5327	1.30009	0.674723	3.47067	0.0624658	0.383377	35	8	19	58	47	35
FBgn0243512	FBgn0243512	puc	499.509	0.391822	0.209508	3.46427	0.0627081	0.384615	439	444	391	723	492	522
FBgn0029123	FBgn0029123	SoxN	757.339	-0.418014	0.222705	3.46163	0.0628082	0.38498	1110	862	629	1028	464	568
FBgn0086372	FBgn0086372	lap	830.447	-0.433883	0.230806	3.46047	0.0628526	0.385003	1329	824	769	1151	395	703
FBgn0030061	FBgn0030061	CG1785	125.986	0.598353	0.320144	3.45769	0.0629581	0.3854	118	90	88	147	135	177
FBgn0029870	FBgn0029870	Marf	1492.74	-0.276549	0.148404	3.4555	0.0630416	0.385661	1960	1222	1732	1638	1190	1296
FBgn0043001	FBgn0043001	Chrac-16	8.40155	-5.56156	2.36506	3.45423	0.0630901	0.385709	20	0	31	0	0	0
FBgn0031298	FBgn0031298	Atg4a	630.401	-0.286153	0.154048	3.44544	0.0634267	0.387017	845	571	725	593	482	569
FBgn0005775	FBgn0005775	Con	679.655	-0.327859	0.176138	3.44618	0.0633981	0.387017	995	695	608	861	470	543
FBgn0041087	FBgn0041087	wun2	343.334	-0.357824	0.192576	3.44552	0.0634233	0.387017	500	340	324	379	263	284
FBgn0026077	FBgn0026077	Gasp	239.44	0.439195	0.236122	3.44302	0.0635195	0.387334	281	183	157	412	216	234
FBgn0015791	FBgn0015791	Rab14	1219.92	-0.232966	0.125543	3.43934	0.0636611	0.387948	1605	1095	1245	1306	938	1193
FBgn0026872	FBgn0026872	CG14777	386.443	-0.410327	0.220532	3.43175	0.0639542	0.389051	401	389	505	378	254	370
FBgn0050334	FBgn0050334	CG30334	3.319	4.22191	2.18957	3.43199	0.0639448	0.389051	1	0	0	6	7	6
FBgn0019624	FBgn0019624	COX5A	12.6343	-4.2782	1.72286	3.43146	0.0639654	0.389051	20	21	11	0	20	0
FBgn0035553	FBgn0035553	CG13722	41.7066	1.10955	0.583721	3.4293	0.0640492	0.389311	25	28	23	69	33	75
FBgn0010762	FBgn0010762	simj	544.835	-0.306999	0.165671	3.42641	0.0641613	0.389742	695	571	540	512	451	495
FBgn0036257	FBgn0036257	RhoGAP68F	472.782	-0.313107	0.169055	3.42522	0.0642075	0.389772	698	437	453	574	348	388
FBgn0040502	FBgn0040502	CG8343	2247.36	-0.229735	0.124021	3.42239	0.0643177	0.390028	2432	1888	2798	1906	1871	2418
FBgn0027087	FBgn0027087	HisRS	397.235	0.434472	0.233427	3.42203	0.064332	0.390028	385	235	394	490	433	451
FBgn0000283	FBgn0000283	Cp190	339.897	-0.371777	0.20076	3.41811	0.0644847	0.390704	547	350	277	389	268	255
FBgn0036619	FBgn0036619	Cpr72Ec	1549.21	-0.239415	0.129603	3.40455	0.065017	0.393347	1826	1251	1917	1629	1145	1544
FBgn0030103	FBgn0030103	Obp8a	46.3603	-0.989291	0.527904	3.40366	0.0650518	0.393347	69	47	67	51	24	24
FBgn0036007	FBgn0036007	path	3396.79	-0.179899	0.0974749	3.40415	0.0650328	0.393347	5283	2658	3151	4576	2389	3016
FBgn0003249	FBgn0003249	Rh3	4601.14	-0.262918	0.142049	3.40277	0.0650872	0.393347	5296	3686	5975	4841	3524	4278
FBgn0038032	FBgn0038032	CG10096	9.07734	2.24842	1.17631	3.40056	0.0651744	0.393623	3	2	2	31	9	20
FBgn0011603	FBgn0011603	ine	365.065	-0.35025	0.189828	3.39735	0.0653011	0.394138	587	353	312	477	266	264
FBgn0040505	FBgn0040505	Alk	1044.62	-0.338886	0.183128	3.39124	0.0655438	0.39535	1622	953	950	1575	617	799
FBgn0003091	FBgn0003091	Pkc53E	950.706	-0.396318	0.213453	3.38912	0.065628	0.39539	1590	913	819	1589	508	626
FBgn0030616	FBgn0030616	RpL37a	11544.7	0.301606	0.162817	3.38897	0.0656339	0.39539	10891	7722	11977	11218	11908	14525
FBgn0261885	FBgn0261885	osa	220.957	1.04347	0.525482	3.38394	0.0658345	0.396346	26	157	312	157	326	258
FBgn0031003	FBgn0031003	CG7889	51.7539	1.01149	0.537986	3.38074	0.0659622	0.396611	54	17	38	73	66	68
FBgn0264078	FBgn0264078	Flo2	939.93	-0.288577	0.156619	3.38132	0.0659391	0.396611	1423	850	777	1461	673	663
FBgn0033639	FBgn0033639	CG9003	1099.49	-0.294938	0.160003	3.37931	0.0660195	0.396704	1394	1054	1173	1263	771	1003
FBgn0024913	FBgn0024913	Actbeta	271.311	-0.433101	0.23503	3.37672	0.0661235	0.397077	512	229	223	441	170	151
FBgn0259219	FBgn0259219	CG42319	507.661	-0.355421	0.192918	3.3732	0.0662651	0.397423	690	461	547	438	418	491
FBgn0025394	FBgn0025394	inc	211.843	-0.47122	0.25569	3.37399	0.0662333	0.397423	295	219	221	241	134	178
FBgn0013759	FBgn0013759	CASK	4404.72	-0.233906	0.127117	3.37177	0.0663226	0.397516	6168	4135	4170	5808	3025	3754
FBgn0032078	FBgn0032078	C1GalTA	394.447	-0.37818	0.205426	3.3699	0.0663978	0.397715	583	419	347	502	274	296
FBgn0033521	FBgn0033521	CG12896	57.8747	0.807283	0.437585	3.36556	0.0665731	0.398261	47	38	40	97	58	73
FBgn0040736	FBgn0040736	IM3	1813.51	0.543132	0.287966	3.36597	0.0665565	0.398261	1383	1479	1221	1733	1376	3534
FBgn0036918	FBgn0036918	Pfdn6	303.922	0.459791	0.249136	3.36411	0.0666317	0.39836	303	224	241	315	286	430
FBgn0011723	FBgn0011723	byn	4.70395	3.2197	1.69634	3.36298	0.0666773	0.398381	1	2	0	16	8	3
FBgn0037707	FBgn0037707	RnpS1	121.724	0.592851	0.321971	3.36079	0.066766	0.39866	72	87	114	94	167	168
FBgn0033065	FBgn0033065	Cyp6w1	117.695	-0.730196	0.392285	3.3583	0.0668672	0.399012	228	122	99	163	45	86
FBgn0039223	FBgn0039223	CG5805	8.40226	-5.40634	2.36429	3.35523	0.0669917	0.399252	0	19	25	0	0	0
FBgn0001180	FBgn0001180	hb	21.2558	1.5541	0.809652	3.35622	0.0669517	0.399252	14	8	8	17	44	32
FBgn0025777	FBgn0025777	homer	510.766	-0.319075	0.174032	3.35179	0.0671321	0.39967	942	419	424	673	353	393
FBgn0032904	FBgn0266369	Mtp	167.063	-0.489981	0.267077	3.35144	0.0671463	0.39967	321	137	155	205	109	120
FBgn0039113	FBgn0039113	CG10217	210.222	0.473563	0.257949	3.34685	0.0673336	0.400079	221	131	180	299	225	223
FBgn0039404	FBgn0039404	CG14543	73.1977	0.768263	0.416413	3.34762	0.0673021	0.400079	55	38	68	90	90	95
FBgn0262160	FBgn0262160	CG9932	1919.38	-0.250203	0.136508	3.34666	0.0673417	0.400079	3043	1783	1549	2822	1327	1438
FBgn0031399	FBgn0031399	mio	118.889	-0.565208	0.308343	3.3436	0.0674669	0.400571	148	129	140	100	98	91
FBgn0033663	FBgn0033663	ERp60	543.204	0.295947	0.161801	3.34063	0.0675887	0.401043	699	368	429	806	480	572
FBgn0259736	FBgn0259736	CG42390	506.987	0.349726	0.190883	3.33796	0.0676984	0.401443	521	386	421	754	527	475
FBgn0038815	FBgn0038815	CG5466	207.649	-0.439423	0.240246	3.33539	0.0678043	0.401819	346	192	194	257	155	140
FBgn0086134	FBgn0086134	Prosalpha2	226.921	0.451178	0.246399	3.33316	0.0678963	0.402113	244	145	189	294	245	258
FBgn0024432	FBgn0024432	Dlc90F	784.078	0.323249	0.176519	3.33139	0.0679693	0.402293	676	610	722	783	683	1175
FBgn0002921	FBgn0002921	Atpalpha	22591.2	-0.227296	0.124257	3.32964	0.0680418	0.402471	32867	19875	20954	31841	14875	19369
FBgn0260451	FBgn0260451	CG14042	170.058	-0.530897	0.289673	3.32466	0.0682479	0.402935	214	176	203	167	142	115
FBgn0035642	FBgn0035642	CG18586	6.97154	2.57064	1.33909	3.3252	0.0682256	0.402935	2	1	2	4	17	15
FBgn0003651	FBgn0003651	svp	371.288	-0.359644	0.196892	3.32551	0.0682129	0.402935	597	309	372	493	257	271
FBgn0027949	FBgn0027949	msb1l	16.073	2.25792	1.09339	3.32289	0.0683217	0.403119	5	4	3	4	35	39
FBgn0032590	FBgn0032590	CG4631	19.0167	1.45551	0.786524	3.31831	0.0685123	0.40388	19	11	3	58	20	13
FBgn0261836	FBgn0261836	Msp300	14409.8	0.912353	0.486977	3.31774	0.0685359	0.40388	10189	8126	11421	28631	17161	12594
FBgn0000611	FBgn0000611	exd	500.734	-0.306973	0.168452	3.31542	0.0686327	0.404199	855	434	423	727	353	345
FBgn0032198	FBgn0032198	eEF1delta	605.157	0.334036	0.182953	3.3144	0.0686755	0.404199	685	464	462	761	555	744
FBgn0034276	FBgn0034276	Sardh	72.8582	0.717875	0.392913	3.31256	0.0687524	0.404401	87	31	54	152	57	81
FBgn0261550	FBgn0261550	CG42668	777.339	0.266527	0.146399	3.30879	0.0689101	0.405077	871	635	609	1039	740	827
FBgn0051778	FBgn0051778	CG31778	294.611	-0.412377	0.226152	3.30467	0.0690834	0.405211	471	271	283	326	186	273
FBgn0037583	FBgn0037583	CG9684	69.6647	0.734817	0.402315	3.30388	0.0691166	0.405211	65	47	44	89	85	89
FBgn0053872	FBgn0053872	His2B:CG33872	4.73543	3.33393	1.73292	3.30214	0.0691897	0.405211	0	2	1	8	7	10
FBgn0053874	FBgn0053874	His2B:CG33874	4.73543	3.33393	1.73292	3.30214	0.0691897	0.405211	0	2	1	8	7	10
FBgn0053876	FBgn0053876	His2B:CG33876	4.73543	3.33393	1.73292	3.30214	0.0691897	0.405211	0	2	1	8	7	10
FBgn0039685	FBgn0039685	Obp99b	26.6903	1.23389	0.666794	3.30666	0.0689995	0.405211	22	8	19	34	31	47
FBgn0038156	FBgn0038156	CG14372	201.464	-0.469189	0.257541	3.30024	0.06927	0.40543	323	195	190	275	137	129
FBgn0030317	FBgn0030317	CG1561	3066.95	-0.286572	0.157189	3.29444	0.069515	0.406613	3835	2803	3385	3912	2278	2430
FBgn0013469	FBgn0013469	klu	43.5338	-1.06892	0.575247	3.28871	0.0697576	0.407781	68	43	64	40	31	17
FBgn0083228	FBgn0083228	Frq2	848.462	-0.310645	0.170854	3.28635	0.0698584	0.408118	1181	838	801	989	573	789
FBgn0031068	FBgn0031068	Alr	163.317	0.524105	0.287968	3.28378	0.0699675	0.408503	140	108	144	173	201	202
FBgn0260985	FBgn0260985	RfC4	55.73	0.839599	0.459962	3.27959	0.0701464	0.409116	35	31	48	50	76	85
FBgn0031758	FBgn0031758	Ucp4B	6.54237	2.57011	1.34978	3.2793	0.0701589	0.409116	1	2	2	22	11	6
FBgn0039969	FBgn0039969	Fis1	318.016	0.480709	0.263389	3.2748	0.0703517	0.409988	336	251	213	414	287	419
FBgn0029791	FBgn0029791	CG4096	144.889	-0.518522	0.285911	3.27271	0.0704412	0.410005	185	132	190	140	98	124
FBgn0014011	FBgn0014011	Rac2	935.066	0.275879	0.152229	3.27307	0.0704256	0.410005	1016	790	722	1248	860	1035
FBgn0010704	FBgn0267378	sau	860.202	-0.29935	0.165111	3.27074	0.0705257	0.410245	1351	853	698	1113	603	693
FBgn0037941	FBgn0037941	CG12594	76.4988	-0.687432	0.379263	3.26583	0.070737	0.410969	152	82	59	101	48	39
FBgn0031299	FBgn0031299	CG4629	370.384	-0.438508	0.241078	3.26593	0.0707328	0.410969	596	368	319	580	223	232
FBgn0032596	FBgn0032596	Prosbeta4	91.7653	0.872925	0.469942	3.26475	0.0707836	0.410988	145	26	51	143	57	161
FBgn0052179	FBgn0052179	Krn	153.953	-0.506956	0.279973	3.26226	0.0708914	0.411361	250	161	139	184	101	113
FBgn0037084	FBgn0037084	Syx6	450.154	-0.31013	0.171653	3.2598	0.0709978	0.411727	709	410	388	593	332	351
FBgn0003028	FBgn0003028	ovo	134.542	0.561645	0.309933	3.25726	0.0711078	0.411951	181	71	92	224	132	143
FBgn0030808	FBgn0030808	RhoGAP15B	87.7194	0.665037	0.366763	3.2569	0.0711235	0.411951	90	53	61	168	88	86
FBgn0035440	FBgn0035440	CG14969	155.729	-0.503911	0.278766	3.25026	0.0714123	0.413089	277	148	140	172	107	119
FBgn0004910	FBgn0004910	Eip63F-1	525.157	-0.31274	0.173252	3.24937	0.0714509	0.413089	831	445	504	654	404	402
FBgn0034534	FBgn0034534	maf-S	423.097	-0.32214	0.17852	3.25006	0.071421	0.413089	514	433	439	381	363	391
FBgn0035400	FBgn0035400	CG11537	1143.29	-0.354456	0.195382	3.24733	0.0715398	0.413315	1423	1238	1113	1318	782	1005
FBgn0259735	FBgn0259735	CG42389	50.8254	0.87856	0.483466	3.24648	0.0715772	0.413315	61	31	22	90	54	59
FBgn0031913	FBgn0031913	CG5958	141.028	0.530021	0.293552	3.24025	0.0718495	0.414634	148	91	108	180	146	181
FBgn0032715	FBgn0032715	CG17597	132.509	0.569786	0.314992	3.23913	0.0718987	0.414666	136	95	88	158	155	165
FBgn0020224	FBgn0020224	Cbl	852.589	-0.260602	0.144767	3.23437	0.0721082	0.415621	1337	773	789	1042	608	713
FBgn0031523	FBgn0031523	CG15408	3.00011	4.89055	2.64612	3.23215	0.0722058	0.415862	0	0	0	13	3	4
FBgn0051446	FBgn0051446	CG31446	3.00101	4.88905	2.64587	3.23083	0.0722641	0.415862	0	0	0	13	3	4
FBgn0051694	FBgn0051694	CG31694	465.965	0.397752	0.220092	3.23043	0.0722819	0.415862	555	295	374	695	521	419
FBgn0036298	FBgn0036298	nst	107.644	0.585969	0.325225	3.22934	0.0723297	0.415885	133	59	76	181	103	118
FBgn0032123	FBgn0032123	Oatp30B	426.504	-0.399706	0.221515	3.22375	0.0725772	0.416506	709	411	352	675	257	275
FBgn0028691	FBgn0028691	Rpn9	375.693	0.363196	0.201773	3.22544	0.0725024	0.416506	378	287	306	415	387	476
FBgn0086450	FBgn0086450	su(r)	246.219	-0.399188	0.222017	3.22485	0.0725284	0.416506	353	210	282	275	169	212
FBgn0036928	FBgn0036928	Tom20	549.555	0.304651	0.169479	3.22293	0.0726137	0.416506	651	394	456	720	514	609
FBgn0051453	FBgn0051453	pch2	25.4563	2.45306	1.14041	3.22082	0.0727071	0.416789	27	11	0	27	57	30
FBgn0015031	FBgn0015031	cype	1944.71	-0.236813	0.131812	3.21729	0.0728641	0.417437	2269	1724	2186	1640	1617	2133
FBgn0000045	FBgn0000045	Act79B	154.474	-0.500969	0.278799	3.2124	0.0730824	0.418434	256	142	155	163	118	113
FBgn0025595	FBgn0025595	AkhR	166.893	-0.507527	0.282333	3.20919	0.0732259	0.419002	302	152	144	230	122	92
FBgn0035308	FBgn0035308	CG15822	11.9018	1.86493	1.00516	3.204	0.0734582	0.419617	11	3	3	21	21	15
FBgn0035955	FBgn0035955	CG5194	8.04287	5.29862	2.39056	3.20573	0.073381	0.419617	0	0	0	0	18	26
FBgn0000533	FBgn0000533	ea	59.5115	0.779668	0.433392	3.20383	0.0734662	0.419617	37	36	54	62	76	84
FBgn0000015	FBgn0000015	Abd-B	6.45505	2.47485	1.32274	3.19884	0.0736905	0.420645	3	1	2	6	14	11
FBgn0030260	FBgn0030260	CG1537	384.188	-0.339167	0.189576	3.19262	0.0739714	0.421993	415	420	418	340	309	370
FBgn0052700	FBgn0267253	CG32700	847.737	-0.291841	0.163022	3.19038	0.0740729	0.422318	1093	818	956	970	554	736
FBgn0036479	FBgn0036479	CG13458	83.6551	-0.696332	0.387441	3.18497	0.0743185	0.423463	123	99	86	74	49	73
FBgn0260795	FBgn0260795	NaPi-III	1448.77	-0.264424	0.147907	3.18154	0.0744743	0.424096	2135	1220	1452	1886	1146	1076
FBgn0263029	FBgn0263029	CG43324	443.02	-0.319813	0.179193	3.17789	0.074641	0.424692	560	396	509	446	354	398
FBgn0003308	FBgn0003308	ry	119.237	-0.550886	0.308411	3.17728	0.0746687	0.424692	234	100	109	164	74	72
FBgn0039630	FBgn0039630	CG11843	7.4388	2.92032	1.48329	3.16925	0.0750368	0.42653	0	4	2	18	13	8
FBgn0014879	FBgn0014879	Set	239.701	0.542543	0.30127	3.16793	0.0750978	0.42662	228	157	182	216	286	351
FBgn0032857	FBgn0032857	CG10947	248.349	-0.424001	0.237751	3.16264	0.0753413	0.427512	327	229	293	285	169	203
FBgn0087013	FBgn0087013	Karybeta3	7.621	-5.52162	2.44371	3.16256	0.0753451	0.427512	24	0	24	0	0	0
FBgn0015380	FBgn0015380	drl	238.002	-0.44111	0.247257	3.16091	0.0754213	0.427689	380	254	200	304	156	175
FBgn0086558	FBgn0086558	Ubi-p5E	2733.03	-0.210046	0.118033	3.15988	0.0754685	0.4277	3723	2331	2783	3400	2167	2288
FBgn0038100	FBgn0038100	Paip2	1534.35	-0.286259	0.160515	3.15811	0.0755508	0.427716	2498	1446	1233	2119	987	1267
FBgn0037000	FBgn0037000	ZnT77C	144.222	-0.538423	0.301646	3.15787	0.0755617	0.427716	242	150	130	154	91	119
FBgn0020416	FBgn0020416	Idgf1	200.548	-0.431685	0.242628	3.15679	0.0756119	0.427745	290	169	236	225	130	174
FBgn0036460	FBgn0036460	CG5114	76.0385	0.735307	0.410412	3.15519	0.0756858	0.427907	80	49	43	97	108	82
FBgn0039329	FBgn0039329	CG10669	54.9809	-0.843211	0.470644	3.14863	0.0759905	0.428124	91	56	65	51	43	28
FBgn0027070	FBgn0027070	CG17322	241.145	-0.412554	0.231984	3.15027	0.0759144	0.428124	389	237	214	297	161	190
FBgn0264308	FBgn0264308	CG43778	402.235	-0.340227	0.191434	3.14875	0.0759852	0.428124	735	350	318	587	252	294
FBgn0036741	FBgn0036741	CG7510	373.865	-0.339887	0.191295	3.14956	0.0759474	0.428124	588	354	327	504	281	258
FBgn0014868	FBgn0014868	Ost48	199.168	0.476197	0.267267	3.14853	0.0759954	0.428124	191	133	167	211	223	263
FBgn0052423	FBgn0052423	shep	8330.5	0.269386	0.151054	3.15127	0.0758679	0.428124	9901	6636	6991	12238	6502	8597
FBgn0035346	FBgn0035346	CG1146	442.537	-0.397217	0.222736	3.14505	0.0761578	0.428529	568	476	434	335	366	453
FBgn0042696	FBgn0042696	NfI	383.759	-0.435469	0.243792	3.14577	0.076124	0.428529	635	380	316	622	223	237
FBgn0004855	FBgn0004855	RpII15	83.6632	0.703334	0.393692	3.14363	0.0762241	0.428647	45	64	76	95	109	100
FBgn0085354	FBgn0085354	CG34325	38.2007	1.07604	0.599175	3.13731	0.0765199	0.428783	47	32	5	90	48	21
FBgn0036926	FBgn0036926	CG7646	279.443	-0.394212	0.222091	3.13743	0.0765141	0.428783	446	279	227	402	182	200
FBgn0027364	FBgn0027364	Six4	8.77656	2.09572	1.14892	3.13963	0.0764113	0.428783	2	3	3	6	25	12
FBgn0086358	FBgn0086358	Tab2	340.939	-0.366011	0.206185	3.13854	0.076462	0.428783	478	317	357	370	287	258
FBgn0262801	FBgn0262801	twr	302.975	0.409444	0.230273	3.13826	0.0764752	0.428783	328	209	242	349	333	363
FBgn0029113	FBgn0029113	Uba2	198.093	0.515777	0.289078	3.13962	0.0764116	0.428783	271	128	115	283	229	197
FBgn0029094	FBgn0029094	asf1	89.168	0.831501	0.458511	3.13562	0.0765993	0.428853	74	40	70	86	122	134
FBgn0001316	FBgn0001316	klar	453.471	0.347816	0.195912	3.13512	0.0766229	0.428853	392	410	362	575	466	515
FBgn0025865	FBgn0025865	Cortactin	260.303	0.384168	0.216825	3.13198	0.0767702	0.42917	289	205	186	396	270	246
FBgn0011286	FBgn0011286	RyR	152.815	0.597423	0.334027	3.13248	0.0767471	0.42917	146	111	99	300	177	112
FBgn0259974	FBgn0259974	Sfp84E	4.4178	4.41498	2.10661	3.13005	0.0768614	0.429426	0	1	0	21	2	6
FBgn0032266	FBgn0032266	CG18302	28.6778	-1.07553	0.604769	3.12319	0.0771856	0.430729	76	25	25	33	12	14
FBgn0260011	FBgn0260011	NimC4	7.31519	2.12261	1.17645	3.12403	0.0771456	0.430729	2	3	3	13	9	14
FBgn0031770	FBgn0031770	CG13995	324.154	-0.434246	0.244464	3.1183	0.0774176	0.4309	408	317	379	394	224	242
FBgn0262617	FBgn0262617	CG43143	291.115	0.460078	0.258757	3.11758	0.0774518	0.4309	269	211	245	468	313	266
FBgn0031948	FBgn0031948	CG7149	363.163	-0.46965	0.263426	3.11853	0.0774065	0.4309	610	393	282	519	198	265
FBgn0011305	FBgn0011305	Rsf1	559.918	-0.320377	0.180936	3.12138	0.0772715	0.4309	747	465	642	636	390	512
FBgn0003396	FBgn0003396	shn	494.808	-0.292988	0.165824	3.1182	0.0774221	0.4309	897	417	384	740	345	331
FBgn0010282	FBgn0010282	TfIIFalpha	420.623	0.400738	0.22573	3.11679	0.0774891	0.4309	351	389	309	411	446	573
FBgn0032620	FBgn0032620	CG12288	34.3162	1.33844	0.716331	3.11249	0.0776939	0.431532	25	12	17	23	55	68
FBgn0051715	FBgn0051715	CG31715	254.108	0.43827	0.247378	3.11257	0.0776904	0.431532	275	183	188	299	260	328
FBgn0085359	FBgn0085359	CG34330	288.623	0.408991	0.231103	3.11148	0.0777425	0.431548	304	182	261	386	303	314
FBgn0037646	FBgn0037646	CAHbeta	54.4958	-0.864376	0.485367	3.1082	0.0778992	0.432165	90	46	73	59	17	51
FBgn0020508	FBgn0020508	Ag5r2	2.86748	4.84652	2.68754	3.10706	0.0779536	0.432213	0	0	0	12	3	4
FBgn0037697	FBgn0037697	GstZ2	411.406	-0.448821	0.252598	3.10166	0.0782123	0.433394	660	367	412	609	202	324
FBgn0015570	FBgn0015570	alpha-Est2	55.1692	-0.838335	0.471283	3.09903	0.0783388	0.433695	101	59	55	42	34	45
FBgn0035205	FBgn0035205	Ctr9	956.225	-0.312858	0.177045	3.09833	0.0783729	0.433695	1259	805	1113	1089	774	756
FBgn0038545	FBgn0038545	pasi1	81.5916	0.67553	0.381874	3.09768	0.078404	0.433695	97	55	43	143	77	93
FBgn0036462	FBgn0036462	mRpL39	103.242	0.611934	0.346095	3.09572	0.0784984	0.433964	93	65	85	142	125	112
FBgn0262742	FBgn0285925	Fas1	5214.94	-0.308357	0.174105	3.09284	0.0786374	0.434188	6815	5444	4208	7500	3801	4020
FBgn0037780	FBgn0037780	ohgt	235.74	-0.398095	0.226112	3.09203	0.0786765	0.434188	295	242	256	227	198	192
FBgn0033518	FBgn0033518	Prx2540-2	28.3113	1.13015	0.6343	3.09208	0.0786742	0.434188	29	11	16	44	34	40
FBgn0011642	FBgn0011642	Zyx	663.795	-0.319954	0.181529	3.08836	0.0788542	0.434915	1130	599	541	970	404	512
FBgn0034259	FBgn0034259	P32	127.587	0.690223	0.386275	3.08469	0.0790324	0.435644	157	69	78	154	167	151
FBgn0263930	FBgn0263930	dally	1893.21	-0.331949	0.187706	3.08305	0.079112	0.435829	2337	2193	1724	2183	1297	1686
FBgn0000206	FBgn0000206	boss	235.921	-0.405625	0.230708	3.08125	0.0791997	0.435904	347	222	242	282	175	175
FBgn0002044	FBgn0002044	swm	423.091	-0.328322	0.186779	3.08088	0.0792177	0.435904	642	379	409	531	334	306
FBgn0037623	FBgn0037623	CG9801	240.796	-0.398228	0.226616	3.07915	0.0793017	0.436113	319	221	278	256	177	204
FBgn0031220	FBgn0031220	CG4822	336.761	-0.358241	0.203906	3.07711	0.0794013	0.436154	574	305	285	482	219	240
FBgn0033690	FBgn0033690	EndoG	57.3057	0.774714	0.43932	3.07755	0.0793798	0.436154	43	42	38	66	67	84
FBgn0031374	FBgn0031374	Wdr62	1106.9	0.315956	0.179369	3.07396	0.0795553	0.436747	1213	826	907	1909	982	998
FBgn0036813	FBgn0036813	Atg3	328.02	-0.346246	0.197399	3.07036	0.079732	0.437463	428	298	367	326	230	328
FBgn0037445	FBgn0037445	CG9727	189.728	-0.440031	0.250858	3.06757	0.0798688	0.43796	324	165	182	256	123	133
FBgn0262636	FBgn0262636	dati	241.914	-0.40311	0.229828	3.06595	0.0799484	0.438143	369	235	216	339	162	177
FBgn0033751	FBgn0033751	CG8818	458.616	-0.337185	0.192176	3.06379	0.0800547	0.438472	659	412	472	482	399	358
FBgn0024352	FBgn0024352	Stip1	381.32	0.367778	0.209711	3.05683	0.0803981	0.440099	434	293	275	457	414	431
FBgn0031878	FBgn0031878	sip2	9.65556	3.08114	1.46802	3.05446	0.0805158	0.440488	6	2	0	7	22	19
FBgn0031772	FBgn0031772	CG13994	70.7086	0.831171	0.467246	3.05033	0.0807205	0.441038	72	32	50	76	85	110
FBgn0033458	FBgn0033458	CG18446	41.911	0.984063	0.554055	3.05	0.080737	0.441038	46	23	19	56	57	54
FBgn0052483	FBgn0052483	CG32483	8.87474	1.88637	1.06174	3.04962	0.080756	0.441038	4	4	3	13	12	17
FBgn0028694	FBgn0028694	Rpn11	272.011	0.39777	0.227266	3.04822	0.0808256	0.441164	247	203	235	274	310	343
FBgn0263398	FBgn0263398	CG6364	388.645	-0.31553	0.180731	3.04379	0.0810465	0.441351	510	359	354	455	320	351
FBgn0024248	FBgn0024248	chico	225.002	-0.448889	0.256325	3.04497	0.0809878	0.441351	358	226	196	321	156	138
FBgn0001291	FBgn0001291	Jra	224.132	0.404424	0.231505	3.04402	0.081035	0.441351	257	177	149	360	235	200
FBgn0023167	FBgn0023167	SmD3	106.868	0.575269	0.328735	3.04589	0.0809418	0.441351	67	66	115	97	115	164
FBgn0260441	FBgn0260441	RpS12	9580.04	0.250175	0.142889	3.04203	0.0811343	0.441576	11137	6123	9284	12009	9416	10195
FBgn0037747	FBgn0037747	CG8481	502.727	-0.291295	0.16692	3.04081	0.0811954	0.441655	670	473	508	572	381	445
FBgn0020647	FBgn0020647	KrT95D	484.438	0.313678	0.179652	3.03926	0.0812729	0.441822	610	369	345	798	468	408
FBgn0029522	FBgn0029522	CG13373	82.2293	0.745845	0.422419	3.03562	0.0814555	0.442561	82	54	47	88	111	109
FBgn0004620	FBgn0004620	GluRIIA	123.162	-0.572734	0.327098	3.03262	0.0816061	0.443125	209	141	101	135	79	92
FBgn0039584	FBgn0039584	beat-VI	323.422	-0.353475	0.202971	3.02472	0.0820047	0.444525	461	316	315	387	231	265
FBgn0010292	FBgn0010292	bys	148.141	0.555102	0.316913	3.02557	0.0819613	0.444525	133	92	125	143	174	211
FBgn0036277	FBgn0036277	CG10418	70.5026	0.693442	0.397571	3.02608	0.081936	0.444525	27	52	72	47	80	124
FBgn0028427	FBgn0028427	Ilk	397.179	0.348262	0.199937	3.02045	0.0822205	0.445439	446	281	328	595	393	386
FBgn0004580	FBgn0004580	Cbp53E	806.074	-0.297311	0.170735	3.01648	0.0824221	0.445767	1439	692	618	1328	482	556
FBgn0032613	FBgn0032613	CG13283	82.334	-0.650435	0.372927	3.01799	0.0823455	0.445767	155	68	89	99	52	51
FBgn0031959	FBgn0031959	spz3	30.0142	1.34894	0.740127	3.0171	0.0823907	0.445767	35	6	17	49	45	34
FBgn0000536	FBgn0000536	eas	568.041	-0.283746	0.163269	3.01538	0.082478	0.445814	1050	481	417	947	364	361
FBgn0031560	FBgn0031560	CG16713	122.018	0.568978	0.326279	3.01187	0.0826567	0.446017	80	73	128	136	87	220
FBgn0052409	FBgn0052409	CG32409	86.1827	0.745901	0.423509	3.01202	0.0826495	0.446017	61	53	65	64	129	128
FBgn0001197	FBgn0001197	His2Av	498.396	0.491725	0.278823	3.01361	0.0825683	0.446017	471	372	346	404	630	711
FBgn0036659	FBgn0036659	CG9701	47.901	0.889617	0.507122	3.00765	0.0828724	0.446516	50	21	29	130	33	47
FBgn0003731	FBgn0003731	Egfr	296.295	-0.37723	0.217164	3.00694	0.0829088	0.446516	545	243	245	469	192	181
FBgn0033799	FBgn0033799	GLaz	497.571	-0.423189	0.241867	3.00637	0.0829378	0.446516	749	508	452	473	321	517
FBgn0039520	FBgn0039520	Gr98a	3.16384	4.75011	2.63277	3.00896	0.0828052	0.446516	0	0	0	17	2	3
FBgn0033264	FBgn0033264	Nup50	118.859	0.571501	0.328184	3.00259	0.0831314	0.447067	105	89	84	123	164	138
FBgn0030026	FBgn0030026	sni	143.203	0.502825	0.289444	3.00253	0.0831346	0.447067	118	95	134	154	161	187
FBgn0003114	FBgn0003114	plu	7.54307	5.22172	2.44095	3.00072	0.0832277	0.447313	0	0	0	0	22	19
FBgn0044452	FBgn0044452	Atg2	134.496	-0.498061	0.287378	2.9944	0.0835529	0.448674	222	127	132	155	96	96
FBgn0037448	FBgn0037448	CG15186	8.3044	4.71215	1.93293	2.99304	0.0836229	0.448674	0	0	7	22	14	7
FBgn0039767	FBgn0039767	CG2218	249.298	-0.443053	0.254863	2.99322	0.083614	0.448674	368	217	282	277	202	173
FBgn0250911	FBgn0250911	CG42245	23.9532	-2.45381	1.18337	2.99177	0.0836887	0.448772	42	22	45	0	18	13
FBgn0053306	FBgn0053306	CG33306	4.53984	3.23078	1.75479	2.98856	0.083855	0.449409	2	1	0	9	5	11
FBgn0038877	FBgn0038877	CG3308	1969.32	-0.272897	0.157391	2.98453	0.0840636	0.450273	3153	1638	1773	3005	1492	1247
FBgn0011284	FBgn0011284	RpS4	9792.98	0.200606	0.115955	2.98316	0.084135	0.4504	11171	6739	9511	11667	9199	10945
FBgn0036909	FBgn0036909	CG15881	111.189	0.74342	0.421509	2.98124	0.0842348	0.45068	103	86	61	132	111	164
FBgn0260986	FBgn0260986	mei-38	10.8687	4.01227	1.71845	2.97876	0.0843638	0.451115	1	1	0	0	34	23
FBgn0020906	FBgn0020906	Jon25Bi	2.85169	4.7872	2.70233	2.97647	0.0844833	0.451499	0	0	0	12	2	5
FBgn0086357	FBgn0086357	Sec61alpha	966.942	0.229802	0.133261	2.97077	0.0847813	0.452836	1441	675	663	1652	788	864
FBgn0032087	FBgn0032087	CG9568	4.98621	4.63908	2.10548	2.9682	0.0849163	0.453239	0	0	1	19	11	1
FBgn0029970	FBgn0029970	Nek2	3.64153	4.0486	2.19676	2.96751	0.0849523	0.453239	0	1	0	3	4	13
FBgn0035392	FBgn0035392	CG1271	152.355	-0.484162	0.280498	2.96524	0.0850719	0.453621	258	131	159	175	109	109
FBgn0032518	FBgn0032518	RpL24	12798.1	0.226051	0.130985	2.96145	0.0852714	0.454429	10499	9090	14577	10834	13294	16717
FBgn0044030	FBgn0044030	mRpS14	84.6542	0.677349	0.391137	2.95828	0.0854388	0.455028	44	45	95	57	100	146
FBgn0020368	FBgn0265262	Vha68-1	736.936	-0.273635	0.158907	2.9575	0.0854799	0.455028	1241	621	620	1142	494	515
FBgn0051681	FBgn0051681	CG31681	3.89228	3.95081	2.16155	2.95293	0.0857219	0.455791	0	1	0	15	8	1
FBgn0052191	FBgn0052191	CG32191	104.868	-0.603879	0.349674	2.95207	0.0857676	0.455791	199	77	116	151	57	63
FBgn0032913	FBgn0032913	CG9259	3.46627	4.69852	2.59355	2.95327	0.0857037	0.455791	0	0	0	20	2	2
FBgn0023535	FBgn0023535	arg	51.4332	0.954766	0.543136	2.94781	0.0859938	0.456247	40	17	53	97	50	60
FBgn0039778	FBgn0039778	Jon99Fi	3.59333	4.74072	2.58063	2.94839	0.0859632	0.456247	0	0	0	20	4	1
FBgn0028670	FBgn0028670	Vha100-2	712.79	0.288655	0.167787	2.94774	0.0859979	0.456247	888	488	578	1109	693	643
FBgn0035772	FBgn0035772	Sh3beta	533.126	0.306258	0.178098	2.94681	0.0860473	0.456253	683	380	386	871	527	453
FBgn0033557	FBgn0033557	CG12325	47.4404	0.823378	0.477413	2.94391	0.086202	0.456818	48	30	26	72	64	49
FBgn0011710	FBgn0011710	2021-09-01	167.081	0.493441	0.286505	2.942	0.0863041	0.457103	212	97	121	277	177	154
FBgn0036169	FBgn0285958	Fuca	55.477	-0.751762	0.436774	2.94072	0.0863725	0.457209	75	61	70	49	36	41
FBgn0028700	FBgn0028700	RfC38	24.1822	1.3254	0.74731	2.93509	0.086674	0.458549	14	8	16	17	39	46
FBgn0039209	FBgn0039209	REPTOR	1782.02	-0.267256	0.155644	2.92888	0.0870078	0.460058	2523	1931	1490	2297	1294	1393
FBgn0014863	FBgn0014863	Mlp84B	1491.66	0.310236	0.180323	2.9272	0.0870985	0.46028	1206	1104	1585	1567	1740	1594
FBgn0038002	FBgn0038002	CG12256	16.9508	-1.32181	0.766099	2.92543	0.0871942	0.460476	23	19	29	10	8	11
FBgn0053054	FBgn0053054	CG33054	100.061	-0.567422	0.331094	2.92454	0.087242	0.460476	151	94	116	109	63	78
FBgn0001250	FBgn0001250	if	291.116	0.413517	0.240813	2.92319	0.0873151	0.460476	339	158	268	478	259	300
FBgn0086532	FBgn0086532	Spt-I	240.978	0.39894	0.232897	2.92292	0.08733	0.460476	293	163	178	389	247	219
FBgn0052687	FBgn0052687	CG32687	629.128	-0.359495	0.209304	2.91654	0.0876759	0.461529	907	537	671	925	353	508
FBgn0037846	FBgn0037846	CG6574	127.377	-0.527597	0.307904	2.91794	0.0875998	0.461529	194	118	142	149	89	88
FBgn0033597	FBgn0033597	Cpr47Ea	8.15452	2.20588	1.22208	2.91703	0.0876491	0.461529	5	3	1	14	8	19
FBgn0051265	FBgn0051265	CG31265	2.97563	3.81159	2.2411	2.91137	0.0879572	0.462576	0	1	0	4	9	3
FBgn0028540	FBgn0028540	CG9008	121.425	-0.514422	0.301019	2.91109	0.0879725	0.462576	204	101	133	138	73	101
FBgn0001122	FBgn0001122	Galphao	3474.07	-0.328165	0.190711	2.90943	0.0880629	0.462731	4690	3899	3016	4138	2251	3123
FBgn0041789	FBgn0041789	Pax	257.041	0.435194	0.253927	2.90876	0.0880997	0.462731	210	176	261	322	268	298
FBgn0260944	FBgn0260944	Rbp1	263.873	0.378623	0.221719	2.90702	0.0881946	0.462973	305	168	225	380	252	281
FBgn0015286	FBgn0015286	Rala	419.938	0.323922	0.189723	2.9056	0.0882724	0.463125	562	310	283	617	406	415
FBgn0051189	FBgn0051189	CG31189	30.1396	1.00791	0.587772	2.90176	0.0884828	0.463972	25	15	20	42	36	44
FBgn0034521	FBgn0034521	Mgat1	118.783	-0.556882	0.325588	2.8994	0.0886126	0.464395	269	94	95	150	79	70
FBgn0039868	FBgn0039868	CG11563	93.982	0.607505	0.35584	2.8899	0.0891365	0.466882	64	66	81	79	121	136
FBgn0026144	FBgn0026144	CBP	22.6901	1.37954	0.778784	2.88877	0.0891988	0.46695	15	8	12	17	39	41
FBgn0010877	FBgn0010877	l(3)05822	262.846	0.442732	0.259153	2.88523	0.0893953	0.46772	246	153	264	283	288	334
FBgn0033777	FBgn0033777	CG17574	290.586	0.451856	0.264188	2.88258	0.0895424	0.468231	387	156	223	494	302	252
FBgn0259680	FBgn0259680	Pkcdelta	27.8214	1.13678	0.658293	2.87843	0.0897733	0.46918	30	12	12	57	43	19
FBgn0045761	FBgn0045761	CHKov1	481.965	0.303061	0.178465	2.87596	0.0899112	0.469641	633	320	371	821	430	431
FBgn0015376	FBgn0015376	cutlet	13.0081	1.65297	0.945657	2.86969	0.090262	0.471213	13	4	4	21	20	18
FBgn0032014	FBgn0032014	CG7840	93.8265	0.74723	0.432828	2.86554	0.0904953	0.471769	85	58	59	81	135	135
FBgn0086912	FBgn0086912	mbm	57.8299	0.779729	0.456683	2.86514	0.0905179	0.471769	50	33	42	62	74	83
FBgn0024943	FBgn0024943	PIP82	241.599	-0.443832	0.260905	2.86638	0.0904483	0.471769	400	223	220	374	147	151
FBgn0030611	FBgn0030611	CG15027	54.0938	0.843124	0.491493	2.86357	0.090606	0.471902	48	37	29	58	69	81
FBgn0026085	FBgn0026085	dgt4	15.0052	1.558	0.894503	2.86292	0.0906431	0.471902	4	15	4	13	27	33
FBgn0262022	FBgn0262022	CG42833	3.37254	4.22463	2.24174	2.8612	0.0907399	0.472147	0	1	0	13	3	5
FBgn0037465	FBgn0037465	CG1105	121.512	0.523304	0.308817	2.85818	0.0909105	0.472729	158	74	76	247	110	104
FBgn0035969	FBgn0035969	CG4476	18.1904	2.2631	1.123	2.85745	0.0909517	0.472729	7	3	4	4	42	42
FBgn0040324	FBgn0040324	Ephrin	434.648	-0.359212	0.211741	2.85567	0.0910521	0.472991	657	438	379	610	283	322
FBgn0260770	FBgn0260770	CG42568	154.24	-0.637038	0.37054	2.85334	0.0911843	0.473224	218	156	170	85	110	176
FBgn0040099	FBgn0040099	lectin-28C	111.39	-0.649371	0.379854	2.85312	0.0911968	0.473224	160	115	127	150	54	79
FBgn0033095	FBgn0033095	CG3409	234.027	-0.43649	0.257372	2.85173	0.0912759	0.473375	376	248	193	328	149	159
FBgn0051999	FBgn0051999	CG31999	293.607	-0.388679	0.229795	2.84294	0.0917761	0.473587	425	300	275	386	200	217
FBgn0259823	FBgn0259823	CG42404	305.874	-0.369024	0.218223	2.8472	0.0915331	0.473587	465	304	273	416	222	208
FBgn0262026	FBgn0262026	CG42837	44.9089	-0.827496	0.488206	2.84457	0.0916833	0.473587	73	45	55	48	24	30
FBgn0031379	FBgn0031379	CG7289	384.599	-0.336343	0.199042	2.84415	0.0917071	0.473587	484	404	386	413	282	347
FBgn0001624	FBgn0001624	dlg1	2383.08	-0.23272	0.137641	2.84604	0.0915993	0.473587	3161	2328	2092	3113	1752	2110
FBgn0011764	FBgn0278608	Dsp1	1227.99	-0.225457	0.133488	2.84718	0.0915346	0.473587	1658	1196	1106	1464	969	1073
FBgn0036801	FBgn0036801	MYPT-75D	457.151	-0.382937	0.225732	2.84369	0.0917336	0.473587	608	512	415	553	297	393
FBgn0038473	FBgn0038473	Ns1	116.83	0.598433	0.351857	2.84571	0.091618	0.473587	135	83	67	163	115	152
FBgn0003227	FBgn0003227	rec	201.399	-0.443371	0.262026	2.84906	0.0914275	0.473587	435	166	131	355	132	85
FBgn0034013	FBgn0034013	unc-5	103.899	-0.664965	0.39012	2.84223	0.0918169	0.473587	178	116	86	164	62	46
FBgn0031359	FBgn0031359	Rim2	793.488	-0.304369	0.179984	2.83968	0.0919623	0.474079	1076	781	759	814	558	811
FBgn0034447	FBgn0034447	CG7744	35.9531	1.04921	0.608675	2.8371	0.0921106	0.474153	30	21	17	34	57	53
FBgn0036881	FBgn0036881	Cpr76Bd	6.63473	2.12711	1.24056	2.83792	0.092063	0.474153	4	1	3	13	8	12
FBgn0040259	FBgn0040259	Ugt86Da	213.22	-0.427651	0.253209	2.83681	0.0921269	0.474153	330	192	218	289	133	158
FBgn0025454	FBgn0025454	Cyp6g1	721.447	-0.285867	0.169489	2.83235	0.0923831	0.475213	1259	404	837	973	405	651
FBgn0037517	FBgn0037517	CG10086	2.91437	4.67915	2.69863	2.82775	0.092648	0.476317	0	0	0	15	3	2
FBgn0036334	FBgn0036334	CG11267	438.902	0.387921	0.229554	2.82021	0.0930841	0.477781	427	314	367	409	473	615
FBgn0029891	FBgn0029891	Pink1	79.1544	-0.823415	0.478261	2.82077	0.0930519	0.477781	174	45	111	82	48	42
FBgn0086356	FBgn0086356	tum	19.043	2.91117	1.3094	2.82161	0.0930032	0.477781	5	1	3	2	55	39
FBgn0004057	FBgn0004057	Zw	16.0986	4.4651	1.74693	2.81703	0.0932689	0.47847	42	0	0	21	28	14
FBgn0085356	FBgn0085356	CG34327	2.87488	3.98652	2.28796	2.80846	0.0937684	0.480772	0	0	1	5	6	5
FBgn0034009	FBgn0034009	CG8155	85.1108	-0.608259	0.362144	2.80585	0.0939209	0.481294	159	89	69	114	54	48
FBgn0030329	FBgn0030329	prtp	615.3	-0.289612	0.172657	2.80328	0.0940719	0.481807	881	551	608	830	427	491
FBgn0036787	FBgn0036787	CG4306	40.7016	-0.934851	0.551692	2.80206	0.0941436	0.481913	82	31	51	57	18	19
FBgn0051755	FBgn0051755	SoYb	12.172	1.71171	0.981791	2.80047	0.0942366	0.482129	9	4	4	13	23	19
FBgn0027889	FBgn0027889	ball	33.771	1.33212	0.74609	2.79748	0.0944123	0.482654	26	10	18	25	68	50
FBgn0027601	FBgn0027601	pdgy	1409.69	-0.19578	0.117027	2.797	0.0944412	0.482654	1907	1259	1369	1628	1123	1286
FBgn0036369	FBgn0036369	CG10089	251.771	-0.404363	0.241182	2.79353	0.0946454	0.483057	344	240	275	308	172	196
FBgn0001228	FBgn0001228	CG4456	2.82252	3.85196	2.23638	2.79201	0.0947354	0.483057	0	2	0	5	4	4
FBgn0033728	FBgn0033728	Cpr49Ae	200.803	0.428895	0.256032	2.79167	0.0947553	0.483057	257	143	128	292	223	192
FBgn0040823	FBgn0040823	dpr6	16.6678	3.16846	1.39833	2.79329	0.0946596	0.483057	3	20	0	45	12	23
FBgn0264089	FBgn0264089	sli	365.544	-0.400194	0.238147	2.79134	0.0947752	0.483057	584	384	287	571	237	221
FBgn0004436	FBgn0004436	Ubc6	1086.62	-0.212955	0.127588	2.78357	0.0952357	0.485143	1705	952	924	1471	815	868
FBgn0030156	FBgn0030156	CG15247	226.356	-0.402876	0.241038	2.78136	0.0953669	0.48515	224	261	257	166	179	236
FBgn0031376	FBgn0267972	Der-1	272.748	0.353375	0.211713	2.78097	0.0953906	0.48515	207	225	262	276	290	344
FBgn0004359	FBgn0004359	T48	7.52902	5.02585	2.45768	2.78228	0.0953122	0.48515	0	0	0	0	10	32
FBgn0029755	FBgn0029755	Sas10	64.5624	0.770053	0.456307	2.77918	0.0954972	0.485431	56	36	48	74	97	73
FBgn0028645	FBgn0028645	beat-Ib	137.077	-0.498747	0.298865	2.76812	0.0961593	0.485719	211	130	144	152	109	91
FBgn0038260	FBgn0038260	CG14855	33.0141	-0.94469	0.563292	2.77501	0.0957463	0.485719	61	31	41	27	20	22
FBgn0052815	FBgn0052815	CG32815	173.933	-0.425802	0.255356	2.77434	0.0957862	0.485719	289	169	153	212	131	120
FBgn0004432	FBgn0004432	Cyp1	6251.43	0.216381	0.129744	2.76795	0.0961692	0.485719	7309	4405	5661	7019	5871	7500
FBgn0000157	FBgn0000157	Dll	349.139	-0.391276	0.233815	2.77285	0.0958756	0.485719	355	371	423	317	222	377
FBgn0027287	FBgn0027287	Gmap	51.0174	1.04992	0.604828	2.76848	0.0961373	0.485719	30	33	29	136	58	34
FBgn0028421	FBgn0028421	Kap3	129.332	-0.810692	0.469136	2.76919	0.0960945	0.485719	205	135	132	217	84	37
FBgn0010397	FBgn0010397	LamC	243.054	0.406882	0.243484	2.77544	0.0957203	0.485719	269	152	212	380	235	245
FBgn0034471	FBgn0034471	Obp56e	489.371	-0.42348	0.251862	2.76947	0.0960779	0.485719	758	402	539	505	454	322
FBgn0019662	FBgn0019662	qm	478.612	-0.290831	0.174503	2.77213	0.0959183	0.485719	756	413	451	638	312	401
FBgn0039141	FBgn0039141	spas	7.00077	5.12635	2.49973	2.77708	0.0956222	0.485719	0	0	0	0	21	17
FBgn0046214	FBgn0046214	vig2	655.728	0.395624	0.235284	2.77247	0.0958983	0.485719	714	425	542	638	731	871
FBgn0052137	FBgn0052137	CG32137	256.954	0.359975	0.216335	2.76382	0.0964178	0.486715	310	178	196	413	232	260
FBgn0050349	FBgn0050349	CG30349	103.094	0.651726	0.387448	2.76228	0.0965103	0.486922	113	65	64	116	138	124
FBgn0024995	FBgn0024995	CG2680	198.154	-0.427766	0.256932	2.75699	0.0968303	0.488276	261	180	234	168	162	180
FBgn0050158	FBgn0050158	CG30158	148.727	-0.528075	0.316243	2.7529	0.097078	0.488769	243	152	136	206	80	108
FBgn0037743	FBgn0037743	CG8412	218.182	-0.399241	0.240195	2.75319	0.0970608	0.488769	327	215	208	269	149	171
FBgn0034387	FBgn0034387	Cyp12b2	189.032	-0.442305	0.265783	2.75282	0.0970829	0.488769	267	192	193	224	121	156
FBgn0031636	FBgn0031636	CG12194	374.44	-0.347653	0.209164	2.74844	0.0973495	0.488883	605	320	354	539	268	247
FBgn0036032	FBgn0036032	CG16711	576.727	-0.298462	0.179589	2.74977	0.0972683	0.488883	716	607	564	616	428	539
FBgn0050115	FBgn0050115	GEFmeso	178.163	0.429066	0.258353	2.74895	0.097318	0.488883	168	142	139	243	201	180
FBgn0033234	FBgn0033234	MFS12	6.70479	2.09748	1.23367	2.74821	0.0973636	0.488883	4	2	2	20	4	10
FBgn0037852	FBgn0037852	Tpc1	199.979	-0.415524	0.250073	2.7503	0.097236	0.488883	277	180	228	236	132	166
FBgn0051955	FBgn0051955	CG31955	14.4208	-4.61616	1.80015	2.73805	0.0979844	0.491219	36	12	13	0	0	28
FBgn0032670	FBgn0032670	CG5783	62.7463	0.679215	0.409306	2.73898	0.0979271	0.491219	55	43	45	83	74	77
FBgn0033138	FBgn0033138	Tsp42Eq	11.715	1.63889	0.965724	2.73881	0.0979374	0.491219	10	3	5	25	19	11
FBgn0039297	FBgn0039297	CG11852	39.6766	0.946291	0.563465	2.73469	0.0981908	0.491279	26	19	36	56	53	47
FBgn0050480	FBgn0050480	CG30480	4.62828	2.54831	1.50577	2.73451	0.0982016	0.491279	1	2	1	10	10	3
FBgn0031327	FBgn0031327	CG5397	172.912	0.460774	0.27766	2.73447	0.098204	0.491279	154	126	149	244	146	227
FBgn0002466	FBgn0002466	sti	14.9583	1.70588	0.971308	2.73634	0.0980892	0.491279	7	9	3	10	24	33
FBgn0042206	FBgn0042206	GstD10	36.9158	1.11053	0.647711	2.73331	0.0982755	0.491377	18	25	24	84	43	33
FBgn0030743	FBgn0030743	CG9921	438.618	-0.302449	0.182891	2.72766	0.0986236	0.492598	550	419	468	433	317	449
FBgn0052476	FBgn0052476	mthl14	12.0568	1.55751	0.928623	2.72788	0.0986102	0.492598	9	3	7	32	11	15
FBgn0035850	FBgn0035850	Atg18a	311.248	-0.361091	0.21843	2.72012	0.0990908	0.494671	460	284	316	398	230	224
FBgn0087005	FBgn0087005	rtp	1374.55	-0.303233	0.182929	2.71735	0.0992624	0.495266	1969	1171	1433	1786	1147	925
FBgn0031018	FBgn0031018	CG12200	6.75192	3.87621	2.08795	2.71545	0.099381	0.495597	0	1	0	0	15	21
FBgn0037731	FBgn0037731	CG18542	308.733	-0.335232	0.203446	2.71027	0.0997043	0.49614	568	270	236	460	228	185
FBgn0025833	FBgn0025833	CG8910	120.291	-0.519349	0.314651	2.7095	0.099752	0.49614	232	111	98	159	92	63
FBgn0031516	FBgn0031516	CG9663	124.515	-0.518722	0.314101	2.70985	0.0997303	0.49614	207	120	119	167	73	88
FBgn0036165	FBgn0036165	chrb	1341.22	-0.310118	0.187226	2.71056	0.0996859	0.49614	1998	1506	1008	1732	934	1062
FBgn0031321	FBgn0031321	Tgt	44.419	0.835135	0.503994	2.71022	0.099707	0.49614	53	30	18	75	56	43
FBgn0037010	FBgn0037010	CG4825	445.036	-0.282749	0.171785	2.70616	0.0999616	0.496813	679	407	406	558	333	357
FBgn0037612	FBgn0037612	CG8112	259.713	-0.577818	0.344274	2.70567	0.0999922	0.496813	586	178	207	425	199	84
FBgn0036824	FBgn0036824	CG3902	478.703	-0.330412	0.200266	2.70464	0.100056	0.496872	931	348	413	679	353	305
FBgn0030673	FBgn0030673	CG15601	7.81899	4.01606	1.87887	2.69947	0.100381	0.497793	13	0	0	14	14	9
FBgn0031011	FBgn0031011	CG8034	495.534	-0.285293	0.173422	2.70056	0.100313	0.497793	698	436	508	620	363	409
FBgn0000559	FBgn0000559	eEF2	20223.5	-0.143085	0.0870634	2.69918	0.1004	0.497793	28978	17564	17964	25394	16063	18065
FBgn0035444	FBgn0035444	CG12012	428.572	0.339779	0.206221	2.69703	0.100536	0.498206	467	375	294	583	406	477
FBgn0014930	FBgn0014930	CG2846	143.982	0.467623	0.284509	2.69082	0.100928	0.49962	158	98	109	240	136	147
FBgn0085382	FBgn0085382	CG34353	122.6	-1.10091	0.616104	2.68993	0.100984	0.49962	262	91	133	188	93	16
FBgn0030963	FBgn0030963	CG7101	18.3239	1.49578	0.867771	2.68989	0.100987	0.49962	14	5	9	19	38	23
FBgn0083992	FBgn0083992	Mkp	24.7745	-1.86417	0.980211	2.68918	0.101032	0.49962	27	41	26	4	4	40
FBgn0261703	FBgn0261703	gce	699.519	-0.308529	0.187526	2.68686	0.101179	0.499824	951	734	628	908	494	559
FBgn0022288	FBgn0022288	l(2)09851	6.66989	5.27301	2.54993	2.68768	0.101127	0.499824	0	0	0	20	21	0
FBgn0025366	FBgn0025366	Ip259	3001.35	0.176061	0.107366	2.6859	0.10124	0.499866	2908	2319	3043	3269	2521	3877
FBgn0026751	FBgn0026751	XRCC1	81.4553	0.635203	0.385634	2.68209	0.101482	0.500802	80	53	57	95	95	109
FBgn0010228	FBgn0010228	HmgZ	946.087	-0.287459	0.175146	2.67447	0.101969	0.502941	1059	979	1009	765	720	1019
FBgn0250823	FBgn0250823	gish	596.538	0.337828	0.205598	2.67311	0.102057	0.503111	638	574	380	870	566	598
FBgn0037683	FBgn0037683	CG18473	9.88115	1.76047	1.06141	2.66982	0.102268	0.503744	7	7	1	22	17	7
FBgn0052062	FBgn0052062	Rbfox1	2724.22	-0.234578	0.143174	2.66945	0.102291	0.503744	3707	2498	2579	3794	1899	2271
FBgn0085229	FBgn0085229	CG34200	712.57	0.433063	0.261314	2.66622	0.102499	0.50398	546	606	537	573	665	1244
FBgn0038735	FBgn0038735	CG4662	422.43	-0.320332	0.195766	2.66722	0.102435	0.50398	761	356	339	650	315	245
FBgn0004648	FBgn0004648	svr	296.673	0.387664	0.23649	2.66663	0.102473	0.50398	441	197	195	468	267	285
FBgn0035060	FBgn0035060	Eps-15	389.516	-0.296022	0.181235	2.66477	0.102593	0.504178	610	312	387	505	260	336
FBgn0053110	FBgn0053110	CG33110	313.926	0.351011	0.214659	2.66274	0.102724	0.50456	404	230	213	508	263	332
FBgn0053229	FBgn0053229	CG33229	269.919	0.370239	0.226471	2.66079	0.102849	0.504916	280	205	214	307	305	307
FBgn0030799	FBgn0030799	CG4872	37.7755	0.90797	0.551405	2.65608	0.103155	0.506154	31	28	19	79	42	35
FBgn0024941	FBgn0024941	RSG7	923.803	-0.297876	0.182234	2.64933	0.103593	0.508042	1242	984	823	1063	647	849
FBgn0033504	FBgn0033504	CAP	1879.52	-0.23704	0.145305	2.64823	0.103665	0.508128	1997	1949	1869	1974	1577	1815
FBgn0030170	FBgn0030170	CG2990	3.27981	3.64195	2.21423	2.64742	0.103718	0.508128	0	1	0	1	9	7
FBgn0038732	FBgn0038732	CG11391	11.0989	2.91424	1.50202	2.64443	0.103913	0.508821	0	2	4	52	5	12
FBgn0025186	FBgn0025186	ari-2	280.617	-0.338762	0.208246	2.64203	0.104071	0.509075	419	260	271	340	204	227
FBgn0034691	FBgn0034691	Synj	388.748	-0.301634	0.185415	2.64199	0.104073	0.509075	606	335	370	506	289	296
FBgn0035756	FBgn0035756	unc-13-4A	438.475	-0.385307	0.235581	2.63951	0.104236	0.509609	785	403	333	740	231	295
FBgn0035644	FBgn0035644	DNApol-epsilon58	5.7131	2.26684	1.3742	2.63847	0.104304	0.509679	1	2	2	3	13	11
FBgn0034950	FBgn0034950	Pask	90.3954	-0.573556	0.352374	2.6349	0.104538	0.510562	144	92	91	109	58	62
FBgn0037520	FBgn0037520	CG18268	3.06128	3.64124	2.25104	2.634	0.104598	0.510588	1	0	0	15	4	1
FBgn0261848	FBgn0261848	CG42780	3.21181	3.08417	1.9055	2.63278	0.104678	0.510717	1	1	0	9	7	2
FBgn0001253	FBgn0001253	ImpE1	135.706	-0.51075	0.313409	2.63112	0.104788	0.510988	148	157	156	107	99	130
FBgn0039233	FBgn0039233	CG7006	27.5025	1.10007	0.665192	2.6298	0.104875	0.511151	16	13	19	20	43	48
FBgn0038099	FBgn0038099	CG7091	18.5004	3.06144	1.40342	2.62659	0.105087	0.511776	8	0	4	5	49	38
FBgn0002183	FBgn0002183	dre4	127.882	0.544821	0.333892	2.62623	0.105111	0.511776	117	84	104	126	159	166
FBgn0014133	FBgn0014133	bif	134.006	-0.657807	0.397905	2.62183	0.105403	0.512906	305	139	86	145	68	105
FBgn0031273	FBgn0031273	CG2839	3.6505	3.98572	2.17911	2.62065	0.105481	0.512906	0	0	2	8	7	5
FBgn0004784	FBgn0004784	inaC	526.657	-0.375182	0.230139	2.6197	0.105545	0.512906	926	398	507	802	387	296
FBgn0033357	FBgn0033357	Tom7	659.593	0.331635	0.203814	2.61946	0.10556	0.512906	626	535	541	716	573	950
FBgn0022069	FBgn0022069	Nnp-1	189.881	0.459034	0.282361	2.61541	0.10583	0.513954	221	122	143	235	216	215
FBgn0038972	FBgn0038972	CG7054	99.1881	0.574391	0.354236	2.6025	0.106696	0.517892	78	68	82	91	108	157
FBgn0033912	FBgn0033912	RpS23	1841.14	0.335695	0.206249	2.59842	0.10697	0.51896	1558	1629	1430	1495	1901	2778
FBgn0036288	FBgn0036288	CG10660	199.504	-0.389028	0.241591	2.58768	0.107698	0.521678	281	168	232	222	125	188
FBgn0053129	FBgn0053129	CG33129	982.771	0.223949	0.139062	2.58916	0.107597	0.521678	1165	654	918	1232	816	1200
FBgn0036319	FBgn0036319	Ent3	155.188	-0.610239	0.377905	2.58713	0.107736	0.521678	370	216	3	292	129	1
FBgn0039157	FBgn0039157	Myo95E	187.583	-0.437757	0.271285	2.5869	0.107751	0.521678	300	182	172	265	130	116
FBgn0031781	FBgn0284255	Arpc4	309.246	0.363713	0.225602	2.58336	0.107992	0.522578	261	204	319	277	322	439
FBgn0052373	FBgn0052373	CG32373	14.5232	1.38058	0.848941	2.58228	0.108066	0.522668	16	5	5	35	21	12
FBgn0028582	FBgn0028582	lqf	1557.44	-0.184207	0.114677	2.57868	0.108312	0.523589	2550	1263	1318	2195	1127	1267
FBgn0053808	FBgn0053808	His2A:CG33808	151.952	3.12427	1.37993	2.57513	0.108555	0.524231	17	20	12	8	332	450
FBgn0046685	FBgn0046685	Wsck	218.443	0.386707	0.240527	2.5757	0.108516	0.524231	239	168	162	348	206	218
FBgn0036053	FBgn0036053	iPLA2-VIA	362.792	0.328755	0.20457	2.57241	0.108742	0.524867	495	246	258	529	350	366
FBgn0262737	FBgn0262737	mub	2829.94	-0.187733	0.116954	2.57136	0.108814	0.524946	4694	2927	2158	4029	1929	2058
FBgn0050372	FBgn0050372	Asap	197.886	0.489626	0.303099	2.56313	0.109382	0.52688	177	184	126	343	198	180
FBgn0031942	FBgn0031942	CG7203	213.016	0.48403	0.299552	2.56386	0.109332	0.52688	259	119	169	284	251	219
FBgn0024980	FBgn0024980	Syx4	182.262	-0.441491	0.274732	2.56427	0.109303	0.52688	255	182	185	233	127	132
FBgn0029662	FBgn0029662	CG12206	17.3307	1.27501	0.785016	2.55857	0.109698	0.527674	13	10	7	45	18	17
FBgn0040477	FBgn0040477	cid	27.2456	1.04588	0.645138	2.55844	0.109707	0.527674	17	13	20	23	37	49
FBgn0022213	FBgn0022213	Cse1	113.671	0.621502	0.383405	2.55834	0.109714	0.527674	121	67	80	118	144	151
FBgn0031004	FBgn0031004	CG7992	4.2364	2.69514	1.6195	2.55642	0.109847	0.528045	1	1	1	17	4	4
FBgn0008654	FBgn0265623	Su(z)2	536.62	-0.299903	0.187156	2.55533	0.109923	0.528144	862	505	438	814	362	372
FBgn0035733	FBgn0035733	CG8641	95.2097	-0.592102	0.368344	2.55397	0.110017	0.528329	163	101	84	129	52	64
FBgn0033609	FBgn0033609	Fbl6	216.283	-0.38303	0.239561	2.54894	0.110368	0.529745	343	202	183	294	155	156
FBgn0032398	FBgn0032398	CG6766	360.497	-0.310291	0.19419	2.54704	0.110501	0.530113	542	360	310	397	299	290
FBgn0038595	FBgn0038595	CG7142	3.11106	3.1826	1.94532	2.546	0.110574	0.530194	1	0	1	10	4	4
FBgn0038585	FBgn0038585	Non3	103.061	0.551196	0.344375	2.54028	0.110975	0.531313	94	65	89	125	123	121
FBgn0005649	FBgn0005649	Rox8	1304.74	-0.24924	0.155954	2.54065	0.110949	0.531313	1333	1475	1320	1250	1065	1274
FBgn0040697	FBgn0040697	Teh3	45.1843	-0.792735	0.494732	2.54059	0.110953	0.531313	95	48	35	52	35	18
FBgn0030049	FBgn0030049	Trf4-1	783.043	-0.227753	0.142861	2.53894	0.111069	0.531493	1185	625	767	1039	563	661
FBgn0260767	FBgn0260767	CG42565	14.3968	1.78172	1.02325	2.53619	0.111263	0.531719	11	4	4	10	28	27
FBgn0038388	FBgn0038388	CG4287	756.258	-0.225179	0.141352	2.53588	0.111285	0.531719	1013	689	747	870	604	670
FBgn0261800	FBgn0261800	LanB1	116.795	0.5154	0.322532	2.53606	0.111272	0.531719	127	78	85	192	130	106
FBgn0259108	FBgn0259108	futsch	2029.44	-0.212003	0.132963	2.53402	0.111416	0.532077	3009	1770	1831	2945	1411	1622
FBgn0010341	FBgn0010341	Cdc42	880.981	0.259691	0.162832	2.53225	0.111541	0.532406	1239	667	588	1264	817	876
FBgn0259984	FBgn0259984	kuz	636.206	0.24518	0.154122	2.52749	0.111878	0.533554	731	480	542	910	566	660
FBgn0024291	FBgn0024291	Sirt1	625.885	-0.267352	0.167921	2.52726	0.111894	0.533554	847	580	624	795	456	522
FBgn0015527	FBgn0015527	peng	57.0786	0.763694	0.475547	2.52504	0.112052	0.533809	76	32	28	88	70	60
FBgn0030306	FBgn0030306	Spase25	35.6106	0.878207	0.548993	2.52492	0.11206	0.533809	23	21	30	53	36	51
FBgn0038447	FBgn0038447	CG14892	62.5	-0.655273	0.41194	2.51578	0.112712	0.536374	86	59	82	50	42	55
FBgn0005672	FBgn0005672	spi	1259.36	-0.219008	0.137909	2.51579	0.112711	0.536374	1602	1188	1260	1519	943	1133
FBgn0085409	FBgn0085409	smal	662.53	-0.280165	0.176339	2.51227	0.112963	0.5373	856	634	676	810	455	598
FBgn0010303	FBgn0010303	hep	412.108	0.309717	0.195154	2.50906	0.113194	0.538125	399	338	325	555	393	478
FBgn0035978	FBgn0035978	UGP	926.716	-0.229562	0.144817	2.50807	0.113265	0.538192	1437	739	838	1342	631	767
FBgn0030014	FBgn0030014	CG15337	3.18753	4.09017	2.26202	2.5051	0.113478	0.538936	0	0	1	7	9	2
FBgn0046258	FBgn0046258	CG12880	7.90806	2.00697	1.20174	2.49957	0.113877	0.539479	2	3	4	21	12	7
FBgn0037384	FBgn0037384	dgrn	66.6288	0.929213	0.564076	2.49999	0.113847	0.539479	20	64	55	88	66	96
FBgn0010583	FBgn0010583	dock	287.353	-0.341665	0.215774	2.50012	0.113837	0.539479	471	245	264	412	196	204
FBgn0030452	FBgn0030452	MFS10	74.4652	-0.770569	0.476953	2.50131	0.113752	0.539479	113	83	79	110	30	47
FBgn0039234	FBgn0039234	Nct	130.128	0.464605	0.293261	2.50263	0.113657	0.539479	151	104	78	210	138	120
[truncated: 8,958 more rows]
