# Supplementary material for: Glial immune-related pathways mediate effects of closed head traumatic brain injury on behavior and lethality in Drosophila
Source: PLoS Biol. 2022 Jan 26;20(1):e3001456. doi: 10.1371/journal.pbio.3001456 (PMC8791498; doi:10.1371/journal.pbio.3001456)
Supplement: S2 File — Related to Figs 4 and S6. TBI, traumatic brain injury. (XLSX) [file pbio.3001456.s018.xlsx]

## Sheet: DESeq_TBI.r6.14_D03_reduced
	current_id	Gene	baseMean	log2FoldChange	lfcSE	stat	pvalue	padj	Sham_6D_ZT0_1	Sham_6D_ZT0_2	Sham_6D_ZT0_3	TBI_6D_ZT0_1	TBI_6D_ZT0_2	TBI_6D_ZT0_3
FBgn0041579	FBgn0041579	AttC	227.238	2.64274	0.318648	63.8103	1.37e-15	7.91e-12	95	27	57	695	160	471
FBgn0085256	FBgn0085256	CG34227	676.801	1.37165	0.233772	33.2479	8.11e-09	2.34e-05	133	716	249	399	1515	943
FBgn0039994	FBgn0039994	conu	147.019	1.89647	0.33632	30.6298	3.12e-08	6.01e-05	79	26	63	464	74	264
FBgn0014865	FBgn0014865	Mtk	412.949	1.53812	0.293251	26.124	3.2e-07	0.000462096	220	141	217	650	396	907
FBgn0030349	FBgn0030349	CG10353	99.2879	2.29533	0.485688	20.3845	6.33e-06	0.00609434	35	46	15	371	96	107
FBgn0026562	FBgn0026562	SPARC	372.795	1.32966	0.288424	20.4316	6.18e-06	0.00609434	274	166	167	842	459	444
FBgn0000017	FBgn0000017	Abl	324.31	3.81458	0.712873	20.0224	7.65e-06	0.00631242	7	238	10	1362	692	238
FBgn0002868	FBgn0002868	MtnA	15643	-0.996432	0.223849	19.1503	1.21e-05	0.00871852	7756	30305	20355	4798	16759	10602
FBgn0001991	FBgn0001991	Ca-alpha1D	556.163	1.09746	0.261906	17.0137	3.71e-05	0.0199928	457	288	217	1793	530	405
FBgn0039241	FBgn0039241	CG11089	692.729	0.922334	0.223771	16.647	4.5e-05	0.0199928	521	482	342	1658	565	879
FBgn0004167	FBgn0004167	kst	560.724	1.05703	0.254434	16.7965	4.16e-05	0.0199928	582	249	226	1502	540	519
FBgn0262717	FBgn0262717	Skeletor	112.755	1.54728	0.37224	16.7319	4.31e-05	0.0199928	71	52	45	247	143	146
FBgn0023479	FBgn0023479	teq	2809.52	0.855873	0.203824	17.2538	3.27e-05	0.0199928	2107	2076	1426	5579	3774	2614
FBgn0051706	FBgn0051706	CG31706	2316.91	-0.755329	0.190435	15.4922	8.28e-05	0.0341617	1398	3690	3061	1022	2023	2235
FBgn0038803	FBgn0038803	CG5191	121.742	2.06283	0.513431	14.4341	0.000145149	0.0558629	15	50	90	163	180	218
FBgn0004240	FBgn0004240	DptA	157.749	3.0914	0.719972	13.4378	0.000246598	0.0889757	106	6	30	335	183	332
FBgn0058470	FBgn0058470	CG40470	799.018	-0.829889	0.226804	13.1361	0.000289661	0.0983654	871	1096	922	645	616	557
FBgn0030272	FBgn0030272	CG15201	15979.4	-0.679631	0.188585	12.7804	0.000350262	0.0988686	11868	28421	16078	8667	14926	14390
FBgn0011225	FBgn0011225	jar	174.646	1.33679	0.366816	12.7082	0.000364062	0.0988686	112	129	47	535	162	181
FBgn0028371	FBgn0028371	jbug	1059.66	0.907919	0.251035	12.7045	0.000364768	0.0988686	1056	550	522	2283	1081	1190
FBgn0013683	FBgn0013683	mt:ND4L	415.41	1.37257	0.371684	12.644	0.000376773	0.0988686	302	201	156	672	710	489
FBgn0026314	FBgn0026314	Ugt35b	1817.87	-0.612765	0.171327	12.6839	0.00036882	0.0988686	1860	2572	1840	1603	1418	1529
FBgn0034331	FBgn0034331	CG15067	1187.59	0.65132	0.18384	12.4346	0.000421452	0.105583	548	1486	698	1175	1717	1491
FBgn0050359	FBgn0050359	Mal-A5	516.427	-0.943356	0.264722	12.3587	0.00043894	0.105583	525	875	561	559	315	290
FBgn0010388	FBgn0010388	Dro	292.574	2.55566	0.631198	12.0855	0.000508159	0.117344	236	30	59	472	371	625
FBgn0013673	FBgn0013673	mt:ATPase8	304.674	0.950098	0.272923	11.9087	0.00055871	0.124055	322	190	103	761	297	288
FBgn0001225	FBgn0001225	Hsp26	169.096	-1.1567	0.335352	11.6619	0.000637917	0.136396	70	625	69	58	197	34
FBgn0013733	FBgn0013733	shot	3503.18	1.16109	0.328724	11.5847	0.000664983	0.137105	3497	1131	1557	9420	4049	2638
FBgn0000120	FBgn0000120	Arr1	4595.25	0.954944	0.28029	11.0497	0.000887034	0.142077	3135	3334	2179	13008	3021	5280
FBgn0026597	FBgn0026597	Axn	175.34	1.25902	0.369439	11.1563	0.000837481	0.142077	149	70	79	405	201	205
FBgn0031589	FBgn0031589	CG3714	137.282	1.17235	0.345072	11.3159	0.000768473	0.142077	135	68	44	391	122	131
FBgn0034128	FBgn0034128	CG4409	1652.28	-0.614511	0.182525	11.224	0.000807452	0.142077	1307	2665	1748	1107	1335	1619
FBgn0264492	FBgn0264492	CkIIalpha	511.946	-0.925143	0.273935	11.0947	0.000865736	0.142077	773	593	509	672	309	232
FBgn0001114	FBgn0001114	Glt	1633.66	0.526862	0.158446	11.0011	0.000910592	0.142077	1212	1609	1033	2571	1757	1884
FBgn0002774	FBgn0002774	mle	715.265	0.855749	0.254254	11.0454	0.000889057	0.142077	409	531	494	1105	993	818
FBgn0013685	FBgn0013685	mt:ND6	505.343	1.13223	0.326509	11.4146	0.000728711	0.142077	486	253	198	985	660	560
FBgn0011286	FBgn0011286	RyR	196.29	1.04464	0.308431	11.2469	0.000797561	0.142077	174	102	82	568	191	165
FBgn0014141	FBgn0014141	cher	432.495	1.14239	0.339804	10.7106	0.00106524	0.161832	509	209	119	1028	395	508
FBgn0037808	FBgn0266717	Bruce	626.036	0.814196	0.248169	10.5416	0.00116719	0.168455	569	335	353	1663	546	566
FBgn0086906	FBgn0086906	sls	6260.13	1.51292	0.432833	10.5475	0.00116347	0.168455	4087	1509	3380	12297	11180	6691
FBgn0260746	FBgn0260746	Ect3	461.995	-0.763767	0.235447	10.3842	0.00127095	0.178956	452	658	535	346	364	364
FBgn0029997	FBgn0029997	CG2258	268.8	-1.93287	0.5501	10.2925	0.00133571	0.179327	633	336	129	713	27	23
FBgn0261794	FBgn0261794	kcc	395.914	0.826688	0.255015	10.3263	0.00131145	0.179327	280	289	231	929	374	422
FBgn0013680	FBgn0013680	mt:ND2	852.997	1.04338	0.318807	10.1447	0.00144716	0.185654	951	384	337	1844	1021	815
FBgn0032596	FBgn0032596	Prosbeta4	113.924	-2.17713	0.620481	10.1774	0.00142171	0.185654	87	306	159	81	20	39
FBgn0005634	FBgn0265434	zip	876.134	1.09338	0.333303	10.0927	0.00148858	0.186817	598	437	504	2138	1134	736
FBgn0000052	FBgn0000052	ade2	482.035	0.901339	0.284239	9.75633	0.00178706	0.210545	288	398	265	1165	465	514
FBgn0032666	FBgn0032666	CG5758	3534.83	-0.586442	0.186143	9.80852	0.00173705	0.210545	3516	4561	3938	3456	2834	2692
FBgn0023458	FBgn0023458	Rbcn-3A	506.87	0.67787	0.215984	9.76936	0.00177444	0.210545	597	260	233	1464	351	406
FBgn0036116	FBgn0036116	CG7888	1869.83	-0.51377	0.16491	9.64994	0.00189358	0.218633	1778	2405	2032	1696	1414	1771
FBgn0011230	FBgn0011230	poe	413.364	0.804457	0.257518	9.60631	0.0019391	0.219498	466	221	188	986	368	405
FBgn0016081	FBgn0016081	fry	312.839	0.785412	0.253226	9.51103	0.0020424	0.219618	311	176	152	864	257	271
FBgn0264255	FBgn0285944	para	416.032	1.61034	0.483046	9.50039	0.00205428	0.219618	237	105	169	1688	418	221
FBgn0033631	FBgn0033631	Sod3	648.422	-0.624465	0.201817	9.50043	0.00205424	0.219618	451	1040	746	395	518	666
FBgn0032482	FBgn0032482	Pect	826.648	0.647642	0.2098	9.41716	0.00214964	0.225634	737	704	409	1783	711	913
FBgn0038881	FBgn0038881	CG16791	881.055	0.948714	0.303759	9.31072	0.00227817	0.234855	767	384	499	2523	823	714
FBgn0264695	FBgn0264695	Mhc	3240.28	0.8363	0.270227	9.19604	0.0024254	0.245646	3364	2140	1377	5590	3910	3601
FBgn0031107	FBgn0031107	HERC2	148.34	1.03058	0.338633	9.09355	0.00256512	0.255318	134	73	69	390	144	145
FBgn0040382	FBgn0040382	CG5273	5766.88	-0.471211	0.156404	9.02303	0.00266599	0.259533	5763	7151	6066	5816	4499	5068
FBgn0026575	FBgn0026575	hang	502.375	-0.626473	0.208119	9.00164	0.00269738	0.259533	733	490	483	742	251	357
FBgn0028704	FBgn0028704	Nckx30C	484.084	0.685221	0.228166	8.92324	0.00281565	0.266471	573	219	208	1593	241	394
FBgn0023540	FBgn0023540	CG3630	108.941	1.11555	0.371711	8.84844	0.00293339	0.268801	80	81	39	220	148	119
FBgn0033404	FBgn0033404	Or45a	96.2608	1.69185	0.541095	8.87444	0.00289191	0.268801	52	29	25	448	81	46
FBgn0261788	FBgn0261788	Ank2	2374.24	0.784589	0.260359	8.77518	0.00305356	0.275441	1790	1353	1375	7483	2462	1522
FBgn0040582	FBgn0040582	CG5791	312.964	0.898656	0.301498	8.65455	0.00326245	0.289756	166	276	166	382	567	319
FBgn0050069	FBgn0050069	CG30069	1128.98	0.886673	0.295943	8.59364	0.00337339	0.29507	964	610	676	1889	1445	1311
FBgn0040805	FBgn0040805	CG12355	679.162	-0.548906	0.187369	8.53987	0.00347451	0.299378	519	994	789	534	526	655
FBgn0053208	FBgn0053208	Mical	412.968	0.758542	0.259608	8.39414	0.00376432	0.31594	384	249	202	1102	431	321
FBgn0085468	FBgn0085468	ND-MWFE	759.248	-0.650303	0.223069	8.38842	0.00377618	0.31594	604	1133	878	480	699	652
FBgn0040827	FBgn0040827	CG13315	2935.39	-0.454742	0.157546	8.28989	0.00398664	0.32616	3370	3917	2482	3355	2222	2412
FBgn0015777	FBgn0015777	nrv2	4855.07	-0.477699	0.165443	8.27868	0.00401133	0.32616	5080	6465	4541	4712	3797	4445
FBgn0003748	FBgn0003748	Treh	3920.25	-0.441039	0.153497	8.21681	0.00415041	0.332782	3241	4933	4612	3754	2917	3803
FBgn0034753	FBgn0034753	CG2852	2512.15	-0.520724	0.18189	8.12186	0.00437348	0.345864	2193	4101	2272	1926	2236	2268
FBgn0000116	FBgn0000116	Argk	274.344	0.861177	0.300595	8.02306	0.00461854	0.350827	163	220	185	479	330	291
FBgn0032010	FBgn0032010	CG8086	313.067	0.871134	0.302914	8.05978	0.00452587	0.350827	271	189	169	539	346	415
FBgn0052220	FBgn0052220	Csas	2896.51	-0.500545	0.175919	8.03237	0.00459486	0.350827	1773	4693	3175	1573	2752	3036
FBgn0031971	FBgn0031971	Sirup	1734.86	-0.548153	0.192967	7.98744	0.00471029	0.353149	1327	2616	1907	1213	1697	1451
FBgn0033033	FBgn0033033	scaf	462.557	0.713439	0.251586	7.9227	0.00488184	0.361319	509	270	216	1182	437	353
FBgn0039311	FBgn0039311	CG10513	558.722	-0.675894	0.239876	7.82524	0.00515217	0.367204	593	696	632	429	372	565
FBgn0036560	FBgn0036560	CG5895	1504.11	-0.539693	0.191974	7.83027	0.00513783	0.367204	1256	2016	1732	1085	1267	1473
FBgn0261698	FBgn0261698	SLO2	602.241	0.602409	0.214217	7.84045	0.00510898	0.367204	582	397	363	1359	532	581
FBgn0030796	FBgn0030796	CG4829	821.112	-0.63458	0.225953	7.77645	0.00529316	0.368162	782	986	1023	635	634	743
FBgn0053808	FBgn0053808	His2A:CG33808	113.815	-2.74442	0.844084	7.78133	0.0052789	0.368162	8	698	24	7	14	7
FBgn0036145	FBgn0036145	CG7607	1978.76	-0.654501	0.233487	7.68949	0.00555432	0.379644	1644	2843	2245	1101	1719	1998
FBgn0001226	FBgn0001226	Hsp27	142.349	-1.16729	0.415627	7.59507	0.00585281	0.379644	36	554	63	39	171	24
FBgn0026059	FBgn0026059	Mhcl	637.779	0.63983	0.230448	7.60929	0.00580682	0.379644	607	499	371	1236	681	580
FBgn0013676	FBgn0013676	mt:CoIII	16386.5	0.618437	0.221507	7.62486	0.0057569	0.379644	21906	9493	7108	36052	14687	14252
FBgn0043578	FBgn0043578	PGRP-SB1	133.924	1.12705	0.400533	7.61873	0.00577652	0.379644	84	82	65	201	122	270
FBgn0032208	FBgn0032208	Ufd4	600.238	0.55658	0.20116	7.60956	0.00580595	0.379644	618	428	318	1476	468	545
FBgn0034245	FBgn0034245	UQCR-6.4	1037.72	-0.578422	0.210544	7.46547	0.00628935	0.403427	759	1603	1127	624	965	962
FBgn0030412	FBgn0030412	Tomosyn	625.367	0.818725	0.296387	7.36357	0.00665584	0.422244	510	385	313	1890	575	441
FBgn0053926	FBgn0053926	CG33926	197.459	0.867651	0.320235	7.19237	0.00732141	0.438952	142	177	89	391	193	256
FBgn0085229	FBgn0085229	CG34200	681.818	-0.556938	0.206751	7.20218	0.00728149	0.438952	418	1034	854	406	630	639
FBgn0261797	FBgn0261797	Dhc64C	285.339	0.673416	0.25076	7.16079	0.00745146	0.438952	334	160	128	772	187	272
FBgn0013981	FBgn0013981	His4r	3979.61	-0.451179	0.16798	7.16635	0.00742837	0.438952	2801	6280	4088	2725	3441	4241
FBgn0052082	FBgn0052082	IRSp53	393.794	0.647116	0.239055	7.26185	0.00704346	0.438952	396	260	212	923	364	360
FBgn0262593	FBgn0262593	Shab	605.264	0.622979	0.230601	7.20902	0.00725382	0.438952	606	384	318	1715	475	469
FBgn0039536	FBgn0039536	unc80	145.992	1.05996	0.388481	7.18727	0.00734226	0.438952	118	66	64	512	112	110
FBgn0250848	FBgn0250848	26-29-p	731.639	-0.517959	0.193509	7.12192	0.0076147	0.444037	684	1201	637	730	587	588
FBgn0261046	FBgn0261046	Dscam3	120.973	1.10058	0.40732	7.04807	0.00793509	0.450301	89	57	60	387	106	102
FBgn0035574	FBgn0035574	RhoGEF64C	145.661	1.0486	0.387725	7.07111	0.00783366	0.450301	145	81	53	313	193	131
FBgn0052311	FBgn0052311	zormin	1033.93	0.757743	0.280726	7.04332	0.00795612	0.450301	829	669	662	1673	1365	1098
FBgn0038665	FBgn0038665	euc	5517.91	-0.550732	0.206664	6.9906	0.0081939	0.459256	3647	9266	5617	2802	5350	5727
FBgn0010482	FBgn0010482	l(2)01289	297.903	0.664839	0.251009	6.96165	0.00832752	0.462258	271	212	166	609	299	315
FBgn0031459	FBgn0031459	CG2862	254.611	-0.914951	0.343283	6.8574	0.00882749	0.480765	260	363	293	149	152	269
FBgn0262103	FBgn0262103	Sik3	105.841	2.60086	0.868201	6.86395	0.00879519	0.480765	80	74	0	248	207	64
FBgn0086902	FBgn0266557	kis	1522.15	0.899872	0.334226	6.78955	0.00916929	0.481221	1203	706	879	4323	1654	984
FBgn0032456	FBgn0032456	MRP	572.568	0.659186	0.250658	6.79955	0.00911806	0.481221	503	344	375	1418	476	542
FBgn0020907	FBgn0020907	Scp2	6216.18	-0.409558	0.15677	6.791	0.00916188	0.481221	4089	9587	6640	4373	6305	5687
FBgn0015600	FBgn0015600	toc	307.779	1.08798	0.40345	6.79931	0.0091193	0.481221	344	230	50	922	237	239
FBgn0259992	FBgn0259992	CG42489	1302.14	-0.465304	0.178972	6.72138	0.00952639	0.486706	608	2331	1476	705	1375	1161
FBgn0261922	FBgn0267350	PI4KIIIalpha	779.922	0.490437	0.188727	6.72132	0.00952672	0.486706	754	605	482	1549	717	775
FBgn0003891	FBgn0003891	tud	499.36	0.809601	0.306702	6.72526	0.00950568	0.486706	343	350	296	1359	452	438
FBgn0250789	FBgn0250789	alpha-Spec	2459.58	0.690239	0.265338	6.54768	0.0105021	0.506198	2388	1442	1485	5055	2806	2149
FBgn0028490	FBgn0028490	CG31705	2135.6	-0.392015	0.153181	6.52986	0.0106078	0.506198	2381	2267	2161	2794	1310	1992
FBgn0263980	FBgn0263980	CG43729	855.777	0.681872	0.262458	6.58132	0.0103055	0.506198	730	539	513	2617	772	636
FBgn0086901	FBgn0285955	cv-c	545.113	0.599227	0.23312	6.54141	0.0105392	0.506198	607	317	309	1286	511	471
FBgn0022893	FBgn0022893	Df31	1712.29	-0.569069	0.22095	6.524	0.0106428	0.506198	1180	3340	1531	1581	1537	1156
FBgn0034286	FBgn0034286	dpr13	123.931	1.33146	0.49824	6.58095	0.0103076	0.506198	39	138	39	316	194	79
FBgn0037447	FBgn0037447	Neurochondrin	140.239	1.0585	0.406801	6.50233	0.0107733	0.506198	116	69	75	235	171	193
FBgn0046874	FBgn0046874	Pif1B	3659.39	0.545739	0.212312	6.50039	0.0107851	0.506198	3247	3062	2226	5747	3601	4512
FBgn0028396	FBgn0028396	TotA	790.487	1.00256	0.376835	6.52363	0.0106451	0.506198	369	482	616	1999	810	763
FBgn0033194	FBgn0033194	Vps13	199.625	0.760298	0.295069	6.56906	0.0103767	0.506198	196	114	105	516	169	184
FBgn0039897	FBgn0039897	CG1674	369.303	0.630124	0.247994	6.39549	0.011441	0.50807	334	241	237	713	341	437
FBgn0036663	FBgn0036663	CG9674	1476.92	0.44142	0.173947	6.40839	0.0113582	0.50807	1630	1095	823	3323	1265	1231
FBgn0005632	FBgn0005632	faf	353.274	0.596801	0.234032	6.46011	0.0110323	0.50807	329	268	197	815	302	341
FBgn0000723	FBgn0000723	FER	650.803	0.528378	0.207799	6.42193	0.011272	0.50807	622	445	427	1315	592	671
FBgn0260660	FBgn0260660	Mp	283.52	0.870937	0.336816	6.45136	0.0110867	0.50807	300	125	184	891	245	219
FBgn0261836	FBgn0261836	Msp300	19191.3	1.22118	0.445379	6.43672	0.0111785	0.50807	14795	5473	11867	44482	28884	14491
FBgn0030985	FBgn0030985	Obp18a	3174.59	-0.481446	0.188846	6.43619	0.0111818	0.50807	1970	5059	3426	1718	3336	3084
FBgn0260653	FBgn0260653	serp	84.4675	1.28588	0.495771	6.36745	0.0116232	0.512221	47	41	48	139	139	99
FBgn0041342	FBgn0041342	Pcyt1	467.807	0.652098	0.25797	6.29447	0.0121115	0.529694	437	247	343	885	402	580
FBgn0037819	FBgn0037819	CG14688	494.96	-0.531934	0.211833	6.27103	0.0122727	0.532711	434	835	437	407	451	403
FBgn0040532	FBgn0040532	CG8369	9396.58	-0.517384	0.205515	6.24045	0.0124865	0.537943	6525	14611	9910	5073	9485	9435
FBgn0014863	FBgn0014863	Mlp84B	1521.42	0.554836	0.220657	6.22654	0.012585	0.538171	1365	1307	852	2373	1942	1477
FBgn0052138	FBgn0267795	Frl	980.359	0.59788	0.237776	6.21299	0.0126817	0.538318	837	684	677	1867	1037	975
FBgn0031701	FBgn0031701	TotM	85.8673	1.5107	0.575754	6.15887	0.0130755	0.550983	40	29	56	248	100	80
FBgn0027579	FBgn0027579	mino	296.926	0.872351	0.345853	6.11838	0.0133783	0.555635	274	220	116	579	251	432
FBgn0034716	FBgn0034716	Oatp58Dc	1271.42	-0.459956	0.18521	6.12877	0.0133	0.555635	1122	1759	1301	1056	1009	1305
FBgn0264294	FBgn0264294	Cyt-b5	2475.11	-0.409055	0.165515	6.07867	0.0136824	0.560202	2275	3383	2402	2413	2218	2100
FBgn0041629	FBgn0041629	Hexo2	1171.01	-0.464868	0.187871	6.08428	0.013639	0.560202	744	1781	1322	711	976	1352
FBgn0002590	FBgn0002590	RpS5a	1345.42	0.470573	0.190927	6.02796	0.014081	0.568612	1573	1038	623	3187	964	1246
FBgn0261791	FBgn0261791	SNRPG	285.287	-0.60858	0.247218	6.02748	0.0140848	0.568612	166	536	298	151	283	249
FBgn0053196	FBgn0053196	dpy	1428.41	1.33546	0.49908	5.97516	0.0145088	0.577649	1275	365	659	3722	2023	903
FBgn0085408	FBgn0085408	Shroom	165.763	0.742867	0.302559	5.97957	0.0144725	0.577649	121	131	101	319	189	169
FBgn0052521	FBgn0052521	CG32521	3726.33	-0.397842	0.162859	5.93792	0.0148185	0.585893	3447	4658	3685	3712	3143	3503
FBgn0024315	FBgn0024315	Picot	881.203	-0.521502	0.213152	5.92603	0.0149188	0.585893	937	1053	925	784	603	921
FBgn0261547	FBgn0261547	Exn	291.375	0.65693	0.268732	5.91296	0.0150299	0.586269	266	230	157	516	316	320
FBgn0031318	FBgn0031318	CG4887	240.441	0.730879	0.301437	5.7762	0.0162446	0.629397	184	206	121	595	216	229
FBgn0001090	FBgn0001090	bnb	5184.83	-0.387402	0.161177	5.74833	0.0165044	0.635199	3871	6710	5987	3994	4522	5406
FBgn0083167	FBgn0083167	Neb-cGP	1825.9	-0.514079	0.214197	5.68123	0.0171473	0.655573	1432	2789	1851	1131	1689	1892
FBgn0051974	FBgn0051974	CG31974	496.355	-0.500175	0.210093	5.63947	0.0175605	0.666953	415	724	523	435	368	495
FBgn0033624	FBgn0033624	CG12384	847.09	-0.466697	0.197497	5.54998	0.0184809	0.69732	788	1198	820	728	725	784
FBgn0087012	FBgn0087012	5-HT2A	107.699	1.42971	0.572746	5.49116	0.0191128	0.700672	42	47	46	386	42	194
FBgn0053653	FBgn0053653	Cadps	733.464	0.586519	0.248622	5.46751	0.0193732	0.700672	731	470	373	2195	537	527
FBgn0037788	FBgn0037788	CG3940	1291.23	-0.492566	0.208359	5.52888	0.0187051	0.700672	974	2020	1301	834	1120	1386
FBgn0263077	FBgn0263077	CG43340	1013.77	0.51048	0.217403	5.44808	0.0195899	0.700672	908	772	626	2524	772	919
FBgn0038744	FBgn0038744	CG4733	124.302	1.36694	0.550257	5.46117	0.0194436	0.700672	140	50	34	210	155	176
FBgn0004855	FBgn0004855	RpII15	87.2495	-0.953782	0.406149	5.43187	0.0197725	0.700672	85	128	110	53	56	78
FBgn0030350	FBgn0030350	SelG	930.853	-0.453874	0.194192	5.43091	0.0197834	0.700672	791	1318	951	743	830	882
FBgn0011288	FBgn0011288	Snap25	804.778	0.511208	0.217139	5.48709	0.0191574	0.700672	1014	450	320	2640	433	517
FBgn0044812	FBgn0044812	TotC	388.125	1.09843	0.446856	5.44513	0.0196229	0.700672	146	262	277	1092	364	380
FBgn0033134	FBgn0033134	Tsp42El	277.799	0.616436	0.262091	5.48832	0.0191439	0.700672	243	203	176	474	262	357
FBgn0062442	FBgn0062442	Cisd2	907.663	-0.454732	0.19536	5.3862	0.0202967	0.714468	744	1331	916	693	817	877
FBgn0035541	FBgn0035541	CG15019	321.152	-0.549812	0.236963	5.35731	0.0206356	0.720342	316	441	345	300	241	273
FBgn0004921	FBgn0004921	Ggamma1	6557.33	-0.349138	0.150675	5.35077	0.0207131	0.720342	5810	7475	5781	8537	4785	6411
FBgn0259163	FBgn0259163	CG42268	468.373	0.597433	0.258679	5.25511	0.0218824	0.72728	515	261	186	1555	306	276
FBgn0011695	FBgn0011695	EbpIII	4443.38	0.438893	0.189818	5.29253	0.021417	0.72728	4293	3885	2663	6917	4777	4728
FBgn0032773	FBgn0032773	fon	1049.07	0.511039	0.221526	5.25209	0.0219204	0.72728	881	902	648	2162	781	1275
FBgn0011296	FBgn0011296	l(2)efl	312.494	0.959388	0.402659	5.29828	0.0213465	0.72728	262	183	152	406	493	378
FBgn0086778	FBgn0086778	nAChRalpha7	1006.04	0.842549	0.354852	5.26676	0.0217365	0.72728	702	638	554	3223	847	659
FBgn0020385	FBgn0020385	pug	887.056	0.472963	0.205198	5.27019	0.0216937	0.72728	700	941	519	1325	914	1067
FBgn0260442	FBgn0260442	rhea	621.806	0.511006	0.221465	5.28312	0.0215331	0.72728	755	408	315	1356	513	578
FBgn0051374	FBgn0051374	sals	139.909	0.86152	0.36986	5.30316	0.0212868	0.72728	96	96	93	188	191	177
FBgn0027560	FBgn0027560	Tps1	4962.19	0.472253	0.205262	5.21964	0.0223332	0.736741	3170	5050	3712	8628	4522	5749
FBgn0016119	FBgn0016119	ATPsynCF6	2638.42	-0.4983	0.216646	5.20933	0.0224659	0.736908	2365	3653	2715	1873	2505	2428
FBgn0001197	FBgn0001197	His2Av	546.573	-0.685051	0.295958	5.196	0.0226389	0.738385	431	1113	490	530	348	432
FBgn0030817	FBgn0030817	CG4991	250.028	-0.683853	0.298661	5.15504	0.023179	0.751756	257	423	219	216	169	223
FBgn0013681	FBgn0013681	mt:ND3	958.37	0.756212	0.326523	5.09397	0.0240092	0.774329	1344	478	372	1960	1012	822
FBgn0027844	FBgn0027844	CAH1	3218.9	-0.358779	0.160891	4.95294	0.0260463	0.808416	2818	4304	3178	2959	2882	3026
FBgn0040775	FBgn0040775	CG12158	1257.31	-0.491836	0.218995	4.97978	0.0256452	0.808416	1275	1711	1186	1028	1058	1206
FBgn0000339	FBgn0000339	cni	218.154	-0.622707	0.278533	4.96056	0.0259318	0.808416	265	307	187	292	146	138
FBgn0261625	FBgn0261625	GLS	278.676	0.709222	0.314844	4.9548	0.0260184	0.808416	248	221	136	523	221	401
FBgn0013675	FBgn0013675	mt:CoII	32171.9	0.489928	0.217805	4.966	0.0258504	0.808416	38064	23036	16863	58519	33062	29879
FBgn0004657	FBgn0004657	mys	489.499	0.590326	0.261835	4.99662	0.0253968	0.808416	351	512	274	895	439	604
FBgn0261575	FBgn0261575	tobi	130.007	1.1375	0.489184	4.99206	0.0254638	0.808416	85	87	52	130	222	196
FBgn0030237	FBgn0030237	CG15209	4250.29	-0.549816	0.245152	4.9043	0.0267899	0.810186	3209	7026	4016	2212	4045	4538
FBgn0036927	FBgn0036927	Gabat	167.926	-0.708453	0.317324	4.9271	0.0264386	0.810186	177	279	151	131	132	136
FBgn0014869	FBgn0014869	Pglym78	2102.84	-0.37894	0.170542	4.91499	0.0266247	0.810186	1593	3074	2112	1600	1982	2094
FBgn0003462	FBgn0003462	Sod1	3387.66	-0.392541	0.176415	4.91847	0.0265711	0.810186	2938	4869	3173	2795	3232	3135
FBgn0261671	FBgn0261671	tweek	180.108	0.774165	0.345733	4.90333	0.026805	0.810186	161	103	95	534	145	141
FBgn0013276	FBgn0013276	Hsp70Ab	86.526	3.43351	1.12611	4.88482	0.0270939	0.814652	88	20	0	111	186	112
FBgn0016123	FBgn0016123	Alp4	1071.5	-0.420229	0.190776	4.82461	0.0280562	0.824482	933	1457	1081	892	887	1114
FBgn0038347	FBgn0267408	AOX1	765.857	0.486337	0.21994	4.84303	0.027758	0.824482	562	656	577	972	873	973
FBgn0027596	FBgn0027596	Kank	425.738	0.567294	0.25606	4.84988	0.027648	0.824482	441	290	266	821	377	429
FBgn0047038	FBgn0047038	ND-13B	317.695	-0.585367	0.265204	4.82265	0.0280881	0.824482	296	457	329	248	291	257
FBgn0003275	FBgn0003275	RpII18	264.451	-0.572026	0.25983	4.81978	0.0281349	0.824482	158	462	289	140	252	255
FBgn0250788	FBgn0250788	beta-Spec	931.347	0.720259	0.321871	4.77673	0.0288469	0.829738	987	449	590	1750	1028	932
FBgn0033464	FBgn0033464	CG1441	149.282	0.76425	0.347396	4.76566	0.0290329	0.829738	130	107	80	251	163	190
FBgn0036538	FBgn0036538	CG15715	639.367	-0.438379	0.200052	4.78087	0.0287776	0.829738	586	875	651	654	542	521
FBgn0053110	FBgn0053110	CG33110	358.864	0.52676	0.240472	4.76789	0.0289953	0.829738	282	280	268	613	353	413
FBgn0031374	FBgn0031374	Wdr62	1302.71	0.617	0.277307	4.79381	0.0285622	0.829738	1233	794	793	3321	1246	947
FBgn0262110	FBgn0265988	mv	204.25	0.632847	0.289568	4.73496	0.0295555	0.840512	177	156	117	474	180	198
FBgn0039883	FBgn0039883	RhoGAP100F	627.924	0.623551	0.283377	4.71551	0.0298917	0.845699	624	360	342	1860	493	430
FBgn0052479	FBgn0052479	Usp10	576.986	0.446888	0.205517	4.70752	0.0300309	0.845699	653	423	312	1404	478	437
FBgn0035227	FBgn0035227	Iml1	478.281	0.491228	0.226149	4.68421	0.030441	0.853087	385	416	324	944	424	504
FBgn0046214	FBgn0046214	vig2	664.305	-0.458323	0.211319	4.67053	0.0306844	0.855754	592	1128	547	644	549	566
FBgn0013750	FBgn0013750	Arf51F	1786.84	-0.345381	0.161452	4.56367	0.032657	0.860861	1632	2285	1808	1735	1427	1800
FBgn0039040	FBgn0039040	CG13833	187.492	0.631833	0.294445	4.5721	0.0324966	0.860861	145	142	129	314	196	227
FBgn0038143	FBgn0038143	CG9813	964.304	-0.402389	0.18761	4.58009	0.0323456	0.860861	1408	922	743	1750	483	687
FBgn0052529	FBgn0052529	Hers	695.602	0.595148	0.2739	4.60843	0.0318151	0.860861	610	458	475	1493	728	561
FBgn0004419	FBgn0004419	me31B	402.326	-0.92546	0.414194	4.60133	0.0319472	0.860861	323	1119	258	338	208	270
FBgn0052230	FBgn0052230	ND-MLRQ	1539.79	-0.398883	0.185375	4.60226	0.0319298	0.860861	1409	2087	1493	1386	1415	1373
FBgn0250871	FBgn0250871	pot	202.08	0.652913	0.303291	4.58585	0.032237	0.860861	206	145	103	391	192	227
FBgn0003141	FBgn0003141	pr	447.155	-0.501297	0.233682	4.56845	0.032566	0.860861	427	645	425	377	405	381
FBgn0010575	FBgn0285917	sbb	1162.67	0.604232	0.276235	4.63985	0.0312378	0.860861	1045	758	748	2790	1078	837
FBgn0040954	FBgn0266666	Sem1	366.234	-0.481991	0.224685	4.58592	0.0322357	0.860861	222	574	427	232	323	376
FBgn0039349	FBgn0039349	Ssadh	1330.7	-0.438871	0.204258	4.57359	0.0324684	0.860861	1079	2018	1279	993	1116	1426
FBgn0086708	FBgn0086708	stv	1065.99	0.402114	0.186749	4.61392	0.0317135	0.860861	860	912	854	1630	1149	1095
FBgn0000210	FBgn0283451	br	410.21	0.773879	0.354188	4.54276	0.0330583	0.863556	308	285	253	1020	432	300
FBgn0263873	FBgn0263873	sick	627.245	0.493871	0.230481	4.54573	0.033001	0.863556	591	427	438	1243	597	618
FBgn0036667	FBgn0036667	CG9669	219.218	-0.59533	0.279523	4.5046	0.0338038	0.87511	173	346	233	147	183	214
FBgn0004368	FBgn0004368	Ptp4E	383.641	0.582372	0.27216	4.51213	0.0336553	0.87511	414	265	178	990	376	244
FBgn0085434	FBgn0085434	NaCP60E	1007.51	0.794337	0.362156	4.47562	0.0343816	0.886094	863	505	521	3364	901	537
FBgn0034405	FBgn0034405	Jheh2	788.676	-0.395795	0.187126	4.45868	0.0347243	0.890948	801	1012	743	831	615	731
FBgn0032429	FBgn0032429	CG5446	416.653	-0.498381	0.235538	4.44697	0.0349633	0.89311	372	576	424	339	376	376
FBgn0087035	FBgn0087035	AGO2	609.16	0.422317	0.200464	4.42032	0.0355134	0.899881	677	425	365	1368	400	619
FBgn0038799	FBgn0038799	MFS9	920.054	-0.510414	0.240824	4.41904	0.0355401	0.899881	1125	1360	671	882	758	751
FBgn0020306	FBgn0020306	dom	496.57	0.5796	0.273332	4.40902	0.0357494	0.901229	345	441	333	948	591	434
FBgn0039904	FBgn0039904	Hcf	79.3936	-2.3356	0.90532	4.39399	0.0360658	0.90525	27	169	182	50	5	35
FBgn0038224	FBgn0038224	ATPsynE	2045.77	-0.494904	0.234677	4.36324	0.0367223	0.909863	2158	3123	1635	1639	1818	1858
FBgn0029971	FBgn0029971	ND-MNLL	843.026	-0.418479	0.19968	4.36634	0.0366556	0.909863	688	1355	746	683	759	808
FBgn0020908	FBgn0020908	Scp1	80.1856	0.928691	0.442534	4.37358	0.0365003	0.909863	120	24	14	326	39	31
FBgn0036146	FBgn0036146	CG14141	526.431	-0.614299	0.291803	4.32082	0.0376487	0.918494	401	750	602	257	506	541
FBgn0259736	FBgn0259736	CG42390	576.617	0.487466	0.233582	4.31249	0.0378336	0.918494	476	491	393	789	625	725
FBgn0263593	FBgn0263593	Lpin	752.026	0.401872	0.193404	4.30092	0.0380918	0.918494	666	614	551	1321	690	808
FBgn0024329	FBgn0024329	Mekk1	254.435	0.536191	0.257743	4.30549	0.0379895	0.918494	205	217	166	461	225	311
FBgn0024943	FBgn0024943	PIP82	318.854	0.535787	0.257062	4.30799	0.0379338	0.918494	350	246	150	740	237	318
FBgn0043842	FBgn0267398	Yeti	844.22	-0.416479	0.200145	4.30477	0.0380057	0.918494	864	1101	786	819	677	801
FBgn0021895	FBgn0021895	ytr	323.884	0.821102	0.389444	4.29679	0.0381844	0.918494	10	298	291	14	642	556
FBgn0040985	FBgn0040985	CG6115	3050.9	-0.758403	0.352719	4.28412	0.03847	0.920399	1786	3878	4830	1517	3448	1871
FBgn0037913	FBgn0037913	fabp	3781.05	-0.383484	0.184642	4.27916	0.0385824	0.920399	3447	5258	3486	3293	3753	3253
FBgn0025628	FBgn0025628	CG4199	472.38	0.519453	0.249974	4.264	0.0389282	0.924825	373	436	291	964	385	533
FBgn0026179	FBgn0026179	siz	778.953	0.458373	0.221154	4.2556	0.0391212	0.9256	778	565	508	1516	762	721
FBgn0034406	FBgn0034406	Jheh3	189.403	-0.639943	0.309145	4.23408	0.03962	0.933577	175	305	186	159	128	182
FBgn0028482	FBgn0028482	bdl	3411.67	-0.335839	0.16353	4.20056	0.0404105	0.940685	2479	4646	3660	2632	3213	3499
FBgn0034761	FBgn0034761	CG4250	583.502	0.429854	0.209169	4.20326	0.0403464	0.940685	453	592	380	806	692	631
FBgn0022361	FBgn0022361	Pur-alpha	846.476	0.4127	0.200621	4.20608	0.0402793	0.940685	884	643	489	2079	655	687
FBgn0085446	FBgn0085446	CG34417	668.795	0.632131	0.303542	4.1889	0.0406896	0.943378	739	539	290	1043	685	783
FBgn0261811	FBgn0261811	pico	651.097	0.402648	0.19665	4.17721	0.040971	0.94562	605	564	426	1266	579	634
FBgn0260486	FBgn0260486	Ziz	198.56	0.614863	0.299579	4.17131	0.0411139	0.94562	186	138	111	505	160	178
FBgn0031327	FBgn0031327	CG5397	229.589	0.687179	0.332903	4.16185	0.0413442	0.947142	156	193	142	255	318	309
FBgn0039081	FBgn0039081	Irk2	2402.91	-0.418066	0.204237	4.14339	0.0417974	0.951333	1925	3595	2291	1734	2062	2650
FBgn0003137	FBgn0003137	Ppn	625.043	0.509231	0.248471	4.14099	0.0418567	0.951333	580	387	454	1360	538	612
FBgn0019686	FBgn0019686	lok	90.0572	-1.22657	0.57428	4.12088	0.042357	0.955184	57	336	42	65	47	29
FBgn0041087	FBgn0041087	wun2	309.254	-0.527071	0.258424	4.12508	0.0422519	0.955184	279	496	284	266	239	292
FBgn0000163	FBgn0000163	baz	166.179	0.648204	0.318825	4.10296	0.0428083	0.95598	217	89	66	468	120	135
FBgn0050015	FBgn0050015	CG30015	674.111	0.450343	0.222361	4.06746	0.0437171	0.95598	693	469	430	1251	657	683
FBgn0051211	FBgn0051211	CG31211	200.724	0.697117	0.341235	4.0747	0.04353	0.95598	156	182	94	531	168	178
FBgn0032507	FBgn0032507	CG9377	568.085	-0.53501	0.262368	4.0923	0.0430791	0.95598	310	827	714	237	586	604
FBgn0050147	FBgn0050147	Hil	178.215	0.615895	0.30408	4.07171	0.0436071	0.95598	184	135	87	376	155	190
FBgn0262614	FBgn0262614	pyd	1321.13	0.426843	0.209886	4.09373	0.0430425	0.95598	1240	1003	838	2996	1179	1088
FBgn0260938	FBgn0260938	tay	299.188	0.502087	0.247942	4.08154	0.0433541	0.95598	308	216	176	656	259	276
FBgn0013347	FBgn0013347	TfIIA-S	377.465	-0.490185	0.241822	4.08281	0.0433215	0.95598	289	543	414	257	332	386
FBgn0029899	FBgn0029899	CG14438	318.959	0.662939	0.324954	4.04088	0.0444106	0.95665	232	251	198	820	284	271
FBgn0038820	FBgn0038820	CG4000	687.25	0.612268	0.299202	4.05181	0.0441241	0.95665	731	655	249	1038	923	629
FBgn0040773	FBgn0040773	COX7C	2542.44	-0.399366	0.197345	4.05606	0.0440131	0.95665	2260	3552	2399	2007	2365	2494
FBgn0025726	FBgn0025726	unc-13	2653.82	0.699176	0.336386	4.04537	0.0442928	0.95665	2313	1379	1523	8636	2084	1557
FBgn0031684	FBgn0031684	ND-13A	157.399	-1.27792	0.613082	4.03169	0.0446532	0.9583	3	336	240	0	74	257
FBgn0030266	FBgn0030266	CG11122	172.218	0.896052	0.433857	4.01538	0.045087	0.960481	92	121	122	362	234	143
FBgn0051121	FBgn0051121	CG31121	102.302	0.819481	0.405157	4.01536	0.0450876	0.960481	89	73	51	172	111	136
FBgn0039774	FBgn0039774	CDase	806.751	-0.480642	0.238396	4.00909	0.0452556	0.960516	694	1034	899	604	776	725
FBgn0038421	FBgn0038421	CG17931	766.79	-0.364272	0.181931	3.99976	0.0455067	0.962309	646	1059	767	747	624	746
FBgn0263111	FBgn0263111	cac	1206.46	0.675346	0.329714	3.97243	0.046251	0.972544	1096	631	656	4042	908	697
FBgn0029810	FBgn0029810	CG12239	1017.96	0.54188	0.270474	3.90955	0.0480126	0.972544	786	813	691	2398	950	841
FBgn0261550	FBgn0261550	CG42668	798.13	0.502466	0.252034	3.90469	0.0481514	0.972544	678	607	565	1624	819	694
FBgn0039160	FBgn0039160	CG5510	210.138	-0.539978	0.272679	3.90429	0.048163	0.972544	225	281	205	219	152	179
FBgn0031808	FBgn0031808	CG9507	976.304	-0.438999	0.221129	3.89927	0.0483071	0.972544	782	1402	986	665	870	1055
FBgn0020503	FBgn0020503	CLIP-190	1655.25	0.422572	0.211397	3.95082	0.0468486	0.972544	1549	1284	1130	3318	1662	1474
FBgn0015031	FBgn0015031	cype	2063.2	-0.427255	0.213302	3.96166	0.0465479	0.972544	1869	2944	1906	1554	1960	1997
FBgn0038145	FBgn0038145	Droj2	2472.04	-0.302478	0.152287	3.93702	0.0472345	0.972544	2287	3264	2271	2774	1965	2358
FBgn0004623	FBgn0004623	Gbeta76C	1598.09	0.349779	0.176903	3.89196	0.0485177	0.972544	1672	1263	995	3609	1204	1410
FBgn0039098	FBgn0039098	GILT3	227.304	-0.560669	0.283009	3.89462	0.0484409	0.972544	192	307	267	181	193	198
FBgn0030706	FBgn0030706	Lrp4	475.929	0.472548	0.238224	3.90517	0.0481378	0.972544	685	259	207	1248	344	325
FBgn0013674	FBgn0013674	mt:CoI	48416.2	0.338876	0.170225	3.93689	0.0472379	0.972544	61423	34845	27226	95731	37133	46821
FBgn0003016	FBgn0003016	osp	444.894	0.703976	0.347151	3.92577	0.0475515	0.972544	383	250	303	1059	468	342
FBgn0015299	FBgn0015299	Ssb-c31a	139.131	-0.68147	0.341177	3.94866	0.0469087	0.972544	123	211	152	94	122	117
FBgn0003517	FBgn0003517	sta	819.738	0.481245	0.24063	3.94153	0.0471078	0.972544	732	946	367	1206	969	841
FBgn0039048	FBgn0039048	CG17111	320.592	0.494628	0.250697	3.86894	0.0491877	0.978754	222	300	232	404	378	399
FBgn0263846	FBgn0263846	CG43707	135.79	0.715185	0.360449	3.87464	0.0490208	0.978754	120	85	63	356	123	97
FBgn0014018	FBgn0014018	Rel	729.493	0.39262	0.199248	3.86388	0.0493361	0.978754	588	703	502	1229	622	881
FBgn0263199	FBgn0263199	Galk	703.67	0.366683	0.186623	3.85124	0.0497093	0.98278	538	734	501	1010	705	813
FBgn0030259	FBgn0030259	CG1545	521.137	-0.436644	0.222098	3.84215	0.0499795	0.98475	375	768	557	359	432	587
FBgn0035237	FBgn0035237	CG13917	1418.74	0.483388	0.245449	3.80278	0.0511676	0.995912	1189	1090	1048	2135	1698	1450
FBgn0023531	FBgn0023531	CG32809	522.704	0.798334	0.394418	3.7911	0.0515258	0.995912	361	348	382	1316	508	376
FBgn0039915	FBgn0039915	Gat	1924.45	-0.321524	0.165043	3.78372	0.0517536	0.995912	2125	2406	1591	2306	1618	1596
FBgn0034511	FBgn0034511	GNBP-like3	117.138	0.741498	0.377631	3.79426	0.0514287	0.995912	61	109	81	173	165	124
FBgn0039350	FBgn0039350	jigr1	432.525	-0.494176	0.251556	3.81501	0.0507954	0.995912	350	729	411	399	306	420
FBgn0027335	FBgn0027335	Rip11	114.131	-1.3159	0.624841	3.7892	0.0515842	0.995912	217	121	97	52	84	67
FBgn0260463	FBgn0260463	Unc-115b	172.407	0.594056	0.304163	3.79016	0.0515547	0.995912	182	132	80	389	142	173
FBgn0250753	FBgn0250753	kra	2829.12	-0.318913	0.163828	3.77497	0.052025	0.997808	2646	3819	2557	3364	2155	2614
FBgn0043362	FBgn0043362	bchs	365.63	0.598626	0.304772	3.76832	0.052232	0.998462	368	200	230	967	299	285
FBgn0029514	FBgn0029514	312	85.0327	-0.23555	0.417495	0.316152	0.573929	0.999111	78	99	75	101	80	75
FBgn0011710	FBgn0011710	2021-09-01	160.22	0.0482153	0.368397	0.0168068	0.896851	0.999111	151	214	97	278	114	154
FBgn0014029	FBgn0014029	2021-09-02	183.449	0.184559	0.293103	0.395774	0.52928	0.999111	162	224	115	250	194	179
FBgn0259923	FBgn0259923	2021-09-04	472.611	0.0388599	0.208101	0.0348641	0.851881	0.999111	481	479	358	751	402	436
FBgn0010339	FBgn0010339	128up	279.789	-0.251419	0.303173	0.677849	0.410328	0.999111	204	502	208	255	244	288
FBgn0020238	FBgn0020238	14-3-3epsilon	7207.87	0.0462113	0.25265	0.0326757	0.856553	0.999111	6514	7426	7114	9790	6858	5541
FBgn0004907	FBgn0004907	14-3-3zeta	10356.5	0.108236	0.258212	0.171168	0.679076	0.999111	9950	9178	9197	17558	9842	7739
FBgn0004364	FBgn0004364	18w	210.516	0.0702636	0.287904	0.0593777	0.807482	0.999111	197	193	188	338	170	203
FBgn0260793	FBgn0260793	2mit	360.886	0.271236	0.349452	0.581276	0.445813	0.999111	335	287	263	880	309	227
FBgn0052016	FBgn0052016	4E-T	128.94	0.21197	0.556687	0.130174	0.718252	0.999111	55	193	110	247	83	131
FBgn0004168	FBgn0004168	5-HT1A	164.578	0.474744	0.457402	1.01324	0.314129	0.999111	142	89	148	380	150	122
FBgn0263116	FBgn0263116	5-HT1B	120.276	0.065129	0.387578	0.0278681	0.867419	0.999111	102	107	120	204	94	110
FBgn0259178	FBgn0259178	5PtaseI	463.011	-0.221467	0.220468	1.0065	0.315742	0.999111	463	550	398	534	376	469
FBgn0041707	FBgn0041707	7B2	949.907	0.0565418	0.195572	0.0833507	0.772807	0.999111	1003	905	739	1388	852	902
FBgn0028965	FBgn0028965	A16	141.408	-0.169927	0.338729	0.250218	0.616922	0.999111	129	185	116	154	113	158
FBgn0023130	FBgn0023130	a6	89.1632	-0.217139	0.385847	0.316362	0.573802	0.999111	94	122	63	114	81	71
FBgn0027885	FBgn0027885	Aac11	1318.9	0.208317	0.207809	0.997267	0.317973	0.999111	1136	1428	926	2468	1126	1176
FBgn0031851	FBgn0031851	Aatf	76.9776	-0.298299	0.423636	0.493295	0.482461	0.999111	57	112	76	77	77	62
FBgn0023129	FBgn0023129	aay	2371.46	-0.0349445	0.155454	0.050505	0.822187	0.999111	1728	2638	2410	2416	2137	2794
FBgn0264442	FBgn0264442	ab	473.82	0.0251903	0.256789	0.00953834	0.922199	0.999111	365	507	459	672	436	436
FBgn0035244	FBgn0035244	ABCB7	282.102	0.111316	0.243444	0.209032	0.647527	0.999111	248	309	220	397	254	295
FBgn0020510	FBgn0020510	Abi	210.17	-1.02986	2.29645	0.101864	0.749604	0.999111	318	90	235	386	231	0
FBgn0036372	FBgn0036372	Abp1	210.729	-0.109082	0.272768	0.15984	0.689304	0.999111	209	259	162	274	185	195
FBgn0022710	FBgn0022710	Ac13E	697.763	0.426386	0.268593	2.47198	0.115892	0.999111	774	476	438	1358	724	564
FBgn0023416	FBgn0023416	Ac3	187.801	0.423011	0.31815	1.75182	0.185648	0.999111	228	113	103	522	130	132
FBgn0004852	FBgn0004852	Ac76E	278.437	0.239238	0.263163	0.823426	0.36418	0.999111	285	239	197	526	245	241
FBgn0033246	FBgn0033246	ACC	238.746	0.489381	0.536384	0.725022	0.394502	0.999111	194	104	250	575	222	144
FBgn0012034	FBgn0012034	AcCoAS	1583.62	0.0610942	0.193218	0.0994875	0.752446	0.999111	2068	1509	955	2674	1247	1379
FBgn0000024	FBgn0000024	Ace	1959.12	0.152082	0.302333	0.243445	0.621729	0.999111	1733	1597	1798	3808	1799	1391
FBgn0016122	FBgn0016122	Acer	586.696	0.114489	0.214649	0.283614	0.594342	0.999111	584	630	406	807	544	611
FBgn0027620	FBgn0027620	Acf	111.911	0.4301	0.455717	0.856579	0.354698	0.999111	73	113	81	218	138	75
FBgn0000028	FBgn0000028	acj6	196.879	0.0419398	0.324745	0.0165049	0.897776	0.999111	186	203	161	362	173	141
FBgn0028484	FBgn0028484	Ack	365.811	0.0720841	0.24288	0.0878057	0.766986	0.999111	391	345	278	516	302	396
FBgn0263998	FBgn0263998	Ack-like	170.382	0.0161958	0.3187	0.00256686	0.959593	0.999111	169	175	131	315	122	154
FBgn0263198	FBgn0263198	Acn	85.5356	-0.0776315	1.88309	0.000725612	0.97851	0.999111	5	139	134	76	142	1
FBgn0034629	FBgn0034629	Acox57D-d	97.7404	-0.279507	0.370867	0.567251	0.451354	0.999111	91	121	93	104	81	96
FBgn0000032	FBgn0000032	Acph-1	104.936	-0.0873604	0.382212	0.0518854	0.819814	0.999111	105	150	65	150	88	92
FBgn0263120	FBgn0263120	Acsl	2423.77	0.0970949	0.168124	0.332768	0.564034	0.999111	2383	2620	1722	3454	2089	2580
FBgn0000043	FBgn0000043	Act42A	232.881	0.0868084	0.27993	0.0957651	0.756972	0.999111	183	322	160	294	225	242
FBgn0000044	FBgn0000044	Act57B	3800.61	0.443648	0.247661	3.13244	0.0767486	0.999111	4111	3100	2100	5750	3358	4925
FBgn0000042	FBgn0000042	Act5C	5793.25	0.140006	0.174001	0.644567	0.422062	0.999111	5688	5671	4338	8740	5706	5265
FBgn0000045	FBgn0000045	Act79B	194.858	0.0925475	0.414329	0.047716	0.827086	0.999111	293	163	100	277	130	231
FBgn0000046	FBgn0000046	Act87E	1070.4	0.183847	0.248182	0.540546	0.462207	0.999111	1146	957	751	1360	981	1277
FBgn0024913	FBgn0024913	Actbeta	313.367	0.185512	0.271109	0.464748	0.495413	0.999111	383	247	174	818	191	216
FBgn0000667	FBgn0000667	Actn	770.861	0.359671	0.202007	3.15526	0.0756825	0.999111	709	710	512	1185	809	798
FBgn0038363	FBgn0038363	Acyp2	113.38	0.214715	0.391746	0.296875	0.585848	0.999111	79	100	112	109	126	142
FBgn0037555	FBgn0037555	Ada2b	145.545	0.288299	0.511259	0.292923	0.588353	0.999111	102	258	51	110	178	186
FBgn0030891	FBgn0030891	Ada3	102.669	0.120224	0.369138	0.105906	0.744854	0.999111	115	98	69	164	90	96
FBgn0026086	FBgn0026086	Adar	530.077	0.273951	0.225512	1.46732	0.225769	0.999111	612	459	308	1285	304	558
FBgn0028658	FBgn0028658	Adat1	113.18	-0.238087	0.394348	0.359674	0.548688	0.999111	105	144	97	94	102	131
FBgn0026573	FBgn0026573	ADD1	166.083	-0.0646052	0.354526	0.03272	0.856456	0.999111	148	170	160	230	164	131
FBgn0020513	FBgn0020513	ade5	2619.47	0.143048	0.197202	0.522302	0.469862	0.999111	2360	2656	2005	4808	1898	2619
FBgn0036337	FBgn0036337	AdenoK	678.605	0.0670416	0.224405	0.0887201	0.765811	0.999111	665	824	440	877	637	703
FBgn0000054	FBgn0284249	Adf1	366.371	-0.196553	0.223049	0.776088	0.37834	0.999111	400	399	311	524	271	331
FBgn0036752	FBgn0036752	Adgf-A	153.607	-0.0305209	0.339291	0.00803524	0.928574	0.999111	191	121	120	310	107	110
FBgn0038173	FBgn0038173	Adgf-C	88.7243	-0.125745	0.412682	0.0920952	0.76153	0.999111	97	89	74	110	58	109
FBgn0038172	FBgn0038172	Adgf-D	532.273	-0.224509	0.199271	1.26831	0.260085	0.999111	423	677	535	540	451	557
FBgn0000055	FBgn0000055	Adh	24310.7	-0.262457	0.249766	1.07723	0.299317	0.999111	22431	32604	19654	18004	25641	25562
FBgn0000056	FBgn0000056	Adhr	1207.94	-0.420099	0.27635	2.249	0.133701	0.999111	1256	1564	1063	891	1196	1155
FBgn0052068	FBgn0052068	Adi1	360.768	-0.0900164	0.23874	0.141783	0.706515	0.999111	275	501	303	386	321	395
FBgn0038984	FBgn0038984	AdipoR	2866	-0.014196	0.165329	0.00735854	0.93164	0.999111	2467	3318	2420	3190	2771	3062
FBgn0022709	FBgn0022709	Adk1	721.629	0.299617	0.275579	1.15772	0.28194	0.999111	760	679	450	926	709	841
FBgn0022708	FBgn0283494	Adk2	927.412	-0.0404275	0.214084	0.0354531	0.850649	0.999111	945	967	758	1105	869	937
FBgn0033983	FBgn0033983	ADPS	115.884	0.155603	0.357887	0.188251	0.664376	0.999111	108	122	83	213	93	105
FBgn0038467	FBgn0038467	AdSL	483.814	0.382959	0.25507	2.22847	0.135488	0.999111	467	465	281	729	448	588
FBgn0027493	FBgn0027493	AdSS	1514.15	0.00879154	0.161455	0.0029641	0.956582	0.999111	1451	1549	1276	2105	1187	1651
FBgn0037679	FBgn0037679	Aduk	110.999	-0.10437	0.385885	0.0725178	0.787706	0.999111	107	106	110	126	104	108
FBgn0026602	FBgn0026602	Ady43A	381.903	-0.0178654	0.23168	0.00593774	0.938578	0.999111	369	431	299	478	344	394
FBgn0005694	FBgn0005694	Aef1	797.275	-0.00935514	0.221778	0.00176685	0.966472	0.999111	605	916	767	980	790	738
FBgn0038223	FBgn0038223	Afti	168.969	0.111263	0.30841	0.129868	0.718569	0.999111	201	150	106	361	128	122
FBgn0015010	FBgn0015010	Ag5r	148.49	-2.74614	1.60539	1.37131	0.241587	0.999111	9	630	15	33	8	3
FBgn0053138	FBgn0053138	AGBE	538.063	0.210856	0.210204	1.00406	0.316331	0.999111	402	560	458	715	545	579
FBgn0041171	FBgn0041171	ago	219.11	0.0657506	0.307323	0.0453503	0.831361	0.999111	215	255	145	397	156	207
FBgn0262739	FBgn0262739	AGO1	4095.44	0.0635843	0.243617	0.0668039	0.796049	0.999111	4018	3589	3589	7299	3634	3091
FBgn0014455	FBgn0014455	Ahcy	840.753	0.052423	0.198329	0.0696553	0.791839	0.999111	607	1166	640	925	815	951
FBgn0035371	FBgn0035371	AhcyL1	733.21	0.0837786	0.210339	0.158072	0.690938	0.999111	832	655	538	1181	646	647
FBgn0015011	FBgn0015011	AhcyL2	77.7969	0.0889632	0.413294	0.0462455	0.82973	0.999111	81	78	56	121	60	83
FBgn0031392	FBgn0031392	AIF	137.063	-0.285591	0.34492	0.680474	0.409424	0.999111	122	218	104	184	116	101
FBgn0033351	FBgn0033351	AIMP1	138.402	-0.0801199	0.363994	0.0479259	0.826712	0.999111	116	198	97	119	155	144
FBgn0036515	FBgn0036515	AIMP2	272.31	-0.1531	0.253815	0.363416	0.546615	0.999111	189	355	271	242	276	282
FBgn0050185	FBgn0050185	AIMP3	174.615	-0.220359	0.343752	0.405842	0.524088	0.999111	140	213	170	127	180	196
FBgn0027932	FBgn0027932	Akap200	204.06	-0.570709	1.3488	0.110605	0.739456	0.999111	245	161	147	458	240	7
FBgn0025595	FBgn0025595	AkhR	176.06	-0.0253747	0.297728	0.00725021	0.932144	0.999111	183	173	135	320	132	155
FBgn0082598	FBgn0082598	akirin	1203.02	-0.209365	0.202057	1.06725	0.301568	0.999111	995	1574	1134	1462	1130	945
FBgn0027094	FBgn0027094	AlaRS	207.158	-0.155219	0.315149	0.240163	0.624089	0.999111	220	270	144	257	160	215
FBgn0020764	FBgn0020764	Alas	733.617	-0.0424135	0.226632	0.0347932	0.85203	0.999111	735	863	540	848	667	784
FBgn0000064	FBgn0000064	Ald	7421.12	-0.107463	0.232017	0.210962	0.646014	0.999111	7659	8354	5629	7947	7813	6427
FBgn0012036	FBgn0012036	Aldh	2860.09	0.0627076	0.162264	0.149087	0.699409	0.999111	2484	3320	2220	3627	2541	3197
FBgn0010548	FBgn0010548	Aldh-III	538.104	0.0672021	0.229685	0.0851845	0.770391	0.999111	397	767	374	541	585	589
FBgn0052076	FBgn0052076	Alg10	96.2259	-0.282162	0.372736	0.572186	0.449392	0.999111	87	125	90	104	77	96
FBgn0086378	FBgn0086378	Alg-2	443.971	-0.0946952	0.223451	0.179273	0.671999	0.999111	384	532	391	502	441	418
FBgn0013746	FBgn0013746	alien	157.428	0.134636	0.489269	0.0701961	0.791051	0.999111	89	261	106	259	109	165
FBgn0086346	FBgn0086346	ALiX	972.163	0.283942	0.176049	2.59657	0.107096	0.999111	731	990	779	1393	935	1103
FBgn0040505	FBgn0040505	Alk	1106.31	0.107172	0.299603	0.123864	0.724881	0.999111	1147	847	907	2510	837	721
FBgn0086361	FBgn0086361	alph	805.893	-0.169382	0.196385	0.742018	0.389015	0.999111	728	910	779	981	706	747
FBgn0031491	FBgn0031491	alpha4GT1	282.633	-0.0519163	0.256036	0.0410252	0.839489	0.999111	290	330	208	384	232	284
FBgn0010215	FBgn0010215	alpha-Cat	441.307	0.0052244	0.312573	0.000272714	0.986824	0.999111	417	411	394	836	373	306
FBgn0029105	FBgn0029105	alpha-Catr	181.802	0.242237	0.286857	0.712546	0.3986	0.999111	167	163	141	288	152	205
FBgn0025725	FBgn0025725	alphaCOP	277.694	0.215067	0.252097	0.726701	0.393955	0.999111	264	264	205	428	263	277
FBgn0015568	FBgn0015568	alpha-Est1	685.273	0.268453	0.188115	2.03391	0.153824	0.999111	570	724	489	979	696	731
FBgn0015575	FBgn0015575	alpha-Est7	718.493	0.152535	0.196831	0.599516	0.438763	0.999111	776	642	519	1146	599	732
FBgn0015576	FBgn0015576	alpha-Est8	371.575	0.138072	0.251929	0.298885	0.584582	0.999111	448	296	265	597	294	379
FBgn0015577	FBgn0015577	alpha-Est9	455.619	0.297412	0.217378	1.86717	0.1718	0.999111	507	376	282	868	346	470
FBgn0259170	FBgn0259170	alpha-Man-Ia	714.668	0.124073	0.238732	0.267649	0.604913	0.999111	786	598	524	1467	584	522
FBgn0039634	FBgn0039634	alpha-Man-Ib	232.015	-0.176643	0.297989	0.348428	0.555005	0.999111	277	279	156	348	156	218
FBgn0011740	FBgn0011740	alpha-Man-IIa	79.4724	-0.0125607	0.409051	0.000941292	0.975524	0.999111	83	89	57	125	61	76
FBgn0030007	FBgn0030007	alpha-PheRS	173.951	-0.0108528	0.325481	0.0011013	0.973526	0.999111	130	264	125	213	156	179
FBgn0250791	FBgn0250791	alphaSnap	2246.69	-0.116518	0.153107	0.578907	0.446741	0.999111	2436	2255	1926	3237	1683	2153
FBgn0003863	FBgn0003863	alphaTry	284.066	1.97848	3.60382	0.10529	0.745572	0.999111	1	1916	0	8	0	6
FBgn0003884	FBgn0003884	alphaTub84B	4705.79	0.336245	0.192732	3.01585	0.0824543	0.999111	4450	4689	2853	6565	5220	4934
FBgn0003885	FBgn0003885	alphaTub84D	517.93	-0.0207749	0.225219	0.00847831	0.926636	0.999111	380	708	418	500	502	606
FBgn0031068	FBgn0031068	Alr	180.478	0.0621724	0.305631	0.0412499	0.839056	0.999111	143	201	157	215	194	175
FBgn0039332	FBgn0039332	alrm	3224.36	-0.326857	0.209459	2.40637	0.120842	0.999111	3112	4242	2845	2929	2542	3611
FBgn0037116	FBgn0037116	Als2	276.433	0.256847	0.246948	1.08037	0.298616	0.999111	277	256	184	505	227	274
FBgn0023179	FBgn0023179	amon	525.782	0.259182	0.212261	1.48701	0.22268	0.999111	700	361	268	1388	317	370
FBgn0052626	FBgn0052626	AMPdeam	849.211	0.0166225	0.180302	0.00849518	0.926564	0.999111	730	926	699	1252	733	861
FBgn0027356	FBgn0027356	Amph	1664.26	-0.0957947	0.162941	0.345365	0.556749	0.999111	1770	1698	1381	2642	1221	1505
FBgn0023169	FBgn0023169	AMPKalpha	894.704	-0.0149738	0.195589	0.00584822	0.939042	0.999111	953	889	714	1207	748	920
FBgn0030328	FBgn0030328	Amun	1092.51	0.0193612	0.18358	0.0111029	0.916082	0.999111	909	1230	955	1467	1023	1048
FBgn0000078	FBgn0000078	Amy-d	80.6267	0.841896	0.448931	3.43526	0.0638186	0.999111	44	87	41	151	86	99
FBgn0011746	FBgn0011746	ana	168.51	0.185569	0.352543	0.273094	0.601264	0.999111	69	179	209	151	175	206
FBgn0012037	FBgn0012037	Ance	296.812	-0.0116914	0.269784	0.00186778	0.965528	0.999111	266	358	227	313	315	303
FBgn0033366	FBgn0033366	Ance-4	230.481	0.0267519	0.362499	0.00529521	0.941991	0.999111	226	275	152	262	173	314
FBgn0035076	FBgn0035076	Ance-5	221.383	0.146398	0.330468	0.193299	0.660185	0.999111	195	219	173	223	206	307
FBgn0016762	FBgn0016762	angel	100.247	-0.23304	0.3786	0.377157	0.539129	0.999111	89	137	86	108	79	107
FBgn0011747	FBgn0011747	Ank	1114.83	0.31134	0.193557	2.57382	0.108645	0.999111	1216	882	669	2649	770	946
FBgn0028343	FBgn0028343	Ankle2	175.932	0.0327614	0.345128	0.0088769	0.924937	0.999111	141	215	143	293	126	176
FBgn0260642	FBgn0260642	Antp	182.825	-0.162783	0.338094	0.229104	0.632189	0.999111	187	190	156	223	180	159
FBgn0000084	FBgn0000084	AnxB10	1180.72	-0.0920196	0.181993	0.255166	0.613461	0.999111	1065	1407	1003	1326	1143	1157
FBgn0030749	FBgn0030749	AnxB11	603.376	0.181597	0.193106	0.883816	0.347159	0.999111	533	633	450	888	547	646
FBgn0000083	FBgn0000083	AnxB9	1603.01	0.133766	0.220452	0.364373	0.546088	0.999111	1313	1566	1421	2009	1757	1554
FBgn0000097	FBgn0000097	aop	850.446	0.286513	0.279112	1.02945	0.310289	0.999111	723	673	751	1374	901	754
FBgn0004569	FBgn0004569	aos	237.497	-0.139566	0.273787	0.259134	0.610716	0.999111	281	245	184	330	174	234
FBgn0029512	FBgn0029512	Aos1	111.531	-0.546425	0.370717	2.15059	0.142515	0.999111	87	224	89	96	96	86
FBgn0038349	FBgn0038349	AOX3	469.983	0.338279	0.228626	2.17762	0.140031	0.999111	485	404	293	850	357	541
FBgn0000099	FBgn0267978	ap	264.836	0.233304	0.256703	0.824394	0.363899	0.999111	306	215	158	590	186	226
FBgn0010380	FBgn0010380	AP-1-2beta	427.819	0.00600055	0.260073	0.00052869	0.981656	0.999111	426	446	339	486	424	447
FBgn0030089	FBgn0030089	AP-1gamma	480.2	0.286216	0.264332	1.15793	0.281895	0.999111	418	395	399	895	439	428
FBgn0024833	FBgn0024833	AP-1mu	292.874	-0.0116477	0.24328	0.00229124	0.961822	0.999111	251	333	253	353	251	329
FBgn0039132	FBgn0039132	AP-1sigma	482.855	-0.217854	0.205741	1.12012	0.289892	0.999111	484	598	406	634	390	428
FBgn0263350	FBgn0264855	AP-2alpha	532.08	-0.214507	0.200613	1.14216	0.285197	0.999111	586	612	433	761	393	471
FBgn0263351	FBgn0263351	AP-2mu	139.838	0.0732506	0.344221	0.0450011	0.832002	0.999111	151	158	87	204	118	143
FBgn0043012	FBgn0043012	AP-2sigma	416.136	-0.209354	0.228508	0.83714	0.360216	0.999111	369	516	383	415	355	452
FBgn0034231	FBgn0034231	APC10	113.475	-0.159032	0.427619	0.134885	0.713419	0.999111	131	131	80	107	118	110
FBgn0026150	FBgn0026150	ApepP	89.4318	-0.319447	0.42039	0.569914	0.450293	0.999111	77	131	80	125	65	72
FBgn0261854	FBgn0261854	aPKC	531.759	0.481499	0.262341	3.31658	0.0685845	0.999111	498	384	350	1194	497	437
FBgn0040281	FBgn0040281	Aplip1	440.06	0.107502	0.227509	0.222762	0.636944	0.999111	508	373	323	729	357	416
FBgn0087002	FBgn0087002	apolpp	6893.32	0.157014	0.19822	0.621815	0.430374	0.999111	7152	6548	4580	13980	6223	4817
FBgn0032136	FBgn0032136	Apoltp	638.534	0.386629	0.203873	3.5808	0.058451	0.999111	604	596	375	1316	596	541
FBgn0260941	FBgn0260941	app	554.812	0.400926	0.236245	2.85347	0.0911767	0.999111	494	421	412	1223	505	460
FBgn0261112	FBgn0261112	APP-BP1	91.1079	0.0278832	0.426297	0.00422275	0.948188	0.999111	69	124	73	125	66	104
FBgn0000108	FBgn0000108	Appl	6252.69	0.0138088	0.368783	0.00129414	0.971303	0.999111	6281	4396	5773	15372	4644	3142
FBgn0000109	FBgn0000109	Aprt	105.817	-0.305764	0.365198	0.698851	0.40317	0.999111	79	147	107	87	88	121
FBgn0036111	FBgn0036111	Aps	1898.77	-0.245136	0.175451	1.94512	0.163114	0.999111	1629	2397	1860	2193	1680	1664
FBgn0015903	FBgn0015903	apt	150.737	-0.337802	0.342743	0.961821	0.326728	0.999111	172	198	115	162	118	146
FBgn0028646	FBgn0028646	aralar1	729.979	0.264867	0.187745	1.98695	0.15866	0.999111	646	743	507	1231	685	708
FBgn0033926	FBgn0033926	Arc1	7247.62	0.562312	0.303629	3.26491	0.070777	0.999111	4149	5406	6018	5575	10695	10326
FBgn0038742	FBgn0038742	Arc42	122.442	-0.0870464	0.363373	0.0569773	0.811339	0.999111	107	172	89	135	108	133
FBgn0038893	FBgn0038893	Archease	181.425	-0.105769	0.297343	0.126214	0.72239	0.999111	143	224	172	226	157	176
FBgn0013749	FBgn0013749	Arf102F	336.774	-0.0759365	0.22909	0.109857	0.740307	0.999111	295	403	291	420	293	339
FBgn0010348	FBgn0010348	Arf79F	1794.51	-0.0932763	0.166058	0.315061	0.574591	0.999111	1894	1865	1479	2903	1257	1663
FBgn0020655	FBgn0020655	ArfGAP1	429.846	-0.0641807	0.229212	0.078212	0.779735	0.999111	395	550	324	486	421	423
FBgn0037182	FBgn0037182	ArfGAP3	440.928	-0.167013	0.22374	0.555816	0.455951	0.999111	455	551	340	558	357	425
FBgn0037884	FBgn0037884	Arfip	120.969	-0.0598058	0.345214	0.0299604	0.86258	0.999111	137	133	85	181	94	114
FBgn0030088	FBgn0030088	Arfrp1	132.31	-0.15967	0.35766	0.197654	0.656621	0.999111	150	164	91	158	113	128
FBgn0027093	FBgn0027093	ArgRS	79.1693	-0.304043	0.423957	0.510375	0.474976	0.999111	67	124	66	99	64	65
FBgn0037526	FBgn0037526	ArgRS-m	94.0044	-0.135253	0.395744	0.116166	0.73323	0.999111	83	99	96	122	81	85
FBgn0017418	FBgn0017418	ari-1	1027.08	-0.0971094	0.229414	0.177437	0.673585	0.999111	1084	949	952	1529	876	844
FBgn0025186	FBgn0025186	ari-2	283.366	0.0199013	0.24341	0.00668454	0.934838	0.999111	266	302	233	390	242	292
FBgn0000115	FBgn0000115	Arl1	130.615	-0.325718	0.328536	0.981156	0.321914	0.999111	113	181	123	128	111	127
FBgn0039889	FBgn0039889	Arl4	513.459	-0.124643	0.201348	0.383092	0.535953	0.999111	466	624	452	634	430	504
FBgn0035866	FBgn0035866	Arl5	225.262	-0.283391	0.282738	0.999591	0.31741	0.999111	237	309	172	272	175	208
FBgn0038453	FBgn0038453	Arl6IP1	632.486	-0.290729	0.225732	1.64769	0.199273	0.999111	658	690	618	841	513	501
FBgn0000117	FBgn0000117	arm	1180.95	-0.0193232	0.193647	0.00992415	0.920646	0.999111	1172	1204	995	1571	1099	1105
FBgn0011745	FBgn0011745	Arp1	517.053	0.0132114	0.206971	0.00407104	0.949126	0.999111	430	597	440	609	454	593
FBgn0031050	FBgn0031050	Arp10	135.295	-0.0444666	0.333689	0.0177074	0.894139	0.999111	103	169	120	142	114	166
FBgn0011742	FBgn0011742	Arp2	412.446	0.0258338	0.240753	0.0114611	0.914744	0.999111	399	467	304	647	304	429
FBgn0262716	FBgn0262716	Arp3	383.894	0.0116603	0.253191	0.00210843	0.963376	0.999111	354	406	323	470	399	358
FBgn0011741	FBgn0011741	Arp6	202.276	-0.0624741	0.27746	0.0506772	0.821889	0.999111	178	239	173	237	180	214
FBgn0001961	FBgn0001961	Arpc1	675.315	0.174244	0.222852	0.60785	0.435599	0.999111	591	712	502	798	711	757
FBgn0032859	FBgn0032859	Arpc2	430.683	-0.230587	0.235814	0.951258	0.329399	0.999111	337	640	381	494	356	409
FBgn0031781	FBgn0284255	Arpc4	294.845	-0.152696	0.267381	0.324622	0.568843	0.999111	221	384	273	241	315	312
FBgn0031437	FBgn0031437	Arpc5	166.807	-0.383152	0.316754	1.4548	0.227759	0.999111	151	215	169	153	156	146
FBgn0000119	FBgn0000119	arr	106.325	0.109928	0.398093	0.0754326	0.783585	0.999111	113	82	92	181	92	91
FBgn0000121	FBgn0000121	Arr2	30946.8	0.196413	0.162352	1.4579	0.227264	0.999111	32889	25549	23203	52960	26545	29472
FBgn0033062	FBgn0033062	Ars2	435.038	0.242924	0.332346	0.516879	0.472176	0.999111	284	433	414	735	438	365
FBgn0037834	FBgn0037834	Art1	154.699	-0.462315	0.370321	1.52547	0.216793	0.999111	143	281	113	154	112	143
FBgn0038306	FBgn0038306	Art3	77.8478	-0.241738	0.452878	0.280237	0.596546	0.999111	57	136	61	100	65	62
FBgn0034817	FBgn0034817	Art7	87.5853	0.0801931	0.391076	0.0419822	0.837654	0.999111	70	108	68	113	80	95
FBgn0029095	FBgn0029095	aru	152.1	0.341707	0.327898	1.07916	0.298885	0.999111	125	139	115	285	126	158
FBgn0052442	FBgn0052442	Arv1	108.367	-0.437297	0.365977	1.41902	0.233564	0.999111	93	169	100	104	83	104
FBgn0050372	FBgn0050372	Asap	206.468	0.210589	0.402577	0.262473	0.608427	0.999111	261	195	90	475	100	210
FBgn0039908	FBgn0039908	Asator	812.584	0.25784	0.284458	0.801638	0.370604	0.999111	748	652	612	1908	633	619
FBgn0029094	FBgn0029094	asf1	82.0995	-0.400448	0.521461	0.559617	0.454415	0.999111	72	161	52	108	50	71
FBgn0005386	FBgn0005386	ash1	237.56	0.400887	0.419785	0.861055	0.353444	0.999111	183	172	210	459	271	169
FBgn0000139	FBgn0000139	ash2	348.781	0.19224	0.227778	0.711763	0.398859	0.999111	252	402	281	423	345	409
FBgn0014006	FBgn0014006	Ask1	324.42	0.310086	0.235657	1.72844	0.18861	0.999111	286	323	221	495	329	337
FBgn0086443	FBgn0086443	AsnRS	278.087	-0.218784	0.306534	0.501929	0.478654	0.999111	262	402	209	307	209	304
FBgn0041607	FBgn0270926	AsnS	224.668	-0.0864503	0.268615	0.103484	0.747688	0.999111	174	304	190	233	213	239
FBgn0034075	FBgn0034075	Asph	258.785	0.177746	0.259482	0.468455	0.493699	0.999111	198	232	249	365	217	309
FBgn0034606	FBgn0034606	ASPP	264.375	0.0916448	0.302542	0.0907641	0.763208	0.999111	318	224	188	381	239	256
FBgn0002069	FBgn0002069	AspRS	391.159	-0.361058	0.240195	2.24875	0.133723	0.999111	285	579	388	280	400	379
FBgn0051739	FBgn0051739	AspRS-m	149.28	0.00865665	0.34416	0.000626746	0.980027	0.999111	139	177	110	264	109	134
FBgn0034793	FBgn0034793	asrij	188.075	-0.038834	0.302204	0.0164538	0.897933	0.999111	168	226	149	198	187	201
FBgn0015591	FBgn0015591	AstA	362.642	-0.33092	0.270265	1.48417	0.223123	0.999111	422	384	333	514	297	250
FBgn0028961	FBgn0266429	AstA-R1	185.656	0.272576	0.351082	0.592541	0.441438	0.999111	185	152	128	398	176	128
FBgn0032336	FBgn0032336	AstC	213.682	-0.033603	0.358389	0.00858756	0.926166	0.999111	242	179	166	491	149	127
FBgn0261823	FBgn0261823	Asx	195.748	0.18356	0.296776	0.381086	0.537022	0.999111	179	183	155	341	173	179
FBgn0025720	FBgn0025720	Ate1	236.093	0.193077	0.280913	0.470082	0.49295	0.999111	175	250	203	360	201	259
FBgn0020762	FBgn0020762	Atet	897.207	0.0632499	0.205965	0.0939029	0.759273	0.999111	782	947	771	1329	852	794
FBgn0028550	FBgn0028550	Atf3	1081.06	0.0983121	0.268228	0.131589	0.71679	0.999111	1292	819	848	1662	1035	909
FBgn0033010	FBgn0033010	Atf6	651.116	-0.0526154	0.22438	0.0546617	0.815141	0.999111	607	685	574	1078	516	555
FBgn0260945	FBgn0260945	Atg1	939.62	0.109993	0.19305	0.323814	0.569325	0.999111	930	918	718	1500	870	833
FBgn0030960	FBgn0030960	Atg101	401.887	0.0193542	0.230904	0.00701215	0.933264	0.999111	447	400	282	761	282	344
FBgn0036255	FBgn0036255	Atg12	156.878	-0.317707	0.355454	0.788075	0.374683	0.999111	157	182	150	143	157	139
FBgn0261108	FBgn0261108	Atg13	284.206	0.220556	0.253808	0.753411	0.385398	0.999111	255	276	215	461	271	270
FBgn0039636	FBgn0039636	Atg14	164.502	0.00644958	0.325481	0.000389602	0.984252	0.999111	151	207	117	197	145	184
FBgn0037363	FBgn0037363	Atg17	706.502	0.195319	0.309377	0.38618	0.534314	0.999111	579	593	669	1150	741	567
FBgn0035850	FBgn0035850	Atg18a	343.85	0.0750321	0.242061	0.0958798	0.756831	0.999111	349	322	279	559	293	310
FBgn0032935	FBgn0032935	Atg18b	216.595	0.102779	0.284194	0.130432	0.717985	0.999111	223	193	173	372	181	193
FBgn0044452	FBgn0044452	Atg2	169.204	0.2946	0.336292	0.758375	0.383837	0.999111	147	177	108	353	133	155
FBgn0036813	FBgn0036813	Atg3	412.302	-0.193357	0.221587	0.760499	0.383172	0.999111	309	526	414	371	387	442
FBgn0031298	FBgn0031298	Atg4a	791.769	0.274372	0.201125	1.85328	0.173403	0.999111	522	844	623	1274	795	823
FBgn0038325	FBgn0038325	Atg4b	149.261	-0.0313487	0.323632	0.00935037	0.922967	0.999111	150	170	112	223	110	154
FBgn0029943	FBgn0029943	Atg5	114.102	-0.201537	0.367992	0.298337	0.584927	0.999111	135	117	91	204	83	78
FBgn0264325	FBgn0264325	Atg6	95.7106	-0.0669992	0.392343	0.028977	0.864832	0.999111	91	111	77	157	68	89
FBgn0052672	FBgn0052672	Atg8a	285.369	-0.0174466	0.279423	0.0038705	0.950393	0.999111	194	369	268	366	237	302
FBgn0034110	FBgn0034110	Atg9	95.4401	0.231229	0.374223	0.381486	0.536809	0.999111	82	95	73	136	91	105
FBgn0032422	FBgn0032422	atilla	612.073	-0.0513477	0.254055	0.0403765	0.840746	0.999111	607	750	435	645	597	653
FBgn0039213	FBgn0039213	atl	866.543	0.180414	0.28509	0.39073	0.531916	0.999111	1063	702	570	1193	901	814
FBgn0052446	FBgn0052446	Atox1	730.006	-0.147904	0.199617	0.547696	0.459261	0.999111	609	968	624	721	685	773
FBgn0002921	FBgn0002921	Atpalpha	20166.2	-0.0479604	0.225073	0.0446892	0.832577	0.999111	22197	18104	16999	36231	16795	14195
FBgn0020236	FBgn0020236	ATPCL	1061	0.134453	0.17942	0.560767	0.453951	0.999111	981	1093	808	1660	991	983
FBgn0019644	FBgn0019644	ATPsynB	2481.49	-0.109659	0.234939	0.214411	0.643332	0.999111	2763	2961	1713	2716	2270	2554
FBgn0010217	FBgn0010217	ATPsynbeta	4606.85	0.03072	0.23828	0.0163213	0.898343	0.999111	5377	5284	2639	7368	3195	4807
FBgn0039830	FBgn0039830	ATPsynC	13902.7	-0.0535456	0.230656	0.0529664	0.81798	0.999111	16414	14760	9264	17730	12623	13597
FBgn0016120	FBgn0016120	ATPsynD	1203.38	-0.28703	0.222049	1.65367	0.198461	0.999111	1086	1580	1080	1001	1145	1254
FBgn0028342	FBgn0028342	ATPsyndelta	1298.83	-0.194897	0.232731	0.692465	0.405327	0.999111	1324	1586	1045	1251	1263	1286
FBgn0035032	FBgn0035032	ATPsynF	1609.83	-0.220579	0.199011	1.22059	0.269245	0.999111	1295	2265	1385	1326	1678	1632
FBgn0010612	FBgn0010612	ATPsynG	2026.95	-0.250842	0.206089	1.46824	0.225623	0.999111	2075	2493	1712	2008	1951	1887
FBgn0020235	FBgn0020235	ATPsyngamma	1388.84	-0.136337	0.235725	0.330059	0.565624	0.999111	1390	1768	1024	1428	1220	1539
FBgn0016691	FBgn0016691	ATPsynO	1768.9	-0.0783919	0.227232	0.117533	0.731726	0.999111	1728	2055	1381	1771	1814	1828
FBgn0019637	FBgn0019637	Atu	128.634	0.280298	0.383982	0.524867	0.468773	0.999111	47	242	82	105	162	142
FBgn0041188	FBgn0041188	Atx2	400.827	-0.356606	1.67202	0.021917	0.882308	0.999111	467	18	563	329	788	84
FBgn0031420	FBgn0031420	Atxn7	77.9303	0.386319	0.43607	0.776521	0.378207	0.999111	73	80	43	135	65	91
FBgn0262870	FBgn0262870	axo	516.831	-0.126424	0.222961	0.320476	0.571322	0.999111	534	521	469	718	433	457
FBgn0261647	FBgn0261647	Axud1	294.235	-0.00609893	0.267386	0.0005183	0.981837	0.999111	350	259	229	485	246	235
FBgn0000153	FBgn0000153	b	2686.67	0.0245243	0.274262	0.00776936	0.929762	0.999111	732	4026	3367	1736	2997	2856
FBgn0023407	FBgn0023407	B4	901.653	0.229402	0.178081	1.65762	0.197925	0.999111	1067	743	556	1771	690	822
FBgn0004587	FBgn0004587	B52	1090.53	0.183559	0.195699	0.875947	0.349314	0.999111	935	1171	728	2142	968	939
FBgn0004870	FBgn0004870	bab1	78.6019	0.165508	0.483088	0.11431	0.735289	0.999111	83	58	66	134	80	59
FBgn0025525	FBgn0025525	bab2	298.787	0.160705	0.269802	0.352827	0.552517	0.999111	306	250	241	470	272	285
FBgn0011300	FBgn0011300	babo	833.194	0.0102044	0.251306	0.00163356	0.96776	0.999111	791	782	753	1419	712	662
FBgn0031453	FBgn0031453	Bacc	13600.2	-0.0184775	0.273995	0.00440414	0.947088	0.999111	10091	13635	15175	13741	13457	11581
FBgn0031977	FBgn0031977	baf	546.139	-0.30329	0.220586	1.88248	0.170053	0.999111	388	741	553	428	537	584
FBgn0045866	FBgn0045866	bai	689.519	-0.32758	0.201835	2.62462	0.105218	0.999111	721	803	654	789	568	604
FBgn0260960	FBgn0260960	Baldspot	2452.58	-0.0326195	0.160916	0.0410448	0.839451	0.999111	2523	2512	2011	3615	2089	2223
FBgn0030093	FBgn0030093	Bap111	144.384	-0.0542999	0.380071	0.0200177	0.887488	0.999111	121	222	95	177	115	159
FBgn0025463	FBgn0025463	Bap60	156.131	-0.344753	0.337521	1.03262	0.309545	0.999111	148	223	134	190	104	154
FBgn0037081	FBgn0037081	barc	323.063	0.182852	0.260197	0.490889	0.483531	0.999111	269	354	242	549	261	332
FBgn0031571	FBgn0031571	bark	93.1301	0.745453	0.417129	3.13933	0.0764252	0.999111	82	58	56	195	103	89
FBgn0033844	FBgn0033844	bbc	1446.74	-0.238849	0.163747	2.12489	0.144923	0.999111	1216	1912	1352	1450	1301	1433
FBgn0087007	FBgn0087007	bbg	169.633	0.550668	0.314736	3.03834	0.0813191	0.999111	168	119	103	345	166	160
FBgn0024251	FBgn0024251	bbx	607.292	0.0529451	0.202067	0.0685713	0.793428	0.999111	708	573	421	994	476	575
FBgn0040239	FBgn0040239	bc10	528.93	-0.226214	0.221113	1.04285	0.30716	0.999111	420	676	516	451	478	598
FBgn0026149	FBgn0026149	BCL7-like	152.669	0.0469808	0.307276	0.0233743	0.878488	0.999111	105	189	137	164	151	171
FBgn0013432	FBgn0013432	bcn92	270.207	-0.478309	0.250737	3.62556	0.0568984	0.999111	236	347	307	244	207	260
FBgn0038857	FBgn0038857	Bdbt	93.0163	-0.362568	0.428082	0.706655	0.400556	0.999111	71	127	94	64	110	79
FBgn0034049	FBgn0034049	bdg	96.1177	0.472933	0.466289	0.994253	0.318705	0.999111	46	73	83	74	59	234
FBgn0032512	FBgn0032512	Bdp1	121.441	-0.153085	0.379171	0.161066	0.688177	0.999111	65	171	138	121	104	127
FBgn0052594	FBgn0052594	be	265.032	0.125668	0.301467	0.171861	0.678463	0.999111	228	249	227	320	299	266
FBgn0015602	FBgn0015602	BEAF-32	207.556	-0.249051	0.276589	0.809295	0.368329	0.999111	202	263	184	240	161	205
FBgn0037660	FBgn0037660	beag	138.743	-0.0125474	0.33573	0.00139104	0.970249	0.999111	95	170	135	168	114	157
FBgn0028645	FBgn0028645	beat-Ib	145.142	0.136977	0.314197	0.189943	0.662964	0.999111	119	159	117	204	132	155
FBgn0038498	FBgn0038498	beat-IIa	263.202	0.0827196	0.265881	0.0965093	0.756059	0.999111	239	267	218	434	217	247
FBgn0038494	FBgn0038494	beat-IIb	110.93	0.138845	0.418035	0.10818	0.742226	0.999111	124	96	80	134	114	118
FBgn0053179	FBgn0053179	beat-IIIb	321.529	0.216244	0.322118	0.441079	0.506602	0.999111	325	228	277	603	288	261
FBgn0032629	FBgn0032629	beat-IIIc	402.532	0.181359	0.285724	0.39701	0.528638	0.999111	437	307	310	657	402	348
FBgn0039089	FBgn0039089	beat-IV	376.897	-0.0102801	0.237782	0.00186491	0.965554	0.999111	361	386	325	510	346	355
FBgn0039584	FBgn0039584	beat-VI	295.189	-0.067373	0.351589	0.0356205	0.850301	0.999111	249	305	292	457	291	202
FBgn0250908	FBgn0250908	beat-VII	340.835	0.297151	0.309617	0.903345	0.341886	0.999111	371	249	226	769	310	227
FBgn0025109	FBgn0025109	Bem46	160.368	-0.221638	0.318444	0.482155	0.487448	0.999111	141	206	145	167	122	184
FBgn0000173	FBgn0000173	ben	2586.48	-0.227811	0.178379	1.62373	0.202572	0.999111	2356	3154	2417	2801	2482	2279
FBgn0040238	FBgn0040238	Best1	155.402	0.440966	0.321563	1.86968	0.171512	0.999111	164	109	99	293	110	194
FBgn0035696	FBgn0035696	Best2	453.849	0.11725	0.23009	0.258839	0.610919	0.999111	442	427	362	751	403	406
FBgn0260857	FBgn0260857	Bet1	166.034	-0.104072	0.306625	0.114976	0.734548	0.999111	110	231	153	139	159	181
FBgn0260859	FBgn0260859	Bet3	196.331	-0.0822958	0.307873	0.0709441	0.789967	0.999111	191	258	137	320	150	167
FBgn0260860	FBgn0260860	Bet5	158.976	-0.122316	0.306579	0.159036	0.690045	0.999111	91	217	168	130	160	175
FBgn0027538	FBgn0027538	beta4GalNAcTA	203.839	-0.13345	0.314734	0.178129	0.672986	0.999111	259	235	127	297	148	190
FBgn0039625	FBgn0039625	beta4GalNAcTB	189.377	-0.0563624	0.318995	0.0309718	0.860303	0.999111	165	244	145	190	174	222
FBgn0039258	FBgn0039258	beta4GalT7	90.6937	-0.211235	0.39623	0.28274	0.594911	0.999111	61	132	90	93	75	95
FBgn0008635	FBgn0008635	betaCOP	189.703	0.17753	0.305613	0.335667	0.562341	0.999111	170	209	132	241	178	224
FBgn0025724	FBgn0025724	beta'COP	210.892	0.121602	0.282888	0.184226	0.667766	0.999111	177	244	160	315	178	224
FBgn0015000	FBgn0015000	betaggt-I	176.696	0.128532	0.294233	0.190553	0.662457	0.999111	148	196	137	272	155	180
FBgn0028970	FBgn0028970	betaggt-II	333.956	0.133647	0.276053	0.232311	0.629815	0.999111	327	342	239	403	320	387
FBgn0037215	FBgn0037215	beta-Man	431.13	-0.111043	0.246484	0.201754	0.653309	0.999111	438	507	336	496	361	468
FBgn0039175	FBgn0039175	beta-PheRS	120.288	-0.102314	0.366431	0.077344	0.78093	0.999111	101	176	89	145	100	125
FBgn0010357	FBgn0010357	betaTry	77.4555	-0.948785	3.93421	0.0204823	0.886198	0.999111	0	524	0	0	1	1
FBgn0003887	FBgn0284243	betaTub56D	1982.41	0.104889	0.225062	0.214471	0.643285	0.999111	1879	2476	1231	2481	1826	2225
FBgn0003890	FBgn0003890	betaTub97EF	190.524	0.252653	0.292127	0.746112	0.38771	0.999111	169	166	156	293	175	204
FBgn0013753	FBgn0013753	Bgb	91.4871	-0.383695	0.401453	0.907061	0.340895	0.999111	100	110	84	101	83	70
FBgn0027348	FBgn0027348	bgm	168.176	-0.940042	0.561291	2.43817	0.118415	0.999111	66	331	265	133	133	66
FBgn0261111	FBgn0261111	BHD	242.542	0.167998	0.293453	0.325415	0.568371	0.999111	180	293	177	231	296	272
FBgn0000179	FBgn0000179	bi	192.591	0.274482	0.430638	0.385242	0.534811	0.999111	126	137	233	309	185	172
FBgn0035871	FBgn0035871	BI-1	568.249	-0.332908	0.210305	2.4968	0.114078	0.999111	590	658	545	612	438	559
FBgn0000181	FBgn0000181	bic	6760.87	0.00255335	0.200379	0.000161012	0.989876	0.999111	4972	9449	5092	5828	7512	7368
FBgn0000183	FBgn0000183	BicD	617.968	0.110473	0.24023	0.209707	0.646997	0.999111	561	598	514	1077	543	523
FBgn0014133	FBgn0014133	bif	103.476	0.640055	1.05012	0.21098	0.646	0.999111	2	148	161	131	125	49
FBgn0039509	FBgn0039509	bigmax	276.353	-0.33	0.266279	1.52861	0.216321	0.999111	231	366	275	232	264	269
FBgn0039282	FBgn0039282	Bili	114.831	0.362815	0.370158	0.954177	0.328658	0.999111	146	91	56	239	85	108
FBgn0263144	FBgn0263144	bin3	438.656	0.0297161	0.233622	0.016135	0.898922	0.999111	393	533	314	605	487	346
FBgn0026263	FBgn0026263	bip1	87.7846	-0.239458	0.430067	0.305816	0.580259	0.999111	76	120	72	77	72	110
FBgn0026262	FBgn0026262	bip2	1409.26	-0.015792	0.270042	0.00334044	0.953911	0.999111	1346	1346	1232	2754	1123	981
FBgn0050077	FBgn0050077	Blos1	126.342	-0.255215	0.371491	0.466973	0.494383	0.999111	113	139	135	137	120	107
FBgn0085284	FBgn0085284	Blos3	92.0461	-0.446086	0.400358	1.23154	0.267108	0.999111	68	124	110	79	83	79
FBgn0027660	FBgn0027660	blot	251.802	0.0367302	0.260955	0.0197796	0.888154	0.999111	227	290	187	358	230	250
FBgn0004133	FBgn0004133	blow	349.726	0.0976747	0.29482	0.108178	0.742229	0.999111	335	369	251	380	328	443
FBgn0038387	FBgn0038387	blp	163.404	-0.169473	0.301467	0.315632	0.574244	0.999111	138	214	146	196	140	156
FBgn0011211	FBgn0011211	blw	11145.1	0.127042	0.194574	0.422643	0.515621	0.999111	11510	10687	8121	15573	11615	10165
FBgn0085385	FBgn0085385	bma	203.946	0.27364	0.320821	0.718981	0.396478	0.999111	219	160	125	523	137	151
FBgn0036199	FBgn0036199	Bmcp	251.584	0.0921519	0.280779	0.107078	0.743495	0.999111	223	285	190	431	199	236
FBgn0036449	FBgn0036449	bmm	694.35	0.329458	0.279058	1.36346	0.242939	0.999111	440	630	678	1062	713	694
FBgn0014135	FBgn0014135	bnl	175.513	0.270408	0.46635	0.314124	0.57516	0.999111	98	144	206	205	232	145
FBgn0004132	FBgn0004132	boca	98.0961	-0.0510098	0.374516	0.0185256	0.891735	0.999111	78	128	81	101	95	107
FBgn0037719	FBgn0037719	bocks	81.9971	-0.121777	0.414832	0.0856918	0.769727	0.999111	75	102	68	108	59	89
FBgn0039560	FBgn0039560	BOD1	116.822	0.642575	0.588944	1.05502	0.304353	0.999111	135	131	27	168	109	157
FBgn0011206	FBgn0011206	bol	1366.11	0.319065	0.313813	0.990764	0.319556	0.999111	1209	1022	1138	3177	1202	944
FBgn0260942	FBgn0260942	bond	240.301	0.396066	0.279806	1.99261	0.158068	0.999111	246	179	166	429	217	246
FBgn0026261	FBgn0026261	bonsai	112.441	-0.401734	0.365446	1.20048	0.273227	0.999111	87	182	105	117	106	82
FBgn0040237	FBgn0040237	bor	133.692	-0.00398053	0.338365	0.000137618	0.99064	0.999111	123	150	108	203	97	142
FBgn0000206	FBgn0000206	boss	307.078	0.12178	0.237548	0.262746	0.60824	0.999111	300	296	239	468	258	320
FBgn0027535	FBgn0027535	botv	94.5368	0.32024	0.387972	0.678261	0.410186	0.999111	90	93	59	145	88	107
FBgn0261284	FBgn0261284	bou	185.736	-0.158593	0.286798	0.305546	0.580426	0.999111	124	251	185	160	169	216
FBgn0004893	FBgn0004893	bowl	96.3396	0.025503	0.396788	0.00410644	0.948905	0.999111	115	86	73	143	85	85
FBgn0010300	FBgn0010300	brat	1165.58	0.380021	0.320074	1.34828	0.24558	0.999111	984	860	930	2755	1038	805
FBgn0024250	FBgn0024250	brk	79.82	0.0613035	0.482245	0.015719	0.900226	0.999111	60	74	84	92	94	69
FBgn0000212	FBgn0000212	brm	267.922	0.317514	0.251758	1.58778	0.207643	0.999111	259	230	188	466	239	275
FBgn0030434	FBgn0030434	Brms1	346.113	-0.185435	0.233263	0.631255	0.426895	0.999111	243	506	312	290	360	352
FBgn0259246	FBgn0259246	brp	319.221	0.566867	0.371	2.2296	0.135389	0.999111	247	248	212	679	388	220
FBgn0262475	FBgn0262475	bru2	173.314	-0.110921	0.33627	0.107691	0.742789	0.999111	157	186	162	237	169	137
FBgn0264001	FBgn0264001	bru3	3174.88	-0.00245134	0.257847	8.84e-05	0.9925	0.999111	4096	2218	2477	5708	2710	2336
FBgn0261787	FBgn0261787	brun	177.084	0.00718056	0.290779	0.000609716	0.9803	0.999111	196	179	129	285	146	156
FBgn0011785	FBgn0011785	BRWD3	152.304	0.685708	0.402306	2.80442	0.0940049	0.999111	84	146	102	298	197	124
FBgn0032679	FBgn0284256	bsf	191.294	0.0785662	0.285831	0.0754542	0.783555	0.999111	179	218	138	303	164	180
FBgn0261822	FBgn0261822	Bsg	3784.01	0.00692581	0.236709	0.00084141	0.976859	0.999111	3452	3486	3527	6550	3495	2847
FBgn0000228	FBgn0000228	Bsg25D	435.982	0.168358	0.308289	0.291351	0.589356	0.999111	344	385	423	697	441	366
FBgn0000229	FBgn0000229	bsk	467.625	0.0458562	0.218854	0.0438165	0.834195	0.999111	454	492	359	773	355	460
FBgn0030228	FBgn0030228	BTBD9	139.57	0.0934584	0.384001	0.0581296	0.809477	0.999111	78	188	128	168	105	183
FBgn0263108	FBgn0263108	BtbVII	568.643	0.116465	0.196396	0.351547	0.553239	0.999111	576	594	392	925	487	541
FBgn0003502	FBgn0003502	Btk29A	259.596	0.162284	0.305849	0.278159	0.59791	0.999111	250	249	188	511	241	184
FBgn0045862	FBgn0045862	btz	177.083	-0.285236	0.3112	0.835418	0.36071	0.999111	191	217	148	192	142	176
FBgn0040491	FBgn0040491	Buffy	105.714	0.170963	0.39037	0.189976	0.662937	0.999111	106	119	64	155	89	119
FBgn0034050	FBgn0034050	bug	123.59	-0.260383	0.382425	0.457661	0.498719	0.999111	124	134	120	121	122	111
FBgn0032248	FBgn0032248	Bug22	113.183	-0.430769	0.355955	1.45778	0.227283	0.999111	83	181	112	88	95	116
FBgn0032600	FBgn0032600	BuGZ	383.047	-0.150253	0.246835	0.368806	0.543656	0.999111	360	393	310	698	311	321
FBgn0259176	FBgn0259176	bun	2427.7	0.280129	0.340316	0.63826	0.424341	0.999111	1104	2812	2377	3488	3099	1830
FBgn0031150	FBgn0031150	bves	563.008	0.0309051	0.198391	0.0242565	0.876234	0.999111	558	591	432	884	448	554
FBgn0000241	FBgn0000241	bw	226.484	0.190851	0.2685	0.504717	0.477435	0.999111	223	229	154	356	221	210
FBgn0045064	FBgn0045064	bwa	289.557	0.185042	0.241887	0.5848	0.444437	0.999111	255	298	230	436	232	324
FBgn0004856	FBgn0004856	Bx42	296.932	-0.138372	0.2638	0.273708	0.600855	0.999111	229	411	263	318	235	338
FBgn0000244	FBgn0000244	by	523.585	0.30367	0.223172	1.84235	0.174675	0.999111	538	467	333	883	422	601
FBgn0010292	FBgn0010292	bys	120.35	-0.253209	0.3782	0.44261	0.505865	0.999111	85	204	101	125	97	121
FBgn0040235	FBgn0040235	c12.1	107.77	-0.0586424	0.379413	0.0237628	0.87749	0.999111	142	93	79	168	87	90
FBgn0040234	FBgn0040234	c12.2	111.85	0.309478	0.37146	0.689375	0.406377	0.999111	106	126	61	180	105	117
FBgn0032078	FBgn0032078	C1GalTA	432.92	0.0317719	0.214313	0.0219671	0.882175	0.999111	381	478	362	579	360	475
FBgn0000247	FBgn0000247	ca	83.9427	0.334558	0.449631	0.543062	0.461166	0.999111	90	80	41	197	52	81
FBgn0259822	FBgn0259822	Ca-beta	262.378	0.371355	0.318113	1.33947	0.247127	0.999111	305	158	145	780	167	163
FBgn0025678	FBgn0025678	CaBP1	89.4525	0.213415	0.563662	0.131866	0.716505	0.999111	46	127	71	163	52	107
FBgn0000250	FBgn0000250	cact	1544.53	-0.178748	0.165836	1.16027	0.28141	0.999111	1494	1750	1422	2021	1260	1411
FBgn0037963	FBgn0037963	Cad87A	227.983	0.0303116	0.266631	0.0129182	0.909509	0.999111	239	214	185	364	181	216
FBgn0022800	FBgn0022800	Cad96Ca	78.5634	0.195864	0.457587	0.180256	0.671153	0.999111	77	56	69	166	58	65
FBgn0015609	FBgn0015609	CadN	769.942	0.252565	0.340242	0.525912	0.468331	0.999111	782	512	607	1841	658	472
FBgn0263979	FBgn0263979	Caf1-55	120.745	-0.362382	0.390179	0.847708	0.357202	0.999111	116	206	84	157	86	99
FBgn0017414	FBgn0017414	cag	93.8176	-0.227393	0.401311	0.318574	0.572466	0.999111	76	118	95	116	83	78
FBgn0027843	FBgn0027843	CAH2	822.417	0.087342	0.21677	0.161432	0.687842	0.999111	770	897	605	983	806	910
FBgn0038478	FBgn0038478	cal1	279.084	-0.0978309	0.276817	0.124097	0.724632	0.999111	241	335	248	413	240	232
FBgn0012051	FBgn0012051	CalpA	410.766	0.382102	0.220135	3.0038	0.0830695	0.999111	439	327	238	885	307	405
FBgn0025866	FBgn0025866	CalpB	328.778	0.119424	0.23229	0.264185	0.607259	0.999111	329	332	238	535	269	327
FBgn0005585	FBgn0005585	Calr	1992.47	-0.128733	0.159159	0.653548	0.418847	0.999111	1380	2729	1882	1894	1807	2238
FBgn0039928	FBgn0039928	Cals	1348.78	-0.207671	0.1908	1.17965	0.277428	0.999111	1731	1217	1135	2143	969	1056
FBgn0013995	FBgn0013995	Calx	109.266	0.420604	0.905515	0.136099	0.71219	0.999111	35	85	111	283	155	18
FBgn0262166	FBgn0262166	calypso	80.7108	0.129888	0.475909	0.0724414	0.787815	0.999111	54	119	57	117	61	94
FBgn0000253	FBgn0000253	Cam	21255.7	-0.142093	0.336509	0.167332	0.682494	0.999111	19112	20694	21874	32030	20806	13030
FBgn0016126	FBgn0016126	CaMKI	1267.39	0.348496	0.252865	1.86214	0.172378	0.999111	1292	1027	679	3515	746	1027
FBgn0264607	FBgn0264607	CaMKII	1145.08	0.390684	0.319379	1.43213	0.231417	0.999111	1145	737	733	3423	806	697
FBgn0030758	FBgn0267912	CanA-14F	2268.27	0.181305	0.238428	0.568642	0.450799	0.999111	2308	1960	1792	4550	1991	1599
FBgn0010014	FBgn0010014	CanB	900.898	-0.0869351	0.180234	0.232496	0.629679	0.999111	1060	878	697	1403	638	857
FBgn0015614	FBgn0015614	CanB2	782.099	-0.190093	0.202506	0.878022	0.348744	0.999111	846	920	622	966	616	775
FBgn0027568	FBgn0027568	Cand1	153.94	0.053187	0.341471	0.0240445	0.876772	0.999111	145	159	121	254	96	179
FBgn0033504	FBgn0033504	CAP	2199.49	0.0799229	0.174194	0.209937	0.646817	0.999111	1632	2234	2032	2781	2246	2298
FBgn0039722	FBgn0039722	Capa	84.6813	-0.0166647	0.407783	0.00166215	0.96748	0.999111	87	89	65	145	56	84
FBgn0031883	FBgn0031883	Caper	108.703	0.224796	0.384478	0.338816	0.560514	0.999111	69	132	84	102	106	159
FBgn0259876	FBgn0259876	Cap-G	87.076	-0.0853812	0.424693	0.0399757	0.841528	0.999111	67	135	62	129	84	63
FBgn0037831	FBgn0037831	Cap-H2	116.682	0.0749868	0.354271	0.0446582	0.832634	0.999111	123	123	79	201	86	114
FBgn0042134	FBgn0042134	Capr	595.277	0.0115543	0.260934	0.0019388	0.964879	0.999111	369	786	562	708	660	504
FBgn0023095	FBgn0023095	caps	470.227	0.254727	0.28409	0.790401	0.373979	0.999111	474	344	386	812	450	415
FBgn0261458	FBgn0261458	capt	340.4	0.41596	0.26201	2.49906	0.113914	0.999111	343	302	196	551	323	386
FBgn0000256	FBgn0000256	capu	145.252	0.354291	0.332056	1.13119	0.287521	0.999111	129	128	94	323	119	133
FBgn0000257	FBgn0000257	car	195.424	0.0845381	0.295044	0.0818725	0.774776	0.999111	186	205	149	293	196	166
FBgn0032879	FBgn0032879	CarT	115.648	0.12408	0.384438	0.102969	0.748295	0.999111	125	101	78	274	71	91
FBgn0013759	FBgn0013759	CASK	4245.21	0.182556	0.261024	0.476578	0.489977	0.999111	3555	3900	3807	7585	3892	3387
FBgn0000261	FBgn0000261	Cat	770.98	0.171001	0.201026	0.721459	0.395666	0.999111	795	739	540	1147	714	782
FBgn0029093	FBgn0029093	cathD	2411.2	-0.0651667	0.194768	0.111254	0.738721	0.999111	2172	2536	2219	2475	2198	2769
FBgn0002022	FBgn0002022	Catsup	323.9	-0.263441	0.243066	1.17179	0.279034	0.999111	351	371	284	388	266	293
FBgn0020224	FBgn0020224	Cbl	854.362	-0.116956	0.216432	0.29029	0.590035	0.999111	913	862	744	1243	746	691
FBgn0022943	FBgn0022943	Cbp20	140.445	-0.24429	0.324215	0.566678	0.451582	0.999111	79	226	137	95	140	156
FBgn0004580	FBgn0004580	Cbp53E	769.831	-0.0475398	0.218989	0.0468691	0.828604	0.999111	1032	629	509	1715	505	485
FBgn0022942	FBgn0022942	Cbp80	130.711	-0.0740719	0.346189	0.0455723	0.830955	0.999111	138	164	88	169	114	126
FBgn0086757	FBgn0086757	cbs	87.9907	0.107644	0.403222	0.070887	0.79005	0.999111	73	93	74	144	69	90
FBgn0043364	FBgn0043364	cbt	701.984	-0.213144	0.205542	1.07151	0.300605	0.999111	799	791	546	943	528	666
FBgn0261353	FBgn0261353	Ccdc56	209.174	-0.201943	0.275441	0.536855	0.463739	0.999111	164	279	197	199	185	227
FBgn0038147	FBgn0038147	CCHa2	576.986	-0.0541298	0.198648	0.0742236	0.785284	0.999111	431	728	526	621	577	585
FBgn0038331	FBgn0038331	Ccm3	1382.45	-0.181477	0.171495	1.11796	0.290358	0.999111	1230	1792	1191	1464	1259	1379
FBgn0052183	FBgn0052183	Ccn	108.118	0.143928	0.357096	0.162346	0.687006	0.999111	113	89	87	185	82	110
FBgn0010531	FBgn0010531	Ccs	100.365	-0.0643294	0.379688	0.0285822	0.865747	0.999111	72	127	96	123	87	102
FBgn0003676	FBgn0003676	CCT1	383.42	-0.211953	0.267779	0.620065	0.431023	0.999111	315	645	271	407	337	367
FBgn0030086	FBgn0030086	CCT2	852.702	-0.180179	0.192556	0.873163	0.350081	0.999111	863	1175	604	1228	706	686
FBgn0015019	FBgn0015019	CCT3	612.505	0.0269328	0.202687	0.0176273	0.894377	0.999111	401	964	440	616	689	600
FBgn0032444	FBgn0032444	CCT4	340.402	-0.109527	0.245395	0.19854	0.655902	0.999111	280	500	258	445	315	290
FBgn0010621	FBgn0010621	CCT5	445.768	0.122156	0.272871	0.197765	0.656531	0.999111	367	617	279	565	402	509
FBgn0027329	FBgn0027329	CCT6	457.692	-0.0986415	0.231929	0.180189	0.671211	0.999111	377	662	342	465	450	470
FBgn0037632	FBgn0037632	CCT7	264.85	-0.323519	0.264012	1.49476	0.22148	0.999111	205	452	215	246	244	240
FBgn0033342	FBgn0284436	CCT8	496.343	-0.259932	0.260638	0.982495	0.321584	0.999111	424	802	372	498	411	510
FBgn0035470	FBgn0035470	Ccz1	117.418	0.0436298	0.346018	0.0158871	0.899697	0.999111	109	128	93	152	111	119
FBgn0037533	FBgn0037533	CD98hc	1221.8	-0.251603	0.189785	1.74988	0.185891	0.999111	1231	1477	1072	1387	905	1301
FBgn0051973	FBgn0051973	Cda5	120.238	0.363648	0.389216	0.860603	0.35357	0.999111	130	84	77	296	97	82
FBgn0012058	FBgn0012058	Cdc27	297.255	0.112008	0.258032	0.187829	0.66473	0.999111	231	339	247	397	315	275
FBgn0011573	FBgn0011573	Cdc37	244.313	-0.0964668	0.258682	0.138971	0.709306	0.999111	180	324	224	266	229	248
FBgn0010341	FBgn0010341	Cdc42	742.03	-0.0651643	0.190522	0.116856	0.73247	0.999111	675	805	672	1047	583	738
FBgn0026143	FBgn0026143	CDC45L	95.3115	-0.452083	0.493583	0.798633	0.371502	0.999111	83	182	66	87	60	106
FBgn0035136	FBgn0265574	Cdc5	101.003	-0.341346	0.375548	0.821988	0.364599	0.999111	88	139	97	111	72	103
FBgn0032821	FBgn0032821	CdGAPr	347.846	0.37336	0.234882	2.51876	0.112499	0.999111	318	282	254	648	296	364
FBgn0004876	FBgn0004876	cdi	496.55	0.232279	0.323288	0.500219	0.479404	0.999111	470	376	419	970	478	362
FBgn0037093	FBgn0037093	Cdk12	294.523	0.215988	0.333349	0.409477	0.522235	0.999111	181	345	262	471	299	253
FBgn0030269	FBgn0030269	CDK2AP1	187.135	-0.206828	0.323249	0.405628	0.524197	0.999111	190	231	151	183	175	190
FBgn0013762	FBgn0013762	Cdk5	120.076	-0.0801044	0.348448	0.0527495	0.818346	0.999111	152	119	83	188	89	108
FBgn0027491	FBgn0027491	Cdk5alpha	401.622	0.0290308	0.239557	0.0146272	0.903736	0.999111	446	394	288	654	272	429
FBgn0263237	FBgn0263237	Cdk7	88.8135	-0.0124069	0.440065	0.00078301	0.977676	0.999111	83	110	63	116	61	112
FBgn0019949	FBgn0019949	Cdk9	79.9895	-0.180939	0.421794	0.182815	0.668965	0.999111	66	99	78	109	62	73
FBgn0010350	FBgn0010350	CdsA	2153.5	-0.173624	0.157863	1.20828	0.271673	0.999111	3134	1792	1472	4347	1156	1617
FBgn0032409	FBgn0032409	Ced-12	163.722	-0.19381	0.314382	0.378672	0.538315	0.999111	138	197	162	187	152	146
FBgn0029092	FBgn0029092	ced-6	1910.51	0.0337914	0.153579	0.0484094	0.825854	0.999111	1604	2131	1642	2459	1683	2068
FBgn0032876	FBgn0032876	Cen	150.337	-0.180681	0.378854	0.222786	0.636925	0.999111	148	224	99	230	100	138
FBgn0039056	FBgn0039056	CenB1A	305.347	0.237777	0.242246	0.961594	0.326786	0.999111	268	304	224	510	253	331
FBgn0028509	FBgn0028509	CenG1A	366.992	0.239022	0.256659	0.861506	0.353317	0.999111	354	317	272	711	319	315
FBgn0031575	FBgn0031575	Cep97	101.981	0.0323493	0.36479	0.00786138	0.929349	0.999111	93	99	95	141	88	99
FBgn0034443	FBgn0034443	cer	386.001	0.0970077	0.231022	0.176042	0.674797	0.999111	313	434	315	438	386	437
FBgn0037315	FBgn0037315	Cerk	498.964	0.134236	0.208427	0.41439	0.51975	0.999111	427	563	372	656	476	545
FBgn0027569	FBgn0027569	cert	271.905	-0.0729879	0.248678	0.0861145	0.769176	0.999111	277	290	227	403	216	250
FBgn0030657	FBgn0030657	cerv	94.6947	-0.512376	0.382721	1.7832	0.181757	0.999111	113	116	88	107	72	73
FBgn0000286	FBgn0000286	Cf2	507.885	0.22847	0.257337	0.779675	0.37724	0.999111	452	465	400	934	472	425
FBgn0030121	FBgn0030121	Cfp1	171.619	-0.213095	0.30266	0.494611	0.481878	0.999111	155	219	152	173	158	171
FBgn0000289	FBgn0000289	cg	110.337	0.0787404	0.605157	0.0148393	0.903044	0.999111	40	155	109	284	48	123
FBgn0039590	FBgn0039590	CG10011	225.849	0.285187	0.319147	0.787415	0.374883	0.999111	215	175	169	523	162	190
FBgn0032785	FBgn0032785	CG10026	117.241	0.209552	0.38022	0.300582	0.583518	0.999111	130	127	62	184	103	120
FBgn0031563	FBgn0031563	CG10031	224.534	-0.0051909	0.283894	0.000333426	0.985431	0.999111	208	254	179	285	236	196
FBgn0038013	FBgn0038013	CG10038	77.0239	-0.0143025	0.430483	0.00109736	0.973574	0.999111	78	91	55	101	60	86
FBgn0037482	FBgn0037482	CG10055	221.373	0.12592	0.290918	0.186493	0.665852	0.999111	200	233	169	271	239	223
FBgn0034439	FBgn0034439	CG10062	194.844	0.0156109	0.328545	0.00222596	0.96237	0.999111	75	268	233	156	182	237
FBgn0037473	FBgn0037473	CG10068	299.337	0.0466282	0.259221	0.0322543	0.857471	0.999111	236	350	251	319	334	302
FBgn0035722	FBgn0035722	CG10075	124.767	-0.210332	0.346434	0.36718	0.544545	0.999111	111	160	111	131	98	140
FBgn0035720	FBgn0035720	CG10077	5431.78	0.229467	0.18518	1.52493	0.216875	0.999111	5610	4770	3540	12083	4219	4270
FBgn0034644	FBgn0034644	CG10082	851.619	0.271273	0.229867	1.37864	0.240332	0.999111	868	698	562	2022	599	693
FBgn0036369	FBgn0036369	CG10089	274.722	0.211921	0.253215	0.699354	0.403001	0.999111	265	258	202	437	257	268
FBgn0037472	FBgn0037472	CG10098	183.188	0.0497541	0.294386	0.0285087	0.865918	0.999111	212	188	117	320	137	167
FBgn0035715	FBgn0035715	CG10103	331.558	0.301044	0.231235	1.69264	0.193253	0.999111	303	301	241	542	297	358
FBgn0033949	FBgn0033949	CG10131	80.7985	-0.414597	0.414973	0.992453	0.319144	0.999111	79	102	80	72	65	82
FBgn0032798	FBgn0032798	CG10132	95.7573	-0.183811	0.594358	0.0859125	0.769439	0.999111	40	81	147	40	145	81
FBgn0032800	FBgn0032800	CG10137	130.222	0.176194	0.331443	0.282391	0.595138	0.999111	154	94	94	267	85	122
FBgn0032799	FBgn0032799	CG10166	93.7361	-0.189676	0.386923	0.239346	0.624679	0.999111	77	132	81	111	76	93
FBgn0036353	FBgn0036353	CG10171	179.78	-0.143303	0.288922	0.245828	0.620028	0.999111	177	214	149	241	143	172
FBgn0032684	FBgn0032684	CG10178	131.656	-0.102551	0.342275	0.0894821	0.764837	0.999111	121	138	125	144	119	139
FBgn0032796	FBgn0032796	CG10188	209.553	0.219558	0.275776	0.633039	0.426243	0.999111	207	179	160	372	169	210
FBgn0033970	FBgn0033970	CG10205	145.948	0.0277385	0.39499	0.00481634	0.944671	0.999111	188	128	98	183	138	145
FBgn0039118	FBgn0039118	CG10208	156.466	-0.256132	0.320065	0.637249	0.424709	0.999111	96	224	173	143	130	167
FBgn0033971	FBgn0033971	CG10209	99.3748	0.0400845	0.413293	0.00927296	0.923285	0.999111	91	123	68	104	94	120
FBgn0039115	FBgn0039115	CG10214	168.23	-0.0324463	0.30912	0.0109867	0.916521	0.999111	158	190	137	237	163	140
FBgn0039113	FBgn0039113	CG10217	236.786	0.137324	0.274143	0.250067	0.617028	0.999111	201	250	190	376	185	258
FBgn0035695	FBgn0035695	CG10226	362.585	-0.19159	0.280659	0.460499	0.497391	0.999111	428	361	305	408	286	385
FBgn0032783	FBgn0032783	CG10237	388.218	0.12485	0.271166	0.209837	0.646895	0.999111	406	476	216	504	401	373
FBgn0027512	FBgn0027512	CG10254	269.302	0.0457181	0.286151	0.0253445	0.873512	0.999111	264	290	198	406	291	198
FBgn0033985	FBgn0033985	CG10257	106.139	0.263428	0.412021	0.401544	0.526293	0.999111	89	113	70	233	86	85
FBgn0032811	FBgn0032811	CG10268	151.495	-0.0444356	0.328256	0.018256	0.892521	0.999111	125	171	139	160	158	151
FBgn0032681	FBgn0032681	CG10283	94.9457	0.168467	0.396471	0.179343	0.671938	0.999111	94	91	65	197	66	88
FBgn0037439	FBgn0037439	CG10286	110.312	-0.0254001	0.416459	0.00363134	0.951948	0.999111	99	147	77	158	74	128
FBgn0035688	FBgn0035688	CG10289	28956.2	-0.0327438	0.204277	0.0254363	0.873285	0.999111	25101	31782	25474	31454	32284	26637
FBgn0034643	FBgn0034643	CG10321	277.256	0.0746397	0.245658	0.0922863	0.76129	0.999111	244	326	208	389	257	273
FBgn0038454	FBgn0038454	CG10324	89.0526	-0.24308	0.416003	0.338286	0.56082	0.999111	64	119	92	85	97	72
FBgn0032690	FBgn0032690	CG10333	109.873	0.006314	0.353999	0.000318047	0.985771	0.999111	112	126	77	171	103	88
FBgn0032805	FBgn0032805	CG10337	356.445	0.371507	0.28193	1.71328	0.19056	0.999111	233	343	303	468	442	357
FBgn0032700	FBgn0032700	CG10338	111.165	0.0394637	0.35984	0.0120043	0.912755	0.999111	126	106	77	220	79	90
FBgn0022344	FBgn0022344	CG10340	183.352	-0.29882	0.291412	1.04915	0.305704	0.999111	164	260	159	179	168	171
FBgn0032703	FBgn0032703	CG10343	148.126	-0.19282	0.321701	0.358251	0.549479	0.999111	107	203	141	127	130	175
FBgn0027562	FBgn0027562	CG10345	215.723	0.261705	0.287905	0.823058	0.364288	0.999111	258	172	133	391	184	201
FBgn0030348	FBgn0030348	CG10352	96.4075	-0.225619	0.397418	0.319607	0.571844	0.999111	105	119	74	137	62	96
FBgn0036208	FBgn0036208	CG10361	99.1855	-0.344463	0.41888	0.66608	0.414422	0.999111	79	113	114	67	97	107
FBgn0030358	FBgn0030358	CG10362	115.35	0.418543	0.35461	1.38613	0.23906	0.999111	106	98	75	219	88	136
FBgn0032814	FBgn0032814	CG10366	207.382	0.0230914	0.294994	0.00610618	0.937715	0.999111	170	232	179	209	208	240
FBgn0039116	FBgn0039116	CG10375	196.95	-0.237362	0.277884	0.728917	0.393234	0.999111	172	257	182	221	164	192
FBgn0032702	FBgn0032702	CG10376	360.9	-0.161077	0.239855	0.449556	0.502546	0.999111	332	413	332	437	252	417
FBgn0032699	FBgn0032699	CG10383	359.997	0.335479	0.234612	2.03815	0.153396	0.999111	235	307	352	483	305	490
FBgn0032689	FBgn0032689	CG10413	354.232	0.048332	0.231936	0.0433687	0.835033	0.999111	349	396	255	552	289	345
FBgn0033021	FBgn0033021	CG10417	264.809	-0.20717	0.329173	0.387866	0.533423	0.999111	246	343	217	477	176	199
FBgn0036277	FBgn0036277	CG10418	77.0642	-0.528612	0.451114	1.35413	0.244558	0.999111	59	116	80	44	82	70
FBgn0036848	FBgn0036848	CG10424	168.601	-0.0777735	0.304243	0.065229	0.798414	0.999111	174	204	122	219	149	160
FBgn0039304	FBgn0039304	CG10425	109.18	-0.122203	0.353951	0.1191	0.730013	0.999111	98	133	95	143	92	103
FBgn0032724	FBgn0032724	CG10428	147.52	0.192766	0.328659	0.342602	0.558331	0.999111	160	154	86	239	130	145
FBgn0034638	FBgn0034638	CG10433	11023.6	-0.390385	0.226581	2.91315	0.08786	0.999111	10815	15394	9375	9047	8879	12359
FBgn0037539	FBgn0037539	CG10435	156.627	-0.222736	0.320471	0.480707	0.488102	0.999111	139	208	138	189	115	163
FBgn0034494	FBgn0034494	CG10444	598.723	-0.470464	0.264737	3.10269	0.0781632	0.999111	756	751	487	573	487	526
FBgn0032815	FBgn0032815	CG10462	220.653	-0.204874	0.268656	0.580882	0.445967	0.999111	185	281	211	252	189	211
FBgn0033017	FBgn0033017	CG10465	289.669	-0.0618462	0.278204	0.04905	0.824725	0.999111	327	304	210	450	184	313
FBgn0032746	FBgn0032746	CG10470	243.645	-0.287133	0.256728	1.2493	0.263686	0.999111	194	333	241	239	211	240
FBgn0035656	FBgn0035656	CG10479	166.033	-0.259064	0.364388	0.496474	0.481053	0.999111	131	190	185	150	180	140
FBgn0035649	FBgn0035649	CG10483	122.286	-0.0902625	0.377	0.0567128	0.811769	0.999111	124	146	91	135	101	142
FBgn0032748	FBgn0032748	CG10492	272.741	0.00502476	0.264893	0.00035841	0.984896	0.999111	263	319	201	365	224	295
FBgn0037060	FBgn0037060	CG10508	806.337	0.137855	0.238031	0.332062	0.564447	0.999111	847	672	636	1365	748	680
FBgn0037057	FBgn0037057	CG10512	455.267	0.188807	0.227726	0.685289	0.407771	0.999111	503	402	313	741	386	453
FBgn0039312	FBgn0039312	CG10514	230.156	-0.524473	0.285368	3.35091	0.0671678	0.999111	229	292	244	193	178	225
FBgn0034583	FBgn0034583	CG10527	1003.68	0.12533	0.198202	0.398381	0.527927	0.999111	901	1068	766	1303	1074	965
FBgn0034570	FBgn0034570	CG10543	927.941	0.119016	0.266192	0.196155	0.657842	0.999111	1001	744	725	1852	808	649
FBgn0039321	FBgn0039321	CG10550	966.096	-0.157979	0.223238	0.496603	0.480997	0.999111	1038	1100	770	1065	866	968
FBgn0039324	FBgn0039324	CG10553	88.3824	0.486292	0.415615	1.35563	0.244297	0.999111	99	66	48	159	80	97
FBgn0039325	FBgn0039325	CG10560	207.938	-0.0197734	0.283657	0.00485267	0.944463	0.999111	240	210	149	315	183	177
FBgn0002036	FBgn0002036	CG10561	451.329	0.124579	0.243887	0.259457	0.610493	0.999111	388	476	359	509	483	493
FBgn0039326	FBgn0039326	CG10562	173.625	-0.26553	0.309886	0.731177	0.392502	0.999111	159	199	176	169	153	175
FBgn0037051	FBgn0037051	CG10565	570.99	-0.0346563	0.289123	0.0140654	0.905594	0.999111	469	845	394	748	426	643
FBgn0040992	FBgn0040992	CG10570	4773.68	-0.0139462	0.258504	0.00283975	0.957501	0.999111	4965	4728	3755	5610	5680	3814
FBgn0037045	FBgn0037045	CG10584	144.174	-0.384768	0.345762	1.22667	0.268056	0.999111	180	178	112	158	115	126
FBgn0032717	FBgn0032717	CG10600	404.528	0.444781	0.331671	1.73925	0.187233	0.999111	284	322	356	688	464	357
FBgn0032721	FBgn0032721	CG10602	405.125	-0.0319608	0.225061	0.0201442	0.887135	0.999111	398	476	303	519	376	391
FBgn0032726	FBgn0032726	CG10621	136.724	0.400194	0.396589	0.994407	0.318668	0.999111	105	174	70	159	148	179
FBgn0032818	FBgn0032818	CG10628	125.468	-0.129849	0.346482	0.140062	0.70822	0.999111	91	161	120	110	135	127
FBgn0032817	FBgn0032817	CG10631	168.49	0.471701	0.328097	2.04409	0.152799	0.999111	149	145	101	395	133	155
FBgn0036290	FBgn0036290	CG10638	260.326	-0.0483393	0.273135	0.031182	0.859835	0.999111	189	307	261	328	221	267
FBgn0036294	FBgn0036294	CG10654	552.231	-0.346494	0.214203	2.60554	0.106491	0.999111	458	782	528	475	471	579
FBgn0036289	FBgn0036289	CG10657	112.449	0.091237	0.402177	0.0507201	0.821815	0.999111	138	85	87	159	99	112
FBgn0036288	FBgn0036288	CG10660	217.591	-0.178583	0.292398	0.371145	0.542381	0.999111	162	299	194	179	210	252
FBgn0035588	FBgn0035588	CG10672	199.359	-0.130168	0.276567	0.221464	0.637926	0.999111	183	244	170	247	177	187
FBgn0035592	FBgn0035592	CG10674	237.545	-0.242937	0.266223	0.831264	0.361907	0.999111	198	317	221	229	230	224
FBgn0032836	FBgn0032836	CG10680	926.005	0.100533	0.205729	0.237667	0.625896	0.999111	1060	938	581	1500	723	930
FBgn0032752	FBgn0032752	CG10702	368.065	-0.179659	0.242004	0.54932	0.458596	0.999111	291	479	337	329	346	409
FBgn0032846	FBgn0032846	CG10721	99.9365	0.226758	0.411925	0.29876	0.584661	0.999111	106	96	62	143	80	126
FBgn0034420	FBgn0034420	CG10737	605.043	0.253223	0.197152	1.64712	0.199351	0.999111	523	610	433	900	569	676
FBgn0037250	FBgn0037250	CG1074	114.249	-0.105572	0.374	0.0790738	0.778556	0.999111	102	138	98	182	90	95
FBgn0032845	FBgn0032845	CG10747	241.289	-0.0111973	0.27119	0.0016997	0.967115	0.999111	221	277	194	344	183	260
FBgn0029980	FBgn0029980	CG10778	87.3653	-0.0338638	0.391775	0.00746528	0.931147	0.999111	88	100	64	127	85	71
FBgn0034626	FBgn0034626	CG10795	176.285	-0.0552985	0.30039	0.0338267	0.854076	0.999111	149	203	157	185	159	203
FBgn0033821	FBgn0033821	CG10799	812.239	-0.0687493	0.195759	0.12303	0.725771	0.999111	543	1124	748	860	732	889
FBgn0029664	FBgn0029664	CG10802	87.3073	0.114296	0.436383	0.0675135	0.794992	0.999111	67	107	67	131	60	109
FBgn0029666	FBgn0029666	CG10803	542.328	0.0328834	0.214359	0.0234814	0.878212	0.999111	532	575	420	918	442	470
FBgn0029663	FBgn0029663	CG10804	288.338	0.05973	0.472857	0.0145062	0.904133	0.999111	267	216	281	531	323	144
FBgn0036052	FBgn0036052	CG10809	86.5661	-0.264636	0.408543	0.417011	0.518432	0.999111	87	92	84	129	64	71
FBgn0027552	FBgn0027552	CG10863	692.784	-0.147621	0.210381	0.490548	0.483683	0.999111	730	817	541	823	616	662
FBgn0031395	FBgn0031395	CG10874	331.457	-0.131062	0.235244	0.310016	0.57767	0.999111	245	443	295	370	331	316
FBgn0037911	FBgn0037911	CG10898	127.158	-0.129885	0.358954	0.130042	0.718388	0.999111	140	139	100	147	111	129
FBgn0036207	FBgn0036207	CG10907	85.9931	-0.216199	0.420749	0.261587	0.609032	0.999111	75	86	99	107	69	78
FBgn0034312	FBgn0034312	CG10916	206.972	0.0335207	0.286503	0.0136552	0.906975	0.999111	196	196	197	303	177	187
FBgn0029969	FBgn0029969	CG10932	80.6168	0.493587	0.713609	0.399935	0.527123	0.999111	110	105	12	148	52	89
FBgn0010620	FBgn0010620	CG10939	264.838	0.0880666	0.264865	0.110284	0.739821	0.999111	262	257	210	371	248	261
FBgn0032857	FBgn0032857	CG10947	250.37	-0.0577347	0.27295	0.0446024	0.832737	0.999111	251	293	189	301	230	252
FBgn0036317	FBgn0036317	CG10948	203.665	0.193834	0.367436	0.270735	0.602839	0.999111	185	193	142	480	113	195
FBgn0036316	FBgn0036316	CG10960	750.936	0.0635489	0.186484	0.116054	0.733354	0.999111	908	657	511	1458	509	647
FBgn0036305	FBgn0036305	CG10984	252.494	0.0523332	0.273162	0.0365512	0.848382	0.999111	203	294	211	365	200	276
FBgn0263353	FBgn0263353	CG11000	777.783	0.0540583	0.259345	0.0427912	0.836119	0.999111	630	800	725	1129	792	643
FBgn0037235	FBgn0037235	CG1103	109.903	-0.276428	0.355555	0.603181	0.437367	0.999111	111	145	91	125	91	102
FBgn0031736	FBgn0031736	CG11030	284.188	-0.201386	0.306615	0.424967	0.514469	0.999111	241	320	299	407	231	227
FBgn0034484	FBgn0034484	CG11044	88.9289	0.246237	0.427875	0.32699	0.567437	0.999111	81	73	74	107	93	104
FBgn0037465	FBgn0037465	CG1105	129.678	0.400286	0.331947	1.45045	0.228456	0.999111	146	98	72	297	96	117
FBgn0031836	FBgn0031836	CG11050	707.359	-0.0171655	0.19485	0.00775145	0.929843	0.999111	750	739	536	1044	538	729
FBgn0028467	FBgn0028467	CG11070	110.934	-0.141463	0.354304	0.15917	0.689922	0.999111	122	132	81	165	85	98
FBgn0034693	FBgn0034693	CG11073	77.1936	0.481199	0.433809	1.21738	0.269876	0.999111	62	71	47	171	69	70
FBgn0039930	FBgn0039930	CG11077	268.348	-0.0882964	0.258878	0.116145	0.733254	0.999111	237	311	238	297	256	271
FBgn0034485	FBgn0034485	CG11099	88.5216	0.221441	0.550783	0.15027	0.698278	0.999111	47	93	93	156	93	62
FBgn0030522	FBgn0030522	CG11103	130.023	-0.297685	0.330316	0.810689	0.367916	0.999111	113	180	120	144	116	111
FBgn0034535	FBgn0034535	CG11110	107.562	-0.0547049	0.398717	0.0186019	0.891514	0.999111	92	126	90	93	115	122
FBgn0033178	FBgn0033178	CG11127	120.532	-0.0683339	0.355907	0.0366972	0.848083	0.999111	87	174	98	118	111	139
FBgn0030518	FBgn0030518	CG11134	85.3795	-0.0388177	0.45788	0.00702805	0.933189	0.999111	70	135	53	87	76	100
FBgn0037199	FBgn0037199	CG11137	131.644	-2.38712	1.6155	1.32195	0.250242	0.999111	209	259	108	1	74	114
FBgn0030400	FBgn0030400	CG11138	2043.86	0.202553	0.356207	0.302592	0.582262	0.999111	1738	1698	1909	4003	1900	1337
FBgn0031734	FBgn0031734	CG11147	386.352	0.273254	0.252943	1.15983	0.281501	0.999111	463	257	273	738	303	362
FBgn0030519	FBgn0030519	CG11151	707.416	-0.143594	0.189448	0.573977	0.448683	0.999111	710	898	536	899	616	652
FBgn0039927	FBgn0039927	CG11155	1065.34	0.240665	0.248057	0.926623	0.335742	0.999111	1107	825	746	2540	788	790
FBgn0030511	FBgn0030511	CG11158	172.059	0.111373	0.292528	0.144925	0.703434	0.999111	145	197	133	233	164	177
FBgn0033249	FBgn0033249	CG11191	79.4388	-0.3551	0.483111	0.524568	0.4689	0.999111	136	92	39	110	50	62
FBgn0034488	FBgn0034488	CG11208	118.802	-0.0910913	0.375627	0.0581899	0.80938	0.999111	95	188	83	151	102	113
FBgn0033259	FBgn0033259	CG11210	170.958	0.116245	0.302694	0.147231	0.701196	0.999111	210	151	109	303	129	160
FBgn0033067	FBgn0033067	CG11211	218.91	0.166244	0.397352	0.168101	0.681805	0.999111	257	232	115	249	212	261
FBgn0037290	FBgn0037290	CG1124	263.535	0.0273121	0.280322	0.00944311	0.922587	0.999111	336	194	210	430	192	250
FBgn0037186	FBgn0037186	CG11241	143.511	-0.342127	0.321767	1.12652	0.288519	0.999111	138	184	136	172	100	139
FBgn0037120	FBgn0037120	CG11247	704.103	-0.233489	0.216889	1.15269	0.282987	0.999111	553	866	738	703	678	650
FBgn0037117	FBgn0037117	CG11248	119.032	0.0439451	0.408033	0.0113604	0.915118	0.999111	103	133	94	225	71	122
FBgn0036334	FBgn0036334	CG11267	465.972	-0.428626	0.237483	3.23277	0.0721783	0.999111	446	695	399	400	429	417
FBgn0034706	FBgn0034706	CG11275	306.061	0.10197	0.26633	0.145814	0.702568	0.999111	326	316	207	420	279	319
FBgn0036342	FBgn0036342	CG11279	76.8024	-0.341899	0.423039	0.649514	0.420287	0.999111	71	106	60	83	74	61
FBgn0030056	FBgn0030056	CG11284	394.438	-0.170835	0.22179	0.592658	0.441393	0.999111	348	519	332	448	347	392
FBgn0037108	FBgn0037108	CG11306	455.941	-0.219596	0.245161	0.796821	0.372045	0.999111	523	504	362	570	345	455
FBgn0037070	FBgn0037070	CG11309	143.807	0.120752	0.401471	0.0880292	0.766698	0.999111	103	187	101	224	110	166
FBgn0039816	FBgn0039816	CG11317	310.97	-0.0340015	0.272188	0.0154894	0.900954	0.999111	242	336	309	443	208	358
FBgn0035558	FBgn0035558	CG11357	251.834	-0.198677	0.280977	0.496768	0.480924	0.999111	253	328	192	356	182	238
FBgn0035490	FBgn0035490	CG1136	92.0919	0.377033	0.388098	0.941045	0.332009	0.999111	108	75	48	187	84	77
FBgn0039920	FBgn0039920	CG11360	415.422	0.274264	0.226489	1.46195	0.22662	0.999111	490	306	250	994	271	350
FBgn0040923	FBgn0040923	CG11368	735.138	-0.403898	0.244802	2.68513	0.101289	0.999111	1165	692	555	966	475	597
FBgn0031217	FBgn0031217	CG11377	120.866	-0.552969	0.35804	2.36373	0.124185	0.999111	139	168	108	118	87	106
FBgn0040364	FBgn0040364	CG11378	76.275	-0.269958	0.461071	0.336742	0.561716	0.999111	82	114	50	88	57	76
FBgn0034959	FBgn0034959	CG11388	402.098	-0.121735	0.26262	0.213065	0.644376	0.999111	390	406	376	404	337	479
FBgn0037022	FBgn0037022	CG11396	76.1148	-0.0821248	0.418518	0.0384044	0.844633	0.999111	72	93	60	101	60	79
FBgn0037021	FBgn0037021	CG11399	259.198	-0.0173436	0.285573	0.00366395	0.951733	0.999111	257	286	195	482	189	213
FBgn0034198	FBgn0034198	CG11400	260.818	0.382095	0.386402	0.935653	0.333398	0.999111	172	241	216	401	363	189
FBgn0038733	FBgn0038733	CG11407	1339.37	-0.123533	0.197192	0.390484	0.532045	0.999111	831	1577	1569	1260	1233	1447
FBgn0035024	FBgn0035024	CG11414	214.747	0.238946	0.287909	0.685638	0.407652	0.999111	171	267	138	282	217	240
FBgn0024364	FBgn0024364	CG11417	230.061	-0.108478	0.31894	0.114057	0.735572	0.999111	118	438	182	213	230	219
FBgn0037504	FBgn0037504	CG1142	90.0791	-0.371071	0.387497	0.914391	0.338952	0.999111	82	132	79	84	83	80
FBgn0037167	FBgn0037167	CG11425	229.247	0.107921	0.27659	0.151815	0.696807	0.999111	156	258	217	282	221	248
FBgn0037166	FBgn0037166	CG11426	694.236	-0.0531115	0.231836	0.0521178	0.819418	0.999111	444	812	709	504	748	853
FBgn0035359	FBgn0035359	CG1143	86.186	0.331142	0.426574	0.595464	0.440314	0.999111	87	82	53	115	79	110
FBgn0029715	FBgn0029715	CG11444	285.37	-0.431851	0.246656	3.05562	0.0804583	0.999111	260	421	263	266	256	243
FBgn0038737	FBgn0038737	CG11447	87.4617	0.0140708	0.388756	0.00130908	0.971138	0.999111	69	98	80	105	72	104
FBgn0024985	FBgn0024985	CG11448	650.983	0.0446198	0.190588	0.0547896	0.814929	0.999111	543	672	592	868	511	763
FBgn0031224	FBgn0031224	CG11454	101.206	-0.174484	0.364113	0.229531	0.631871	0.999111	95	117	93	120	83	102
FBgn0037031	FBgn0037031	CG11456	112.409	0.137251	0.371224	0.136021	0.712269	0.999111	134	89	80	206	96	91
FBgn0035346	FBgn0035346	CG1146	550.794	-0.207035	0.216517	0.911456	0.339728	0.999111	465	637	555	530	459	632
FBgn0034688	FBgn0034688	CG11474	135.268	-0.192856	0.348824	0.303388	0.581766	0.999111	108	209	108	178	120	108
FBgn0035397	FBgn0035397	CG11486	1885.73	0.0994317	0.192787	0.264609	0.606971	0.999111	1785	1831	1503	3119	1775	1591
FBgn0039733	FBgn0039733	CG11504	158.362	-0.307438	0.350529	0.759182	0.383585	0.999111	143	237	126	137	135	173
FBgn0035424	FBgn0035424	CG11505	937.109	0.241451	0.25161	0.906777	0.340971	0.999111	935	762	693	1919	848	704
FBgn0037156	FBgn0037156	CG11523	243.381	-0.273332	0.308252	0.777447	0.377923	0.999111	183	302	254	164	242	280
FBgn0046296	FBgn0046296	CG11534	122.929	0.0800427	0.35352	0.0510034	0.821326	0.999111	106	138	97	182	92	141
FBgn0035400	FBgn0035400	CG11537	1185.26	0.100232	0.261054	0.144664	0.703687	0.999111	916	1112	1187	1527	1208	1129
FBgn0039864	FBgn0039864	CG11550	92.0611	-0.0333208	0.399238	0.00692969	0.933657	0.999111	118	97	55	153	66	83
FBgn0086856	FBgn0086856	CG11555	82.9594	-0.545874	0.412506	1.73619	0.187622	0.999111	63	114	104	75	63	72
FBgn0031247	FBgn0031247	CG11562	98.2074	-0.0592849	0.373107	0.0252245	0.873809	0.999111	73	125	88	94	95	112
FBgn0039868	FBgn0039868	CG11563	83.3079	-0.342016	0.426387	0.635969	0.425174	0.999111	52	146	80	81	72	73
FBgn0039882	FBgn0039882	CG11576	214.668	-0.12323	0.303164	0.164062	0.685444	0.999111	214	264	164	229	196	226
FBgn0035524	FBgn0035524	CG11583	121.131	-0.588492	0.363897	2.58425	0.107932	0.999111	97	207	120	99	85	119
FBgn0035520	FBgn0035520	CG11586	231.933	-0.216566	0.261473	0.685497	0.4077	0.999111	187	323	209	236	214	225
FBgn0030545	FBgn0030545	CG11590	110.259	-0.0945239	0.393959	0.0569152	0.81144	0.999111	91	140	91	95	100	141
FBgn0035488	FBgn0035488	CG11593	196.817	-0.150749	0.289059	0.271224	0.602512	0.999111	178	242	173	274	161	174
FBgn0035484	FBgn0035484	CG11594	228.68	0.531121	0.302815	3.03605	0.0814338	0.999111	187	238	130	421	203	247
FBgn0023522	FBgn0023522	CG11596	136.913	-0.343948	0.367401	0.86337	0.352797	0.999111	84	239	134	128	103	141
FBgn0037313	FBgn0037313	CG1161	435.317	-0.125779	0.213232	0.347785	0.555369	0.999111	326	568	406	426	402	477
FBgn0040351	FBgn0040351	CG11638	81.1582	0.314396	0.40079	0.614503	0.433097	0.999111	73	76	57	138	74	84
FBgn0030638	FBgn0030638	CG11655	93.611	-0.136295	0.383721	0.125859	0.722765	0.999111	87	133	67	112	86	86
FBgn0036196	FBgn0036196	CG11658	416.685	0.084106	0.223472	0.141404	0.706889	0.999111	421	410	315	679	303	445
FBgn0033028	FBgn0033028	CG11665	640.115	-0.181272	0.238485	0.57262	0.44922	0.999111	558	664	694	899	474	584
FBgn0040551	FBgn0040551	CG11686	170.609	0.0708568	0.367835	0.0363606	0.848773	0.999111	182	177	114	225	119	226
FBgn0030316	FBgn0030316	CG11695	205.836	0.280024	0.280958	0.991366	0.319409	0.999111	138	238	157	227	247	230
FBgn0030311	FBgn0030311	CG11699	390.575	-0.267793	0.263682	1.02211	0.31202	0.999111	286	631	318	278	405	411
FBgn0264712	FBgn0264712	CG1172	230.239	-0.101512	0.310589	0.105569	0.745247	0.999111	212	300	172	341	173	221
FBgn0031391	FBgn0031391	CG11723	77.7941	-0.200398	0.512187	0.146959	0.701458	0.999111	119	72	49	93	47	91
FBgn0037592	FBgn0037592	CG11737	228.06	-0.219594	0.264344	0.689354	0.406384	0.999111	217	274	209	295	179	210
FBgn0030292	FBgn0030292	CG11752	237.485	-0.114236	0.300283	0.14355	0.704777	0.999111	187	348	175	193	284	230
FBgn0037603	FBgn0037603	CG11753	437.225	-0.39243	0.239186	2.67579	0.101885	0.999111	293	639	469	275	438	452
FBgn0037615	FBgn0037615	CG11760	277.64	-0.231567	0.247353	0.875373	0.349472	0.999111	218	426	231	267	274	256
FBgn0037625	FBgn0037625	CG11768	195.82	0.368224	0.540931	0.408288	0.52284	0.999111	124	125	219	254	211	159
FBgn0039252	FBgn0039252	CG11771	257.158	0.218388	0.254814	0.733808	0.391652	0.999111	243	260	178	393	246	259
FBgn0033527	FBgn0033527	CG11777	285.981	-0.24906	0.285524	0.754301	0.385118	0.999111	422	243	219	457	210	198
FBgn0039259	FBgn0039259	CG11781	198.24	-0.431969	0.316829	1.83908	0.175059	0.999111	139	275	229	144	206	169
FBgn0039265	FBgn0039265	CG11790	479.36	-0.310877	0.253439	1.48978	0.222251	0.999111	467	610	428	425	422	502
FBgn0039266	FBgn0039266	CG11791	1823.58	-0.182372	0.169674	1.15279	0.282966	0.999111	1384	2314	1762	1698	1665	2002
FBgn0036992	FBgn0036992	CG11796	1233.67	0.305248	0.207236	2.15289	0.142302	0.999111	1140	1109	881	1682	1146	1539
FBgn0030346	FBgn0030346	CG11802	136.078	-0.0664178	0.351553	0.0354159	0.850727	0.999111	114	195	99	157	117	148
FBgn0033996	FBgn0033996	CG11807	444.637	-0.0418538	0.227968	0.0336229	0.854511	0.999111	399	505	380	552	443	405
FBgn0036099	FBgn0036099	CG11811	154.256	0.139046	0.312018	0.198336	0.656068	0.999111	158	149	110	273	134	133
FBgn0039628	FBgn0039628	CG11841	180.985	0.118363	0.336189	0.122584	0.726249	0.999111	170	195	129	197	193	203
FBgn0039629	FBgn0039629	CG11842	272.969	0.100669	0.288305	0.12094	0.728017	0.999111	230	281	231	303	306	280
FBgn0039293	FBgn0039293	CG11851	81.7779	-0.645384	0.417709	2.36061	0.124434	0.999111	93	133	66	98	53	58
FBgn0039303	FBgn0039303	CG11857	205.158	-0.018364	0.276896	0.00439548	0.94714	0.999111	228	208	152	328	151	198
FBgn0039305	FBgn0039305	CG11858	103.145	-0.468786	0.363878	1.65393	0.198425	0.999111	81	175	94	84	95	89
FBgn0039633	FBgn0039633	CG11873	446.745	0.361595	0.306718	1.35612	0.24421	0.999111	439	305	339	952	413	347
FBgn0039635	FBgn0039635	CG11876	1032.19	0.0840916	0.20592	0.165934	0.683751	0.999111	970	1179	731	1224	1088	1046
FBgn0039308	FBgn0039308	CG11889	90.2616	-0.168744	0.39809	0.178967	0.672263	0.999111	49	114	109	69	89	99
FBgn0039644	FBgn0039644	CG11897	214.027	0.128131	0.303797	0.17644	0.67445	0.999111	172	265	155	301	175	249
FBgn0014427	FBgn0014427	CG11899	402.028	0.373926	0.226667	2.71075	0.0996738	0.999111	347	398	259	708	356	436
FBgn0028647	FBgn0028647	CG11902	89.7423	0.0652776	0.404744	0.0258462	0.872277	0.999111	66	131	62	98	89	100
FBgn0031638	FBgn0031638	CG11927	97.9635	-0.213753	0.374812	0.3247	0.568797	0.999111	81	121	96	92	88	105
FBgn0034436	FBgn0034436	CG11961	133.439	-0.293607	0.354821	0.679479	0.409766	0.999111	116	153	143	118	125	132
FBgn0037644	FBgn0037644	CG11964	131.24	0.148162	0.331802	0.199239	0.655336	0.999111	79	151	122	118	138	171
FBgn0037652	FBgn0037652	CG11980	141.414	-0.273116	0.341078	0.636522	0.424973	0.999111	115	239	106	142	126	132
FBgn0037653	FBgn0037653	CG11982	384.863	-0.0497236	0.24094	0.0424458	0.836772	0.999111	345	443	324	424	332	448
FBgn0037312	FBgn0037312	CG11999	79.1016	-0.417119	0.410556	1.02858	0.310493	0.999111	79	104	75	79	68	68
FBgn0035236	FBgn0035236	CG12004	266.519	-0.00687587	0.272293	0.000635164	0.979893	0.999111	351	263	160	446	197	236
FBgn0037293	FBgn0037293	CG12007	149.804	0.230777	0.321869	0.512499	0.474059	0.999111	132	152	109	197	145	175
FBgn0035444	FBgn0035444	CG12012	460.365	-0.00987894	0.257113	0.00146426	0.969476	0.999111	370	453	478	556	441	453
FBgn0035436	FBgn0035436	CG12016	407.406	0.034326	0.234671	0.0213264	0.883893	0.999111	495	377	278	655	304	401
FBgn0035283	FBgn0035283	CG12024	342.47	-0.201236	0.245608	0.668875	0.413444	0.999111	404	406	247	475	257	309
FBgn0035421	FBgn0035421	CG12034	195.148	-0.0151719	0.327923	0.00211918	0.963283	0.999111	166	266	139	223	163	232
FBgn0035179	FBgn0035179	CG12038	92.9387	-0.18219	0.387535	0.220186	0.638898	0.999111	87	113	82	128	66	92
FBgn0039831	FBgn0039831	CG12054	303.78	0.421815	0.381032	1.16854	0.279701	0.999111	176	360	216	590	245	323
FBgn0030099	FBgn0030099	CG12056	108.388	-0.111874	0.357134	0.0980329	0.754203	0.999111	87	138	98	124	105	101
FBgn0030052	FBgn0030052	CG12065	233.184	0.336443	0.300474	1.24226	0.265036	0.999111	217	171	194	360	224	252
FBgn0037386	FBgn0037386	CG1208	107.505	0.0794111	0.373033	0.0451439	0.83174	0.999111	129	91	79	164	86	108
FBgn0030053	FBgn0030053	CG12081	161.436	0.0354163	0.324763	0.0118213	0.91342	0.999111	134	213	118	226	135	168
FBgn0043458	FBgn0043458	CG12084	266.419	0.155341	0.280355	0.30482	0.580876	0.999111	207	313	207	418	217	285
FBgn0035228	FBgn0035228	CG12091	1464.3	0.0745338	0.169045	0.194215	0.659431	0.999111	1070	1689	1295	1539	1487	1685
FBgn0035372	FBgn0035372	CG12093	255.587	-0.282549	0.285621	0.971587	0.324285	0.999111	244	305	243	240	240	246
FBgn0035232	FBgn0035232	CG12099	731.55	-0.0914674	0.188634	0.234936	0.627888	0.999111	664	879	614	884	628	761
FBgn0035238	FBgn0035238	CG12104	119.219	0.0325224	0.353574	0.00843105	0.92684	0.999111	134	114	88	172	95	125
FBgn0030100	FBgn0030100	CG12106	158.121	-0.145405	0.391406	0.134587	0.713723	0.999111	137	168	153	127	186	155
FBgn0033209	FBgn0033209	CG12107	410.799	-0.366167	0.223491	2.67484	0.101945	0.999111	372	606	363	428	333	379
FBgn0030048	FBgn0030048	CG12112	85.3975	-0.169883	0.411714	0.169311	0.680724	0.999111	77	111	70	80	85	88
FBgn0030041	FBgn0030041	CG12116	5787.31	0.0465663	0.204773	0.0512193	0.820955	0.999111	6169	5992	4127	7225	5897	5567
FBgn0030101	FBgn0030101	CG12118	152.6	-0.12606	0.32536	0.149415	0.699095	0.999111	146	185	125	192	112	169
FBgn0030109	FBgn0030109	CG12121	286.404	-0.152323	0.248265	0.375841	0.539838	0.999111	299	338	226	431	216	252
FBgn0030039	FBgn0030039	CG12123	101.564	-0.0365111	0.366544	0.00991427	0.920685	0.999111	99	103	89	151	81	97
FBgn0033473	FBgn0033473	CG12128	204.876	-0.169451	0.31183	0.292491	0.588629	0.999111	196	258	161	291	142	211
FBgn0037387	FBgn0037387	CG1213	1117.44	-0.0498234	0.180083	0.0764277	0.782198	0.999111	1169	1227	855	1559	878	1142
FBgn0029957	FBgn0029957	CG12155	294.202	-0.27812	0.267954	1.07113	0.300691	0.999111	316	294	297	336	233	280
FBgn0033232	FBgn0033232	CG12159	181.06	-0.252515	0.298133	0.715115	0.397751	0.999111	170	242	154	190	152	183
FBgn0260462	FBgn0260462	CG12163	1524.73	0.0811632	0.160307	0.256252	0.612707	0.999111	1284	1679	1279	2085	1304	1654
FBgn0037356	FBgn0037356	CG12170	186.143	-0.235562	0.30104	0.609868	0.434838	0.999111	182	218	170	192	152	200
FBgn0037354	FBgn0037354	CG12171	223.967	-0.0531713	0.299232	0.031367	0.859424	0.999111	203	248	193	228	226	238
FBgn0037305	FBgn0037305	CG12173	152.492	-0.36374	0.341415	1.12353	0.289159	0.999111	160	207	126	154	114	158
FBgn0030510	FBgn0030510	CG12177	126.493	-0.0782883	0.338179	0.0535282	0.817034	0.999111	139	148	86	201	118	89
FBgn0031636	FBgn0031636	CG12194	444.969	-0.0818395	0.236919	0.11883	0.730307	0.999111	510	412	370	593	317	494
FBgn0031022	FBgn0031022	CG12204	134.492	0.0869438	0.328444	0.0700059	0.791328	0.999111	81	192	107	121	152	153
FBgn0029822	FBgn0029822	CG12236	351.88	0.0721217	0.286878	0.0623328	0.802846	0.999111	261	402	313	577	290	330
FBgn0031048	FBgn0031048	CG12237	815.669	0.0440595	0.205073	0.0460016	0.830173	0.999111	752	897	640	965	795	871
FBgn0038304	FBgn0038304	CG12241	82.6225	0.205271	0.40045	0.26247	0.608428	0.999111	75	75	67	120	74	92
FBgn0035811	FBgn0035811	CG12262	574.118	0.0379543	0.196807	0.0371835	0.847092	0.999111	476	660	482	697	527	630
FBgn0032393	FBgn0032393	CG12264	326.429	0.0930084	0.251479	0.13625	0.712038	0.999111	276	370	257	456	258	382
FBgn0032295	FBgn0032295	CG12299	154.343	-0.18141	0.344136	0.274905	0.600061	0.999111	142	201	128	239	106	139
FBgn0036483	FBgn0036483	CG12316	200.472	0.0346249	0.28985	0.0142317	0.90504	0.999111	135	245	188	229	205	203
FBgn0035137	FBgn0035137	CG1233	112.581	0.0490592	0.369089	0.0175636	0.894567	0.999111	112	133	75	180	86	113
FBgn0038617	FBgn0038617	CG12333	244.118	-0.0464664	0.277134	0.028015	0.867074	0.999111	249	284	180	300	220	248
FBgn0033543	FBgn0033543	CG12338	642.964	-0.0668332	0.314541	0.0437352	0.834347	0.999111	616	919	391	597	608	755
FBgn0037489	FBgn0037489	CG1234	99.4733	-0.0792012	0.393632	0.0401734	0.841142	0.999111	81	130	84	148	86	83
FBgn0033550	FBgn0033550	CG12341	109.956	-0.199392	0.438039	0.201175	0.653774	0.999111	106	156	78	121	73	137
FBgn0033556	FBgn0033556	CG12343	183.592	-0.148925	0.29334	0.257288	0.61199	0.999111	152	219	179	215	164	175
FBgn0037370	FBgn0037370	CG1236	127.226	-0.122683	0.357365	0.116968	0.732346	0.999111	110	184	95	160	103	128
FBgn0031987	FBgn0031987	CG12375	115.531	-0.1476	0.365136	0.16263	0.686747	0.999111	130	123	93	142	103	106
FBgn0033581	FBgn0033581	CG12391	109.839	-0.490947	0.422432	1.31555	0.251392	0.999111	83	201	99	117	71	101
FBgn0032465	FBgn0032465	CG12404	284.053	-0.392219	0.246672	2.5215	0.112304	0.999111	272	344	297	297	219	267
FBgn0086604	FBgn0086604	CG12484	259.743	-0.15568	0.340921	0.203523	0.651892	0.999111	283	352	159	354	167	300
FBgn0038968	FBgn0038968	CG12499	80.9014	0.060266	0.419604	0.0205045	0.886137	0.999111	78	103	50	141	67	68
FBgn0035171	FBgn0035171	CG12502	249.444	0.132111	0.281489	0.219277	0.639592	0.999111	346	192	149	461	180	224
FBgn0031703	FBgn0031703	CG12512	189.14	-0.328632	0.282318	1.35282	0.244786	0.999111	164	236	198	197	146	190
FBgn0031064	FBgn0031064	CG12531	114.371	-0.488862	0.529808	0.784542	0.375756	0.999111	154	104	110	78	120	96
FBgn0250830	FBgn0250830	CG12547	258.996	-0.122114	0.321791	0.141459	0.706835	0.999111	248	314	200	444	167	238
FBgn0031974	FBgn0031974	CG12560	130.957	-0.15919	0.417189	0.141417	0.706876	0.999111	116	202	88	132	100	160
FBgn0039958	FBgn0039958	CG12567	174.831	-0.245954	0.411032	0.344256	0.557383	0.999111	176	227	122	386	115	92
FBgn0031190	FBgn0031190	CG12576	623.727	-0.0479572	0.218828	0.0478145	0.826911	0.999111	732	620	443	1051	381	644
FBgn0037213	FBgn0037213	CG12581	575.983	0.207171	0.195123	1.12652	0.288518	0.999111	529	584	419	869	550	581
FBgn0037941	FBgn0037941	CG12594	85.8188	0.161923	0.437568	0.135105	0.713196	0.999111	91	67	67	176	72	63
FBgn0035481	FBgn0035481	CG12605	2394.46	-0.031845	0.293797	0.011336	0.915209	0.999111	2108	2155	2484	3954	2167	1722
FBgn0030630	FBgn0030630	CG12608	118.977	0.0104853	0.392069	0.000704236	0.978829	0.999111	81	145	115	176	95	117
FBgn0035517	FBgn0035517	CG1265	242.728	-0.144537	0.340125	0.176819	0.674121	0.999111	294	270	169	257	223	245
FBgn0035392	FBgn0035392	CG1271	176.969	-0.0225625	0.301128	0.0055988	0.940354	0.999111	137	213	162	233	151	180
FBgn0030420	FBgn0030420	CG12717	110.315	0.243546	0.553387	0.176932	0.674023	0.999111	27	112	175	104	110	113
FBgn0029771	FBgn0029771	CG12730	801.547	-0.0204818	0.194874	0.0110245	0.916378	0.999111	770	903	633	1059	644	874
FBgn0037341	FBgn0037341	CG12746	174.684	0.100112	0.299704	0.111407	0.738548	0.999111	141	191	146	199	166	207
FBgn0035321	FBgn0035321	CG1275	362.904	0.0695083	0.257508	0.0724015	0.787872	0.999111	434	351	227	623	252	369
FBgn0037206	FBgn0037206	CG12768	187.573	-0.313138	0.295427	1.11957	0.290011	0.999111	174	227	184	179	152	201
FBgn0033252	FBgn0033252	CG12769	148.142	0.0282682	0.318671	0.00785858	0.929361	0.999111	178	122	109	298	89	133
FBgn0030055	FBgn0030055	CG12772	154.465	0.278613	0.307912	0.81746	0.365924	0.999111	129	164	108	225	149	172
FBgn0031041	FBgn0031041	CG12788	106.007	-0.0809216	0.366661	0.0486225	0.825478	0.999111	53	178	90	71	120	118
FBgn0031535	FBgn0031535	CG12795	87.3368	-0.248849	0.416278	0.353884	0.551923	0.999111	66	147	69	87	74	88
FBgn0037779	FBgn0037779	CG12811	241.543	-0.0642982	0.258052	0.0620745	0.803247	0.999111	169	340	207	238	248	249
FBgn0037796	FBgn0037796	CG12814	168.249	8.88785	3.13584	1.79965	0.179755	0.999111	319	0	0	165	314	184
FBgn0037798	FBgn0037798	CG12817	98.6422	-0.0094282	0.422264	0.000487214	0.98239	0.999111	121	85	75	121	78	114
FBgn0033229	FBgn0033229	CG12822	604.011	-0.00926213	0.212539	0.00189395	0.965287	0.999111	481	738	510	646	533	729
FBgn0040666	FBgn0040666	CG12848	207.739	-0.484784	0.279313	2.99999	0.0832652	0.999111	156	322	216	149	186	201
FBgn0035086	FBgn0035086	CG12851	90.7251	-0.135344	0.575054	0.0506283	0.821974	0.999111	147	107	34	130	48	98
FBgn0033945	FBgn0033945	CG12868	145.24	0.0732341	0.378034	0.0368739	0.847722	0.999111	92	143	167	172	146	144
FBgn0039544	FBgn0039544	CG12877	131.374	-0.0742301	0.352661	0.044011	0.833833	0.999111	90	179	122	158	131	115
FBgn0033523	FBgn0033523	CG12895	97.9226	-0.54275	0.393109	1.8875	0.169484	0.999111	98	123	102	115	77	71
FBgn0035401	FBgn0035401	CG1291	105.201	-0.187818	0.363171	0.26699	0.605358	0.999111	78	150	95	96	97	114
FBgn0033502	FBgn0033502	CG12910	81.5219	0.0695996	0.433708	0.0255106	0.873101	0.999111	82	83	61	93	80	91
FBgn0033497	FBgn0033497	CG12912	93.2751	0.726077	0.59402	1.33454	0.247999	0.999111	45	66	81	246	93	66
FBgn0033437	FBgn0033437	CG12926	589.176	-0.441693	0.245421	3.20081	0.0736018	0.999111	523	789	595	433	495	643
FBgn0033547	FBgn0033547	CG12935	77.7095	-0.712632	0.433486	2.6666	0.102475	0.999111	66	126	83	50	55	80
FBgn0037739	FBgn0037739	CG12948	80.693	0.00696677	0.452581	0.000232319	0.987839	0.999111	67	120	52	98	67	92
FBgn0037736	FBgn0037736	CG12950	176.436	0.397181	0.364377	1.16312	0.280819	0.999111	188	104	115	500	115	124
FBgn0037061	FBgn0037061	CG12975	98.9293	-0.0634201	0.380904	0.0276123	0.868024	0.999111	91	109	87	153	79	88
FBgn0035501	FBgn0035501	CG1299	207.365	0.46624	0.304737	2.31818	0.127869	0.999111	186	167	136	316	178	291
FBgn0030847	FBgn0030847	CG12991	548.459	0.820524	1.09309	0.401601	0.526263	0.999111	22	748	798	377	772	451
FBgn0030798	FBgn0030798	CG13003	177.37	-0.172679	0.382692	0.198396	0.656019	0.999111	234	137	156	285	150	116
FBgn0036660	FBgn0036660	CG13025	112.469	-0.0838791	0.35387	0.0560777	0.812806	0.999111	114	129	88	166	84	110
FBgn0036589	FBgn0036589	CG13067	116.971	-0.170878	0.376472	0.204226	0.651331	0.999111	124	132	96	123	111	114
FBgn0026566	FBgn0026566	CG1307	136.346	-1.31911	1.75804	0.346787	0.555937	0.999111	25	258	119	0	201	183
FBgn0035519	FBgn0035519	CG1309	194.687	-0.272676	0.295928	0.845222	0.357908	0.999111	243	191	162	326	103	178
FBgn0032050	FBgn0032050	CG13096	96.0442	-0.664966	0.402851	2.68384	0.101371	0.999111	73	190	88	71	72	85
FBgn0032051	FBgn0032051	CG13097	108.583	-0.43238	0.356893	1.46234	0.226559	0.999111	93	179	94	109	95	87
FBgn0032100	FBgn0032100	CG13108	76.61	0.106202	0.414188	0.065684	0.797728	0.999111	73	73	63	113	68	77
FBgn0032139	FBgn0032139	CG13116	224.898	0.128379	0.334444	0.144851	0.703505	0.999111	214	183	206	312	228	210
FBgn0032140	FBgn0032140	CG13117	374.895	0.373922	0.291433	1.61872	0.20327	0.999111	248	348	317	427	498	395
FBgn0032156	FBgn0032156	CG13124	2658.07	0.135154	0.173306	0.60624	0.436207	0.999111	2120	2800	2233	2956	2661	3178
FBgn0035526	FBgn0035526	CG1316	192.99	0.180671	0.326197	0.303204	0.581881	0.999111	184	176	142	420	136	164
FBgn0035333	FBgn0035333	CG1317	316.519	0.481822	0.292568	2.66977	0.102271	0.999111	269	239	228	678	295	280
FBgn0033661	FBgn0033661	CG13185	83.9708	0.606066	0.487653	1.48939	0.222311	0.999111	75	60	44	228	90	46
FBgn0033608	FBgn0033608	CG13220	235.418	-0.282863	0.298955	0.887193	0.346239	0.999111	219	328	194	207	217	243
FBgn0037016	FBgn0037016	CG13252	162.923	-0.321194	0.302452	1.12521	0.288799	0.999111	182	187	145	211	110	154
FBgn0040636	FBgn0040636	CG13255	215.325	-0.393466	0.296762	1.74414	0.186615	0.999111	185	310	202	177	174	236
FBgn0032613	FBgn0032613	CG13283	86.3637	0.0267194	0.395474	0.00455725	0.946178	0.999111	71	88	83	115	74	91
FBgn0035677	FBgn0035677	CG13293	332.523	0.0985499	0.32109	0.0921658	0.761442	0.999111	314	297	284	598	318	239
FBgn0035674	FBgn0035674	CG13295	119.802	-0.292406	0.352521	0.684609	0.408004	0.999111	109	146	119	150	78	124
FBgn0035699	FBgn0035699	CG13300	98.7362	0.256775	0.381557	0.450977	0.501871	0.999111	98	84	70	204	75	90
FBgn0035921	FBgn0035921	CG13305	132.715	0.110546	0.327496	0.113855	0.735797	0.999111	100	145	118	162	123	151
FBgn0037627	FBgn0037627	CG13318	105.803	0.187943	0.397974	0.220155	0.638922	0.999111	72	111	98	169	80	121
FBgn0033871	FBgn0033871	CG13339	133.029	-0.267787	0.341955	0.609985	0.434794	0.999111	100	167	148	148	105	129
FBgn0033884	FBgn0033884	CG13344	175.403	0.091928	0.330156	0.0767438	0.78176	0.999111	112	249	141	234	165	175
FBgn0025620	FBgn0025620	CG13360	105.629	0.202947	0.399324	0.255186	0.613447	0.999111	127	107	54	181	83	107
FBgn0026879	FBgn0026879	CG13364	554.08	-0.359299	0.211393	2.87899	0.0897426	0.999111	349	838	587	360	562	565
FBgn0029529	FBgn0029529	CG13365	116.376	-0.447116	0.377675	1.3885	0.238659	0.999111	79	166	130	66	118	120
FBgn0025633	FBgn0025633	CG13366	133.572	-0.765942	2.23956	0.0593583	0.807513	0.999111	201	231	27	308	0	121
FBgn0025634	FBgn0025634	CG13367	146.362	-0.284051	0.312658	0.824279	0.363932	0.999111	115	200	146	144	125	146
FBgn0025640	FBgn0025640	CG13369	260.856	0.0561874	0.366989	0.0226623	0.880339	0.999111	243	375	137	234	303	281
FBgn0029522	FBgn0029522	CG13373	87.1169	-0.409646	0.469884	0.736439	0.390804	0.999111	76	133	78	140	60	55
FBgn0040370	FBgn0040370	CG13375	193.076	0.155745	0.313493	0.245024	0.620601	0.999111	230	141	129	473	120	142
FBgn0261446	FBgn0261446	CG13377	132.851	0.489767	0.381581	1.61802	0.203368	0.999111	153	105	63	243	110	156
FBgn0032036	FBgn0032036	CG13384	383.516	0.0325632	0.229502	0.020099	0.887261	0.999111	429	379	267	699	270	348
FBgn0014417	FBgn0014417	CG13397	94.9142	-0.264068	0.38393	0.471288	0.492395	0.999111	98	120	79	111	72	95
FBgn0032042	FBgn0032042	CG13398	247.552	0.1519	0.273568	0.307034	0.579506	0.999111	215	263	190	420	200	247
FBgn0030559	FBgn0030559	CG13404	185.362	0.202682	0.438883	0.201986	0.653122	0.999111	161	138	174	214	247	160
FBgn0038926	FBgn0038926	CG13409	132.115	-0.0591448	0.326084	0.0328941	0.856079	0.999111	136	118	123	198	87	143
FBgn0034518	FBgn0034518	CG13430	103.106	-0.0932133	0.375247	0.0614422	0.804231	0.999111	80	133	90	139	90	97
FBgn0027507	FBgn0027507	CG1344	330.926	-0.00834121	0.260124	0.00102365	0.974476	0.999111	324	406	231	477	259	342
FBgn0036479	FBgn0036479	CG13458	87.7325	-0.304067	0.403419	0.565236	0.452158	0.999111	75	102	96	83	79	84
FBgn0034723	FBgn0034723	CG13506	311.706	0.211607	0.238633	0.785651	0.375419	0.999111	351	261	209	575	248	295
FBgn0034786	FBgn0034786	CG13531	102.615	0.444684	0.390965	1.28125	0.257667	0.999111	96	81	67	214	101	85
FBgn0034788	FBgn0034788	CG13532	88.1957	-0.208197	0.418443	0.245063	0.620573	0.999111	113	110	54	123	65	78
FBgn0030151	FBgn0030151	CG1354	571.568	-0.0506067	0.250178	0.0405222	0.840463	0.999111	558	763	368	729	488	596
FBgn0040660	FBgn0040660	CG13551	330.037	-0.366608	0.244176	2.24549	0.134004	0.999111	292	468	305	291	301	312
FBgn0033196	FBgn0033196	CG1358	884.802	-0.335653	0.199153	2.82594	0.0927528	0.999111	893	1137	790	956	651	905
FBgn0035020	FBgn0035020	CG13585	603.189	-0.221573	0.231952	0.906063	0.341161	0.999111	659	731	469	681	506	595
FBgn0039126	FBgn0039126	CG13601	98.2456	-0.0528261	0.371138	0.0202379	0.886875	0.999111	79	128	82	117	88	102
FBgn0039135	FBgn0039135	CG13603	230.731	-0.0364217	0.276864	0.0172646	0.895463	0.999111	209	251	203	284	223	220
FBgn0039137	FBgn0039137	CG13604	79.7104	-0.0369396	0.406837	0.00823346	0.9277	0.999111	75	92	65	121	64	73
FBgn0039150	FBgn0039150	CG13605	116.861	0.354072	0.36775	0.919194	0.337687	0.999111	85	145	72	167	115	137
FBgn0039151	FBgn0039151	CG13607	307.313	0.0200323	0.237846	0.00709204	0.932886	0.999111	271	382	229	392	300	297
FBgn0039210	FBgn0039210	CG13625	135.467	-0.113981	0.376847	0.0900733	0.764084	0.999111	75	212	132	147	115	140
FBgn0039219	FBgn0039219	CG13630	106.046	-0.0398992	0.461614	0.00720294	0.932365	0.999111	125	131	59	128	79	127
FBgn0039277	FBgn0039277	CG13650	167.004	0.0037179	0.321587	0.000133034	0.990797	0.999111	200	152	115	330	94	159
FBgn0039291	FBgn0039291	CG13663	91.9647	-0.24832	0.382463	0.420832	0.516522	0.999111	83	139	70	97	89	79
FBgn0035867	FBgn0035867	CG13671	120.198	-0.20505	0.342034	0.358833	0.549155	0.999111	114	136	115	160	90	114
FBgn0036773	FBgn0036773	CG13698	396.02	0.118006	0.231638	0.258894	0.610881	0.999111	313	430	337	556	371	401
FBgn0035578	FBgn0035578	CG13707	257.974	-0.247988	0.287991	0.73577	0.391019	0.999111	236	324	224	233	247	272
FBgn0033482	FBgn0033482	CG1371	136.443	-0.0981622	0.346041	0.0799693	0.777339	0.999111	158	167	86	208	102	124
FBgn0033403	FBgn0033403	CG13739	452.863	0.266165	0.375883	0.475368	0.490528	0.999111	468	317	291	1271	372	218
FBgn0033340	FBgn0033340	CG13751	299.432	-0.326982	0.300907	1.16416	0.280604	0.999111	217	400	312	203	346	274
FBgn0040375	FBgn0040375	CG13760	403.448	-0.146237	0.28957	0.251143	0.616271	0.999111	364	420	404	459	419	337
FBgn0042092	FBgn0042092	CG13773	80.3115	-0.556087	0.452334	1.48037	0.223716	0.999111	58	136	86	85	67	53
FBgn0031897	FBgn0031897	CG13784	803.162	0.209266	0.409424	0.239823	0.624334	0.999111	689	665	672	1268	793	619
FBgn0031937	FBgn0031937	CG13795	84.0892	0.606148	0.45661	1.71823	0.189921	0.999111	75	86	35	186	67	91
FBgn0031939	FBgn0031939	CG13796	76.6802	0.00503372	0.411934	0.000149228	0.990253	0.999111	82	69	65	126	51	78
FBgn0039965	FBgn0039965	CG13865	149.537	-0.175047	0.334691	0.271629	0.602241	0.999111	116	222	127	180	125	142
FBgn0034501	FBgn0034501	CG13868	3182.95	0.242687	0.157225	2.37694	0.123139	0.999111	2725	3139	2419	5316	2708	3368
FBgn0035165	FBgn0035165	CG13887	703.525	-0.253681	0.196594	1.66129	0.197429	0.999111	541	917	718	652	665	689
FBgn0035169	FBgn0035169	CG13890	137.189	-0.415685	0.337946	1.50365	0.22011	0.999111	133	195	122	124	115	132
FBgn0035146	FBgn0035146	CG13893	143.743	0.139707	0.321061	0.189099	0.663668	0.999111	137	131	118	200	120	167
FBgn0035158	FBgn0035158	CG13895	126.749	0.0296401	0.341277	0.00752718	0.930863	0.999111	132	119	101	230	86	120
FBgn0035164	FBgn0035164	CG13901	81.6044	-0.389251	0.400435	0.942809	0.331556	0.999111	70	118	78	75	71	76
FBgn0035173	FBgn0035173	CG13907	410.6	0.0555509	0.434263	0.0150271	0.902436	0.999111	251	324	537	386	547	328
FBgn0035186	FBgn0035186	CG13912	116.025	-0.0231965	0.395516	0.00339497	0.953536	0.999111	74	175	98	156	104	106
FBgn0025712	FBgn0025712	CG13920	307.222	0.0122498	0.281192	0.00188046	0.965411	0.999111	351	266	250	432	274	287
FBgn0035267	FBgn0035267	CG13921	95.1001	0.0264197	0.408933	0.00412662	0.94878	0.999111	94	120	61	129	77	104
FBgn0035246	FBgn0035246	CG13928	1817.75	-0.0480483	0.178941	0.0718881	0.788607	0.999111	1763	1971	1508	2302	1393	2089
FBgn0035270	FBgn0035270	CG13933	388.242	0.0693894	0.241737	0.0820931	0.774481	0.999111	350	445	290	460	372	432
FBgn0035287	FBgn0035287	CG13937	450.469	-0.134964	0.254384	0.279199	0.597226	0.999111	515	506	327	560	368	456
FBgn0033405	FBgn0033405	CG13954	182.594	0.436128	0.388637	1.21875	0.269606	0.999111	160	121	136	451	160	135
FBgn0031770	FBgn0031770	CG13995	343.06	-0.0701372	0.270393	0.066752	0.796126	0.999111	367	345	283	397	295	374
FBgn0031739	FBgn0031739	CG14005	152.611	-0.202813	0.316145	0.410707	0.521611	0.999111	136	190	137	157	145	148
FBgn0031716	FBgn0031716	CG14015	78.4243	-0.166443	0.437714	0.143407	0.704917	0.999111	108	64	63	126	60	58
FBgn0031697	FBgn0031697	CG14024	205.144	0.0469029	0.301605	0.0240508	0.876756	0.999111	167	220	195	274	199	182
FBgn0260451	FBgn0260451	CG14042	198.107	0.0488428	0.284993	0.0293389	0.863999	0.999111	210	204	143	296	183	177
FBgn0031659	FBgn0031659	CG14043	85.8246	0.0386811	0.404033	0.00912538	0.923896	0.999111	66	100	76	118	67	97
FBgn0036814	FBgn0036814	CG14073	266.334	0.344189	0.31987	1.13627	0.286442	0.999111	221	244	188	597	224	217
FBgn0036364	FBgn0036364	CG14109	228.38	0.14396	0.310417	0.212906	0.644499	0.999111	205	242	168	244	240	271
FBgn0040817	FBgn0040817	CG14132	158.48	0.271177	0.327689	0.680807	0.409309	0.999111	187	134	93	277	127	166
FBgn0036094	FBgn0036094	CG14153	119.245	-0.32683	0.34586	0.890301	0.345396	0.999111	144	132	101	161	77	111
FBgn0032961	FBgn0032961	CG1416	448.637	-0.122545	0.210126	0.340025	0.559815	0.999111	440	514	375	608	375	419
FBgn0033468	FBgn0033468	CG1418	235.669	-0.397049	0.265217	2.23394	0.135009	0.999111	193	344	232	206	195	237
FBgn0036932	FBgn0036932	CG14184	142.213	-0.190476	0.315741	0.363701	0.546458	0.999111	125	183	127	164	122	138
FBgn0036935	FBgn0036935	CG14186	305.54	0.164385	0.334134	0.236051	0.627073	0.999111	437	239	156	574	166	344
FBgn0031023	FBgn0031023	CG14200	375.184	0.211786	0.234929	0.810185	0.368066	0.999111	406	331	241	775	259	354
FBgn0031037	FBgn0031037	CG14207	110.111	0.571816	0.532332	1.06795	0.301408	0.999111	53	119	49	76	217	162
FBgn0031059	FBgn0031059	CG14229	150.267	-0.293454	0.3109	0.889455	0.345625	0.999111	109	211	154	131	128	162
FBgn0031060	FBgn0031060	CG14231	78.4009	0.248101	0.434057	0.324083	0.569164	0.999111	79	65	59	114	79	80
FBgn0031061	FBgn0031061	CG14232	243.482	-0.0209311	0.257782	0.00659236	0.935288	0.999111	184	295	222	270	234	258
FBgn0031065	FBgn0031065	CG14234	148.269	-0.232133	0.343513	0.453041	0.500894	0.999111	150	151	150	188	127	124
FBgn0039467	FBgn0039467	CG14253	118.617	0.286985	0.384163	0.551458	0.457723	0.999111	110	89	101	181	118	120
FBgn0039483	FBgn0039483	CG14259	137.561	0.244931	0.346109	0.497518	0.480593	0.999111	127	145	90	183	132	162
FBgn0037347	FBgn0037347	CG1427	220.246	0.164612	0.27451	0.358812	0.549167	0.999111	191	220	176	360	176	236
FBgn0029665	FBgn0029665	CG14270	103.962	-0.113383	0.360759	0.0987292	0.75336	0.999111	87	139	86	115	98	103
FBgn0032023	FBgn0032023	CG14274	106.836	0.0414398	0.373309	0.0122781	0.91177	0.999111	142	79	77	202	77	86
FBgn0032022	FBgn0032022	CG14275	103.239	0.207249	0.381626	0.293547	0.587957	0.999111	128	81	66	179	84	100
FBgn0032008	FBgn0032008	CG14277	701.413	-0.15848	0.27977	0.314301	0.575053	0.999111	978	663	483	920	451	770
FBgn0031315	FBgn0031315	CG14341	126.598	-0.247107	0.346029	0.508366	0.475847	0.999111	85	176	128	90	131	136
FBgn0038170	FBgn0038170	CG14367	117.761	0.0262533	0.412822	0.00396472	0.949794	0.999111	87	119	115	95	144	129
FBgn0038156	FBgn0038156	CG14372	226.174	-0.00423858	0.269115	0.000247736	0.987442	0.999111	249	205	179	406	159	205
FBgn0032896	FBgn0032896	CG14400	240.472	0.122109	0.281811	0.186937	0.665478	0.999111	250	257	156	335	255	214
FBgn0032900	FBgn0032900	CG14401	269.248	0.470346	0.282259	2.75075	0.0972086	0.999111	197	235	202	322	301	360
FBgn0030584	FBgn0030584	CG14407	368.69	-0.202847	0.225359	0.809273	0.368335	0.999111	290	515	333	367	333	377
FBgn0030582	FBgn0030582	CG14411	453.454	0.0292955	0.236902	0.0152306	0.901781	0.999111	331	523	421	498	494	445
FBgn0030571	FBgn0030571	CG14414	144.419	-0.02379	0.315405	0.00568759	0.939884	0.999111	113	163	137	169	127	159
FBgn0029898	FBgn0029898	CG14439	177.812	0.193305	0.373971	0.26093	0.609482	0.999111	257	149	87	284	148	171
FBgn0029894	FBgn0029894	CG14440	526.436	-0.0334549	0.236608	0.0198767	0.887882	0.999111	434	561	510	619	523	505
FBgn0029895	FBgn0029895	CG14441	651.244	0.265836	0.313034	0.698287	0.40336	0.999111	633	466	541	1300	615	483
FBgn0029893	FBgn0029893	CG14442	490.604	0.213347	0.23078	0.850781	0.356332	0.999111	434	461	384	704	498	502
FBgn0037184	FBgn0037184	CG14450	121.53	-0.323893	0.356262	0.822122	0.36456	0.999111	112	144	125	117	110	113
FBgn0033000	FBgn0033000	CG14464	202.422	-0.32221	0.278482	1.33613	0.247718	0.999111	187	267	189	206	176	188
FBgn0034242	FBgn0034242	CG14480	149.69	-0.138037	0.327035	0.177362	0.67365	0.999111	145	195	113	183	122	154
FBgn0034248	FBgn0034248	CG14483	447.28	-0.40995	0.265932	2.34634	0.125578	0.999111	304	708	427	259	427	509
FBgn0034293	FBgn0034293	CG14495	130.297	-0.443706	0.351279	1.58279	0.208359	0.999111	127	187	116	110	115	122
FBgn0039640	FBgn0039640	CG14516	126.664	-0.51605	0.368668	1.93131	0.164615	0.999111	101	206	128	132	84	116
FBgn0039611	FBgn0039611	CG14528	276.018	0.107226	0.311419	0.116754	0.732582	0.999111	291	300	175	373	218	334
FBgn0037142	FBgn0037142	CG14562	213.676	0.117042	0.274516	0.181651	0.669958	0.999111	240	175	163	382	160	202
FBgn0033054	FBgn0033054	CG14591	818.709	-0.10115	0.189581	0.284301	0.593896	0.999111	821	883	703	1083	703	768
FBgn0031188	FBgn0031188	CG14613	76.055	-0.294704	0.520151	0.306779	0.579663	0.999111	47	156	58	96	56	61
FBgn0040398	FBgn0040398	CG14629	1343.52	0.124694	0.255937	0.232938	0.629354	0.999111	1334	1452	893	1463	1409	1532
FBgn0030406	FBgn0030406	CG1463	275.818	0.299345	0.252357	1.40403	0.23605	0.999111	305	239	165	514	229	270
FBgn0037220	FBgn0037220	CG14641	161.244	-0.13325	0.302304	0.194112	0.659516	0.999111	163	193	128	226	128	149
FBgn0037241	FBgn0037241	CG14646	93.745	-0.00282603	0.377898	5.59e-05	0.994035	0.999111	83	113	74	128	81	94
FBgn0037244	FBgn0037244	CG14647	158.887	0.0102634	0.317383	0.00104187	0.97425	0.999111	160	183	113	219	131	167
FBgn0037252	FBgn0037252	CG14650	242.467	-0.0621584	0.261271	0.0565391	0.812052	0.999111	213	296	202	313	202	250
FBgn0037288	FBgn0037288	CG14661	549.401	0.0446439	0.242848	0.0335301	0.85471	0.999111	663	520	370	813	521	468
FBgn0030157	FBgn0030157	CG1468	750.655	-0.1955	0.184556	1.12105	0.289692	0.999111	474	1077	762	643	720	791
FBgn0037822	FBgn0037822	CG14683	266.653	-0.226201	0.26773	0.710565	0.399256	0.999111	237	370	224	293	213	278
FBgn0037835	FBgn0037835	CG14687	1306.91	-0.424934	0.235587	3.20257	0.0735227	0.999111	1152	1784	1272	920	1165	1418
FBgn0037853	FBgn0037853	CG14696	103.16	-0.1887	0.380355	0.245045	0.620586	0.999111	80	120	107	84	95	122
FBgn0037922	FBgn0037922	CG14711	84.9527	-0.403564	0.407214	0.975256	0.323373	0.999111	75	131	76	94	63	77
FBgn0037930	FBgn0037930	CG14715	248.605	-0.108481	0.263679	0.169006	0.680997	0.999111	221	318	202	270	238	249
FBgn0037943	FBgn0037943	CG14722	167.409	-0.0168271	0.295902	0.00323363	0.954653	0.999111	149	184	146	224	140	174
FBgn0037997	FBgn0037997	CG14742	112.283	-0.0568343	0.397636	0.020192	0.887002	0.999111	62	167	94	63	129	147
FBgn0033316	FBgn0033316	CG14749	82.6934	-0.151505	0.44296	0.115065	0.73445	0.999111	66	125	65	107	60	86
FBgn0033274	FBgn0033274	CG14757	217.102	-0.243243	0.274252	0.785092	0.375588	0.999111	187	290	197	215	188	225
FBgn0033250	FBgn0033250	CG14762	1697.35	0.113637	0.161342	0.495652	0.481417	0.999111	1546	1794	1300	2645	1436	1723
FBgn0040777	FBgn0040777	CG14767	1009.46	0.03868	0.193398	0.0398779	0.84172	0.999111	1279	871	691	1696	703	995
FBgn0026872	FBgn0026872	CG14777	424.424	-0.100176	0.21846	0.210103	0.646687	0.999111	297	572	392	422	436	421
FBgn0023514	FBgn0023514	CG14805	221.889	0.00850334	0.283401	0.000896857	0.976109	0.999111	141	290	210	249	220	226
FBgn0029594	FBgn0029594	CG14806	362.812	-0.298028	0.236299	1.58566	0.207948	0.999111	335	499	316	355	323	349
FBgn0026090	FBgn0026090	CG14812	323.386	0.00707059	0.252989	0.000779291	0.977729	0.999111	265	361	287	345	333	342
FBgn0026088	FBgn0026088	CG14818	545.634	-0.220057	0.209979	1.09588	0.295172	0.999111	404	819	472	462	558	545
FBgn0035734	FBgn0035734	CG14823	407.829	0.226884	0.233645	0.939963	0.332287	0.999111	332	439	306	507	441	434
FBgn0035755	FBgn0035755	CG14830	293.899	0.30582	0.273811	1.23842	0.265775	0.999111	303	262	187	442	300	305
FBgn0038246	FBgn0038246	CG14853	325.472	0.0634123	0.244098	0.0673668	0.79521	0.999111	403	271	216	699	199	269
FBgn0031174	FBgn0031174	CG1486	188.612	0.215991	0.288329	0.56023	0.454168	0.999111	195	183	123	312	161	193
FBgn0038330	FBgn0038330	CG14868	200.851	0.138349	0.284652	0.235689	0.627337	0.999111	142	219	184	263	173	237
FBgn0038422	FBgn0038422	CG14880	100.426	0.252655	0.385478	0.427327	0.513304	0.999111	90	86	82	133	98	117
FBgn0038432	FBgn0038432	CG14883	184.748	-0.266763	0.29264	0.828673	0.362657	0.999111	208	227	145	245	136	167
FBgn0038446	FBgn0038446	CG14903	113.05	-0.389269	0.392612	0.969848	0.324718	0.999111	104	141	114	88	113	105
FBgn0040968	FBgn0040968	CG14933	976.353	-0.0729236	0.187721	0.150632	0.697932	0.999111	812	1223	826	1019	1001	975
FBgn0032402	FBgn0032402	CG14945	577.21	-0.2835	0.202089	1.96351	0.161139	0.999111	605	722	484	688	456	540
FBgn0035420	FBgn0035420	CG14967	111.997	0.186627	0.396084	0.218903	0.639877	0.999111	127	117	60	205	78	117
FBgn0035440	FBgn0035440	CG14969	149.04	-0.183821	0.318273	0.332817	0.564005	0.999111	160	172	121	189	115	148
FBgn0035449	FBgn0035449	CG14971	128.236	0.302429	0.390798	0.587753	0.443289	0.999111	146	116	67	252	81	148
FBgn0035469	FBgn0035469	CG14977	335.302	-0.320084	0.252535	1.59881	0.206072	0.999111	249	452	354	269	337	318
FBgn0035477	FBgn0035477	CG14982	138.941	0.367768	0.331312	1.22793	0.26781	0.999111	166	89	82	348	92	114
FBgn0035480	FBgn0035480	CG14984	107.719	0.33618	0.407097	0.671158	0.412648	0.999111	108	86	75	139	100	143
FBgn0035482	FBgn0035482	CG14985	82.8777	-0.0716222	0.399294	0.0321487	0.857702	0.999111	83	106	57	124	73	69
FBgn0035495	FBgn0035495	CG14989	3173.28	0.0272368	0.158578	0.0294585	0.863725	0.999111	3328	3143	2452	4755	2366	3408
FBgn0035497	FBgn0035497	CG14995	435.533	0.292589	0.213518	1.87501	0.170903	0.999111	472	354	280	836	333	427
FBgn0035515	FBgn0035515	CG14997	103.416	0.256925	0.36383	0.497678	0.480522	0.999111	83	110	77	158	94	114
FBgn0035528	FBgn0035528	CG15012	538.865	-0.210233	0.19941	1.11048	0.291978	0.999111	440	683	528	584	449	552
FBgn0035532	FBgn0035532	CG15014	86.8198	-0.642815	0.404989	2.49635	0.11411	0.999111	84	117	99	78	70	66
FBgn0035544	FBgn0035544	CG15021	112.823	0.538524	0.423175	1.57704	0.209187	0.999111	101	90	69	137	132	150
FBgn0040734	FBgn0040734	CG15065	425.353	0.311154	0.339055	0.81302	0.367229	0.999111	296	417	337	568	626	313
FBgn0040733	FBgn0040733	CG15068	1922.79	-0.122525	0.199551	0.374486	0.540569	0.999111	1366	2550	1825	1998	2122	1639
FBgn0034399	FBgn0034399	CG15083	122.699	-0.0288451	0.340751	0.00715977	0.932567	0.999111	138	138	82	184	105	108
FBgn0034390	FBgn0034390	CG15093	328.586	-0.236697	0.333701	0.489576	0.484116	0.999111	360	469	210	313	289	344
FBgn0034394	FBgn0034394	CG15096	1567.96	0.0410612	0.216596	0.0356191	0.850304	0.999111	2154	1386	943	2563	1383	1224
FBgn0034398	FBgn0034398	CG15098	1861.17	-0.122896	0.208246	0.345309	0.556781	0.999111	1629	2368	1559	2290	1327	2163
FBgn0034400	FBgn0034400	CG15099	322.79	0.41826	0.253782	2.70024	0.100333	0.999111	257	277	248	515	335	344
FBgn0041702	FBgn0041702	CG15107	77.8609	-0.135898	0.460798	0.0853293	0.770201	0.999111	66	126	52	108	59	73
FBgn0034419	FBgn0034419	CG15111	417.896	0.0545015	0.275475	0.0386296	0.844184	0.999111	429	457	288	541	323	513
FBgn0034418	FBgn0034418	CG15118	493.616	0.0778603	0.203808	0.14592	0.702465	0.999111	465	527	369	750	432	491
FBgn0033463	FBgn0033463	CG1513	401.652	0.224163	0.225836	0.982965	0.321468	0.999111	415	377	253	787	314	375
FBgn0032635	FBgn0032635	CG15141	166.811	-0.20596	0.31541	0.424686	0.514608	0.999111	185	195	131	207	158	133
FBgn0032732	FBgn0032732	CG15168	179.227	-0.455056	0.324824	1.94262	0.163384	0.999111	168	247	172	146	179	149
FBgn0030271	FBgn0030271	CG15202	201.401	-0.371264	0.334243	1.21411	0.27052	0.999111	223	249	168	201	150	215
FBgn0030261	FBgn0030261	CG15203	81.9576	-0.134658	0.403959	0.110914	0.739106	0.999111	65	108	74	96	79	73
FBgn0040850	FBgn0040850	CG15210	321.249	0.114886	0.242186	0.224745	0.635448	0.999111	249	389	247	364	362	325
FBgn0030234	FBgn0030234	CG15211	214.674	0.256924	0.288791	0.788161	0.374657	0.999111	209	189	156	313	201	241
FBgn0033108	FBgn0033108	CG15236	238.006	0.207175	0.304733	0.457473	0.498807	0.999111	291	162	142	654	135	162
FBgn0033104	FBgn0033104	CG15237	154.938	-0.419066	0.319466	1.71159	0.19078	0.999111	119	207	179	141	133	139
FBgn0030156	FBgn0030156	CG15247	231.032	-0.207561	0.306994	0.452663	0.501073	0.999111	201	259	237	240	232	203
FBgn0028879	FBgn0028879	CG15270	110.973	-1.37813	0.808376	2.09755	0.147535	0.999111	199	106	104	20	124	62
FBgn0028526	FBgn0028526	CG15293	860.644	0.313203	0.185878	2.83201	0.0924029	0.999111	759	812	616	1289	850	939
FBgn0030183	FBgn0030183	CG15309	1014.31	-0.223706	0.17861	1.56589	0.210804	0.999111	835	1407	947	1124	901	911
FBgn0030174	FBgn0030174	CG15312	415.082	-0.022824	0.236432	0.00928038	0.923255	0.999111	403	442	326	694	357	342
FBgn0040718	FBgn0040718	CG15353	95.1656	0.0101257	0.453657	0.000485195	0.982426	0.999111	108	82	75	99	75	129
FBgn0031377	FBgn0031377	CG15356	171.944	-0.0373546	0.308927	0.0145799	0.903891	0.999111	182	185	130	241	167	142
FBgn0030260	FBgn0030260	CG1537	425.7	-0.215002	0.230949	0.86375	0.352691	0.999111	334	590	385	374	390	469
FBgn0031397	FBgn0031397	CG15385	113.026	0.152115	0.359651	0.178407	0.672746	0.999111	119	96	88	168	94	124
FBgn0040715	FBgn0040715	CG15386	121.484	-0.192227	0.354339	0.293107	0.588236	0.999111	122	140	106	132	112	116
FBgn0039828	FBgn0039828	CG1542	82.6007	-0.36366	0.433637	0.694648	0.404588	0.999111	78	124	66	67	76	83
FBgn0031602	FBgn0031602	CG15431	234.525	0.257175	0.277442	0.855603	0.354972	0.999111	232	194	168	498	181	206
FBgn0031603	FBgn0031603	CG15432	131.626	-0.401754	0.3478	1.32592	0.249532	0.999111	99	172	152	100	123	127
FBgn0031609	FBgn0031609	CG15443	112.017	-0.212318	0.348247	0.371468	0.542205	0.999111	112	129	101	144	86	107
FBgn0031161	FBgn0031161	CG15445	162.497	-0.188103	0.302216	0.386981	0.533891	0.999111	144	199	152	198	137	152
FBgn0033225	FBgn0033225	CG1550	184.572	0.194005	0.301448	0.412512	0.520697	0.999111	155	211	130	246	168	218
FBgn0039712	FBgn0039712	CG15514	92.4259	-0.00494917	0.478827	0.000103847	0.991869	0.999111	92	44	122	168	49	85
FBgn0030258	FBgn0030258	CG1552	3965.9	-0.360123	0.189254	3.59003	0.0581273	0.999111	2755	5677	4165	2990	4266	3503
FBgn0039723	FBgn0039723	CG15522	141.435	-0.00546184	0.322819	0.000286164	0.986503	0.999111	149	133	118	210	116	136
FBgn0039766	FBgn0039766	CG15536	81.2783	-0.389149	0.406246	0.91451	0.338921	0.999111	62	120	83	72	78	69
FBgn0039829	FBgn0039829	CG15561	78.22	-0.211183	0.476399	0.191769	0.661448	0.999111	45	115	84	82	86	56
FBgn0030694	FBgn0030694	CG15602	112.168	-0.281436	0.356252	0.622374	0.430166	0.999111	121	133	97	129	90	106
FBgn0030317	FBgn0030317	CG1561	3235.83	0.278337	0.170454	2.65471	0.103243	0.999111	2343	3768	2335	4144	3130	4005
FBgn0034194	FBgn0034194	CG15611	153.849	0.160666	0.312353	0.264122	0.607302	0.999111	104	157	143	177	124	219
FBgn0031627	FBgn0031627	CG15630	603.485	-0.301243	0.193508	2.41974	0.119815	0.999111	784	614	491	925	386	500
FBgn0030642	FBgn0030642	CG15642	118.503	0.485568	0.439485	1.17851	0.27766	0.999111	105	113	63	126	161	142
FBgn0034567	FBgn0034567	CG15651	92.2555	0.28447	0.38667	0.539896	0.462476	0.999111	96	82	60	153	86	92
FBgn0034605	FBgn0034605	CG15661	255.427	0.22941	0.280186	0.665881	0.414491	0.999111	240	230	188	494	169	280
FBgn0030347	FBgn0030347	CG15739	119.426	0.0173875	0.37629	0.00211773	0.963295	0.999111	136	121	83	152	115	116
FBgn0030465	FBgn0030465	CG15743	87.2904	0.0232714	0.465757	0.00242973	0.960686	0.999111	92	106	53	109	66	108
FBgn0030508	FBgn0030508	CG15760	446.405	0.301572	0.347887	0.721608	0.395617	0.999111	387	357	344	1042	405	293
FBgn0029814	FBgn0029814	CG15765	929.663	-0.132127	0.239003	0.302041	0.582606	0.999111	965	895	866	1492	756	709
FBgn0029801	FBgn0029801	CG15771	1441.3	-0.117652	0.199598	0.345538	0.55665	0.999111	1198	1642	1401	1536	1446	1372
FBgn0029766	FBgn0029766	CG15784	1765.64	0.509704	0.337993	2.14351	0.143174	0.999111	763	1061	2416	1801	1964	2239
FBgn0038606	FBgn0038606	CG15803	95.5604	0.306597	0.445343	0.462877	0.496283	0.999111	90	72	77	159	106	79
FBgn0030873	FBgn0030873	CG15814	342.815	0.0171506	0.238855	0.0051452	0.942817	0.999111	299	402	272	505	279	350
FBgn0036909	FBgn0036909	CG15881	100.425	0.241069	0.539154	0.185247	0.666903	0.999111	69	191	50	131	71	104
FBgn0029860	FBgn0029860	CG15891	140.168	-0.308303	0.347971	0.77867	0.377548	0.999111	79	192	172	103	142	133
FBgn0030704	FBgn0030704	CG15916	155.432	-0.214725	0.341356	0.392354	0.531065	0.999111	143	191	138	146	166	140
FBgn0040575	FBgn0040575	CG15922	139.937	-0.575295	0.336172	2.90825	0.0881272	0.999111	88	214	171	77	132	134
FBgn0038814	FBgn0038814	CG15923	231.159	0.130696	0.333816	0.150823	0.697751	0.999111	305	151	159	513	178	148
FBgn0033191	FBgn0033191	CG1598	306.571	-0.187193	0.2441	0.587245	0.443486	0.999111	281	373	276	332	276	302
FBgn0039844	FBgn0039844	CG1607	274.981	0.174656	0.311304	0.30991	0.577736	0.999111	281	235	190	657	198	195
FBgn0033183	FBgn0033183	CG1620	88.4822	-0.510759	0.398224	1.63475	0.201047	0.999111	98	115	79	92	76	69
FBgn0030468	FBgn0030468	CG1622	92.7437	-0.202156	0.496513	0.158256	0.690768	0.999111	80	179	50	104	69	94
FBgn0030218	FBgn0030218	CG1628	300.226	0.0793438	0.398399	0.037621	0.846206	0.999111	402	332	140	351	274	327
FBgn0039854	FBgn0039854	CG1635	102.198	0.0222612	0.372844	0.00355303	0.952468	0.999111	88	124	80	144	83	108
FBgn0030245	FBgn0030245	CG1637	636.369	-0.100137	0.196415	0.259717	0.610315	0.999111	546	690	623	720	543	686
FBgn0039600	FBgn0039600	CG1646	263.153	0.254199	0.317148	0.631658	0.426748	0.999111	224	219	208	576	205	227
FBgn0030286	FBgn0030286	CG1657	356.897	0.429951	0.234061	3.36048	0.0667787	0.999111	347	306	216	654	305	398
FBgn0033451	FBgn0033451	CG1665	130.324	-0.391756	0.329089	1.41415	0.234369	0.999111	89	215	126	99	130	117
FBgn0030816	FBgn0030816	CG16700	175.002	-0.139674	0.334924	0.172073	0.678276	0.999111	205	199	124	217	134	185
FBgn0036032	FBgn0036032	CG16711	619.579	0.00505248	0.25276	0.000396676	0.98411	0.999111	511	629	606	824	611	551
FBgn0031560	FBgn0031560	CG16713	131.994	0.28776	0.331618	0.751606	0.385968	0.999111	84	157	100	137	157	157
FBgn0036028	FBgn0036028	CG16717	240.413	-0.33117	0.304335	1.17064	0.279269	0.999111	254	288	215	227	184	267
FBgn0030482	FBgn0030482	CG1673	459.876	-0.00223928	0.230165	9.41e-05	0.99226	0.999111	377	535	404	650	416	423
FBgn0032322	FBgn0032322	CG16743	475.084	-0.33853	0.249826	1.81953	0.177369	0.999111	418	627	444	381	445	491
FBgn0029765	FBgn0029765	CG16756	204.026	0.144557	0.282927	0.260647	0.609676	0.999111	166	224	163	262	217	203
FBgn0035348	FBgn0035348	CG16758	715.661	-0.119285	0.211647	0.316298	0.573841	0.999111	601	913	599	1014	625	630
FBgn0032835	FBgn0032835	CG16772	218.984	0.163055	0.350632	0.211615	0.645505	0.999111	214	221	150	230	256	238
FBgn0037698	FBgn0037698	CG16779	638.702	0.15755	0.303814	0.261613	0.609014	0.999111	728	437	457	1645	442	385
FBgn0034538	FBgn0034538	CG16799	138.766	0.199939	0.399469	0.244795	0.620764	0.999111	130	113	118	173	161	134
FBgn0037728	FBgn0037728	CG16817	1190.94	-0.306357	0.220996	1.90143	0.167919	0.999111	768	1762	1294	1152	1136	1000
FBgn0026147	FBgn0026147	CG16833	265.978	0.376055	0.330031	1.26916	0.259924	0.999111	234	248	141	754	199	201
FBgn0040735	FBgn0040735	CG16836	318.128	0.394334	0.248393	2.5089	0.113205	0.999111	182	362	250	388	390	349
FBgn0028919	FBgn0028919	CG16865	116.824	-0.25994	0.368035	0.495884	0.481314	0.999111	90	141	106	104	102	132
FBgn0027589	FBgn0027589	CG1688	110.683	0.206777	0.395537	0.270088	0.603273	0.999111	118	82	88	207	98	91
FBgn0028932	FBgn0028932	CG16890	179.302	-0.161642	0.291736	0.306629	0.579756	0.999111	155	215	170	220	151	172
FBgn0040394	FBgn0040394	CG16903	202.792	-0.134233	0.30839	0.188013	0.664576	0.999111	133	350	151	172	204	215
FBgn0040732	FBgn0040732	CG16926	116.872	0.385414	0.383407	0.997866	0.317827	0.999111	58	137	102	154	125	134
FBgn0031116	FBgn0031116	CG1695	593.304	0.122218	0.313536	0.14746	0.700975	0.999111	602	465	504	1160	540	406
FBgn0038809	FBgn0038809	CG16953	1590.78	-0.0967382	0.184803	0.273058	0.601288	0.999111	1747	1683	1254	2109	1208	1673
FBgn0032481	FBgn0032481	CG16972	111.921	0.154285	0.361745	0.181366	0.670202	0.999111	92	126	85	157	124	98
FBgn0032479	FBgn0032479	CG16974	1445.34	-0.0916313	0.163389	0.314379	0.575005	0.999111	1417	1750	1116	1878	1316	1320
FBgn0036512	FBgn0036512	CG16979	120.077	-0.00622891	0.34867	0.000318716	0.985756	0.999111	99	164	88	139	115	125
FBgn0035356	FBgn0035356	CG16986	130.631	-0.455672	0.346267	1.71868	0.189863	0.999111	177	166	94	180	82	103
FBgn0033122	FBgn0033122	CG17002	118.695	-0.0960118	0.373114	0.0657192	0.797675	0.999111	101	135	109	112	127	120
FBgn0033783	FBgn0033783	CG17019	229.925	0.0207569	0.264802	0.006141	0.937538	0.999111	209	234	203	334	184	238
FBgn0036550	FBgn0036550	CG17026	189.268	-0.321719	0.307526	1.08823	0.296863	0.999111	142	263	189	136	190	196
FBgn0036551	FBgn0036551	CG17029	177.82	-0.209724	0.296325	0.499954	0.47952	0.999111	144	251	155	167	168	181
FBgn0030321	FBgn0030321	CG1703	292.349	-0.0422953	0.294708	0.0203516	0.886559	0.999111	213	349	285	370	300	246
FBgn0036547	FBgn0036547	CG17032	139.722	-0.390129	0.352972	1.20876	0.271579	0.999111	181	173	103	158	111	118
FBgn0040754	FBgn0040754	CG17059	413.103	-0.188174	0.248968	0.567871	0.451106	0.999111	357	497	391	415	425	375
FBgn0031099	FBgn0031099	CG17065	457.389	0.440288	0.258834	2.85867	0.0908825	0.999111	442	430	252	670	520	486
FBgn0031239	FBgn0031239	CG17075	201.054	0.0944553	0.376505	0.0611672	0.80466	0.999111	194	155	186	414	157	146
FBgn0086855	FBgn0086855	CG17078	130.049	-0.384965	0.379309	1.01364	0.314032	0.999111	121	194	108	111	102	144
FBgn0032285	FBgn0032285	CG17108	6556.71	0.481498	0.271211	3.04542	0.0809653	0.999111	4383	8712	2909	5675	10386	7213
FBgn0039043	FBgn0039043	CG17121	300.043	0.15373	0.244927	0.393549	0.53044	0.999111	212	325	268	327	308	356
FBgn0032297	FBgn0032297	CG17124	1957.26	-0.16367	0.258867	0.391052	0.531747	0.999111	1858	2172	1845	2836	1792	1369
FBgn0039945	FBgn0039945	CG17159	746.402	-0.082271	0.220047	0.139018	0.709259	0.999111	812	709	646	1124	634	621
FBgn0039942	FBgn0039942	CG17163	203.064	-0.291217	0.323564	0.799411	0.371269	0.999111	193	289	165	236	136	220
FBgn0039943	FBgn0039943	CG17168	283.047	-0.184717	0.25321	0.531215	0.466096	0.999111	265	317	270	314	243	286
FBgn0031170	FBgn0031170	CG1718	265.969	0.404855	0.251166	2.59148	0.10744	0.999111	279	205	165	532	206	282
FBgn0038761	FBgn0038761	CG17190	94.4487	0.515329	0.419273	1.48726	0.222643	0.999111	86	76	59	129	104	119
FBgn0038043	FBgn0038043	CG17202	102.421	-0.0766047	0.367016	0.0435017	0.834783	0.999111	69	156	84	101	104	104
FBgn0032414	FBgn0032414	CG17211	92.1637	0.0802754	0.428509	0.0345871	0.852464	0.999111	106	83	66	124	97	81
FBgn0031500	FBgn0031500	CG17221	91.4491	0.0601058	0.379892	0.0250274	0.874299	0.999111	75	103	77	122	83	96
FBgn0031489	FBgn0031489	CG17224	597.346	0.113337	0.193877	0.34161	0.558901	0.999111	440	668	517	747	559	688
FBgn0036958	FBgn0036958	CG17233	266.699	0.118287	0.251444	0.221211	0.638119	0.999111	216	296	215	354	256	279
FBgn0038828	FBgn0038828	CG17270	161.496	-0.142766	0.305928	0.217403	0.641026	0.999111	181	176	125	262	112	142
FBgn0038829	FBgn0038829	CG17271	591.196	-0.273048	0.244398	1.23581	0.26628	0.999111	703	714	452	649	509	536
FBgn0038830	FBgn0038830	CG17272	182.323	-0.414378	0.301709	1.87684	0.170694	0.999111	161	250	183	172	171	149
FBgn0046763	FBgn0046763	CG17278	268.733	-0.102053	0.268224	0.144273	0.704069	0.999111	281	291	220	325	239	265
FBgn0032029	FBgn0032029	CG17292	251.242	-0.0950828	0.282099	0.112903	0.736863	0.999111	233	318	196	336	187	269
FBgn0032719	FBgn0032719	CG17321	97.9777	-0.204366	2.31071	0.00340064	0.953498	0.999111	194	122	0	161	10	140
FBgn0027070	FBgn0027070	CG17322	304.574	0.0804814	0.247201	0.105814	0.744961	0.999111	298	314	231	426	254	336
FBgn0032713	FBgn0032713	CG17323	209.808	-0.266904	0.290566	0.839767	0.359463	0.999111	273	234	155	277	157	182
FBgn0040993	FBgn0040993	CG17325	181.964	-0.113085	0.338474	0.110351	0.739744	0.999111	126	246	156	124	223	197
FBgn0038107	FBgn0038107	CG17327	218.301	-0.177389	0.29067	0.370703	0.542621	0.999111	158	314	192	175	211	251
FBgn0030239	FBgn0030239	CG17333	143.063	0.0186216	0.329895	0.00317629	0.955056	0.999111	105	201	107	138	153	157
FBgn0037949	FBgn0037949	CG17360	522.996	0.11143	0.231609	0.230364	0.631254	0.999111	601	427	380	1047	405	409
FBgn0036391	FBgn0036391	CG17364	149.44	0.345905	0.318308	1.17742	0.277883	0.999111	178	117	76	363	108	116
FBgn0031858	FBgn0031858	CG17378	329.601	0.0650049	0.248505	0.0682582	0.79389	0.999111	384	281	238	658	241	261
FBgn0033934	FBgn0033934	CG17385	587.06	-0.368413	0.283749	1.65056	0.198882	0.999111	516	828	519	397	561	649
FBgn0039977	FBgn0039977	CG17454	366.641	-0.133702	0.343675	0.146443	0.701958	0.999111	270	411	398	521	352	264
FBgn0032997	FBgn0032997	CG17486	316.944	-0.153331	0.238245	0.413684	0.520106	0.999111	298	370	283	430	244	305
FBgn0040009	FBgn0040009	CG17490	101.906	-0.270086	0.362933	0.553166	0.457027	0.999111	93	129	96	112	82	101
FBgn0040010	FBgn0040010	CG17493	550.338	-0.140269	0.225657	0.384508	0.535201	0.999111	607	568	401	1027	380	471
FBgn0039970	FBgn0039970	CG17508	1995.2	-0.162847	0.157505	1.06792	0.301416	0.999111	1993	2228	1762	2822	1486	1881
FBgn0039959	FBgn0039959	CG17514	665.421	0.304024	0.297917	1.01341	0.314087	0.999111	599	548	479	1587	558	468
FBgn0261387	FBgn0261387	CG17528	489.412	0.131732	0.223413	0.346458	0.556125	0.999111	489	501	339	885	363	479
FBgn0032775	FBgn0032775	CG17544	227.363	0.042754	0.274928	0.0241322	0.876549	0.999111	226	233	178	301	190	253
FBgn0032774	FBgn0032774	CG17549	1280.24	0.306886	0.168886	3.29455	0.06951	0.999111	1145	1239	875	2059	1153	1430
FBgn0038462	FBgn0038462	CG17556	350.654	-0.262328	0.250785	1.0879	0.296936	0.999111	359	484	268	466	259	316
FBgn0038424	FBgn0038424	CG17565	151.134	0.15565	0.32905	0.22281	0.636907	0.999111	144	136	124	205	144	161
FBgn0033777	FBgn0033777	CG17574	258.912	0.292177	0.260135	1.25839	0.261956	0.999111	244	267	164	396	253	267
FBgn0031544	FBgn0031544	CG17593	283.161	-0.127325	0.258928	0.240976	0.623502	0.999111	228	370	249	344	226	302
FBgn0032715	FBgn0032715	CG17597	133.748	-0.123096	0.336259	0.133639	0.714689	0.999111	123	175	104	144	127	134
FBgn0031194	FBgn0031194	CG17598	175.537	-0.00291614	0.308446	8.9e-05	0.992474	0.999111	192	205	120	302	133	148
FBgn0031195	FBgn0031195	CG17600	96.4679	-0.0971557	0.380356	0.0650813	0.798638	0.999111	90	121	74	110	90	99
FBgn0030467	FBgn0030467	CG1764	327.703	0.00289859	0.232726	0.000155096	0.990064	0.999111	244	443	261	348	352	327
FBgn0264494	FBgn0264494	CG17646	896.858	0.178039	0.225304	0.619301	0.431307	0.999111	976	739	623	1850	765	666
FBgn0031356	FBgn0031356	CG17660	196.307	-0.0273676	0.316118	0.00742572	0.931329	0.999111	181	251	142	275	147	213
FBgn0262115	FBgn0262115	CG17683	473.151	0.0508966	0.309232	0.0264284	0.870859	0.999111	383	467	492	716	419	388
FBgn0039993	FBgn0039993	CG17691	470.44	-0.140077	0.264671	0.276861	0.598766	0.999111	456	556	383	827	328	380
FBgn0040056	FBgn0040056	CG17698	412.553	0.0924605	0.24642	0.139965	0.708315	0.999111	486	373	242	916	243	353
FBgn0027597	FBgn0027597	CG17712	96.8424	-0.201685	0.390904	0.264797	0.606844	0.999111	94	123	79	97	97	90
FBgn0041004	FBgn0041004	CG17715	586.65	-0.0161097	0.223332	0.00517994	0.942624	0.999111	679	551	395	1194	421	476
FBgn0037885	FBgn0037885	CG17721	75.9368	-0.327789	0.426617	0.587305	0.443463	0.999111	77	83	76	76	58	82
FBgn0037890	FBgn0037890	CG17734	582.149	-0.205735	0.230017	0.794809	0.37265	0.999111	661	701	422	782	428	573
FBgn0033710	FBgn0033710	CG17739	1228.05	0.125779	0.173456	0.525107	0.468671	0.999111	951	1346	1041	1512	1062	1522
FBgn0035425	FBgn0035425	CG17746	366.132	-0.0430831	0.257145	0.0278989	0.867347	0.999111	339	490	256	491	301	373
FBgn0030114	FBgn0030114	CG17754	199.388	0.202737	0.35905	0.311787	0.576586	0.999111	136	193	188	218	260	187
FBgn0033529	FBgn0033529	CG17765	605.216	-0.344414	0.203448	2.85671	0.0909932	0.999111	696	704	530	734	471	519
FBgn0032240	FBgn0032240	CG17768	144.773	-0.355335	0.33595	1.11297	0.291437	0.999111	104	242	101	126	167	114
FBgn0040899	FBgn0040899	CG17776	163.704	-0.550761	0.313026	3.07562	0.0794745	0.999111	146	247	163	127	149	139
FBgn0023534	FBgn0023534	CG17778	182.64	-0.193722	0.341279	0.31773	0.572975	0.999111	194	209	148	198	128	224
FBgn0034748	FBgn0034748	CG17807	106.896	0.0877085	0.371524	0.0554789	0.81379	0.999111	81	124	90	128	86	139
FBgn0037525	FBgn0037525	CG17816	1153.1	0.321073	0.266681	1.41698	0.233901	0.999111	1215	845	779	2752	940	742
FBgn0025635	FBgn0025635	CG17829	80.0925	-0.263093	0.44924	0.337178	0.561463	0.999111	77	120	58	127	55	63
FBgn0028394	FBgn0028394	CG17834	78.8416	-0.166754	0.475897	0.11961	0.729458	0.999111	85	97	52	123	47	85
FBgn0036454	FBgn0036454	CG17839	904.695	0.184803	0.262123	0.488186	0.484738	0.999111	934	750	747	1343	919	776
FBgn0028480	FBgn0028480	CG17841	2620.83	0.0378964	0.149124	0.064574	0.799407	0.999111	1933	3199	2276	2870	2604	2877
FBgn0030061	FBgn0030061	CG1785	105.361	-0.405247	0.37764	1.14237	0.285152	0.999111	103	157	89	137	75	85
FBgn0040005	FBgn0040005	CG17883	530.4	0.0898365	0.21208	0.179066	0.672177	0.999111	569	505	375	1009	378	483
FBgn0030063	FBgn0030063	CG1789	93.3059	-0.103968	0.422448	0.0596798	0.807003	0.999111	48	154	88	90	81	103
FBgn0023537	FBgn0023537	CG17896	1812.44	-0.161885	0.17865	0.818443	0.365636	0.999111	1568	2295	1594	1815	1606	1988
FBgn0032597	FBgn0032597	CG17904	208.763	-0.00654804	0.300192	0.000473796	0.982634	0.999111	214	208	171	284	203	184
FBgn0037433	FBgn0037433	CG17919	97.9289	0.370741	0.422384	0.757555	0.384095	0.999111	104	81	60	137	105	108
FBgn0032603	FBgn0032603	CG17928	272.484	0.224529	0.251092	0.798666	0.371492	0.999111	263	268	187	430	261	267
FBgn0033199	FBgn0033199	CG17985	192.741	0.119649	0.280642	0.181729	0.669891	0.999111	167	199	159	261	173	212
FBgn0032595	FBgn0032595	CG17996	139.678	-0.59588	0.342732	2.9941	0.0835682	0.999111	124	196	155	104	125	118
FBgn0061356	FBgn0061356	CG18003	252.191	0.37711	0.385886	0.915495	0.338661	0.999111	281	230	128	316	244	334
FBgn0038552	FBgn0038552	CG18012	199.173	0.0609672	0.3058	0.0394779	0.842505	0.999111	176	238	147	277	155	230
FBgn0034512	FBgn0034512	CG18067	3972.33	0.255421	0.176623	2.08032	0.149209	0.999111	3440	4093	2811	5082	4156	4500
FBgn0036537	FBgn0036537	CG18081	541.469	-0.383333	0.230003	2.75786	0.0967779	0.999111	549	709	498	510	462	505
FBgn0034330	FBgn0034330	CG18107	284.963	-0.0581235	0.302612	0.0364583	0.848572	0.999111	253	308	256	316	322	245
FBgn0031119	FBgn0031119	CG1812	178.378	0.105593	0.318224	0.109321	0.740918	0.999111	190	193	108	359	127	152
FBgn0036837	FBgn0036837	CG18135	3097.98	0.0433109	0.175954	0.0603694	0.805913	0.999111	2673	3168	2801	4713	2551	3032
FBgn0033426	FBgn0033426	CG1814	708.762	-0.134841	0.194883	0.478075	0.489296	0.999111	611	850	646	742	626	774
FBgn0039863	FBgn0039863	CG1815	159.591	0.103515	0.344211	0.0894413	0.764889	0.999111	164	162	106	332	100	148
FBgn0038653	FBgn0038653	CG18208	1002.98	0.237302	0.243523	0.936548	0.333167	0.999111	1018	823	729	2013	924	755
FBgn0030403	FBgn0030403	CG1824	108.81	0.161517	0.389059	0.170478	0.679687	0.999111	93	139	69	174	89	114
FBgn0030956	FBgn0030956	CG18259	157.836	-0.164012	0.312662	0.274427	0.600378	0.999111	177	181	118	262	111	130
FBgn0036725	FBgn0036725	CG18265	156.149	0.0322939	0.43378	0.00531327	0.941892	0.999111	143	115	168	296	122	114
FBgn0033905	FBgn0033905	CG18324	132.834	-0.24467	0.358523	0.461121	0.497101	0.999111	140	174	95	172	94	139
FBgn0033683	FBgn0033683	CG18343	97.3697	-0.123797	0.391564	0.0994635	0.752474	0.999111	75	116	88	92	93	109
FBgn0030345	FBgn0030345	CG1847	134.752	0.0920933	0.34432	0.0711708	0.78964	0.999111	138	145	92	188	113	149
FBgn0037931	FBgn0037931	CG18476	91.7612	0.0603236	0.38044	0.0251386	0.874022	0.999111	67	102	86	102	87	106
FBgn0028746	FBgn0028746	CG18508	98.3475	-0.180527	0.411213	0.190615	0.662405	0.999111	73	122	96	71	112	103
FBgn0037731	FBgn0037731	CG18542	345.928	-0.249257	0.235381	1.11895	0.290144	0.999111	448	330	284	520	210	324
FBgn0037973	FBgn0037973	CG18547	77.74	0.267142	0.410174	0.423533	0.515179	0.999111	46	90	67	88	81	96
FBgn0038053	FBgn0038053	CG18549	655.247	0.109098	0.246912	0.193242	0.660232	0.999111	611	583	578	1066	599	570
FBgn0038589	FBgn0038589	CG18598	356.439	-0.388288	0.276218	1.95292	0.162273	0.999111	286	529	331	242	338	383
FBgn0038460	FBgn0038460	CG18622	161.832	-0.152037	0.346539	0.190444	0.662547	0.999111	121	206	149	116	167	195
FBgn0027561	FBgn0027561	CG18659	417.138	0.157989	0.225962	0.487904	0.484864	0.999111	327	425	362	564	407	443
FBgn0042213	FBgn0042213	CG18731	95.1813	-0.739861	0.408818	3.22477	0.0725319	0.999111	69	137	128	55	85	78
FBgn0042111	FBgn0042111	CG18766	215.239	0.119857	0.304431	0.153761	0.694967	0.999111	151	281	162	215	204	288
FBgn0042132	FBgn0042132	CG18809	80.5697	-0.0386643	0.406784	0.00901856	0.924342	0.999111	79	85	67	124	68	71
FBgn0042135	FBgn0042135	CG18812	3445.83	-0.0207456	0.240065	0.00731859	0.931825	0.999111	3187	3222	3424	4773	3160	2948
FBgn0042138	FBgn0042138	CG18815	698.947	-0.0801136	0.202964	0.15547	0.693362	0.999111	744	711	587	948	598	650
FBgn0033226	FBgn0033226	CG1882	286.466	0.0484137	0.303082	0.0251769	0.873927	0.999111	318	215	261	413	243	278
FBgn0030066	FBgn0030066	CG1885	108.434	0.187584	0.366211	0.26164	0.608996	0.999111	125	89	75	182	90	107
FBgn0042173	FBgn0042173	CG18853	253.787	-0.172339	0.280885	0.374215	0.540716	0.999111	194	403	194	233	244	264
FBgn0042175	FBgn0042175	CG18858	547.485	0.0309072	0.210228	0.0215703	0.883236	0.999111	415	598	519	686	420	674
FBgn0042180	FBgn0042180	CG18870	168.052	-0.38795	0.302588	1.63774	0.200635	0.999111	138	244	165	151	134	173
FBgn0033421	FBgn0033421	CG1888	184.6	-0.211463	0.318311	0.437721	0.508224	0.999111	190	223	145	223	138	199
FBgn0039869	FBgn0039869	CG1890	139.89	-0.209638	0.321418	0.424752	0.514575	0.999111	103	205	127	133	128	144
FBgn0039870	FBgn0039870	CG1896	86.4225	-0.560728	0.390974	2.04808	0.152399	0.999111	75	131	90	75	72	72
FBgn0033434	FBgn0033434	CG1902	221.273	-0.0555381	0.280653	0.0390457	0.843358	0.999111	238	259	154	327	172	213
FBgn0039674	FBgn0039674	CG1907	524.177	-0.11006	0.217103	0.256331	0.612652	0.999111	442	714	417	544	498	546
FBgn0039911	FBgn0039911	CG1909	424.861	0.357835	0.254558	1.95669	0.161868	0.999111	480	315	225	1147	253	344
FBgn0022349	FBgn0022349	CG1910	782.483	-0.245945	0.222063	1.21787	0.269779	0.999111	764	856	775	911	699	678
FBgn0027547	FBgn0027547	CG1927	1544.99	-0.123933	0.176469	0.492134	0.482977	0.999111	1152	2054	1364	1398	1587	1623
FBgn0037468	FBgn0037468	CG1943	265.636	0.392894	0.327205	1.4138	0.234426	0.999111	436	203	74	605	209	171
FBgn0037466	FBgn0037466	CG1965	171.6	-0.141633	0.438833	0.0990549	0.752967	0.999111	168	190	125	389	142	76
FBgn0033401	FBgn0033401	CG1968	103.526	-0.197652	0.419324	0.217897	0.640647	0.999111	104	149	71	141	69	106
FBgn0039690	FBgn0039690	CG1969	106.161	0.188173	0.363233	0.267932	0.604722	0.999111	118	107	67	178	92	96
FBgn0030485	FBgn0030485	CG1998	482.022	-0.33369	0.222654	2.23726	0.13472	0.999111	410	598	516	416	411	502
FBgn0030060	FBgn0030060	CG2004	252.891	-0.025222	0.254227	0.00984244	0.920972	0.999111	202	328	203	290	261	244
FBgn0250839	FBgn0250839	CG2016	364.43	0.18399	0.232109	0.627354	0.428328	0.999111	376	346	251	577	317	376
FBgn0037391	FBgn0037391	CG2017	326.832	0.150256	0.262611	0.325243	0.568474	0.999111	265	350	267	545	259	336
FBgn0035271	FBgn0035271	CG2021	91.2355	-0.150036	0.419235	0.12692	0.721647	0.999111	61	134	76	60	118	89
FBgn0037383	FBgn0037383	CG2023	373.698	0.138221	0.318168	0.184372	0.667643	0.999111	368	316	305	699	361	262
FBgn0015359	FBgn0015359	CG2034	130.66	-0.343427	0.338895	1.0226	0.311904	0.999111	104	216	107	111	125	122
FBgn0037378	FBgn0037378	CG2046	113.734	-0.281558	0.37556	0.556901	0.455511	0.999111	101	171	92	122	87	118
FBgn0029942	FBgn0029942	CG2059	233.675	-0.150672	0.319334	0.219619	0.63933	0.999111	258	252	188	244	219	236
FBgn0027498	FBgn0027498	CG2061	160.258	0.031374	0.307121	0.0104192	0.918697	0.999111	156	175	122	234	127	169
FBgn0033400	FBgn0033400	CG2063	78.83	-0.118017	0.431616	0.0740962	0.785463	0.999111	58	102	76	102	58	84
FBgn0033205	FBgn0033205	CG2064	94.8737	0.0161174	0.417133	0.00146906	0.969426	0.999111	63	96	108	133	68	106
FBgn0030263	FBgn0030263	CG2076	377.661	0.0521897	0.246233	0.0447566	0.832452	0.999111	269	410	362	355	395	447
FBgn0027608	FBgn0027608	CG2082	2138.96	-0.313181	0.179661	3.0232	0.0820811	0.999111	2313	2343	2087	2564	1715	1828
FBgn0037369	FBgn0037369	CG2100	97.5687	-0.0564363	0.433934	0.0165522	0.89763	0.999111	63	164	71	93	83	120
FBgn0030003	FBgn0030003	CG2116	128.072	0.226899	0.387302	0.33732	0.56138	0.999111	95	176	78	151	121	163
FBgn0039877	FBgn0039877	CG2118	198.123	-0.165559	0.299865	0.303366	0.58178	0.999111	210	225	159	332	154	146
FBgn0039876	FBgn0039876	CG2126	124.508	0.174451	0.374812	0.214027	0.643629	0.999111	107	136	90	209	86	147
FBgn0030025	FBgn0030025	CG2147	77.3646	-0.713741	0.428093	2.74737	0.0974147	0.999111	61	127	89	62	67	53
FBgn0037360	FBgn0037360	CG2182	335.181	0.115688	0.261065	0.19512	0.658689	0.999111	262	429	246	516	298	323
FBgn0030243	FBgn0030243	CG2186	543.162	0.0981189	0.228023	0.184296	0.667707	0.999111	560	487	425	1020	429	457
FBgn0035213	FBgn0035213	CG2199	167.218	-0.00951052	0.411857	0.000513742	0.981917	0.999111	97	231	160	243	172	121
FBgn0030447	FBgn0030447	CG2200	154.237	-0.0465471	0.332154	0.0195306	0.888856	0.999111	142	198	112	163	155	160
FBgn0032955	FBgn0032955	CG2201	562.165	0.143416	0.23171	0.380659	0.537251	0.999111	603	553	353	1222	394	458
FBgn0030240	FBgn0030240	CG2202	376.565	0.129858	0.235072	0.304399	0.581138	0.999111	267	414	346	491	350	412
FBgn0027544	FBgn0027544	CG2217	95.1079	0.263099	0.44445	0.341965	0.558697	0.999111	92	91	55	247	58	76
FBgn0039767	FBgn0039767	CG2218	281.597	-0.18911	0.277205	0.462263	0.496568	0.999111	299	332	226	312	232	296
FBgn0039773	FBgn0039773	CG2224	107.286	-0.224846	0.372335	0.362649	0.547039	0.999111	115	133	84	145	74	106
FBgn0032957	FBgn0032957	CG2225	299.664	0.0816916	0.32088	0.0635816	0.800922	0.999111	291	263	258	468	312	231
FBgn0029990	FBgn0029990	CG2233	8603.45	0.164822	0.142566	1.33523	0.247877	0.999111	8455	8822	5981	13209	7918	8487
FBgn0039790	FBgn0039790	CG2246	416.864	-0.293344	0.219075	1.78909	0.181037	0.999111	438	472	386	580	285	377
FBgn0030320	FBgn0030320	CG2247	113.607	-0.208908	0.503826	0.161087	0.688158	0.999111	93	195	75	200	62	98
FBgn0029994	FBgn0029994	CG2254	444.462	-0.0981641	0.234529	0.174543	0.676106	0.999111	535	391	374	621	323	451
FBgn0033484	FBgn0033484	CG2269	1205.25	0.243578	0.246585	0.960307	0.327109	0.999111	1402	869	824	2431	1097	891
FBgn0035204	FBgn0035204	CG2277	116.714	-0.413282	0.395944	1.07054	0.300824	0.999111	97	146	132	145	90	90
FBgn0039665	FBgn0039665	CG2310	195.317	0.0787143	0.29677	0.0701254	0.791154	0.999111	156	242	146	208	207	217
FBgn0039890	FBgn0039890	CG2316	622.84	0.188717	0.199048	0.897395	0.343481	0.999111	640	570	436	1186	489	571
FBgn0032864	FBgn0032864	CG2493	282.038	-0.256465	0.259417	0.974068	0.323668	0.999111	269	337	264	285	239	291
FBgn0037336	FBgn0037336	CG2519	537.944	0.245789	0.216627	1.28284	0.257371	0.999111	569	461	352	1143	421	450
FBgn0037298	FBgn0037298	CG2604	841.956	0.223032	0.261369	0.715872	0.397501	0.999111	702	887	599	842	1031	962
FBgn0032870	FBgn0032870	CG2608	124.471	-0.0736934	0.333938	0.0486888	0.825361	0.999111	123	149	95	179	109	108
FBgn0032871	FBgn0032871	CG2611	191.684	-0.117864	0.282937	0.173473	0.677044	0.999111	141	263	170	182	196	195
FBgn0024992	FBgn0024992	CG2658	152.659	-0.289026	0.310556	0.86473	0.352418	0.999111	132	194	152	155	134	145
FBgn0024995	FBgn0024995	CG2680	190.686	-0.47892	0.317406	2.25351	0.133312	0.999111	172	268	188	141	180	177
FBgn0024997	FBgn0024997	CG2681	88.9528	0.419294	0.432308	0.925418	0.336056	0.999111	62	83	70	140	109	79
FBgn0037536	FBgn0037536	CG2698	157.658	-3.57467	1.80842	2.45091	0.117457	0.999111	294	271	190	98	0	68
FBgn0024973	FBgn0024973	CG2701	214.881	0.474015	0.31437	2.24194	0.134312	0.999111	122	269	141	283	215	289
FBgn0035090	FBgn0035090	CG2736	663.069	0.110899	0.208069	0.283248	0.59458	0.999111	558	823	465	784	684	709
FBgn0037541	FBgn0037541	CG2747	121.024	-0.334307	2.14498	0.0128133	0.909875	0.999111	141	127	33	418	0	115
FBgn0035087	FBgn0035087	CG2765	931.795	-0.137463	0.183026	0.563217	0.452967	0.999111	868	1134	781	1299	779	832
FBgn0037537	FBgn0037537	CG2767	669.12	-0.168902	0.19723	0.732258	0.392152	0.999111	807	741	486	969	554	539
FBgn0037534	FBgn0037534	CG2781	364.58	0.150969	0.292647	0.262248	0.60858	0.999111	451	335	218	521	332	370
FBgn0027599	FBgn0027599	CG2790	183.556	-0.0154521	0.350793	0.00190315	0.965203	0.999111	112	237	184	218	200	153
FBgn0031265	FBgn0031265	CG2794	79.3202	-0.0571526	0.481514	0.0137124	0.906781	0.999111	90	101	46	85	72	87
FBgn0035082	FBgn0035082	CG2811	117.37	-0.159773	0.44993	0.1215	0.727413	0.999111	125	174	67	109	106	130
FBgn0031566	FBgn0031566	CG2818	244.57	0.134194	0.287327	0.216615	0.641631	0.999111	243	266	165	419	174	255
FBgn0003159	FBgn0003159	CG2841	186.19	0.346113	0.312943	1.21442	0.270459	0.999111	155	159	147	252	202	210
FBgn0014930	FBgn0014930	CG2846	165.193	-0.133572	0.36654	0.13045	0.717966	0.999111	180	164	142	196	175	131
FBgn0023526	FBgn0023526	CG2865	1160.75	-0.0166614	0.25963	0.00402946	0.949386	0.999111	1088	1180	1015	2024	1001	829
FBgn0030189	FBgn0030189	CG2909	124.92	0.204756	0.366679	0.309299	0.578111	0.999111	106	99	120	160	118	145
FBgn0037350	FBgn0037350	CG2911	109.567	-0.0991211	0.363124	0.0743316	0.785131	0.999111	72	135	115	102	111	113
FBgn0033241	FBgn0033241	CG2915	238.069	-0.272258	0.275287	0.974106	0.323658	0.999111	187	396	184	209	238	221
FBgn0023529	FBgn0023529	CG2918	828.22	-0.234609	0.217868	1.152	0.283131	0.999111	643	1102	790	696	905	768
FBgn0034689	FBgn0034689	CG2921	129.788	-0.186166	0.340409	0.297945	0.585174	0.999111	115	191	99	157	111	120
FBgn0037344	FBgn0037344	CG2926	470.726	0.427189	0.319948	1.72721	0.188768	0.999111	383	337	395	963	456	395
FBgn0037342	FBgn0037342	CG2931	111.241	-0.167996	0.35014	0.230111	0.631442	0.999111	77	159	104	102	110	113
FBgn0029685	FBgn0029685	CG2938	82.6224	-0.874212	1.9739	0.108297	0.742091	0.999111	127	76	32	210	0	97
FBgn0034936	FBgn0034936	CG2970	311.326	-0.0802824	0.23733	0.11441	0.735178	0.999111	202	427	290	271	322	342
FBgn0031474	FBgn0031474	CG2991	771.373	0.0185002	0.215527	0.00733322	0.931757	0.999111	843	746	591	1031	660	808
FBgn0037521	FBgn0037521	CG2993	690.407	0.318955	0.211954	2.2526	0.13339	0.999111	744	534	440	1582	524	569
FBgn0050020	FBgn0050020	CG30020	76.0828	0.150079	0.507943	0.0840238	0.771917	0.999111	66	101	44	142	48	82
FBgn0050022	FBgn0050022	CG30022	183.391	0.0683305	0.288941	0.055879	0.813132	0.999111	139	199	168	212	153	233
FBgn0050026	FBgn0050026	CG30026	135.804	0.108289	0.341674	0.100044	0.751777	0.999111	138	128	105	196	132	127
FBgn0050033	FBgn0050033	CG30033	119.505	-0.0412015	0.392734	0.0108403	0.917077	0.999111	176	87	86	178	84	116
FBgn0050054	FBgn0050054	CG30054	78.6333	0.291147	0.425263	0.465259	0.495177	0.999111	63	77	60	138	59	92
FBgn0031643	FBgn0031643	CG3008	276.823	0.132996	0.260749	0.259299	0.610602	0.999111	202	281	264	385	219	331
FBgn0029720	FBgn0029720	CG3009	187.583	0.00911658	0.299896	0.000920447	0.975797	0.999111	178	200	145	331	144	171
FBgn0050094	FBgn0050094	CG30094	115.322	-0.264116	0.347607	0.576543	0.44767	0.999111	91	179	96	104	120	102
FBgn0028496	FBgn0028496	CG30116	239.404	0.662988	0.412856	2.43226	0.118861	0.999111	187	139	173	648	221	170
FBgn0050122	FBgn0050122	CG30122	396.093	0.110753	0.244954	0.203535	0.651883	0.999111	411	369	296	698	355	321
FBgn0050151	FBgn0050151	CG30151	77.8963	0.449894	0.41986	1.14089	0.285465	0.999111	54	72	61	131	70	93
FBgn0050158	FBgn0050158	CG30158	147.893	0.255436	0.313866	0.661409	0.416063	0.999111	156	130	96	293	117	136
FBgn0050159	FBgn0050159	CG30159	164.278	-0.132399	0.308698	0.1836	0.668298	0.999111	138	189	156	167	152	178
FBgn0050172	FBgn0050172	CG30172	236.761	-0.154789	0.277414	0.310341	0.577471	0.999111	240	253	213	274	205	236
FBgn0050197	FBgn0050197	CG30197	3521.88	-0.12947	0.220525	0.340205	0.559711	0.999111	2140	4918	3211	2102	4041	4275
FBgn0050203	FBgn0050203	CG30203	93.2361	0.315352	0.38154	0.681681	0.409008	0.999111	80	84	71	133	85	115
FBgn0040337	FBgn0040337	CG3021	91.4316	-0.257748	0.388821	0.438031	0.508074	0.999111	91	122	74	99	79	87
FBgn0050269	FBgn0050269	CG30269	173.403	-0.242321	0.359853	0.445596	0.504434	0.999111	154	211	159	129	178	190
FBgn0050285	FBgn0050285	CG30285	575.371	-0.342072	0.280738	1.4557	0.227616	0.999111	563	739	509	444	528	623
FBgn0050343	FBgn0050343	CG30343	262.181	0.0856484	0.401848	0.0432744	0.835209	0.999111	359	159	198	483	249	161
FBgn0050344	FBgn0050344	CG30344	259.744	-0.108006	0.256147	0.177546	0.67349	0.999111	250	301	218	361	197	260
FBgn0050345	FBgn0050345	CG30345	260.422	0.132226	0.257499	0.263387	0.607803	0.999111	241	274	195	356	253	266
FBgn0050349	FBgn0050349	CG30349	93.8422	-0.280802	0.455342	0.36933	0.54337	0.999111	67	177	70	125	73	72
FBgn0031645	FBgn0031645	CG3036	1326.48	0.0199797	0.240179	0.0068318	0.934126	0.999111	1639	1345	838	1787	1128	1351
FBgn0050373	FBgn0050373	CG30373	109.954	-0.206822	0.355081	0.338876	0.560479	0.999111	88	144	104	103	102	115
FBgn0050382	FBgn0050382	CG30382	501.698	-0.320916	0.211625	2.29235	0.130013	0.999111	475	654	466	613	364	472
FBgn0050389	FBgn0050389	CG30389	775.927	0.113328	0.308719	0.130496	0.717918	0.999111	568	786	731	1078	889	610
FBgn0050392	FBgn0050392	CG30392	278.062	-0.173181	0.257028	0.45302	0.500904	0.999111	274	310	252	324	243	268
FBgn0050394	FBgn0050394	CG30394	111.539	-0.13746	0.368208	0.138623	0.709653	0.999111	119	126	87	150	78	121
FBgn0029925	FBgn0029925	CG3040	152.334	-0.100205	0.324044	0.0951962	0.757672	0.999111	132	189	131	209	114	157
FBgn0050419	FBgn0050419	CG30419	107.024	0.0620593	0.483236	0.0157498	0.900129	0.999111	101	79	110	190	100	73
FBgn0050460	FBgn0050460	CG30460	484.423	0.531678	0.385311	1.78949	0.180989	0.999111	557	225	335	770	521	496
FBgn0050463	FBgn0050463	CG30463	123.845	0.12117	0.374095	0.103886	0.747215	0.999111	125	105	98	252	99	98
FBgn0050497	FBgn0050497	CG30497	1758.5	0.220851	0.24154	0.822087	0.364571	0.999111	1586	1474	1475	3314	1573	1469
FBgn0050499	FBgn0050499	CG30499	171.742	-0.232558	0.323997	0.510927	0.474738	0.999111	131	292	129	170	155	167
FBgn0050503	FBgn0050503	CG30503	655.47	-0.122508	0.260965	0.217243	0.641148	0.999111	638	895	432	638	732	595
FBgn0038195	FBgn0038195	CG3061	1120.42	-0.172632	0.206111	0.697411	0.403655	0.999111	1014	1226	1116	1324	1022	1011
FBgn0034946	FBgn0034946	CG3065	172.877	-0.160088	0.313002	0.260453	0.609809	0.999111	148	217	155	161	157	194
FBgn0023527	FBgn0023527	CG3071	87.2713	0.0188342	0.431645	0.00187068	0.965501	0.999111	55	120	79	119	79	82
FBgn0023524	FBgn0023524	CG3078	184.588	0.194578	0.311652	0.38738	0.53368	0.999111	177	193	124	255	162	218
FBgn0036015	FBgn0036015	CG3088	934.786	0.0585987	0.195927	0.0891913	0.765208	0.999111	806	742	1006	1296	672	1104
FBgn0029608	FBgn0029608	CG3091	343.61	0.0220328	0.24585	0.00800414	0.928712	0.999111	266	441	277	398	302	400
FBgn0029804	FBgn0029804	CG3097	289.272	-0.0998406	0.243028	0.168721	0.681251	0.999111	237	348	267	312	257	315
FBgn0051030	FBgn0051030	CG31030	563.155	0.154806	0.231302	0.445199	0.504624	0.999111	596	550	378	865	434	645
FBgn0051038	FBgn0051038	CG31038	709.894	0.290353	0.236784	1.48897	0.222376	0.999111	714	567	514	1169	711	676
FBgn0031473	FBgn0031473	CG3104	201.973	0.215196	0.288836	0.553456	0.456909	0.999111	174	202	156	315	201	190
FBgn0051064	FBgn0051064	CG31064	135.494	0.136567	0.359453	0.142977	0.705339	0.999111	170	152	63	274	98	110
FBgn0033005	FBgn0033005	CG3107	321.035	0.0295079	0.315653	0.0085711	0.926237	0.999111	391	371	165	605	203	294
FBgn0051098	FBgn0051098	CG31098	157.41	0.0332808	0.37205	0.00784149	0.929438	0.999111	114	182	148	251	141	131
FBgn0051103	FBgn0051103	CG31103	201.794	0.236548	0.285438	0.68532	0.407761	0.999111	239	161	129	371	157	198
FBgn0051108	FBgn0051108	CG31108	154.88	0.0573934	0.361045	0.0248737	0.874682	0.999111	134	200	105	288	120	129
FBgn0051122	FBgn0051122	CG31122	432.666	-0.193055	0.215924	0.798579	0.371519	0.999111	537	428	346	652	301	384
FBgn0051126	FBgn0051126	CG31126	109.442	-0.352594	0.362615	0.942076	0.331745	0.999111	94	148	107	94	101	106
FBgn0051140	FBgn0051140	CG31140	865.565	0.530375	0.3332	2.41206	0.120404	0.999111	723	586	660	1882	933	618
FBgn0047114	FBgn0047114	CG31142	165.373	-0.141484	0.33488	0.176894	0.674057	0.999111	103	232	169	176	167	145
FBgn0051176	FBgn0051176	CG31176	103.806	0.159185	0.416458	0.143734	0.704597	0.999111	121	88	70	157	113	83
FBgn0051191	FBgn0051191	CG31191	88.2824	-0.0156402	0.41214	0.00142981	0.969837	0.999111	82	84	84	125	80	79
FBgn0051195	FBgn0051195	CG31195	354.203	0.178552	0.228369	0.610878	0.434458	0.999111	387	333	231	616	304	326
FBgn0051199	FBgn0051199	CG31199	542.303	0.082549	0.218159	0.14282	0.705494	0.999111	383	597	503	522	561	657
FBgn0051200	FBgn0051200	CG31200	367.055	0.117453	0.228559	0.263873	0.607471	0.999111	326	358	312	490	327	410
FBgn0051207	FBgn0051207	CG31207	226.747	0.0554496	0.26904	0.042421	0.836819	0.999111	203	230	195	331	168	259
FBgn0051221	FBgn0051221	CG31221	4258.21	0.0279693	0.273557	0.0101455	0.919769	0.999111	4417	3503	3625	9013	3341	2766
FBgn0051229	FBgn0051229	CG31229	306.087	-0.117693	0.250401	0.220459	0.63869	0.999111	219	436	261	260	327	323
FBgn0051300	FBgn0051300	CG31300	135.823	-0.362694	0.363279	0.985401	0.320869	0.999111	162	139	129	188	110	93
FBgn0051301	FBgn0051301	CG31301	173.599	-0.24337	0.38383	0.390969	0.53179	0.999111	172	266	115	170	136	196
FBgn0051313	FBgn0051313	CG31313	144.135	0.396999	0.4093	0.912669	0.339407	0.999111	181	135	56	281	105	154
FBgn0051323	FBgn0051323	CG31323	94.489	0.0110805	0.382625	0.000837435	0.976914	0.999111	98	95	73	167	68	86
FBgn0051324	FBgn0051324	CG31324	782.256	0.152034	0.319639	0.21808	0.640507	0.999111	806	661	597	1557	682	550
FBgn0051326	FBgn0051326	CG31326	1018.58	0.112341	0.21802	0.263498	0.607727	0.999111	966	1129	714	1291	896	1203
FBgn0051342	FBgn0051342	CG31342	275.436	-0.0307914	0.268947	0.013052	0.909043	0.999111	324	304	178	419	213	261
FBgn0051344	FBgn0051344	CG31344	426.924	-0.0477962	0.217363	0.0483133	0.826025	0.999111	306	562	380	432	398	486
FBgn0051345	FBgn0051345	CG31345	97.5823	-0.115093	0.409084	0.0782567	0.779674	0.999111	131	101	60	163	58	94
FBgn0051357	FBgn0051357	CG31357	121.742	-0.250154	0.366405	0.461906	0.496735	0.999111	117	169	97	147	87	126
FBgn0051360	FBgn0051360	CG31360	95.0921	0.0428141	0.401598	0.0112762	0.915432	0.999111	110	101	60	140	75	99
FBgn0051365	FBgn0051365	CG31365	104.643	-0.123412	0.371873	0.10977	0.740406	0.999111	83	126	102	120	101	96
FBgn0051388	FBgn0051388	CG31388	91.2683	-0.0999874	0.412192	0.0582472	0.809288	0.999111	84	108	77	115	60	112
FBgn0051436	FBgn0051436	CG31436	112.828	0.144691	0.376294	0.146602	0.701804	0.999111	78	135	95	152	89	141
FBgn0051445	FBgn0051445	CG31445	171.282	0.367084	0.337676	1.16621	0.280181	0.999111	142	161	117	369	133	164
FBgn0051475	FBgn0051475	CG31475	76.0302	-0.162967	0.42196	0.148716	0.699765	0.999111	80	85	63	113	66	58
FBgn0027564	FBgn0027564	CG3149	123.634	0.0574594	0.407322	0.019468	0.889033	0.999111	143	133	74	175	87	149
FBgn0051510	FBgn0051510	CG31510	180.089	0.0537274	0.335933	0.0253076	0.873603	0.999111	160	176	162	267	179	150
FBgn0051522	FBgn0051522	CG31522	552.334	0.00268963	0.217435	0.000151826	0.990169	0.999111	715	537	344	940	403	488
FBgn0051523	FBgn0051523	CG31523	936.642	-0.138255	0.191673	0.518863	0.471327	0.999111	1078	1064	678	1376	689	872
FBgn0051548	FBgn0051548	CG31548	250.772	-0.0152857	0.284785	0.00286455	0.957316	0.999111	249	314	169	299	240	253
FBgn0051550	FBgn0051550	CG31550	352.577	0.180607	0.237956	0.574682	0.448404	0.999111	314	379	255	486	316	404
FBgn0023536	FBgn0023536	CG3156	89.5301	-0.222228	0.403358	0.301459	0.582969	0.999111	64	134	84	102	76	83
FBgn0051635	FBgn0051635	CG31635	417.762	0.468817	0.322388	2.05166	0.152041	0.999111	421	266	279	990	389	300
FBgn0051637	FBgn0051637	CG31637	545.624	0.0503345	0.220119	0.0521321	0.819394	0.999111	689	491	360	899	439	486
FBgn0051638	FBgn0051638	CG31638	89.1782	0.451997	0.43646	1.05297	0.304825	0.999111	105	69	43	194	55	100
FBgn0025683	FBgn0025683	CG3164	1875.51	0.205819	0.16556	1.54221	0.21429	0.999111	1885	1870	1211	3489	1525	1754
FBgn0031673	FBgn0031673	CG31650	570.093	-0.159846	0.197502	0.654531	0.418497	0.999111	452	721	549	629	494	581
FBgn0051663	FBgn0051663	CG31663	779.501	-0.377385	0.211306	3.16925	0.075037	0.999111	626	1052	809	595	733	784
FBgn0051676	FBgn0051676	CG31676	955.118	-0.123665	0.231598	0.282252	0.595229	0.999111	974	1024	814	995	822	1083
FBgn0051678	FBgn0051678	CG31678	419.112	0.245924	0.215197	1.30438	0.253414	0.999111	408	361	311	725	323	465
FBgn0029896	FBgn0029896	CG3168	1245.55	0.00747131	0.253519	0.000853468	0.976694	0.999111	1036	1604	947	1569	880	1589
FBgn0051687	FBgn0051687	CG31687	357.439	0.229199	0.304323	0.556525	0.455664	0.999111	366	282	238	936	224	264
FBgn0263355	FBgn0263355	CG31688	518.042	0.222251	0.29405	0.559108	0.45462	0.999111	449	471	428	853	548	416
FBgn0031449	FBgn0031449	CG31689	225.398	1.04382	0.55552	3.01515	0.0824898	0.999111	71	186	156	578	309	142
FBgn0051690	FBgn0051690	CG31690	140.659	0.389472	0.330153	1.38543	0.239178	0.999111	103	133	110	204	154	152
FBgn0051694	FBgn0051694	CG31694	480.215	0.135215	0.211175	0.409471	0.522238	0.999111	509	441	346	833	348	501
FBgn0051710	FBgn0051710	CG31710	104.371	-0.771682	0.449103	2.84856	0.0914557	0.999111	73	133	155	50	101	84
FBgn0051712	FBgn0051712	CG31712	1010.52	0.378794	0.212319	3.15505	0.0756924	0.999111	955	853	667	2308	882	821
FBgn0051715	FBgn0051715	CG31715	231.06	-0.285436	0.267546	1.13539	0.286629	0.999111	196	314	218	237	184	240
FBgn0051717	FBgn0051717	CG31717	159.095	-0.0996909	0.323234	0.0946467	0.758351	0.999111	132	202	136	168	129	192
FBgn0051729	FBgn0051729	CG31729	146.762	0.344299	0.481502	0.47818	0.489248	0.999111	88	91	190	188	155	144
FBgn0028539	FBgn0028539	CG31731	122.58	0.351427	0.419059	0.684342	0.408096	0.999111	94	89	116	239	106	114
FBgn0086909	FBgn0086909	CG31751	128.139	-1.36519	2.2214	0.197137	0.657042	0.999111	77	291	97	295	0	84
FBgn0051760	FBgn0051760	CG31760	186.442	0.259081	0.340812	0.569987	0.450264	0.999111	212	135	120	452	147	123
FBgn0051769	FBgn0051769	CG31769	320.487	0.193791	0.254693	0.576752	0.447588	0.999111	262	299	282	409	319	358
FBgn0051777	FBgn0051777	CG31777	377.484	0.0551668	0.272102	0.0407194	0.84008	0.999111	305	470	281	353	406	444
FBgn0051778	FBgn0051778	CG31778	366.664	0.00320216	0.282225	0.000128497	0.990956	0.999111	328	358	345	563	334	305
FBgn0051793	FBgn0051793	CG31793	87.906	0.202355	0.451629	0.196281	0.657739	0.999111	86	97	52	149	58	108
FBgn0051800	FBgn0051800	CG31800	130.23	-0.343703	0.339027	1.02284	0.311847	0.999111	103	197	123	130	103	129
FBgn0062978	FBgn0062978	CG31808	2695.81	-0.289072	0.172454	2.79741	0.0944168	0.999111	2833	3302	2331	3012	2099	2671
FBgn0029892	FBgn0029892	CG3184	95.7046	-0.255239	0.389721	0.426808	0.513559	0.999111	74	132	90	77	85	111
FBgn0051855	FBgn0051855	CG31855	82.2698	-0.146214	0.413186	0.124659	0.724035	0.999111	103	99	50	123	65	68
FBgn0051869	FBgn0051869	CG31869	303.798	0.0866199	0.280705	0.0944519	0.758592	0.999111	295	271	262	495	275	261
FBgn0032079	FBgn0032079	CG31886	80.7851	-0.140082	0.493527	0.0777668	0.780347	0.999111	77	98	60	162	42	74
FBgn0051908	FBgn0051908	CG31908	311.219	-0.145612	0.246943	0.347018	0.555806	0.999111	266	402	268	313	293	325
FBgn0051915	FBgn0051915	CG31915	79.4153	-0.193428	0.424611	0.206224	0.649743	0.999111	88	85	67	91	60	87
FBgn0031668	FBgn0031668	CG31917	96.6641	-0.138949	0.407807	0.114894	0.734639	0.999111	87	128	75	88	92	109
FBgn0051935	FBgn0051935	CG31935	99.798	0.277438	0.373177	0.551104	0.457867	0.999111	100	89	66	198	75	99
FBgn0031360	FBgn0031360	CG31937	797.819	0.108636	0.237102	0.207921	0.648402	0.999111	786	786	606	945	786	892
FBgn0029887	FBgn0029887	CG3198	726.474	0.236588	0.208529	1.28122	0.257672	0.999111	615	746	538	1281	624	712
FBgn0051997	FBgn0051997	CG31997	268.984	0.436621	0.332751	1.68207	0.194649	0.999111	376	198	112	498	272	218
FBgn0051998	FBgn0051998	CG31998	324.887	0.27915	0.282038	0.968103	0.325154	0.999111	329	290	196	777	214	281
FBgn0051999	FBgn0051999	CG31999	337.378	0.0336179	0.250644	0.0179177	0.893516	0.999111	287	388	278	508	261	353
FBgn0052000	FBgn0052000	CG32000	1342.31	0.384308	0.212859	3.22538	0.0725051	0.999111	1396	1094	746	3406	917	1053
FBgn0052017	FBgn0052017	CG32017	630.433	0.425546	0.251464	2.82485	0.0928157	0.999111	738	368	353	1768	432	426
FBgn0052022	FBgn0052022	CG32022	106.174	0.130711	0.356239	0.134596	0.713714	0.999111	88	114	87	144	96	117
FBgn0043806	FBgn0043806	CG32032	901.009	-0.211911	0.190641	1.23271	0.266881	0.999111	598	1215	928	685	905	986
FBgn0052039	FBgn0052039	CG32039	130.942	-0.153346	0.346892	0.194352	0.659319	0.999111	74	159	160	122	98	163
FBgn0052066	FBgn0052066	CG32066	459.332	-0.104686	0.211297	0.245332	0.620381	0.999111	435	531	393	608	400	423
FBgn0052069	FBgn0052069	CG32069	81.8467	-0.186232	0.412312	0.203256	0.652105	0.999111	70	106	72	75	81	84
FBgn0052085	FBgn0052085	CG32085	165.938	0.535993	0.37867	1.95028	0.162557	0.999111	126	134	115	381	164	132
FBgn0034971	FBgn0034971	CG3209	427.527	0.0461573	0.235477	0.0382655	0.844911	0.999111	336	504	364	612	351	451
FBgn0052091	FBgn0052091	CG32091	177.858	0.189558	0.309062	0.374282	0.540679	0.999111	128	189	157	264	153	197
FBgn0052103	FBgn0052103	CG32103	2125.02	-0.0749213	0.187638	0.158673	0.690382	0.999111	1873	2363	1975	2998	1881	1817
FBgn0052109	FBgn0052109	CG32109	172.806	0.179514	0.300014	0.357246	0.55004	0.999111	129	194	142	244	165	181
FBgn0052112	FBgn0052112	CG32112	217.182	-0.0352489	0.268007	0.0172981	0.895362	0.999111	176	269	186	247	206	226
FBgn0052113	FBgn0052113	CG32113	82.5143	0.587163	0.40027	2.14251	0.143267	0.999111	77	69	43	173	82	77
FBgn0052137	FBgn0052137	CG32137	284.321	0.512023	0.316783	2.55994	0.109603	0.999111	317	177	178	491	281	304
FBgn0047178	FBgn0047178	CG32147	210.247	0.0913701	0.274735	0.110488	0.739589	0.999111	164	254	169	280	197	218
FBgn0042177	FBgn0042177	CG32164	318.342	0.0787209	0.277821	0.0795508	0.777907	0.999111	275	379	236	494	234	353
FBgn0052170	FBgn0052170	CG32170	136.455	0.487465	0.45292	1.10256	0.293705	0.999111	143	104	77	157	170	166
FBgn0052174	FBgn0052174	CG32174	90.9712	0.380358	0.506637	0.536106	0.464051	0.999111	86	92	49	156	68	91
FBgn0052176	FBgn0052176	CG32176	189.994	-0.335282	0.315465	1.11902	0.290129	0.999111	146	257	206	218	155	161
FBgn0052191	FBgn0052191	CG32191	131.936	0.0808055	0.338532	0.0568244	0.811587	0.999111	155	128	86	208	114	121
FBgn0052195	FBgn0052195	CG32195	210.212	-0.00797533	0.272039	0.000859239	0.976615	0.999111	185	228	181	276	181	225
FBgn0052204	FBgn0052204	CG32204	102.666	-0.0547077	0.442486	0.0149323	0.902742	0.999111	117	75	101	158	89	80
FBgn0052206	FBgn0052206	CG32206	314.461	0.140738	0.340091	0.166675	0.683084	0.999111	366	218	227	768	236	186
FBgn0052221	FBgn0052221	CG32221	120.629	-0.200986	0.379458	0.277258	0.598504	0.999111	135	145	90	144	86	133
FBgn0052225	FBgn0052225	CG32225	127.296	-0.0776476	0.382588	0.0405637	0.840382	0.999111	147	129	88	262	66	114
FBgn0029885	FBgn0029885	CG3224	96.5303	-0.135025	0.408293	0.108153	0.742257	0.999111	97	134	65	118	77	100
FBgn0052243	FBgn0052243	CG32243	167.26	-0.162178	0.31666	0.260865	0.609527	0.999111	143	232	138	211	131	167
FBgn0029882	FBgn0029882	CG3226	125.218	-0.37022	0.370663	0.985007	0.320966	0.999111	102	200	111	129	89	129
FBgn0052262	FBgn0052262	CG32262	90.9748	0.149332	0.406454	0.134021	0.714299	0.999111	78	99	68	103	84	117
FBgn0052264	FBgn0052264	CG32264	2402.81	0.14984	0.29522	0.248289	0.618282	0.999111	2227	2079	2050	4604	2168	1737
FBgn0052267	FBgn0052267	CG32267	429.488	-0.331639	0.243507	1.84255	0.174652	0.999111	425	558	381	404	389	407
FBgn0052271	FBgn0052271	CG32271	89.815	-0.293799	0.456791	0.403417	0.52533	0.999111	105	97	76	79	72	104
FBgn0047135	FBgn0047135	CG32276	1498.16	-0.29885	0.212626	1.95643	0.161895	0.999111	1682	1843	1209	1567	1296	1400
FBgn0052278	FBgn0052278	CG32278	459.388	-0.20516	0.220189	0.865992	0.352067	0.999111	487	584	350	575	379	422
FBgn0052280	FBgn0052280	CG32280	574.121	-0.089955	0.228471	0.154222	0.694533	0.999111	615	626	450	693	509	574
FBgn0052333	FBgn0052333	CG32333	269.01	0.149593	0.262218	0.324671	0.568814	0.999111	290	226	180	499	272	225
FBgn0052344	FBgn0052344	CG32344	101.695	-0.360735	0.373192	0.929886	0.334893	0.999111	85	161	89	114	87	82
FBgn0052354	FBgn0052354	CG32354	168.989	-0.00734876	0.323303	0.000512863	0.981932	0.999111	142	180	154	169	171	189
FBgn0052368	FBgn0052368	CG32368	624.387	0.500424	0.302885	2.64712	0.103738	0.999111	213	611	707	653	720	788
FBgn0052369	FBgn0052369	CG32369	665.14	0.214912	0.366783	0.32426	0.569058	0.999111	580	483	636	1254	678	454
FBgn0052407	FBgn0052407	CG32407	298.51	-0.213786	0.251277	0.722178	0.39543	0.999111	244	378	286	275	278	315
FBgn0052425	FBgn0052425	CG32425	1532.44	-0.16959	0.159799	1.12559	0.288718	0.999111	1314	1941	1368	1865	1355	1420
FBgn0052428	FBgn0052428	CG32428	594.845	-0.0538029	0.27759	0.0369169	0.847634	0.999111	460	664	616	672	608	516
FBgn0052432	FBgn0052432	CG32432	220.929	0.53464	0.340989	2.40188	0.12119	0.999111	180	165	148	562	176	189
FBgn0052441	FBgn0052441	CG32441	836.75	0.0701019	0.220241	0.100674	0.751022	0.999111	1004	762	577	1241	719	810
FBgn0043783	FBgn0043783	CG32444	492.266	0.311964	0.322723	0.904984	0.341449	0.999111	493	422	326	544	520	644
FBgn0052448	FBgn0052448	CG32448	269.306	-0.145958	0.295423	0.241799	0.62291	0.999111	201	334	257	195	286	312
FBgn0031538	FBgn0031538	CG3246	613.753	0.124703	0.258763	0.229142	0.632161	0.999111	518	775	410	710	556	766
FBgn0052473	FBgn0052473	CG32473	286.392	-0.25955	0.261255	0.982192	0.321658	0.999111	244	396	263	358	234	248
FBgn0052485	FBgn0052485	CG32485	142.348	-0.135375	0.344103	0.153655	0.695066	0.999111	164	151	108	208	89	154
FBgn0052486	FBgn0266918	CG32486	1725.22	-0.12336	0.186487	0.435814	0.50915	0.999111	1720	1626	1711	2425	1327	1625
FBgn0052495	FBgn0052495	CG32495	427.302	0.143619	0.215945	0.442	0.506159	0.999111	353	480	321	576	412	465
FBgn0052512	FBgn0052512	CG32512	90.6115	-0.0716362	0.434516	0.0267512	0.870079	0.999111	54	121	82	84	126	69
FBgn0052523	FBgn0052523	CG32523	81.095	-0.0542638	0.405607	0.0178647	0.893672	0.999111	77	75	78	119	50	95
FBgn0052537	FBgn0052537	CG32537	78.9214	-0.106144	0.40531	0.0685463	0.793465	0.999111	72	98	62	105	67	78
FBgn0052544	FBgn0052544	CG32544	322.551	-0.0904647	0.24352	0.137815	0.710463	0.999111	407	311	233	512	253	266
FBgn0052547	FBgn0052547	CG32547	88.9512	0.422616	0.420084	0.998779	0.317606	0.999111	69	82	63	186	77	84
FBgn0052549	FBgn0052549	CG32549	1316.02	-0.137127	0.179097	0.584907	0.444395	0.999111	1108	1475	1321	1622	1097	1301
FBgn0034978	FBgn0034978	CG3257	393.214	0.236215	0.22797	1.07101	0.300718	0.999111	396	374	261	672	315	422
FBgn0052573	FBgn0052573	CG32573	94.6574	0.0811746	0.387848	0.0436542	0.834498	0.999111	102	89	69	140	77	102
FBgn0052576	FBgn0052576	CG32576	213.523	-0.234532	0.280247	0.698232	0.403378	0.999111	232	278	177	223	169	214
FBgn0052579	FBgn0052579	CG32579	79.7054	-0.0277665	0.409687	0.00458353	0.946023	0.999111	59	111	65	96	75	79
FBgn0032986	FBgn0032986	CG3262	482.242	-0.105231	0.217218	0.234246	0.628393	0.999111	333	630	473	495	478	476
FBgn0052638	FBgn0052638	CG32638	373.135	-0.0207281	0.225546	0.00844328	0.926788	0.999111	405	397	274	555	320	336
FBgn0052641	FBgn0052641	CG32641	211.668	0.0854937	0.273639	0.0975806	0.754753	0.999111	141	259	187	211	228	239
FBgn0052645	FBgn0052645	CG32645	88.5495	0.274917	0.395799	0.481131	0.48791	0.999111	99	70	58	174	76	76
FBgn0052647	FBgn0052647	CG32647	468.275	0.476383	0.362293	1.64428	0.19974	0.999111	190	527	446	681	556	444
FBgn0052649	FBgn0052649	CG32649	99.7779	0.165351	0.409334	0.161198	0.688056	0.999111	121	82	66	147	76	118
FBgn0052669	FBgn0052669	CG32669	594.191	-0.505412	0.292289	2.91513	0.0877524	0.999111	418	803	682	284	593	662
FBgn0042083	FBgn0042083	CG3267	88.4879	0.0514671	0.449065	0.0128501	0.909746	0.999111	75	109	65	149	56	99
FBgn0052683	FBgn0052683	CG32683	118.708	0.900729	0.477271	3.36784	0.0664809	0.999111	126	39	72	314	109	98
FBgn0052687	FBgn0052687	CG32687	872.969	0.118391	0.210366	0.315174	0.574523	0.999111	699	903	769	1101	918	867
FBgn0052694	FBgn0052694	CG32694	169.293	0.365671	0.36562	0.980361	0.32211	0.999111	176	115	136	301	174	133
FBgn0033093	FBgn0033093	CG3270	519.687	-0.450427	0.288834	2.3774	0.123102	0.999111	558	760	410	427	428	527
FBgn0052700	FBgn0267253	CG32700	862.601	0.171795	0.317069	0.282874	0.594824	0.999111	737	741	846	1271	845	707
FBgn0052732	FBgn0052732	CG32732	122.266	-0.0610728	0.353972	0.0296221	0.86335	0.999111	128	145	86	201	88	112
FBgn0052736	FBgn0052736	CG32736	80.8916	-0.440961	0.414199	1.12731	0.288349	0.999111	68	109	86	63	74	77
FBgn0052767	FBgn0052767	CG32767	1598.4	0.310624	0.312529	0.94622	0.330683	0.999111	1586	1118	1207	3642	1483	1040
FBgn0052772	FBgn0052772	CG32772	91.1457	0.365245	0.495368	0.518981	0.471277	0.999111	57	113	61	191	66	94
FBgn0040384	FBgn0040384	CG32795	218.155	0.242821	0.487544	0.226162	0.634384	0.999111	141	170	233	271	321	149
FBgn0052803	FBgn0052803	CG32803	95.037	-0.290504	0.393199	0.542648	0.461337	0.999111	84	130	85	80	86	101
FBgn0052815	FBgn0052815	CG32815	173.319	0.0953923	0.326772	0.0844849	0.771309	0.999111	160	187	129	263	120	210
FBgn0052850	FBgn0052850	CG32850	1790.14	0.00426098	0.183387	0.00053868	0.981483	0.999111	1906	1765	1362	3195	1444	1474
FBgn0052856	FBgn0052856	CG32856	113.598	-0.200599	0.372875	0.287626	0.591746	0.999111	89	147	113	102	119	103
FBgn0052857	FBgn0052857	CG32857	337.354	-0.108626	0.240718	0.203175	0.65217	0.999111	290	437	281	393	283	361
FBgn0052939	FBgn0052939	CG32939	120.586	-0.17381	0.341932	0.258099	0.611429	0.999111	153	111	97	190	75	114
FBgn0034573	FBgn0034573	CG3295	289.084	-0.156374	0.245106	0.40654	0.523731	0.999111	258	338	271	370	223	292
FBgn0052982	FBgn0052982	CG32982	479.994	0.227664	0.242353	0.876586	0.349138	0.999111	385	439	417	641	505	509
FBgn0038878	FBgn0038878	CG3301	164.988	0.147263	0.38288	0.144351	0.703993	0.999111	183	170	98	202	149	200
FBgn0053051	FBgn0053051	CG33051	84.2498	-0.0871422	0.413864	0.0441381	0.833597	0.999111	40	113	95	58	97	90
FBgn0053052	FBgn0053052	CG33052	102.118	-0.324826	0.36448	0.792548	0.373331	0.999111	92	144	92	117	87	86
FBgn0053054	FBgn0053054	CG33054	109.161	-0.195982	0.370218	0.278712	0.597547	0.999111	93	143	97	116	83	126
FBgn0053056	FBgn0053056	CG33056	174.719	-0.0169843	0.296914	0.00326807	0.954412	0.999111	193	169	134	278	120	182
FBgn0038877	FBgn0038877	CG3308	2233.19	0.0877956	0.215578	0.164124	0.685387	0.999111	2699	2048	1467	3359	1645	2492
FBgn0053095	FBgn0053095	CG33095	77.3648	-0.142854	0.425077	0.112326	0.737512	0.999111	88	94	53	119	54	71
FBgn0053107	FBgn0053107	CG33107	102.774	-0.0194944	0.370505	0.00276179	0.958088	0.999111	89	115	89	119	83	125
FBgn0053116	FBgn0053116	CG33116	195.768	-0.0572457	0.289173	0.0390904	0.84327	0.999111	210	213	146	320	138	185
FBgn0053120	FBgn0053120	CG33120	105.967	0.323101	0.387534	0.687824	0.406905	0.999111	84	109	75	186	80	127
FBgn0053129	FBgn0053129	CG33129	1073.13	-0.0212275	0.203557	0.0108202	0.917153	0.999111	1170	1147	762	1687	1053	774
FBgn0053143	FBgn0053143	CG33143	180.01	1.61025	2.099	0.337152	0.561478	0.999111	234	0	147	485	140	130
FBgn0053144	FBgn0053144	CG33144	478.298	0.342281	0.245489	1.92807	0.16497	0.999111	519	338	325	1030	395	398
FBgn0053155	FBgn0053155	CG33155	250.461	-0.248494	0.296502	0.695772	0.404208	0.999111	215	338	218	217	222	282
FBgn0053156	FBgn0053156	CG33156	179.216	-0.15473	0.360756	0.180343	0.671078	0.999111	194	249	113	248	122	183
FBgn0053169	FBgn0053169	CG33169	288.488	-0.397895	0.252232	2.47905	0.115372	0.999111	186	468	299	217	293	250
FBgn0053178	FBgn0053178	CG33178	179.907	0.353857	0.415294	0.695964	0.404143	0.999111	137	226	93	157	214	254
FBgn0053181	FBgn0053181	CG33181	1168.54	-0.0833376	0.253116	0.106597	0.744052	0.999111	1073	1177	1173	1656	1061	924
FBgn0053199	FBgn0053199	CG33199	3134.95	-0.129942	0.162502	0.638101	0.424399	0.999111	3224	3510	2520	3987	2777	2970
FBgn0053203	FBgn0053203	CG33203	269.647	0.143207	0.268183	0.283882	0.594168	0.999111	297	249	174	570	182	235
FBgn0053217	FBgn0053217	CG33217	191.909	-0.425144	0.291969	2.10944	0.146393	0.999111	215	256	161	263	129	152
FBgn0053229	FBgn0053229	CG33229	300.205	0.075121	0.296823	0.0632291	0.801463	0.999111	221	335	278	462	274	268
FBgn0034985	FBgn0034985	CG3328	320.858	0.164743	0.274881	0.35634	0.550546	0.999111	275	281	295	429	317	334
FBgn0032120	FBgn0032120	CG33298	189.571	0.263355	0.290531	0.819749	0.365254	0.999111	220	166	102	433	145	144
FBgn0053303	FBgn0053303	CG33303	258.499	-0.532384	0.292159	3.27741	0.0702398	0.999111	243	395	232	239	189	250
FBgn0053307	FBgn0053307	CG33307	111.467	-0.258206	0.378609	0.460659	0.497316	0.999111	87	169	99	129	84	111
FBgn0053470	FBgn0053470	CG33470	2010.59	0.194081	0.212512	0.825924	0.363454	0.999111	1576	1822	1885	2656	2061	2091
FBgn0053493	FBgn0053493	CG33493	510.468	0.102247	0.237481	0.184351	0.66766	0.999111	424	599	378	551	606	505
FBgn0053494	FBgn0053494	CG33494	378.228	0.340159	0.291453	1.33873	0.247259	0.999111	242	434	288	640	404	335
FBgn0053502	FBgn0053502	CG33502	94.9452	-0.01874	0.378632	0.00244599	0.960555	0.999111	80	118	77	117	82	103
FBgn0250819	FBgn0250819	CG33521	971.838	-0.00502002	0.231859	0.00046228	0.982846	0.999111	781	1048	918	1391	937	828
FBgn0053523	FBgn0053523	CG33523	571.317	-0.209294	0.200532	1.08771	0.296979	0.999111	580	700	469	727	450	548
FBgn0053543	FBgn0053543	CG33543	268.876	-0.0334978	0.261982	0.0163088	0.898382	0.999111	306	237	219	491	187	227
FBgn0034989	FBgn0034989	CG3356	227.33	0.235257	0.277706	0.714948	0.397806	0.999111	227	228	144	399	181	238
FBgn0053639	FBgn0053639	CG33639	242.381	0.00583491	0.288615	0.000406739	0.98391	0.999111	254	231	197	423	192	199
FBgn0250824	FBgn0250824	CG33655	293.164	1.90699	2.23699	0.431038	0.51148	0.999111	0	325	201	749	325	302
FBgn0061359	FBgn0061359	CG33671	214.536	-0.263425	0.313073	0.700568	0.402593	0.999111	192	288	185	194	183	241
FBgn0039508	FBgn0039508	CG3368	155.576	0.394325	0.345154	1.2886	0.256306	0.999111	119	174	97	270	131	182
FBgn0052831	FBgn0052831	CG33695	104.172	-0.24432	0.363033	0.45232	0.501235	0.999111	85	129	102	101	95	107
FBgn0064116	FBgn0064116	CG33713	454.683	-0.268746	0.224203	1.43219	0.231407	0.999111	439	565	411	468	391	450
FBgn0034997	FBgn0034997	CG3376	506.312	0.342367	0.237748	2.05746	0.151462	0.999111	348	467	452	795	466	565
FBgn0053774	FBgn0053774	CG33774	173.083	-0.558734	0.355086	2.42934	0.119083	0.999111	133	237	202	101	179	154
FBgn0035152	FBgn0035152	CG3386	125.863	-0.0112755	0.343593	0.00107417	0.973854	0.999111	103	146	109	129	122	144
FBgn0066303	FBgn0066303	CG33932	99.5366	-1.70687	0.839929	3.10523	0.078041	0.999111	70	158	135	3	77	122
FBgn0053969	FBgn0053969	CG33969	175.407	-0.0855477	0.302408	0.0797851	0.777589	0.999111	153	227	142	230	142	178
FBgn0053970	FBgn0053970	CG33970	344.045	0.22867	0.233017	0.961944	0.326698	0.999111	408	264	201	746	306	249
FBgn0053977	FBgn0053977	CG33977	124.232	-0.211734	0.407575	0.264103	0.607315	0.999111	132	120	121	143	126	97
FBgn0053978	FBgn0053978	CG33978	129.679	0.633131	0.462816	1.77617	0.18262	0.999111	115	63	107	272	134	113
FBgn0250851	FBgn0250851	CG33981	147.373	0.25316	0.322056	0.61575	0.432631	0.999111	131	141	104	262	121	159
FBgn0053993	FBgn0053993	CG33993	639.101	-0.185538	0.211536	0.766928	0.381169	0.999111	408	810	672	475	644	745
FBgn0053995	FBgn0053995	CG33995	144.966	0.231722	0.33073	0.489006	0.484371	0.999111	151	130	99	249	143	123
FBgn0035148	FBgn0035148	CG3402	118.154	-0.449913	0.341863	1.72658	0.188848	0.999111	117	158	115	128	86	107
FBgn0054039	FBgn0054039	CG34039	82.643	-0.447686	0.420859	1.1213	0.289639	0.999111	87	108	76	73	68	80
FBgn0054054	FBgn0054054	CG34054	96.895	0.573778	0.408424	1.94539	0.163084	0.999111	76	76	67	186	108	89
FBgn0033095	FBgn0033095	CG3409	239.708	0.104342	0.288504	0.130061	0.718369	0.999111	242	220	189	417	214	197
FBgn0083949	FBgn0083949	CG34113	168.822	0.574905	0.393346	2.06746	0.150472	0.999111	161	94	118	415	153	131
FBgn0083950	FBgn0083950	CG34114	294.667	0.325471	0.323097	0.993419	0.318908	0.999111	296	226	205	657	270	203
FBgn0083953	FBgn0083953	CG34117	250.211	-0.373234	0.260272	2.05147	0.152059	0.999111	144	389	276	157	252	253
FBgn0083961	FBgn0083961	CG34125	211.49	-0.229771	0.279398	0.675024	0.411306	0.999111	151	302	200	169	212	222
FBgn0083962	FBgn0083962	CG34126	539.254	0.287292	0.249611	1.31124	0.25217	0.999111	498	442	422	1025	487	474
FBgn0083968	FBgn0083968	CG34132	198.498	-0.536086	0.296487	3.24475	0.0716525	0.999111	175	309	190	149	173	184
FBgn0083970	FBgn0083970	CG34134	737.508	-0.263803	0.204363	1.65992	0.197614	0.999111	614	887	777	732	667	707
FBgn0083971	FBgn0083971	CG34135	98.1617	0.0431144	0.400977	0.0114831	0.914663	0.999111	122	79	62	175	75	87
FBgn0083972	FBgn0083972	CG34136	391.999	-0.195869	0.299275	0.42052	0.516678	0.999111	353	463	348	335	295	540
FBgn0083984	FBgn0083984	CG34148	77.3677	0.299261	0.528883	0.305019	0.580753	0.999111	91	55	51	94	95	76
FBgn0083986	FBgn0083986	CG34150	91.9102	-0.14453	0.386746	0.139415	0.708864	0.999111	76	131	72	89	100	84
FBgn0083991	FBgn0083991	CG34155	164.975	-0.107154	0.349936	0.0925412	0.760971	0.999111	204	181	110	205	136	166
FBgn0085188	FBgn0085188	CG34159	609.918	-0.285693	0.205324	1.93045	0.164709	0.999111	547	827	549	670	584	494
FBgn0085195	FBgn0085195	CG34166	488.551	0.11239	0.3086	0.129304	0.719155	0.999111	177	703	520	436	590	462
FBgn0085201	FBgn0085201	CG34172	88.528	-0.117457	0.417542	0.0783957	0.779483	0.999111	94	117	58	100	81	88
FBgn0085209	FBgn0085209	CG34180	144.182	-0.0482113	0.318395	0.0229139	0.879681	0.999111	137	177	108	183	145	126
FBgn0033100	FBgn0033100	CG3420	103.946	-0.482311	0.365448	1.73511	0.187759	0.999111	74	163	110	73	90	105
FBgn0085236	FBgn0085236	CG34207	262.802	0.191268	0.299995	0.402357	0.525874	0.999111	348	186	168	499	225	205
FBgn0085237	FBgn0085237	CG34208	87.8278	-0.61133	0.469449	1.6438	0.199804	0.999111	81	142	77	47	83	88
FBgn0085241	FBgn0085241	CG34212	329.301	-0.51191	2.20557	0.0251928	0.873888	0.999111	0	2147	5	2	7	8
FBgn0085248	FBgn0085248	CG34219	101.906	-0.109242	0.365624	0.0892125	0.765181	0.999111	86	124	92	116	97	98
FBgn0085257	FBgn0085257	CG34228	274.493	-0.235201	0.316716	0.542601	0.461357	0.999111	226	306	290	210	287	287
FBgn0259832	FBgn0259832	CG34229	98.0363	-0.437655	0.429749	1.01686	0.313265	0.999111	89	117	106	66	94	100
FBgn0085271	FBgn0085271	CG34242	127.164	-0.323258	0.376122	0.728743	0.393291	0.999111	150	160	99	130	98	129
FBgn0085279	FBgn0085279	CG34250	150.617	-0.525563	0.315973	2.75261	0.0970956	0.999111	139	205	160	128	113	149
FBgn0085320	FBgn0085320	CG34291	128.996	0.0911431	0.343236	0.0703652	0.790806	0.999111	42	186	136	73	160	157
FBgn0259831	FBgn0259831	CG34309	638.222	-0.464385	0.257238	3.20672	0.0733365	0.999111	613	762	712	694	554	464
FBgn0085339	FBgn0085339	CG34310	201.843	-0.537046	0.299025	3.19566	0.0738339	0.999111	192	324	186	190	137	194
FBgn0085346	FBgn0085346	CG34317	128.304	-0.145557	0.336996	0.186202	0.666096	0.999111	97	158	126	120	106	158
FBgn0085359	FBgn0085359	CG34330	366.76	0.0325318	0.323653	0.00985238	0.920933	0.999111	504	382	190	495	329	342
FBgn0085360	FBgn0085360	CG34331	162.262	-0.192188	0.318724	0.362023	0.547385	0.999111	187	203	112	201	147	137
FBgn0085377	FBgn0085377	CG34348	118.763	-0.375974	0.385327	0.937538	0.332912	0.999111	113	178	99	162	76	104
FBgn0085380	FBgn0085380	CG34351	231.919	0.0168519	0.278937	0.00363505	0.951924	0.999111	309	204	149	400	164	211
FBgn0085382	FBgn0085382	CG34353	117.439	0.895922	0.73129	1.21767	0.269818	0.999111	197	5	96	280	47	109
FBgn0085383	FBgn0085383	CG34354	474.706	-0.0943556	0.30548	0.0931809	0.760172	0.999111	434	469	464	832	380	344
FBgn0085384	FBgn0085384	CG34355	142.948	0.596072	0.505569	1.28181	0.257563	0.999111	113	86	68	568	79	71
FBgn0031229	FBgn0031229	CG3436	243.83	-0.199715	0.295452	0.452656	0.501076	0.999111	211	326	212	299	168	270
FBgn0085396	FBgn0085396	CG34367	78.6904	-0.146865	0.450247	0.10499	0.745922	0.999111	62	112	60	59	87	89
FBgn0085399	FBgn0085399	CG34370	437.864	-0.203524	0.294285	0.469532	0.493202	0.999111	617	347	366	654	350	319
FBgn0085400	FBgn0085400	CG34371	165.953	0.416002	0.306851	1.83029	0.176094	0.999111	160	134	106	355	136	157
FBgn0085405	FBgn0085405	CG34376	249.1	0.0685755	0.256378	0.0715087	0.789153	0.999111	230	257	204	350	202	276
FBgn0085412	FBgn0085412	CG34383	647.659	0.376842	0.26722	1.95302	0.162261	0.999111	542	516	504	1397	540	576
FBgn0085413	FBgn0085413	CG34384	396.43	0.406918	0.34445	1.3452	0.24612	0.999111	443	226	249	1086	320	233
FBgn0085423	FBgn0085423	CG34394	729.522	0.132893	0.245247	0.290478	0.589915	0.999111	837	557	549	1450	597	554
FBgn0085427	FBgn0085427	CG34398	278.104	0.706741	0.397249	2.99638	0.0834508	0.999111	232	137	219	465	362	281
FBgn0085430	FBgn0085430	CG34401	918.743	0.17897	0.319452	0.301842	0.58273	0.999111	955	661	751	1930	840	592
FBgn0085433	FBgn0085433	CG34404	278.77	-0.0442334	0.257756	0.0293699	0.863928	0.999111	268	292	236	444	200	276
FBgn0085452	FBgn0085452	CG34423	103.284	0.220463	0.365445	0.363505	0.546566	0.999111	50	125	99	92	116	132
FBgn0085478	FBgn0085478	CG34449	433.594	0.256217	0.421869	0.341392	0.559027	0.999111	361	395	323	639	464	327
FBgn0035996	FBgn0035996	CG3448	132.123	0.11865	0.340105	0.121347	0.727578	0.999111	130	148	87	178	143	119
FBgn0034849	FBgn0034849	CG3500	113.686	-0.0251553	0.377455	0.00440773	0.947067	0.999111	107	130	89	120	104	133
FBgn0038250	FBgn0038250	CG3505	210.057	0.4737	0.308511	2.33302	0.126656	0.999111	168	157	166	269	209	295
FBgn0029714	FBgn0029714	CG3527	82.8654	-0.506039	0.398198	1.60861	0.204687	0.999111	71	131	80	75	68	72
FBgn0035995	FBgn0035995	CG3529	221.359	0.095862	0.268123	0.127768	0.720757	0.999111	219	217	172	360	184	211
FBgn0028497	FBgn0028497	CG3530	602.34	0.100995	0.199064	0.257206	0.612046	0.999111	590	574	482	871	511	644
FBgn0038463	FBgn0038463	CG3534	232.817	-0.0206756	0.262708	0.00619222	0.937279	0.999111	235	241	190	329	183	242
FBgn0031492	FBgn0031492	CG3542	105.647	-0.151698	0.379536	0.158725	0.690333	0.999111	85	141	95	143	92	89
FBgn0035033	FBgn0035033	CG3548	133.691	-0.245031	0.333367	0.538413	0.463091	0.999111	117	193	112	168	114	112
FBgn0035999	FBgn0035999	CG3552	189.711	-0.25666	0.282449	0.824912	0.363748	0.999111	168	221	186	211	145	206
FBgn0029708	FBgn0029708	CG3556	920.04	-0.0249431	0.26304	0.0088335	0.92512	0.999111	849	899	855	1460	857	696
FBgn0025681	FBgn0025681	CG3558	360.714	0.260558	0.293116	0.778026	0.377745	0.999111	286	309	327	569	367	338
FBgn0029854	FBgn0029854	CG3566	576.626	-0.263438	0.234202	1.25641	0.262332	0.999111	419	833	521	426	583	617
FBgn0035035	FBgn0035035	CG3570	112.57	-0.27699	0.350752	0.622841	0.429993	0.999111	73	181	105	90	121	101
FBgn0031417	FBgn0031417	CG3597	477.052	0.182085	0.274002	0.435618	0.509245	0.999111	378	502	372	454	560	570
FBgn0031418	FBgn0031418	CG3609	199.518	-0.119331	0.303327	0.153967	0.694773	0.999111	181	237	171	204	207	192
FBgn0037028	FBgn0037028	CG3618	291.883	0.1616	0.252282	0.409186	0.522383	0.999111	215	340	239	389	257	340
FBgn0031245	FBgn0031245	CG3625	831.899	0.279882	0.200754	1.93562	0.164144	0.999111	965	734	468	1508	741	762
FBgn0029706	FBgn0029706	CG3626	138.922	0.0813222	0.353245	0.0525403	0.8187	0.999111	176	119	89	241	85	153
FBgn0038268	FBgn0038268	CG3631	87.0624	-0.0202287	0.411015	0.00240637	0.960876	0.999111	74	105	73	139	69	78
FBgn0030735	FBgn0030735	CG3632	169.546	0.867391	0.558592	2.12271	0.14513	0.999111	200	178	24	439	116	161
FBgn0037026	FBgn0037026	CG3634	156.259	0.00317338	0.323755	9.57e-05	0.992196	0.999111	122	191	133	183	124	194
FBgn0261444	FBgn0261444	CG3638	161.782	0.50057	0.494089	0.94453	0.331115	0.999111	108	104	167	284	210	113
FBgn0032974	FBgn0032974	CG3651	144.191	0.253534	0.442604	0.313195	0.575726	0.999111	102	188	92	290	97	151
FBgn0031600	FBgn0031600	CG3652	219.993	-0.395882	0.290237	1.84714	0.174117	0.999111	191	297	228	257	177	176
FBgn0040397	FBgn0040397	CG3655	329.12	0.00759251	0.33484	0.000500946	0.982143	0.999111	332	276	303	576	303	229
FBgn0031285	FBgn0031285	CG3662	3496.31	-0.118203	0.156609	0.568763	0.450751	0.999111	3013	4372	3058	4570	2915	3355
FBgn0035044	FBgn0035044	CG3663	95.3742	-0.364263	0.383682	0.897494	0.343455	0.999111	72	135	101	89	89	82
FBgn0035987	FBgn0035987	CG3689	411.213	-0.184669	0.229561	0.645152	0.421851	0.999111	390	530	320	631	320	353
FBgn0034796	FBgn0034796	CG3700	160.664	-0.0733211	0.312554	0.0549029	0.814741	0.999111	131	166	168	197	134	168
FBgn0040348	FBgn0040348	CG3703	81.6273	0.226148	0.411955	0.300165	0.583779	0.999111	82	58	67	167	48	89
FBgn0040346	FBgn0040346	CG3704	211.716	-0.130707	0.287398	0.206026	0.6499	0.999111	178	292	172	243	177	224
FBgn0034750	FBgn0034750	CG3732	262.468	-0.19951	0.260203	0.586431	0.443802	0.999111	249	329	225	299	210	274
FBgn0031657	FBgn0031657	CG3756	76.3515	-0.509903	0.413145	1.51741	0.218012	0.999111	69	113	76	73	65	61
FBgn0022343	FBgn0022343	CG3760	276.496	-0.399693	0.278487	2.04058	0.153152	0.999111	222	450	248	257	212	280
FBgn0036684	FBgn0036684	CG3764	323.505	0.182075	0.281006	0.415404	0.519239	0.999111	347	325	200	542	231	367
FBgn0030425	FBgn0030425	CG3775	450.301	0.0754628	0.234739	0.102894	0.748384	0.999111	437	501	321	632	366	503
FBgn0035088	FBgn0035088	CG3776	167.362	-0.265403	0.319724	0.684961	0.407884	0.999111	179	204	139	180	136	169
FBgn0029853	FBgn0029853	CG3781	123.614	-0.297037	0.417069	0.494302	0.482015	0.999111	111	154	112	86	101	166
FBgn0033778	FBgn0033778	CG3790	310.733	-0.180232	0.2653	0.458541	0.498307	0.999111	165	475	329	267	274	345
FBgn0031662	FBgn0031662	CG3792	176.051	-0.251064	0.322194	0.602865	0.437487	0.999111	148	221	170	148	180	174
FBgn0028507	FBgn0028507	CG3793	205.812	0.110266	0.312568	0.123288	0.725496	0.999111	175	234	158	299	150	249
FBgn0030421	FBgn0030421	CG3812	249.276	0.400838	0.274578	2.11774	0.145602	0.999111	245	240	133	514	208	237
FBgn0029861	FBgn0029861	CG3815	76.3045	0.027523	0.421544	0.00424656	0.948042	0.999111	51	111	60	80	75	85
FBgn0038275	FBgn0038275	CG3817	83.0578	-0.184957	0.412617	0.199873	0.654823	0.999111	47	142	74	68	80	88
FBgn0038837	FBgn0038837	CG3822	138.115	0.206284	0.363438	0.318523	0.572497	0.999111	146	103	103	320	96	108
FBgn0029863	FBgn0029863	CG3823	86.4349	0.296384	0.395038	0.56164	0.4536	0.999111	93	87	44	180	76	68
FBgn0034804	FBgn0034804	CG3831	119.14	-0.172379	0.373454	0.211055	0.645942	0.999111	110	174	85	128	101	126
FBgn0032130	FBgn0032130	CG3838	258.028	0.180211	0.259988	0.47936	0.488713	0.999111	211	312	182	393	248	246
FBgn0029866	FBgn0029866	CG3842	134.155	0.204416	0.333304	0.375457	0.540045	0.999111	163	124	73	254	124	100
FBgn0023520	FBgn0023520	CG3857	521.448	0.495762	0.278781	3.0986	0.0783597	0.999111	360	453	408	937	578	484
FBgn0034951	FBgn0034951	CG3860	453.952	-0.204405	0.22921	0.792546	0.373331	0.999111	400	555	423	440	425	463
FBgn0031286	FBgn0031286	CG3862	80.4591	-0.0156879	0.406809	0.0014851	0.969259	0.999111	68	96	67	90	73	91
FBgn0031670	FBgn0031670	CG3887	465.561	-0.282505	0.231904	1.47693	0.224255	0.999111	440	584	427	458	431	438
FBgn0035059	FBgn0035059	CG3894	321.596	-0.0652529	0.251953	0.0668361	0.796	0.999111	276	391	272	375	256	377
FBgn0036824	FBgn0036824	CG3902	505.854	0.0156952	0.262932	0.00351764	0.952705	0.999111	491	609	350	577	453	586
FBgn0034958	FBgn0034958	CG3907	873.94	-0.0759267	0.183347	0.171363	0.678903	0.999111	661	1120	784	871	891	901
FBgn0029873	FBgn0029873	CG3918	191.726	-0.0973163	0.304757	0.101386	0.750172	0.999111	143	289	151	207	171	204
FBgn0033793	FBgn0033793	CG3955	335.65	-0.175318	0.260498	0.450369	0.50216	0.999111	378	323	302	398	251	363
FBgn0036821	FBgn0036821	CG3961	1217.91	-0.0805458	0.228554	0.122911	0.725899	0.999111	1359	1123	1051	1822	1084	963
FBgn0035989	FBgn0035989	CG3967	313.397	0.148482	0.253289	0.342522	0.558377	0.999111	293	291	248	555	257	300
FBgn0058006	FBgn0058006	CG40006	87.5708	0.261962	0.420568	0.384362	0.535278	0.999111	94	72	59	160	89	68
FBgn0030418	FBgn0030418	CG4004	77.6554	0.191088	0.582246	0.0994773	0.752458	0.999111	71	57	80	125	69	58
FBgn0058045	FBgn0058045	CG40045	853.273	-0.143096	0.17757	0.649118	0.420428	0.999111	944	967	649	1265	669	745
FBgn0058160	FBgn0058160	CG40160	242.68	0.210456	0.27565	0.580557	0.446094	0.999111	243	226	153	483	201	239
FBgn0058178	FBgn0058178	CG40178	642.184	0.156175	0.19164	0.66377	0.415232	0.999111	824	504	376	1386	440	502
FBgn0058191	FBgn0058191	CG40191	432.26	0.0937057	0.286046	0.105614	0.745194	0.999111	395	370	386	873	373	327
FBgn0035986	FBgn0035986	CG4022	306.524	-0.0946807	0.286585	0.108023	0.742406	0.999111	233	373	316	347	293	272
FBgn0063670	FBgn0063670	CG40228	799.819	-0.3107	0.180785	2.94869	0.085947	0.999111	754	1064	710	932	694	673
FBgn0025624	FBgn0025624	CG4025	291.897	0.0357981	0.242697	0.0217448	0.882768	0.999111	275	296	245	437	223	311
FBgn0011824	FBgn0011824	CG4038	159.59	-0.122092	0.352662	0.118301	0.730885	0.999111	96	327	96	127	178	148
FBgn0029736	FBgn0029736	CG4041	103.626	0.26875	0.401788	0.441865	0.506223	0.999111	112	116	50	182	87	103
FBgn0037018	FBgn0037018	CG4042	123.333	-0.348783	0.341749	1.03867	0.308131	0.999111	130	162	104	140	111	97
FBgn0058439	FBgn0058439	CG40439	258.785	-0.120523	0.271663	0.195943	0.658016	0.999111	248	325	203	353	194	263
FBgn0025629	FBgn0025629	CG4045	117.467	-0.154685	0.36198	0.181521	0.670069	0.999111	84	187	96	133	107	109
FBgn0085736	FBgn0085736	CG40472	220.136	-0.0872217	0.288683	0.0908465	0.763104	0.999111	229	338	114	340	204	151
FBgn0069973	FBgn0069973	CG40485	831.029	0.250671	0.195211	1.64393	0.199787	0.999111	972	776	452	1557	700	746
FBgn0034976	FBgn0034976	CG4049	117.896	0.08677	0.348876	0.0617378	0.80377	0.999111	134	112	78	229	82	105
FBgn0069969	FBgn0069969	CG40498	610.705	0.203319	0.236604	0.732373	0.392115	0.999111	703	458	376	1550	374	462
FBgn0020312	FBgn0020312	CG4050	169.622	0.0857988	0.319263	0.0717846	0.788756	0.999111	171	191	113	266	130	179
FBgn0036301	FBgn0036301	CG4069	77.1152	-0.227888	0.481369	0.21809	0.640499	0.999111	45	123	79	94	62	67
FBgn0035983	FBgn0035983	CG4080	335.101	0.113457	0.253047	0.200276	0.654498	0.999111	289	348	269	482	337	316
FBgn0029890	FBgn0029890	CG4095	81.6168	0.090319	0.421384	0.0456723	0.830773	0.999111	82	82	61	101	78	89
FBgn0029791	FBgn0029791	CG4096	149.937	-0.0128482	0.335606	0.00145851	0.969536	0.999111	144	145	132	196	150	137
FBgn0036648	FBgn0036648	CG4098	198.202	-0.23751	0.287669	0.680276	0.409492	0.999111	127	283	200	140	198	222
FBgn0025558	FBgn0025558	CG4101	204.014	0.0367354	0.319057	0.0131409	0.908736	0.999111	145	255	167	162	233	247
FBgn0039955	FBgn0039955	CG41099	364.765	-0.014542	0.241236	0.00362098	0.952017	0.999111	350	405	295	577	310	309
FBgn0069923	FBgn0069923	CG41128	1033.56	-0.0494344	0.204403	0.0582027	0.80936	0.999111	717	1274	1025	1186	1009	997
FBgn0031257	FBgn0031257	CG4133	120.116	0.155667	0.341577	0.207549	0.648695	0.999111	122	105	94	188	96	131
FBgn0085638	FBgn0085638	CG41378	94.2684	-0.217167	0.399809	0.292766	0.588453	0.999111	82	117	86	143	79	72
FBgn0087011	FBgn0087011	CG41520	100.209	0.45996	0.419444	1.18059	0.277236	0.999111	87	74	74	226	83	89
FBgn0087041	FBgn0087041	CG42231	178.64	0.158194	0.332706	0.223762	0.636189	0.999111	155	163	157	299	165	157
FBgn0250754	FBgn0250754	CG42232	121.053	0.203856	0.497485	0.157696	0.691287	0.999111	105	90	114	219	136	76
FBgn0250757	FBgn0250757	CG42235	591.984	0.0984394	0.207714	0.224143	0.635901	0.999111	437	612	571	745	542	658
FBgn0250867	FBgn0250867	CG42238	286.188	-0.0394088	0.272517	0.0207931	0.885344	0.999111	304	243	251	552	168	258
FBgn0250868	FBgn0250868	CG42239	87.9992	0.126474	0.481083	0.0668223	0.796021	0.999111	86	104	52	86	87	115
FBgn0259144	FBgn0266569	CG42259	92.0417	0.0386073	0.432281	0.00784307	0.929431	0.999111	61	126	77	137	82	81
FBgn0259145	FBgn0259145	CG42260	411.882	0.798147	0.438989	2.99769	0.0833833	0.999111	321	209	273	1094	486	244
FBgn0259150	FBgn0259150	CG42265	516.356	-0.0168103	0.252193	0.00440222	0.9471	0.999111	576	448	434	887	427	402
FBgn0259166	FBgn0259166	CG42271	281.649	-0.111251	0.252189	0.194291	0.659369	0.999111	253	330	227	362	234	301
FBgn0031683	FBgn0031683	CG4230	288.791	0.129025	0.252711	0.260176	0.609999	0.999111	364	240	183	540	199	276
FBgn0259201	FBgn0259201	CG42305	181.964	-0.113085	0.338474	0.110351	0.739744	0.999111	126	246	156	124	223	197
FBgn0259203	FBgn0259203	CG42307	170.036	-0.433702	0.333651	1.67195	0.195998	0.999111	149	222	181	149	161	135
FBgn0259204	FBgn0259204	CG42308	80.8916	-0.440961	0.414199	1.12731	0.288349	0.999111	68	109	86	63	74	77
FBgn0259219	FBgn0259219	CG42319	531.258	-0.132525	0.228276	0.335501	0.562438	0.999111	618	569	403	697	447	491
FBgn0259221	FBgn0259221	CG42321	714.03	0.263704	0.241746	1.17719	0.277929	0.999111	720	558	550	1284	663	628
FBgn0259222	FBgn0259222	CG42322	1787.74	0.0379839	0.220183	0.0294348	0.863779	0.999111	1688	1692	1588	2303	1799	1677
FBgn0259227	FBgn0259227	CG42327	396.039	-0.0451356	0.236677	0.0362779	0.848943	0.999111	424	375	339	559	333	373
FBgn0259229	FBgn0259229	CG42329	106.514	-0.0280237	0.3839	0.00529191	0.942009	0.999111	108	106	88	193	83	83
FBgn0259238	FBgn0259238	CG42336	387.439	-0.351062	0.257877	1.83793	0.175194	0.999111	327	540	356	302	376	387
FBgn0259239	FBgn0259239	CG42337	319.572	0.0765985	0.273299	0.0779687	0.780069	0.999111	330	285	254	619	250	254
FBgn0259241	FBgn0259241	CG42339	114.738	-0.00532183	0.349247	0.000232182	0.987843	0.999111	158	83	82	239	64	94
FBgn0259242	FBgn0259242	CG42340	195.343	0.283839	0.381636	0.53743	0.4635	0.999111	250	96	138	503	134	126
FBgn0259677	FBgn0259677	CG42346	215.179	0.314174	0.291438	1.1562	0.282256	0.999111	256	153	126	519	163	157
FBgn0259700	FBgn0259700	CG42354	651.761	0.231274	0.213137	1.17223	0.278943	0.999111	698	592	420	1107	506	710
FBgn0259707	FBgn0259707	CG42361	168.466	-0.127456	0.300255	0.179966	0.671403	0.999111	173	188	140	218	131	173
FBgn0259711	FBgn0259711	CG42365	106.214	-0.323346	0.378118	0.726494	0.394022	0.999111	89	108	134	110	80	106
FBgn0259715	FBgn0259715	CG42369	1280.45	0.279026	0.233877	1.40448	0.235974	0.999111	938	1388	929	1231	1597	1547
FBgn0259716	FBgn0259716	CG42370	82.1059	0.262141	0.461767	0.315038	0.574605	0.999111	72	65	64	159	38	117
FBgn0259717	FBgn0259717	CG42371	121.484	-0.192227	0.354339	0.293107	0.588236	0.999111	122	140	106	132	112	116
FBgn0259722	FBgn0259722	CG42376	171.047	-0.332979	0.334181	0.98273	0.321526	0.999111	163	197	171	152	149	176
FBgn0259725	FBgn0259725	CG42379	113.228	-0.128573	0.348051	0.136355	0.711932	0.999111	97	138	103	137	93	117
FBgn0259726	FBgn0259726	CG42380	113.228	-0.128573	0.348051	0.136355	0.711932	0.999111	97	138	103	137	93	117
FBgn0259727	FBgn0259727	CG42381	108.269	-0.140848	0.369903	0.144258	0.704084	0.999111	97	138	91	137	80	117
[truncated: 8,798 more rows]
