# Supplementary material for: Glial immune-related pathways mediate effects of closed head traumatic brain injury on behavior and lethality in Drosophila
Source: PLoS Biol. 2022 Jan 26;20(1):e3001456. doi: 10.1371/journal.pbio.3001456 (PMC8791498; doi:10.1371/journal.pbio.3001456)
Supplement: S3 File — Related to Figs 4 and S6. TBI, traumatic brain injury. (XLSX) [file pbio.3001456.s019.xlsx]

## Sheet: DESeq_TBI.r6.14_D07.2R_RUVuQ.co
	Gene	baseMean	log2FoldChange	lfcSE	stat	pvalue	padj	output_TRAP_Sham_10D_ZT0_1.gz	output_TRAP_Sham_10D_ZT0_2.gz	output_TRAP_Sham_10D_ZT0_3.gz	output_TRAP_TBI_10D_ZT0_1.gz	output_TRAP_TBI_10D_ZT0_2.gz
FBgn0039730	CG7903	83.8554	3.58764	0.326003	11.0049	3.62e-28	3.44e-24	1	2	2	183	228
FBgn0035630	CG10576	94.6644	3.12632	0.334921	9.3345	1.01e-20	4.82e-17	0	0	0	311	157
FBgn0033558	CG12344	58.1647	2.70012	0.334873	8.06312	7.44e-16	2.36e-12	1	2	2	98	186
FBgn0004359	T48	42.9644	2.4761	0.334094	7.4114	1.25e-13	2.97e-10	2	0	0	103	108
FBgn0031990	PAPLA1	59.7043	2.28964	0.329464	6.94958	3.66e-12	6.97e-09	0	0	0	207	88
FBgn0051619	nolo	146.306	1.97914	0.321368	6.15849	7.34e-10	1.16e-06	27	37	47	413	201
FBgn0013733	shot	3658.61	0.873117	0.167408	5.21552	1.83e-07	0.000248978	2600	2487	2994	5154	5007
FBgn0020908	Scp1	398.18	1.58438	0.325824	4.8627	1.16e-06	0.0013762	60	47	26	158	1696
FBgn0058470	CG40470	1012.27	-1.04379	0.218013	-4.78776	1.69e-06	0.00178174	1222	1364	1351	462	675
FBgn0026577	CG8677	403.595	1.40069	0.300542	4.66056	3.15e-06	0.00299841	167	140	265	885	548
FBgn0001225	Hsp26	405.832	1.45024	0.317468	4.56816	4.92e-06	0.0042528	27	37	43	1795	98
FBgn0030773	CG9676	1029.75	-0.839184	0.185768	-4.51737	6.26e-06	0.00496089	1437	1147	1241	667	665
FBgn0043791	phu	695.819	-0.934826	0.21898	-4.26901	1.96e-05	0.013783	907	959	788	350	484
FBgn0000416	Sap-r	7053.02	-0.546446	0.128225	-4.26162	2.03e-05	0.013783	8199	7997	8260	5456	5386
FBgn0037332	Hcs	19.0002	1.24656	0.296537	4.20373	2.63e-05	0.0166426	0	0	0	58	36
FBgn0038814	CG15923	253.845	-1.19549	0.291431	-4.10213	4.09e-05	0.0243268	379	307	362	148	76
FBgn0023129	aay	3015.07	-0.763803	0.187043	-4.08358	4.43e-05	0.0248032	3554	3329	4146	1864	2203
FBgn0001226	Hsp27	388.37	1.26056	0.310654	4.05777	4.95e-05	0.0261704	29	43	51	1722	69
FBgn0036015	CG3088	1050.09	-0.703008	0.179945	-3.90679	9.35e-05	0.0370538	1375	1125	1289	723	745
FBgn0263830	CG40486	41.9104	1.1416	0.291573	3.91532	9.03e-05	0.0370538	1	2	0	21	185
FBgn0034246	Dcr-2	118.33	1.22893	0.31417	3.91166	9.17e-05	0.0370538	69	58	51	272	138
FBgn0032949	Lamp1	6602.7	-0.515524	0.130643	-3.94605	7.95e-05	0.0370538	7304	7794	7644	5072	5232
FBgn0083940	RhoU	20.9361	1.21081	0.308708	3.92217	8.78e-05	0.0370538	4	0	2	38	60
FBgn0005634	zip	1143.9	0.754275	0.192645	3.91536	9.03e-05	0.0370538	819	812	1000	1615	1458
FBgn0259101	CG42249	23.7698	1.29373	0.334878	3.86327	0.000111877	0.0414819	7	8	8	56	39
FBgn0032666	CG5758	5201.41	-0.883938	0.229006	-3.8599	0.000113434	0.0414819	6912	6855	5929	2464	3913
FBgn0001145	Gs2	21427.6	-0.906983	0.237366	-3.82103	0.000132898	0.0467998	24702	27046	29926	9701	16002
FBgn0039915	Gat	2262.22	-0.858481	0.225663	-3.80426	0.000142228	0.0482967	2734	2704	3072	1110	1714
FBgn0051224	CG31224	15.966	1.0803	0.285607	3.78249	0.000155267	0.0492094	0	0	0	48	31
FBgn0027335	Rip11	155.224	-1.24874	0.329631	-3.7883	0.000151681	0.0492094	195	283	205	73	23
FBgn0021764	sdk	55.56	1.12788	0.298839	3.7742	0.000160524	0.0492342	11	2	0	168	94
FBgn0031689	Cyp28d1	2534.95	-0.765852	0.20434	-3.74792	0.000178307	0.0529795	2853	3031	3425	1435	1952
FBgn0040827	CG13315	3590.52	-0.785701	0.211644	-3.71238	0.000205323	0.0591578	3736	4189	5332	2455	2261
FBgn0035147	Gale	1592.5	-0.547161	0.150316	-3.64007	0.000272565	0.0762219	1807	1785	1941	1192	1245
FBgn0260748	CG5004	50.107	1.21495	0.334817	3.6287	0.000284856	0.0773832	25	8	24	99	93
FBgn0033404	Or45a	157.697	1.20753	0.334863	3.60603	0.000310917	0.0821166	44	62	66	500	109
FBgn0039703	CG7829	408.297	-0.82043	0.228429	-3.59161	0.000328636	0.0844505	544	435	546	287	232
FBgn0011286	RyR	251.836	0.974856	0.273121	3.56932	0.000357913	0.0895535	163	122	208	351	411
FBgn0030769	CG13012	75.5133	-1.18175	0.332349	-3.55576	0.000376893	0.0907971	103	105	124	11	36
FBgn0036022	CG8329	2317.9	-0.758185	0.213831	-3.54573	0.000391532	0.0907971	2396	2666	3451	1524	1566
FBgn0011704	RnrS	208.203	1.09741	0.309137	3.54991	0.000385356	0.0907971	51	25	26	881	44
FBgn0000578	ena	39.189	1.17737	0.332758	3.53822	0.000402829	0.0911928	10	22	19	69	75
FBgn0027601	pdgy	1531.21	-0.610263	0.173573	-3.51588	0.000438294	0.0947114	1670	1779	1961	1052	1203
FBgn0003748	Treh	5603.06	-0.7126	0.20243	-3.52023	0.000431174	0.0947114	6584	7298	6466	3191	4532
FBgn0033544	CG7220	3655.01	-0.690336	0.197202	-3.50066	0.000464113	0.0978875	4067	4099	5022	2270	2841
FBgn0261574	kug	178.018	1.16904	0.334463	3.49527	0.000473583	0.0978875	128	57	36	434	229
FBgn0053196	dpy	1346.56	0.866353	0.250931	3.45255	0.000555309	0.112251	749	927	1177	1613	2251
FBgn0034240	MESR4	75.7667	1.14947	0.333462	3.44708	0.000566687	0.112251	51	13	15	124	174
FBgn0034494	CG10444	691.251	-0.641598	0.186861	-3.43355	0.000595734	0.115597	913	809	743	505	491
FBgn0087040	alphaTub67C	169.955	0.961265	0.285094	3.37175	0.000746914	0.142033	14	12	13	787	11
FBgn0010382	CycE	133.8	0.960703	0.286014	3.35894	0.000782424	0.145868	11	7	15	614	12
FBgn0032620	CG12288	62.8803	1.09193	0.326345	3.34595	0.000820005	0.149935	19	17	19	221	35
FBgn0039972	CG17018	166.869	0.951533	0.28602	3.3268	0.000878483	0.157596	25	8	11	762	16
FBgn0028583	lcs	113.027	0.949569	0.288761	3.28842	0.0010075	0.174169	10	18	8	508	13
FBgn0029704	NO66	83.7852	0.962518	0.292693	3.28848	0.00100728	0.174169	10	12	9	370	12
FBgn0051326	CG31326	1282.82	-0.601849	0.184318	-3.26527	0.00109358	0.181598	1619	1312	1599	943	947
FBgn0020633	Mcm7	70.841	0.9278	0.284445	3.26179	0.00110711	0.181598	4	7	8	321	9
FBgn0027111	miple1	1867.5	-0.542105	0.166207	-3.26162	0.00110777	0.181598	2290	2257	1948	1358	1497
FBgn0004106	Cdk1	94.6034	0.910279	0.281941	3.22861	0.00124392	0.19712	10	8	6	434	8
FBgn0037844	CG4570	93.3668	0.921718	0.285386	3.22973	0.00123908	0.19712	11	8	9	423	9
FBgn0038252	BigH1	113.992	0.863703	0.269099	3.20961	0.00132917	0.199058	4	2	4	546	5
FBgn0259831	CG34309	733.889	-0.972527	0.304063	-3.19843	0.00138177	0.199058	573	1210	1156	283	458
FBgn0259735	CG42389	86.5088	1.03448	0.322219	3.21048	0.00132512	0.199058	38	47	58	189	98
FBgn0016034	mael	36.084	0.939061	0.293518	3.19933	0.00137747	0.199058	4	7	4	152	11
FBgn0017577	Mcm5	81.8169	0.993904	0.310073	3.20539	0.00134882	0.199058	17	22	15	327	23
FBgn0005655	PCNA	124.872	0.962774	0.300311	3.20592	0.00134633	0.199058	25	25	15	531	20
FBgn0020309	crol	735.389	0.926249	0.290428	3.18926	0.00142639	0.200449	282	583	576	1036	1189
FBgn0030685	Graf	159.307	-1.06746	0.334857	-3.1878	0.00143358	0.200449	74	363	272	43	48
FBgn0040256	Ugt86Dd	219.338	-0.721399	0.227109	-3.17645	0.00149092	0.205444	261	248	293	154	142
FBgn0000056	Adhr	1340.49	-0.757781	0.241943	-3.13207	0.00173581	0.215234	1318	1545	2096	806	946
FBgn0000146	aub	32.4374	0.901081	0.290888	3.09769	0.00195034	0.215234	5	5	4	137	9
FBgn0000166	bcd	74.6902	0.98473	0.313817	3.13791	0.00170156	0.215234	10	18	28	282	31
FBgn0001991	Ca-alpha1D	825.05	0.972554	0.313254	3.10469	0.00190481	0.215234	507	430	548	1920	695
FBgn0033320	CG8586	490.768	-0.803729	0.254786	-3.15452	0.00160762	0.215234	769	530	544	261	355
FBgn0000307	chif	361.758	0.741345	0.239665	3.09326	0.00197973	0.215234	284	257	278	580	404
FBgn0260746	Ect3	531.579	-0.883082	0.282868	-3.12189	0.00179693	0.215234	569	749	739	206	402
FBgn0030241	feo	49.0831	0.890573	0.28723	3.10056	0.00193155	0.215234	8	7	4	214	9
FBgn0250823	gish	840.103	0.655306	0.210238	3.11698	0.00182716	0.215234	574	655	771	1164	1026
FBgn0034405	Jheh2	980.729	-0.60126	0.193236	-3.11153	0.00186119	0.215234	1119	1110	1239	632	810
FBgn0019686	lok	239.342	1.01042	0.321786	3.14004	0.00168923	0.215234	62	85	66	903	67
FBgn0052372	ltl	1940.33	-0.657066	0.212777	-3.08806	0.0020147	0.215234	2125	2257	2590	1146	1598
FBgn0032946	nrv3	19742.3	-0.631228	0.203326	-3.10451	0.00190598	0.215234	19010	25146	26255	13286	15144
FBgn0263456	nwk	348.104	0.986936	0.313633	3.14678	0.00165077	0.215234	137	243	240	750	361
FBgn0003087	pim	63.5297	0.862451	0.279009	3.09113	0.00199399	0.215234	9	5	4	288	7
FBgn0014010	Rab5	5783.42	-0.444685	0.142883	-3.11222	0.00185684	0.215234	6112	6655	6845	4604	4723
FBgn0011703	RnrL	175.115	1.00784	0.324554	3.1053	0.00190083	0.215234	56	65	47	638	60
FBgn0003525	stg	185.633	0.937512	0.302007	3.10428	0.00190745	0.215234	62	23	26	772	33
FBgn0038693	unc79	374.324	1.00168	0.319505	3.1351	0.00171796	0.215234	213	232	199	903	313
FBgn0250827	whip	39.5169	1.05137	0.334533	3.14279	0.00167345	0.215234	15	13	21	106	41
FBgn0036381	CG8745	2307.14	-0.688503	0.224504	-3.06677	0.00216383	0.223628	2626	3004	2744	1250	1935
FBgn0031435	Elba2	59.5662	0.929669	0.302894	3.06929	0.0021457	0.223628	12	8	17	240	17
FBgn0013334	Sap47	5868.39	-0.40824	0.133058	-3.06814	0.00215397	0.223628	6310	6673	6732	4729	4919
FBgn0250816	AGO3	133.231	0.93335	0.309028	3.02027	0.00252546	0.226348	31	42	26	531	28
FBgn0261788	Ank2	3200.64	0.630587	0.208952	3.01786	0.00254564	0.226348	2505	2587	2611	4859	3398
FBgn0029814	CG15765	1199.41	-0.464538	0.151902	-3.05814	0.00222718	0.226348	1422	1349	1319	973	939
FBgn0023540	CG3630	123.087	0.990958	0.325255	3.04671	0.00231359	0.226348	71	52	83	121	287
FBgn0034742	CG4294	402.638	0.718097	0.235969	3.04318	0.00234089	0.226348	324	293	306	638	446
FBgn0034909	CG4797	526.926	-0.706396	0.234203	-3.01617	0.00255994	0.226348	587	622	715	292	423
FBgn0038353	CG5399	54.3062	0.895073	0.294216	3.04223	0.00234835	0.226348	16	8	4	224	16
FBgn0010314	Cks30A	75.6374	0.960745	0.318901	3.01267	0.00258958	0.226348	22	27	19	277	29
FBgn0262869	Gfrl	42.0735	0.938041	0.308542	3.04023	0.00236394	0.226348	8	3	19	145	33
FBgn0263667	Lpt	35.6914	0.870482	0.287215	3.03077	0.00243928	0.226348	4	5	6	153	8
FBgn0038799	MFS9	939.502	-0.887218	0.294063	-3.0171	0.00255202	0.226348	859	1389	1417	356	689
FBgn0261836	Msp300	21066.9	0.738053	0.243186	3.03493	0.00240592	0.226348	12373	16062	19217	23840	33641
FBgn0028704	Nckx30C	501.976	0.910739	0.299638	3.03947	0.00236997	0.226348	267	287	420	1008	515
FBgn0004882	orb	83.7117	0.794753	0.262584	3.02666	0.00247271	0.226348	1	3	4	400	4
FBgn0022772	Orc1	79.8807	0.877782	0.290951	3.01694	0.00255342	0.226348	23	8	8	340	15
FBgn0015553	tos	55.4473	0.941356	0.31253	3.01205	0.00259486	0.226348	19	12	13	209	21
FBgn0003862	trx	1393.42	0.461636	0.151969	3.03769	0.00238401	0.226348	1280	1184	1156	1678	1659
FBgn0086906	sls	7410.73	0.900116	0.29952	3.00519	0.00265413	0.229413	4025	4599	5854	6553	15964
FBgn0027513	ana2	9.27217	0.840281	0.281477	2.98526	0.00283339	0.236331	1	2	0	22	21
FBgn0029659	CG16782	16.3449	0.958809	0.320732	2.98944	0.00279487	0.236331	4	5	6	47	19
FBgn0261674	CG42709	408.818	-0.679294	0.227551	-2.98524	0.00283359	0.236331	542	493	447	239	327
FBgn0003638	su(w[a])	502.364	0.733336	0.245354	2.98889	0.00279991	0.236331	401	395	342	824	542
FBgn0260399	gwl	118.815	0.79875	0.268099	2.9793	0.00288903	0.23886	10	5	9	557	4
FBgn0015010	Ag5r	66.4423	0.877767	0.296128	2.96415	0.00303525	0.240213	25	8	6	268	21
FBgn0013750	Arf51F	2493.89	-0.515322	0.17353	-2.96964	0.00298147	0.240213	3173	2727	2725	1779	2080
FBgn0037344	CG2926	637.493	0.498819	0.16853	2.95983	0.00307814	0.240213	555	533	542	736	817
FBgn0002873	mud	49.4701	0.854301	0.28865	2.95964	0.00307999	0.240213	11	7	6	211	9
FBgn0004872	piwi	107.994	0.895408	0.301338	2.97145	0.00296401	0.240213	31	17	23	443	19
FBgn0003401	shu	32.2735	0.803562	0.271527	2.95941	0.00308225	0.240213	4	2	2	146	5
FBgn0027500	spd-2	133.171	0.969497	0.326769	2.96691	0.00300804	0.240213	62	42	39	460	56
FBgn0033423	CG1809	13.9577	0.875281	0.296786	2.9492	0.00318597	0.246278	3	3	2	50	11
FBgn0035918	Cdc6	60.8361	0.846008	0.287248	2.94522	0.0032273	0.247461	10	10	9	263	8
FBgn0010621	Cct5	666.143	0.541687	0.185217	2.9246	0.00344897	0.254561	545	572	554	900	753
FBgn0023534	CG17778	220.685	-0.697025	0.238323	-2.92471	0.0034478	0.254561	250	253	302	135	165
FBgn0052521	CG32521	4937.18	-0.686033	0.234699	-2.92303	0.0034664	0.254561	5445	6598	5914	2589	4192
FBgn0036927	CG7433	176.34	-0.763816	0.262056	-2.9147	0.00356031	0.254561	188	207	263	104	121
FBgn0025454	Cyp6g1	1583.61	-0.54317	0.186359	-2.91465	0.00356085	0.254561	1880	1625	2014	1269	1135
FBgn0036690	Ilp8	21.5123	0.785928	0.269238	2.91908	0.00351061	0.254561	1	2	2	96	5
FBgn0013548	l(2)dtl	70.1158	0.926774	0.317442	2.91951	0.00350586	0.254561	44	50	34	137	84
FBgn0014861	Mcm2	63.2818	0.830133	0.283791	2.92515	0.00344285	0.254561	10	10	8	277	7
FBgn0002466	sti	39.1071	0.860134	0.293457	2.93104	0.00337835	0.254561	10	3	9	158	13
FBgn0002542	lds	80.773	0.873812	0.300504	2.90782	0.00363958	0.258247	34	15	6	315	29
FBgn0050035	Tret1-1	3447.25	-0.600456	0.20744	-2.8946	0.00379638	0.267378	3766	3743	4705	2191	2851
FBgn0004419	me31B	958.805	0.960679	0.332266	2.8913	0.00383655	0.26822	448	428	332	3198	342
FBgn0015591	AstA	395.496	-0.650404	0.226152	-2.87596	0.00402799	0.275526	410	543	471	250	307
FBgn0034479	CG8654	166.773	-0.875516	0.304368	-2.8765	0.00402109	0.275526	292	213	150	104	77
FBgn0038191	CG9925	46.5129	0.753937	0.261998	2.87765	0.00400652	0.275526	2	2	4	218	3
FBgn0025815	Mcm6	92.0676	0.876455	0.305892	2.86525	0.00416683	0.282987	31	32	9	354	29
FBgn0011692	pav	36.1466	0.752046	0.262964	2.85988	0.004238	0.283767	3	2	2	168	3
FBgn0026314	Ugt35b	2296.31	-0.807027	0.281973	-2.86207	0.0042088	0.283767	2580	2972	3183	878	1897
FBgn0052523	CG32523	112.011	-0.878398	0.307533	-2.85627	0.00428647	0.284241	187	100	154	64	56
FBgn0035640	mad2	33.8829	0.940047	0.329274	2.85491	0.00430487	0.284241	8	17	15	97	31
FBgn0034618	CG9485	85.8579	0.797718	0.279729	2.85175	0.00434794	0.285105	54	65	64	129	116
FBgn0039110	RanBP3	56.4692	0.872314	0.306487	2.84617	0.00442488	0.288163	15	17	13	218	16
FBgn0032105	borr	65.3997	0.741802	0.261718	2.83435	0.00459185	0.297002	5	2	6	306	3
FBgn0086359	Invadolysin	1962.98	-0.481112	0.170097	-2.82847	0.00467717	0.29846	2491	2131	2110	1471	1622
FBgn0003732	Top2	320.193	0.945189	0.334117	2.82892	0.00467053	0.29846	207	160	131	885	206
FBgn0040823	dpr6	44.2865	0.85571	0.303652	2.81806	0.00483152	0.304226	7	3	24	148	37
FBgn0031091	Phf7	29.3958	0.788137	0.279618	2.81861	0.00482313	0.304226	6	5	2	125	7
FBgn0004400	rhi	41.5157	0.829189	0.294656	2.81409	0.00489154	0.305979	8	13	6	167	11
FBgn0004055	uzip	1390.95	-0.692978	0.246467	-2.81165	0.00492887	0.306299	2072	1557	1455	759	1126
FBgn0001180	hb	57.6381	0.885473	0.315594	2.80573	0.00502024	0.306474	21	13	21	207	23
FBgn0086902	kis	1993.24	0.655225	0.233376	2.80759	0.0049913	0.306474	1682	1479	1541	3189	2045
FBgn0015270	Orc2	35.7071	0.771635	0.275072	2.80521	0.0050284	0.306474	5	3	6	157	5
FBgn0032688	CG15160	27.2062	0.735971	0.262577	2.80287	0.00506499	0.306738	2	2	2	125	3
FBgn0036828	CG6841	38.2502	0.724437	0.259088	2.79611	0.00517225	0.310198	0	7	0	138	44
FBgn0025571	SF1	327.643	0.588033	0.210609	2.79205	0.00523746	0.310198	266	292	244	444	389
FBgn0020248	stet	90.2776	0.844155	0.302423	2.79131	0.0052495	0.310198	39	20	11	352	24
FBgn0029837	Tsp5D	1032.22	-0.700228	0.250929	-2.79055	0.00526193	0.310198	1428	1190	1166	518	870
FBgn0086356	tum	59.6967	0.727862	0.260965	2.78911	0.00528524	0.310198	4	7	2	278	3
FBgn0033374	CG13741	51.7348	0.762334	0.274448	2.7777	0.00547459	0.31934	4	8	9	229	5
FBgn0036091	CG18628	31.9726	0.838205	0.302664	2.76942	0.00561558	0.323608	7	10	8	121	12
FBgn0263763	CG43680	77.2273	0.684965	0.247333	2.76941	0.00561583	0.323608	1	2	0	374	3
FBgn0003887	betaTub56D	2704.24	0.460549	0.168699	2.73001	0.00633323	0.32763	2622	2176	2213	3261	3229
FBgn0259791	bora	24.7711	0.716094	0.259341	2.7612	0.0057589	0.32763	1	2	2	114	3
FBgn0040923	CG11368	732.773	-0.567641	0.208481	-2.72275	0.00647413	0.32763	801	772	1004	517	573
FBgn0040602	CG14545	62.9971	0.673017	0.247018	2.72457	0.00643853	0.32763	2	0	2	303	3
FBgn0053233	CG33233	20.9764	0.874078	0.321849	2.7158	0.00661152	0.32763	4	8	11	58	23
FBgn0036623	CG4729	946.714	-0.491715	0.181063	-2.71571	0.00661334	0.32763	1175	1044	1040	675	805
FBgn0030796	CG4829	1042.97	-0.769936	0.282323	-2.72715	0.00638846	0.32763	1198	1370	1368	411	881
FBgn0040382	CG5273	8118.64	-0.690901	0.255381	-2.70537	0.00682275	0.32763	10847	10146	8757	3878	7061
FBgn0034187	CG6967	85.5293	0.860723	0.318087	2.70594	0.00681113	0.32763	25	22	43	301	32
FBgn0034447	CG7744	95.2533	0.864831	0.313623	2.75755	0.0058237	0.32763	48	22	21	348	32
FBgn0034117	CG7997	434.492	-0.540371	0.196753	-2.74645	0.00602444	0.32763	494	493	529	298	361
FBgn0040232	cmet	26.3919	0.702595	0.258795	2.71487	0.00663016	0.32763	1	3	2	121	3
FBgn0041605	cpx	16683.8	-0.424783	0.156452	-2.7151	0.00662567	0.32763	17248	19124	19996	14117	12981
FBgn0010497	dmGlut	132.425	0.879696	0.320113	2.74808	0.00599456	0.32763	38	50	53	474	40
FBgn0259113	DNApol-alpha180	37.8473	0.827209	0.303399	2.72647	0.00640148	0.32763	10	8	13	143	13
FBgn0022338	dnk	148.208	0.906555	0.330163	2.74578	0.00603669	0.32763	79	45	64	477	69
FBgn0001114	Glt	1869.44	-0.634689	0.234039	-2.71189	0.00669001	0.32763	1860	2055	2798	1191	1453
FBgn0261688	Gyc76C	189.575	0.780976	0.288311	2.70879	0.00675281	0.32763	135	110	158	333	208
FBgn0260991	Incenp	43.1722	0.783541	0.285907	2.74055	0.00613363	0.32763	10	7	8	181	7
FBgn0027108	Inx2	1766.04	-0.583936	0.213558	-2.73432	0.00625097	0.32763	1993	1902	2346	1095	1505
FBgn0027654	jdp	2112.19	-0.576369	0.210056	-2.74388	0.00607178	0.32763	2144	2384	2918	1411	1715
FBgn0051363	Jupiter	1343.34	0.45476	0.1675	2.71499	0.00662782	0.32763	1125	1130	1235	1490	1728
FBgn0004378	Klp61F	38.1921	0.685332	0.250667	2.73403	0.00625634	0.32763	2	0	2	180	4
FBgn0032725	Nedd8	12.4552	0.667149	0.244747	2.72588	0.00641307	0.32763	0	0	0	13	49
FBgn0028543	NimB2	798.071	-0.656893	0.242555	-2.70823	0.00676441	0.32763	1192	819	878	477	631
FBgn0034716	Oatp58Dc	1513.23	-0.772932	0.28076	-2.753	0.00590525	0.32763	1508	2141	2061	632	1243
FBgn0264255	para	582.871	0.916004	0.33491	2.73507	0.00623664	0.32763	132	322	432	1564	442
FBgn0264493	rdx	702.141	0.915808	0.33301	2.75009	0.00595789	0.32763	384	288	477	1892	443
FBgn0040290	RecQ4	32.4128	0.773742	0.285263	2.71239	0.00668009	0.32763	5	10	4	133	8
FBgn0031878	sip2	30.6115	0.775289	0.280579	2.76318	0.00572418	0.32763	8	3	4	129	7
FBgn0003483	spn-E	46.0537	0.742671	0.272488	2.72552	0.00642008	0.32763	8	5	6	204	4
FBgn0025549	unc-119	48.1899	0.904656	0.333312	2.71415	0.00664469	0.32763	41	17	21	76	85
FBgn0040030	zyd	991.257	-0.627959	0.22897	-2.74254	0.00609669	0.32763	1224	1149	1179	552	861
FBgn0004167	kst	573.581	0.526508	0.19483	2.7024	0.00688415	0.328917	546	453	445	720	699
FBgn0030864	CG8173	68.3608	0.835083	0.309901	2.69467	0.00704575	0.334955	24	25	15	254	20
FBgn0027620	Acf	156.595	0.851513	0.316834	2.68757	0.00719742	0.335456	92	113	96	334	144
FBgn0000406	Cyt-b5-r	3980.55	-0.626817	0.233218	-2.68769	0.00719479	0.335456	4080	4149	6034	2577	3081
FBgn0005696	DNApol-alpha73	39.8553	0.818754	0.304219	2.69133	0.00711684	0.335456	17	8	9	148	15
FBgn0259108	futsch	2508.24	-0.388676	0.144444	-2.69084	0.00712719	0.335456	2635	2927	2832	2067	2089
FBgn0038575	CG7208	48.3598	0.660449	0.246362	2.6808	0.00734458	0.340645	2	0	2	231	3
FBgn0036116	CG7888	2453.48	-0.679882	0.25382	-2.6786	0.00739317	0.341234	3120	2966	2875	1175	2158
FBgn0036641	Smn	134.405	0.732663	0.273728	2.67661	0.00743705	0.341601	100	110	88	216	156
FBgn0053109	CG33109	42.2022	0.719948	0.269251	2.67389	0.00749773	0.342733	8	3	6	187	4
FBgn0085485	CG34456	39.527	-0.882885	0.331954	-2.65966	0.00782196	0.355843	57	37	69	18	17
FBgn0013763	CG5210	3906.15	-0.574176	0.216492	-2.65218	0.00799736	0.35699	4264	4343	5174	2373	3402
FBgn0013467	igl	1668.69	-0.572851	0.215668	-2.65617	0.00790345	0.35699	2393	1669	1824	1266	1200
FBgn0027949	msb1l	34.5037	0.668116	0.251626	2.6552	0.00792613	0.35699	1	5	0	156	8
FBgn0260653	serp	68.323	0.855579	0.322434	2.6535	0.00796617	0.35699	42	47	39	71	142
FBgn0051974	CG31974	654.681	-0.633698	0.239539	-2.64549	0.00815732	0.362429	791	827	738	356	568
FBgn0038257	smp-30	47.8671	-0.856375	0.324033	-2.64286	0.00822086	0.363553	51	70	71	19	29
FBgn0039308	CG11889	138.533	-0.669824	0.25418	-2.63523	0.008408	0.368282	165	182	158	84	105
FBgn0039167	CG17786	73.2315	0.872015	0.331089	2.63378	0.00844399	0.368282	25	38	36	221	43
FBgn0034098	krimp	52.7738	0.687689	0.261034	2.63448	0.00842669	0.368282	10	3	4	240	3
FBgn0033773	Mos	34.6665	0.726024	0.276021	2.63032	0.00853045	0.370354	2	7	9	146	7
FBgn0061476	Zwilch	29.9548	0.767972	0.292504	2.62551	0.00865186	0.373918	13	3	6	113	13
FBgn0031252	CG13690	26.1902	0.658429	0.251358	2.61949	0.00880608	0.378861	3	0	2	119	5
FBgn0003022	Ote	86.1828	0.795541	0.30412	2.61588	0.00889979	0.381168	21	38	19	329	19
FBgn0052177	Ndfip	848.099	-0.427614	0.163581	-2.61409	0.00894667	0.381457	996	977	897	701	673
FBgn0003410	sina	683.356	0.532257	0.203826	2.61133	0.00901913	0.38283	565	522	625	933	764
FBgn0027574	CG5815	26.0293	0.752356	0.288422	2.60853	0.00909329	0.383056	5	7	6	7	105
FBgn0000273	Pka-C1	4748.41	-0.377507	0.144745	-2.60809	0.00910503	0.383056	4952	5545	5351	3813	4099
FBgn0031318	CG4887	378.42	0.793812	0.305233	2.60067	0.00930411	0.386673	289	233	255	773	333
FBgn0030412	Tomosyn	906.131	0.712096	0.273847	2.60034	0.00931302	0.386673	700	617	711	1633	852
FBgn0027492	wdb	5037.38	-0.406493	0.156196	-2.60245	0.00925593	0.386673	5135	6048	5764	3991	4270
FBgn0035358	CG14949	13.7389	0.770731	0.29708	2.59435	0.00947688	0.390634	4	5	2	46	11
FBgn0043884	mask	84.204	0.855614	0.330231	2.59096	0.00957094	0.390634	28	73	49	106	164
FBgn0002872	mu2	66.9781	0.852263	0.328723	2.59265	0.00952399	0.390634	41	37	43	147	65
FBgn0010415	Sdc	6432.81	-0.505886	0.195255	-2.59089	0.00957274	0.390634	6289	7610	8356	4570	5371
FBgn0001086	fzy	118.188	0.839423	0.32427	2.58866	0.00963512	0.391499	43	40	62	396	44
FBgn0261808	cu	218.511	0.740989	0.286557	2.58584	0.00971424	0.392351	212	153	111	304	310
FBgn0001316	klar	598.086	0.652032	0.252239	2.58497	0.00973862	0.392351	365	527	507	919	664
FBgn0003187	qua	55.2554	0.630681	0.244292	2.58166	0.00983255	0.394464	5	0	2	261	4
FBgn0031144	CG1529	31.281	0.631246	0.244662	2.58007	0.00987796	0.39462	0	2	2	147	3
FBgn0037003	CG18281	11.1023	0.782555	0.30413	2.5731	0.0100793	0.399094	3	3	4	33	12
FBgn0004379	Klp67A	40.2768	0.757498	0.294216	2.57463	0.0100347	0.399094	16	10	6	156	11
FBgn0083992	Mkp	51.91	0.851342	0.331024	2.57184	0.0101159	0.399094	25	43	24	62	105
FBgn0262619	DNA-ligI	48.6439	0.829	0.322927	2.56714	0.0102541	0.401217	28	18	13	154	28
FBgn0001223	Hsp22	177.049	0.743129	0.289339	2.56837	0.0102179	0.401217	140	148	96	197	303
FBgn0052082	CG32082	450.406	0.526125	0.205298	2.56274	0.0103849	0.40302	431	342	358	567	550
FBgn0052655	CG32655	56.3668	0.821248	0.320415	2.56308	0.0103749	0.40302	19	15	32	185	28
FBgn0259145	CG42260	520.568	0.603619	0.235712	2.56084	0.0104421	0.403548	368	452	434	785	557
FBgn0050085	Rif1	60.4243	0.803498	0.313932	2.55946	0.0104834	0.403548	20	28	17	213	21
FBgn0038172	Adgf-D	714.814	-0.527863	0.206897	-2.55133	0.0107313	0.408737	839	817	835	457	631
FBgn0029092	ced-6	2727.62	-0.407029	0.159508	-2.55178	0.0107175	0.408737	3102	2837	3238	2320	2147
FBgn0031390	tho2	152.375	0.777344	0.304743	2.55081	0.0107472	0.408737	141	72	103	253	190
FBgn0038194	Cyp6d5	1450.47	-0.494251	0.193909	-2.54888	0.0108071	0.409378	1645	1562	1796	981	1276
FBgn0029864	CG15894	14.0451	0.598183	0.235118	2.54418	0.0109535	0.413277	0	0	0	9	61
FBgn0030054	Caf1-180	98.2128	0.800743	0.316336	2.53131	0.0113638	0.420122	22	48	41	343	32
FBgn0030482	CG1673	573.162	-0.652781	0.258135	-2.52884	0.0114441	0.420122	859	677	548	453	333
FBgn0052432	CG32432	340.089	0.598348	0.235881	2.53665	0.0111918	0.420122	275	278	268	513	362
FBgn0263762	CG43679	19.6874	0.625218	0.2475	2.52613	0.0115326	0.420122	2	2	0	89	4
FBgn0015929	dpa	74.5756	0.79178	0.313288	2.52732	0.0114937	0.420122	44	18	19	260	28
FBgn0016081	fry	366.055	0.507591	0.200886	2.52675	0.0115122	0.420122	323	317	287	480	420
FBgn0034471	Obp56e	458.206	-0.844284	0.333704	-2.53004	0.0114049	0.420122	240	538	1109	191	216
FBgn0033921	tej	39.5158	0.707841	0.279453	2.53295	0.0113106	0.420122	7	10	8	165	5
FBgn0037000	ZnT77C	165.603	-0.675995	0.267544	-2.52667	0.011515	0.420122	166	195	246	109	113
FBgn0004047	Yp3	25369.9	-0.791326	0.314333	-2.51748	0.0118199	0.427315	22440	21072	54963	13123	15332
FBgn0028516	ZnT35C	30.2617	0.620236	0.246294	2.51828	0.011793	0.427315	2	2	2	142	1
FBgn0259220	Doa	219.283	0.825468	0.328676	2.5115	0.012022	0.432976	68	120	216	400	287
FBgn0015024	CkIalpha	5070.01	-0.520493	0.207713	-2.50583	0.0122166	0.438321	4711	6310	6616	4021	3713
FBgn0001230	Hsp68	40.1268	0.81038	0.323725	2.5033	0.0123042	0.439807	22	32	23	62	61
FBgn0063670	CG40228	1033.12	-0.422979	0.169151	-2.50061	0.012398	0.441499	1149	1132	1212	772	905
FBgn0027608	CG2082	2820.78	-0.488289	0.19608	-2.49026	0.0127651	0.449522	3625	3174	2924	1923	2477
FBgn0023395	Chd3	41.0345	0.604333	0.242639	2.49067	0.0127502	0.449522	1	2	4	194	1
FBgn0030500	Ndc80	22.4964	0.672344	0.269928	2.49083	0.0127445	0.449522	7	3	2	94	5
FBgn0034628	Acox57D-p	24.3292	0.833105	0.334876	2.4878	0.0128536	0.450167	12	13	15	49	32
FBgn0038834	RpS30	15768.4	-0.567834	0.22831	-2.48712	0.0128781	0.450167	15622	20185	19898	9339	13925
FBgn0023531	CG32809	791.068	0.590344	0.23793	2.48117	0.0130953	0.451065	604	627	683	1228	802
FBgn0000711	flw	3200.85	-0.331696	0.133753	-2.47992	0.013141	0.451065	3446	3573	3536	2769	2688
FBgn0026713	l(1)G0007	160.231	0.6427	0.25887	2.48271	0.0130387	0.451065	118	143	114	184	241
FBgn0032929	Mcm10	49.1418	0.602343	0.242812	2.4807	0.0131125	0.451065	6	3	0	229	4
FBgn0028577	pUf68	1728.07	0.520325	0.209758	2.4806	0.013116	0.451065	1466	1427	1451	2506	1770
FBgn0000163	baz	176.464	0.620131	0.250608	2.47451	0.0133419	0.455028	147	137	135	263	198
FBgn0030574	CG9413	669.567	0.719992	0.291446	2.47041	0.0134958	0.455028	475	350	638	694	1184
FBgn0051660	pog	55.046	0.793974	0.320926	2.47401	0.0133606	0.455028	32	33	43	101	65
FBgn0032906	RPA2	51.8704	0.799221	0.323214	2.47273	0.0134084	0.455028	33	12	21	159	32
FBgn0022764	Sin3A	525.893	0.630647	0.255172	2.47146	0.0134562	0.455028	388	367	484	831	551
FBgn0036486	Msh6	78.4767	0.759069	0.3077	2.46691	0.0136283	0.457872	33	17	32	286	20
FBgn0027889	ball	65.5233	0.8142	0.331143	2.45876	0.013942	0.461196	36	35	24	191	39
FBgn0038033	CG10097	11.7347	0.690834	0.280912	2.45926	0.0139224	0.461196	4	2	2	43	7
FBgn0004646	ogre	1959.16	-0.516455	0.210186	-2.45714	0.0140048	0.461196	2052	2422	2339	1243	1754
FBgn0015527	peng	102.343	0.709167	0.288135	2.46123	0.0138461	0.461196	83	70	73	168	116
FBgn0087021	Spc25	23.9189	0.628634	0.255876	2.4568	0.0140182	0.461196	4	5	0	101	8
FBgn0263143	vret	25.5264	0.668497	0.272065	2.45712	0.0140054	0.461196	10	3	2	104	7
FBgn0000404	CycA	577.791	0.600078	0.244933	2.44997	0.0142869	0.465204	45	58	38	2657	48
FBgn0015391	glu	124.616	0.813133	0.331843	2.45035	0.0142715	0.465204	65	72	47	373	61
FBgn0036732	Oatp74D	23.1058	-0.797704	0.325437	-2.45118	0.0142389	0.465204	58	22	23	5	8
FBgn0030507	CG11164	30.7987	0.682111	0.278793	2.44666	0.0144186	0.467892	7	5	9	126	5
FBgn0032350	CG6287	5438.34	-0.479524	0.196499	-2.44034	0.0146733	0.474535	5588	6388	6725	3662	4860
FBgn0050343	CG30343	266.362	-0.58428	0.239702	-2.43752	0.0147882	0.476631	362	270	315	208	178
FBgn0032986	CG3262	582.247	-0.449438	0.184679	-2.43362	0.0149489	0.476959	599	707	679	449	480
FBgn0259937	Nop60B	902.266	0.796737	0.327226	2.43482	0.0148993	0.476959	431	700	586	2145	623
FBgn0259678	sqa	115.565	0.717991	0.29498	2.43403	0.0149317	0.476959	89	95	68	127	198
FBgn0033651	Ir48c	11.9287	0.676825	0.278298	2.43202	0.015015	0.477466	1	5	2	42	9
FBgn0003721	Tm1	2674.07	0.451684	0.185838	2.43052	0.0150771	0.477843	2047	2262	2624	3027	3391
FBgn0029737	CG6903	572.693	-0.626772	0.258405	-2.42554	0.0152855	0.481241	585	678	805	309	491
FBgn0011823	Pen	341.28	0.613058	0.252678	2.42624	0.0152562	0.481241	47	40	39	1520	36
FBgn0040321	GNBP3	273.985	-0.562472	0.232312	-2.42119	0.0154697	0.485434	324	275	368	200	204
FBgn0000351	cort	32.1445	0.729893	0.301853	2.41804	0.0156044	0.486447	11	13	8	116	11
FBgn0002899	mus301	37.846	0.711812	0.294293	2.41872	0.0155752	0.486447	13	8	13	144	9
FBgn0032701	CG10341	27.2707	0.746465	0.309554	2.41142	0.0158905	0.487356	9	12	9	92	13
FBgn0030074	CG12662	26.0503	0.74963	0.310784	2.41206	0.0158627	0.487356	5	7	17	80	20
FBgn0036262	CG6910	2706.38	-0.608122	0.252178	-2.41148	0.0158879	0.487356	3608	2501	3598	2285	1546
FBgn0030871	CG8142	35.519	0.773748	0.320796	2.41196	0.015867	0.487356	10	18	17	110	21
FBgn0037676	CG8861	720.163	-0.46539	0.193181	-2.40909	0.0159923	0.487356	933	744	790	553	584
FBgn0085432	pan	2852.9	0.649968	0.269777	2.40928	0.015984	0.487356	2227	2154	2220	5057	2555
FBgn0261287	ymp	15.1557	0.717661	0.297187	2.41484	0.0157419	0.487356	3	3	8	49	12
FBgn0000116	Argk	523.371	0.80127	0.333562	2.40216	0.0162986	0.487738	305	410	218	321	1362
FBgn0037808	Bruce	711.066	0.480773	0.200227	2.40114	0.016344	0.487738	611	598	610	975	754
FBgn0083972	CG34136	478.606	-0.760508	0.316362	-2.40392	0.0162205	0.487738	504	462	884	173	374
FBgn0000392	cup	31.5721	0.701845	0.292465	2.39976	0.0164058	0.487738	10	7	11	120	8
FBgn0013269	FK506-bp1	347.209	0.801758	0.334262	2.39859	0.0164583	0.487738	187	222	199	922	194
FBgn0005390	fs(1)M3	34.4402	0.658249	0.274595	2.39717	0.0165224	0.487738	12	7	4	142	5
FBgn0031081	Nep3	612.408	-0.589522	0.245596	-2.40037	0.0163784	0.487738	936	610	638	435	447
FBgn0039302	Nup358	437.651	0.581977	0.242882	2.39613	0.0165691	0.487738	361	392	308	660	462
FBgn0023174	Prosbeta2	372.608	0.453912	0.189345	2.39727	0.0165177	0.487738	318	328	319	469	426
FBgn0024293	Spn43Ab	4006.95	-0.492872	0.205551	-2.39781	0.0164934	0.487738	4402	4414	5024	2582	3636
FBgn0029506	Tsp42Ee	492.681	0.579606	0.240812	2.40688	0.0160894	0.487738	462	345	389	526	738
FBgn0002570	Mal-A1	42.4795	0.712522	0.297994	2.39106	0.0167997	0.492998	21	7	13	156	13
FBgn0031285	CG3662	4600.62	-0.443802	0.185767	-2.38903	0.0168931	0.494213	5031	5418	5216	3147	4219
FBgn0259246	brp	452.413	0.639071	0.268122	2.38351	0.0171485	0.498616	246	372	435	640	563
FBgn0004107	Cdk2	95.4053	0.78616	0.329746	2.38414	0.0171191	0.498616	63	37	39	286	48
FBgn0034403	CG18190	55.0293	0.567787	0.238336	2.3823	0.0172049	0.498731	6	5	0	257	3
FBgn0038407	CG6126	561.051	-0.553982	0.232806	-2.37959	0.0173321	0.500893	583	580	813	417	414
FBgn0032705	Grip71	53.6019	0.780308	0.328604	2.37461	0.0175673	0.506151	36	28	13	150	39
FBgn0026170	smt3	40.9754	-0.688384	0.290183	-2.37224	0.0176807	0.507879	19	107	73	7	0
FBgn0260960	Baldspot	3115.16	-0.32454	0.137821	-2.3548	0.0185329	0.50928	3277	3471	3508	2679	2648
FBgn0011723	byn	7.67446	0.619891	0.263121	2.35592	0.018477	0.50928	0	2	2	23	11
FBgn0031168	CG1722	59.2816	0.781749	0.331088	2.36115	0.0182183	0.50928	32	25	32	170	35
FBgn0033093	CG3270	625.85	-0.701258	0.296739	-2.36321	0.0181173	0.50928	549	855	940	272	520
FBgn0037007	CG5059	1716.31	-0.442385	0.187413	-2.36048	0.0182512	0.50928	2237	1814	1792	1429	1316
FBgn0029733	CG6927	57.5097	0.544892	0.229978	2.36932	0.0178207	0.50928	3	0	2	277	1
FBgn0036689	CG7730	25.5441	0.599953	0.254258	2.35962	0.0182936	0.50928	7	0	4	106	9
FBgn0035499	Chd64	2874.8	-0.508354	0.215582	-2.35805	0.0183711	0.50928	3741	3066	3179	1815	2593
FBgn0011596	fzo	23.0271	0.723282	0.306193	2.36218	0.0181681	0.50928	11	8	6	77	12
FBgn0026433	Grip128	93.4695	0.714346	0.302072	2.36482	0.0180388	0.50928	80	73	49	148	116
FBgn0001233	Hsp83	5314.21	0.524458	0.222185	2.36045	0.0182526	0.50928	4699	4581	4013	7906	5310
FBgn0031872	ihog	36.0239	0.788873	0.334827	2.35606	0.0184699	0.50928	19	22	19	86	33
FBgn0085434	NaCP60E	1378.49	0.703765	0.298735	2.35582	0.018482	0.50928	1035	839	1135	2693	1159
FBgn0037810	sle	222.487	0.791672	0.334546	2.36641	0.0179616	0.50928	113	138	113	631	109
FBgn0004242	Syt1	2505.85	0.734487	0.310586	2.36484	0.0180378	0.50928	1635	1594	2033	5300	1903
FBgn0015282	Rpt2	287.219	0.521869	0.221865	2.3522	0.0186629	0.511375	224	245	250	395	319
FBgn0035016	CG4612	1891.24	-0.373938	0.159154	-2.34954	0.0187967	0.513562	1920	2214	2179	1587	1562
FBgn0026144	CBP	56.6105	0.710449	0.302831	2.34603	0.0189747	0.514832	33	12	15	203	17
FBgn0038881	CG16791	1199.09	0.632558	0.269699	2.34542	0.0190057	0.514832	942	1065	792	2046	1132
FBgn0250837	dUTPase	132.185	0.785028	0.334591	2.34623	0.0189644	0.514832	65	78	75	365	73
FBgn0035253	CG7971	1336.05	0.358017	0.152875	2.34189	0.0191862	0.515318	1162	1257	1179	1585	1489
FBgn0031182	Cyp6t1	92.4115	-0.684373	0.2922	-2.34214	0.0191735	0.515318	129	125	90	64	55
FBgn0029745	Rpn13R	12.717	0.690874	0.294847	2.34316	0.019121	0.515318	7	3	2	39	12
FBgn0037470	Tailor	228.089	0.547099	0.233753	2.3405	0.0192578	0.515784	205	185	173	317	258
FBgn0002652	squ	31.6182	0.628078	0.268488	2.33931	0.0193192	0.515975	10	2	8	131	5
FBgn0261041	stj	626.123	0.714675	0.305858	2.33663	0.0194585	0.51824	460	418	465	1269	504
FBgn0259716	CG42370	107.549	-0.764145	0.32774	-2.33155	0.0197241	0.518269	225	95	105	58	56
FBgn0259676	DNApol-alpha60	30.414	0.581487	0.249498	2.33062	0.0197733	0.518269	7	5	0	131	7
FBgn0053808	His2A:CG33808	392.222	0.53976	0.23162	2.33037	0.0197867	0.518269	18	28	13	1851	21
FBgn0001197	His2Av	893.546	0.715659	0.306542	2.33462	0.0195631	0.518269	652	754	509	1794	740
FBgn0003067	Pepck	725.661	-0.542052	0.232302	-2.3334	0.0196273	0.518269	820	950	781	435	649
FBgn0040395	Unc-76	2449.05	-0.379945	0.162885	-2.3326	0.019669	0.518269	3012	2609	2569	2069	1994
FBgn0002921	Atpalpha	24433	-0.372519	0.159958	-2.32885	0.0198668	0.518937	24571	27245	29701	20528	20177
FBgn0026876	CG11403	47.159	0.754112	0.324108	2.32673	0.0199797	0.519034	33	23	9	133	36
FBgn0015777	nrv2	6584.05	-0.612349	0.263169	-2.32683	0.0199744	0.519034	9708	7267	6770	3367	5877
FBgn0037644	CG11964	180.066	0.523775	0.225533	2.32239	0.0202119	0.521091	147	157	146	213	236
FBgn0031018	CG12200	14.4203	0.525984	0.226852	2.31862	0.0204157	0.521091	1	0	0	67	3
FBgn0038829	CG17271	785.334	-0.46785	0.201822	-2.31813	0.0204422	0.521091	977	827	891	541	695
FBgn0031589	CG3714	193.695	0.602884	0.259655	2.32187	0.0202401	0.521091	183	133	145	280	225
FBgn0037583	CG9684	136.603	0.769725	0.331976	2.31862	0.0204158	0.521091	100	82	73	323	101
FBgn0034614	CG9752	29.7096	0.708427	0.305691	2.31746	0.0204787	0.521091	12	8	13	102	12
FBgn0022288	l(2)09851	7.27299	0.517955	0.223534	2.31712	0.0204973	0.521091	0	0	0	21	15
FBgn0260660	Mp	377.162	0.674517	0.29034	2.3232	0.0201684	0.521091	331	277	238	678	355
FBgn0004587	B52	1667.85	0.522963	0.226544	2.30844	0.0209746	0.524688	1487	1380	1301	2491	1660
FBgn0034486	CG13869	73.8891	-0.700248	0.303356	-2.30834	0.0209803	0.524688	105	72	101	43	49
FBgn0032445	CG6153	11.5665	0.512976	0.222131	2.30934	0.0209248	0.524688	0	0	0	50	7
FBgn0030631	CG6227	87.0352	0.646485	0.279964	2.30917	0.0209339	0.524688	71	65	64	129	105
FBgn0000568	Eip75B	4122.66	-0.351383	0.152276	-2.30753	0.021025	0.524688	4479	4408	4788	3651	3294
FBgn0260049	flr	335.766	0.529587	0.229262	2.30996	0.0208904	0.524688	260	293	283	480	359
FBgn0003124	polo	226.975	0.551866	0.238721	2.31176	0.0207911	0.524688	28	12	21	1040	17
FBgn0032235	CG5096	39.666	0.644451	0.280023	2.30142	0.0213677	0.52687	22	2	8	149	15
FBgn0038354	CG5404	358.194	-0.680673	0.295811	-2.30104	0.0213896	0.52687	449	412	473	143	318
FBgn0029944	Dok	351.128	0.561109	0.243769	2.30181	0.0213459	0.52687	268	293	297	531	362
FBgn0262593	Shab	831.972	0.531578	0.230955	2.30165	0.0213548	0.52687	724	627	717	1236	845
FBgn0028563	sut1	179.47	0.7712	0.3348	2.30346	0.0212529	0.52687	83	95	137	463	113
FBgn0052195	CG32195	260.379	-0.479815	0.208674	-2.29935	0.0214852	0.527858	304	280	313	197	209
FBgn0029828	CG6067	465.471	-0.516543	0.224749	-2.29831	0.0215444	0.527949	527	557	539	412	294
FBgn0040319	Gclc	447.303	-0.610317	0.265852	-2.2957	0.0216929	0.528862	433	622	559	242	385
FBgn0016070	smg	824.57	0.768563	0.334771	2.29579	0.0216881	0.528862	495	437	465	2353	341
FBgn0032297	CG17124	2446.61	-0.495808	0.216171	-2.2936	0.0218138	0.529095	2266	3149	3059	1701	2073
FBgn0025726	unc-13	3694.65	0.697241	0.303944	2.29398	0.0217917	0.529095	2973	2414	2643	7500	2858
FBgn0045866	bai	823.45	-0.394508	0.172348	-2.28902	0.0220779	0.531435	951	912	903	621	734
FBgn0264326	DNApol-epsilon255	31.4936	0.712953	0.311329	2.29003	0.0220194	0.531435	15	15	8	103	15
FBgn0033127	Tsp42Ef	1043.29	-0.479966	0.209635	-2.28953	0.0220485	0.531435	1401	1125	1070	732	895
FBgn0035670	CG10472	53.728	0.601292	0.263262	2.28401	0.0223709	0.534429	17	3	13	228	4
FBgn0029587	CG14797	20.8092	0.685274	0.300005	2.28421	0.0223593	0.534429	11	3	8	68	13
FBgn0086251	del	119.731	0.752984	0.32954	2.28495	0.0223156	0.534429	89	60	32	348	65
FBgn0040805	CG12355	887.696	-0.62505	0.27442	-2.27771	0.0227436	0.536592	974	1220	1032	414	809
FBgn0030559	CG13404	154.26	-0.731669	0.320963	-2.27961	0.022631	0.536592	118	273	206	107	69
FBgn0001565	Hlc	1407.12	-0.60939	0.267376	-2.27915	0.0226579	0.536592	1337	1645	2093	748	1223
FBgn0040347	mus81	91.6081	0.762801	0.334874	2.27787	0.0227343	0.536592	53	55	53	233	61
FBgn0032224	Sps2	1117.44	-0.449965	0.197384	-2.27964	0.0226291	0.536592	1270	1275	1271	752	1026
FBgn0039611	CG14528	359.764	-0.48064	0.211288	-2.27481	0.0229172	0.539348	446	362	432	287	273
FBgn0000008	a	64.1948	0.684794	0.301441	2.27174	0.0231024	0.53947	54	42	45	98	81
FBgn0005386	ash1	360.623	0.536529	0.236528	2.26835	0.0233077	0.53947	255	325	313	513	393
FBgn0035090	CG2736	734.393	-0.618133	0.272173	-2.2711	0.0231408	0.53947	594	972	1094	460	557
FBgn0261259	Fhos	374.68	0.469432	0.206896	2.26893	0.0232726	0.53947	287	323	351	474	435
FBgn0028734	Fmr1	724.628	0.592462	0.260962	2.2703	0.0231893	0.53947	706	623	404	1017	866
FBgn0086695	hd	40.1121	0.742371	0.327301	2.26816	0.0233196	0.53947	21	23	15	115	25
FBgn0035601	Uev1A	912.623	-0.451574	0.199007	-2.26914	0.0232598	0.53947	881	1092	1145	695	754
FBgn0028425	JhI-21	612.41	-0.443219	0.195657	-2.26528	0.0234953	0.542216	673	675	739	434	544
FBgn0003093	Pkc98E	3234.82	-0.347057	0.153316	-2.26368	0.023594	0.543175	3333	3618	3769	2602	2862
FBgn0033366	Ance-4	294.981	-0.577385	0.255414	-2.26058	0.023785	0.544275	346	277	428	203	222
FBgn0027512	CG10254	358.174	0.650264	0.287712	2.26013	0.0238135	0.544275	243	253	319	631	338
FBgn0043854	slam	6.86031	0.49765	0.220164	2.26036	0.0237987	0.544275	0	0	0	17	17
FBgn0011762	DNApol-alpha50	42.2935	0.746974	0.331015	2.25662	0.0240319	0.547951	23	28	15	113	31
FBgn0039970	CG17508	2715.83	-0.372419	0.165402	-2.25159	0.024348	0.553829	3370	2859	2838	2263	2258
FBgn0260959	MCPH1	115.171	0.735335	0.326839	2.24984	0.0244591	0.55503	98	67	64	242	102
FBgn0029879	APC7	67.0954	0.742873	0.330867	2.24523	0.0247531	0.555076	42	40	23	188	40
FBgn0085399	CG34370	505.67	-0.446179	0.198693	-2.24557	0.0247313	0.555076	639	582	505	401	404
FBgn0263980	CG43729	1107.4	0.541441	0.240776	2.24873	0.0245296	0.555076	776	900	1055	1649	1142
FBgn0037935	CG6834	143.855	-0.577282	0.257074	-2.24559	0.0247305	0.555076	161	155	197	99	108
FBgn0032891	Oseg5	9.43031	0.67237	0.299232	2.24699	0.0246409	0.555076	3	3	4	10	27
FBgn0000615	exu	295.932	0.511793	0.228407	2.2407	0.0250454	0.558994	15	18	21	1391	12
FBgn0020416	Idgf1	364.995	-0.602849	0.268988	-2.24118	0.0250147	0.558994	503	332	480	298	213
FBgn0036483	CG12316	290.08	0.479861	0.21433	2.23889	0.0251629	0.559546	225	273	242	371	337
FBgn0261046	Dscam3	165.418	0.721107	0.322137	2.23851	0.0251878	0.559546	119	113	107	351	133
FBgn0032374	CG14931	23.9796	0.485333	0.216987	2.23669	0.0253065	0.560598	0	0	0	115	3
FBgn0011836	Taf2	141.604	0.606259	0.271138	2.23598	0.0253531	0.560598	103	115	116	219	153
FBgn0036565	CG5235	44.3734	0.599859	0.268613	2.23317	0.0255375	0.561122	18	5	9	183	4
FBgn0040001	FASN3	99.1265	0.713883	0.319963	2.23114	0.0256718	0.561122	57	40	39	324	31
FBgn0038934	Gld2	17.7577	0.695524	0.311489	2.2329	0.0255554	0.561122	9	5	8	53	13
FBgn0035227	Iml1	730.408	0.497125	0.222805	2.23121	0.0256671	0.561122	697	560	589	759	1043
FBgn0020647	KrT95D	687.524	0.406719	0.182265	2.23147	0.0256501	0.561122	632	547	634	775	845
FBgn0032318	CG14072	7.68825	0.590962	0.265014	2.22992	0.0257526	0.561597	1	2	2	28	5
FBgn0263855	BubR1	41.6483	0.659068	0.295944	2.227	0.025947	0.561599	23	12	9	151	11
FBgn0000253	Cam	27838.3	-0.574948	0.25885	-2.22116	0.0263401	0.561599	21969	36904	40415	19271	20792
FBgn0040877	CG12994	45.6801	-0.724431	0.325968	-2.2224	0.0262566	0.561599	49	65	64	19	32
FBgn0035154	CG3344	11.1676	0.494452	0.222548	2.22177	0.0262986	0.561599	1	0	0	51	3
FBgn0261119	Prp19	101.353	0.660608	0.29688	2.22517	0.0260699	0.561599	80	72	75	172	106
FBgn0004368	Ptp4E	554.499	0.460314	0.206949	2.22429	0.0261292	0.561599	467	533	428	729	611
FBgn0030479	Rbp1-like	1527.6	0.583447	0.262683	2.22111	0.0263434	0.561599	1082	1184	1394	2516	1437
FBgn0261385	scra	50.1782	0.633409	0.28424	2.22843	0.0258516	0.561599	14	23	9	195	7
FBgn0002673	twe	89.3042	0.734424	0.330441	2.22256	0.0262456	0.561599	54	48	38	260	43
FBgn0045823	vsg	5223.98	-0.429122	0.192988	-2.22357	0.0261774	0.561599	6158	5801	5779	3531	4882
FBgn0017448	CG2187	22.1454	0.498382	0.224647	2.21852	0.0265197	0.562834	1	0	2	105	1
FBgn0003371	sgg	5771.29	-0.379232	0.170888	-2.21919	0.0264739	0.562834	5608	6808	6892	4720	4847
FBgn0262820	CG43191	166.122	-0.574558	0.25931	-2.21572	0.0267106	0.563115	169	238	186	117	122
FBgn0011754	PhKgamma	809.838	0.411609	0.185737	2.21609	0.0266855	0.563115	690	702	739	852	1062
FBgn0016075	vkg	314.447	-0.565517	0.255106	-2.21679	0.0266374	0.563115	404	357	357	176	281
FBgn0002638	Rcc1	648.843	0.717509	0.324496	2.21115	0.0270254	0.565985	422	492	407	1472	434
FBgn0046687	Tre1	76.7341	0.7065	0.319495	2.2113	0.0270151	0.565985	61	43	56	143	79
FBgn0261266	zuc	14.3742	0.588657	0.266119	2.21201	0.0269659	0.565985	1	5	4	56	5
FBgn0037555	Ada2b	231.966	0.659274	0.298283	2.21023	0.0270891	0.566074	115	203	201	380	257
FBgn0031107	HERC2	157.923	0.568107	0.257842	2.20332	0.0275725	0.572401	147	105	130	198	208
FBgn0033757	muskelin	160.955	0.737071	0.33452	2.20337	0.0275687	0.572401	111	87	79	438	84
FBgn0003141	pr	566.216	-0.575712	0.261204	-2.20408	0.027519	0.572401	564	648	809	318	496
FBgn0031188	CG14613	127.676	0.607475	0.276055	2.20056	0.0277673	0.572692	122	97	81	176	161
FBgn0036815	HipHop	162.327	0.688985	0.313084	2.20064	0.0277617	0.572692	129	97	122	314	146
FBgn0038964	Nop56	348.036	0.665174	0.302065	2.20209	0.027659	0.572692	217	272	283	658	303
FBgn0026721	fat-spondin	843.735	-0.557347	0.253559	-2.19809	0.0279425	0.575058	1088	924	980	453	781
FBgn0016696	Pitslre	1006.21	0.628677	0.286158	2.19696	0.0280234	0.575478	806	747	766	1839	854
FBgn0031934	Ntl	17.7258	-0.728951	0.331935	-2.19606	0.0280875	0.575552	24	32	19	6	8
FBgn0051785	CG31785	73.2599	0.675344	0.307684	2.19492	0.028169	0.575681	61	43	56	120	85
FBgn0036756	cln3	170.19	-0.695888	0.317136	-2.19428	0.0282149	0.575681	134	197	317	91	113
FBgn0001090	bnb	7110.71	-0.610083	0.278301	-2.19217	0.0283671	0.577546	8980	8945	7862	3104	6748
FBgn0032181	CG13133	18.8251	0.577873	0.263941	2.1894	0.0285677	0.580388	2	3	8	4	77
FBgn0039332	alrm	4215.2	-0.584152	0.267745	-2.18174	0.0291286	0.580561	5492	4703	4923	2006	3994
FBgn0041164	armi	80.506	0.704165	0.322482	2.18358	0.028993	0.580561	54	32	30	251	32
FBgn0043364	cbt	896.398	-0.411921	0.188529	-2.18492	0.0288949	0.580561	1034	904	1090	676	781
FBgn0029899	CG14438	468.908	0.527791	0.241696	2.1837	0.0289841	0.580561	325	427	411	680	496
FBgn0033236	CG14764	49.8202	0.729018	0.334897	2.17684	0.0294925	0.580561	28	45	17	102	56
FBgn0051663	CG31663	942.86	-0.656654	0.300647	-2.18414	0.028952	0.580561	915	1232	1355	369	854
FBgn0261698	CG42732	746.696	0.555976	0.255501	2.17603	0.0295532	0.580561	603	642	574	1199	705
FBgn0038099	CG7091	34.7363	0.490406	0.2246	2.18346	0.0290018	0.580561	4	0	2	164	1
FBgn0039687	CG7593	36.3419	0.719296	0.329069	2.18585	0.0288262	0.580561	28	18	26	60	49
FBgn0038211	CG9649	635.598	-0.585166	0.268888	-2.17625	0.0295369	0.580561	745	740	796	311	592
FBgn0022786	Hira	75.6468	0.655836	0.300559	2.18206	0.0291053	0.580561	60	55	54	124	84
FBgn0034657	LBR	129.013	0.73005	0.334607	2.18181	0.0291235	0.580561	70	90	77	322	82
FBgn0261872	scaf6	103.737	0.648781	0.297843	2.17826	0.0293864	0.580561	95	10	11	318	80
FBgn0051755	SoYb	30.1001	0.652273	0.299286	2.17943	0.0292997	0.580561	18	10	6	103	12
FBgn0039349	Ssadh	1588.63	-0.630246	0.289205	-2.17924	0.0293139	0.580561	1565	2119	2136	677	1464
FBgn0026427	Su(var)2-HP2	280.561	0.497185	0.228356	2.17724	0.0294626	0.580561	254	238	216	386	306
FBgn0053208	Mical	495.383	0.53638	0.246591	2.17519	0.0296162	0.580599	475	392	355	734	515
FBgn0085241	CG34212	199.37	0.468517	0.215819	2.17088	0.0299401	0.585742	4	3	4	965	5
FBgn0034796	CG3700	223.444	-0.514431	0.237217	-2.16861	0.0301124	0.587902	266	277	238	146	192
FBgn0051211	CG31211	339.633	0.616251	0.284352	2.16721	0.0302189	0.588773	341	230	218	551	353
FBgn0000043	Act42A	343.948	0.643244	0.302272	2.12803	0.0333348	0.590538	360	217	195	585	357
FBgn0041579	AttC	338.421	-0.650994	0.305876	-2.12829	0.0333128	0.590538	271	48	1212	60	101
FBgn0024227	aurB	19.4432	0.573574	0.26745	2.1446	0.0319846	0.590538	7	2	6	77	4
FBgn0030501	BthD	39.8854	0.703907	0.329886	2.13379	0.0328599	0.590538	29	18	17	106	28
FBgn0022213	Cas	198.696	0.715092	0.334643	2.13688	0.0326078	0.590538	138	115	116	505	113
FBgn0038331	Ccm3	1863.05	-0.50557	0.236026	-2.14201	0.0321929	0.590538	1905	2177	2410	1109	1727
FBgn0029662	CG12206	29.7383	0.716921	0.334835	2.14111	0.0322648	0.590538	13	25	15	60	35
FBgn0038002	CG12256	24.7261	-0.721899	0.334736	-2.15662	0.0310351	0.590538	26	40	34	11	13
FBgn0030440	CG15719	8.69772	0.546215	0.25351	2.15461	0.031192	0.590538	3	0	2	30	8
FBgn0030170	CG2990	23.3714	0.463231	0.214733	2.15724	0.0309868	0.590538	1	0	0	113	1
FBgn0050008	CG30008	33.7937	0.608068	0.282287	2.15408	0.0312342	0.590538	13	10	9	130	5
FBgn0028496	CG30116	339.094	0.527478	0.243989	2.16189	0.0306266	0.590538	277	255	308	498	353
FBgn0051769	CG31769	378.284	-0.459777	0.21576	-2.13096	0.0330921	0.590538	414	400	484	270	325
FBgn0051907	CG31907	6.25043	0.452346	0.212118	2.13252	0.0329638	0.590538	0	0	0	14	17
FBgn0029882	CG3226	204.458	0.6036	0.281575	2.14365	0.0320607	0.590538	160	163	156	343	197
FBgn0052396	CG32396	7.06371	0.595391	0.276355	2.15444	0.0312055	0.590538	1	3	2	21	8
FBgn0031875	CG3430	51.0878	0.672092	0.313296	2.14523	0.0319344	0.590538	31	13	24	165	20
FBgn0262358	CG43056	21.7991	0.658542	0.309258	2.12943	0.0332187	0.590538	12	7	9	68	12
FBgn0262900	CG43255	8.48912	0.580154	0.272274	2.13078	0.0331074	0.590538	1	2	4	28	7
FBgn0263983	CG43732	325.15	0.590593	0.277657	2.12706	0.0334149	0.590538	174	310	285	387	467
FBgn0034128	CG4409	1918.52	-0.683729	0.319067	-2.1429	0.0321214	0.590538	1776	2556	2973	581	1731
FBgn0031319	CG4896	26.406	0.506692	0.236292	2.14435	0.0320052	0.590538	0	10	0	65	56
FBgn0033875	CG6357	2586.22	-0.563184	0.262769	-2.14327	0.0320915	0.590538	2656	3081	3472	1322	2422
FBgn0033635	CG7777	146.805	0.703154	0.330112	2.13005	0.0331674	0.590538	84	70	83	434	57
FBgn0015925	csul	110.821	0.700513	0.327571	2.13851	0.0324757	0.590538	89	93	43	211	116
FBgn0051150	cv-d	536.72	-0.558984	0.259162	-2.15689	0.0310141	0.590538	619	603	685	285	496
FBgn0035644	DNApol-epsilon58	16.4337	0.499391	0.234745	2.12738	0.0333887	0.590538	4	0	2	72	3
FBgn0037141	DNApol-eta	107.927	0.698272	0.327751	2.1305	0.0331305	0.590538	87	70	62	228	90
FBgn0000719	fog	623.364	-0.412828	0.191196	-2.15918	0.0308361	0.590538	777	695	636	477	535
FBgn0264574	Glut1	60.5637	0.713395	0.33489	2.13024	0.033152	0.590538	32	45	32	147	45
FBgn0261278	grp	697.766	0.688122	0.320277	2.14852	0.0316722	0.590538	513	542	415	1510	492
FBgn0010038	GstD2	65.8528	0.707922	0.330298	2.14328	0.0320907	0.590538	40	30	36	34	189
FBgn0053834	His1:CG33834	63.3503	0.621711	0.287912	2.15938	0.0308209	0.590538	17	13	34	240	9
FBgn0010389	htl	369.452	-0.604242	0.279259	-2.16373	0.0304851	0.590538	466	423	449	174	339
FBgn0001257	ImpL2	852.034	-0.47258	0.219626	-2.15175	0.0314171	0.590538	963	824	1147	609	720
FBgn0035665	Jon65Aiii	35.1427	0.470825	0.220992	2.13051	0.0331299	0.590538	1	3	2	167	0
FBgn0001341	l(1)1Bi	54.1904	0.706412	0.330045	2.14035	0.0323266	0.590538	44	22	21	145	37
FBgn0002569	Mal-A2	8.69242	0.587637	0.272447	2.15689	0.0310145	0.590538	1	2	4	29	7
FBgn0002780	mod	809.645	0.676411	0.316447	2.13752	0.0325559	0.590538	579	618	539	1717	576
FBgn0038818	Nep4	2261.79	-0.581532	0.273008	-2.13009	0.0331641	0.590538	2774	2789	2562	1044	2165
FBgn0262509	nrm	423.549	0.614178	0.285739	2.14944	0.0315997	0.590538	279	312	392	728	399
FBgn0036640	nxf2	46.6302	0.678914	0.317566	2.13787	0.0325274	0.590538	22	17	26	147	19
FBgn0038277	RpS5b	324.912	0.464235	0.216348	2.14578	0.0318906	0.590538	13	10	6	1562	8
FBgn0003292	rt	62.323	0.708213	0.332561	2.12958	0.0332065	0.590538	42	43	36	136	53
FBgn0039229	Saf-B	242.669	0.480576	0.225869	2.12768	0.033364	0.590538	196	228	193	270	325
FBgn0011020	Sas-4	43.9101	0.708218	0.33216	2.13216	0.0329935	0.590538	24	25	24	116	29
FBgn0025682	scf	591.465	-0.546941	0.254069	-2.15272	0.0313406	0.590538	736	633	723	324	546
FBgn0038279	Sdr	208.67	-0.638844	0.298798	-2.13805	0.0325129	0.590538	280	262	229	89	186
FBgn0030102	SmydA-9	26.4351	0.666296	0.31023	2.14775	0.0317338	0.590538	16	7	11	14	84
FBgn0003612	Su(var)2-10	236.851	0.71579	0.334443	2.14024	0.0323352	0.590538	169	163	111	594	140
FBgn0000114	aret	1158.06	0.709011	0.333687	2.12478	0.0336052	0.590624	553	734	925	2919	621
FBgn0024991	CG2694	80.5159	0.71149	0.33492	2.12436	0.0336403	0.590624	54	47	45	201	53
FBgn0039471	CG6295	30.0659	0.468041	0.220356	2.12402	0.0336683	0.590624	1	2	2	143	0
FBgn0026199	myo	1938.86	-0.425422	0.200161	-2.12539	0.0335538	0.590624	2431	2122	2031	1340	1782
FBgn0034817	Art7	109.21	0.571404	0.270116	2.11541	0.0343954	0.595544	74	100	88	142	141
FBgn0034655	CG10307	32.6157	-0.677499	0.320366	-2.11477	0.0344499	0.595544	58	72	13	12	9
FBgn0019990	Gcn2	103.448	0.614916	0.290689	2.11537	0.0343983	0.595544	100	75	64	148	129
FBgn0044047	Ilp6	1036.43	-0.47058	0.222177	-2.11804	0.0341716	0.595544	977	1210	1383	728	889
FBgn0010342	Map60	153.676	0.704835	0.332639	2.11892	0.0340974	0.595544	113	100	86	361	104
FBgn0033379	Mys45A	127.827	0.638241	0.30157	2.11639	0.0343116	0.595544	94	110	84	223	126
FBgn0015522	olf186-M	1132.24	-0.500515	0.236289	-2.11823	0.0341556	0.595544	983	1447	1511	891	834
FBgn0004795	retn	7.49757	0.445947	0.210696	2.11655	0.0342984	0.595544	0	0	0	29	8
FBgn0000140	asp	40.6229	0.467303	0.221387	2.1108	0.0347893	0.597408	6	0	2	191	1
FBgn0014127	barr	86.7349	0.70628	0.334881	2.10905	0.0349403	0.597408	49	65	43	217	57
FBgn0035695	CG10226	416.443	-0.571409	0.271855	-2.10189	0.035563	0.597408	527	457	507	209	386
FBgn0040373	CG3038	42.2751	0.704399	0.3342	2.10772	0.0350553	0.597408	28	20	26	103	33
FBgn0263994	CG43737	1074.61	-0.322338	0.153351	-2.10196	0.0355569	0.597408	1189	1219	1132	938	898
FBgn0039673	CG7568	73.3317	-0.704827	0.33463	-2.10629	0.0351795	0.597408	48	138	114	19	49
FBgn0062412	Ctr1B	104.452	-0.565173	0.268497	-2.10495	0.0352954	0.597408	110	133	130	71	79
FBgn0001085	fz	204.357	0.616977	0.293285	2.10368	0.0354067	0.597408	152	143	175	356	192
FBgn0020414	Idgf3	1640.85	-0.558591	0.265526	-2.10372	0.0354032	0.597408	2148	1820	1875	816	1561
FBgn0034406	Jheh3	235.804	-0.541124	0.257343	-2.10274	0.0354886	0.597408	234	315	285	145	202
FBgn0011606	Klp3A	39.179	0.651664	0.309086	2.10836	0.0350001	0.597408	19	15	17	130	13
FBgn0005630	lola	3836.45	0.555531	0.263964	2.10457	0.0353284	0.597408	2848	3231	3224	6417	3402
FBgn0038516	P5cr-2	311.004	-0.606803	0.287414	-2.11125	0.034751	0.597408	252	395	484	192	234
FBgn0034249	RhoGAP54D	39.3218	0.660187	0.314071	2.10203	0.0355509	0.597408	21	25	8	120	21
FBgn0003429	slo	3024.66	0.637923	0.302636	2.10789	0.0350406	0.597408	2319	1975	2506	5929	2327
FBgn0086676	spin	1462.46	-0.34148	0.161818	-2.11027	0.034835	0.597408	1622	1679	1543	1313	1159
FBgn0259214	PMCA	1304.33	0.547289	0.260671	2.09953	0.0357698	0.599822	1168	984	1028	2125	1197
FBgn0024920	Ts	27.7063	0.608518	0.290308	2.09611	0.0360723	0.603829	10	7	13	100	7
FBgn0039073	CG4408	27.2197	0.459261	0.219459	2.09269	0.0363764	0.606784	1	2	2	129	0
FBgn0260986	mei-38	15.4367	0.461681	0.220614	2.09271	0.0363751	0.606784	1	0	2	72	1
FBgn0037531	CG10445	25.0217	0.644361	0.309205	2.08393	0.0371668	0.610179	12	13	8	79	12
FBgn0035661	CG10477	14.6281	0.432042	0.207549	2.08163	0.0373759	0.610179	0	0	0	69	3
FBgn0031070	CG12702	14.7496	0.54271	0.260824	2.08075	0.037457	0.610179	6	5	0	50	12
FBgn0033607	CG9062	138.435	0.667482	0.320382	2.0834	0.0372152	0.610179	112	87	96	277	117
FBgn0011582	Dop1R1	423.965	0.526246	0.252841	2.08134	0.0374032	0.610179	327	348	372	653	414
FBgn0000575	emc	3695.81	-0.379799	0.182485	-2.08127	0.0374095	0.610179	4749	3811	3821	3163	2946
FBgn0036688	Fit2	40.0138	0.698814	0.334716	2.08778	0.0368177	0.610179	25	27	23	88	36
FBgn0086613	Ino80	45.5065	0.672452	0.322695	2.08386	0.0371725	0.610179	38	35	23	63	68
FBgn0002709	mei-218	24.8557	0.619541	0.296889	2.08677	0.0369088	0.610179	8	10	11	86	8
FBgn0004228	mex1	7.89763	0.526896	0.253028	2.08236	0.0373098	0.610179	1	2	2	31	3
FBgn0025836	RhoGAP1A	209.885	0.696226	0.334641	2.08051	0.0374784	0.610179	183	112	101	515	132
FBgn0020907	Scp2	8160.21	-0.649663	0.312035	-2.08202	0.0373407	0.610179	7324	11346	11880	2795	7559
FBgn0037203	slif	209.136	0.684684	0.328251	2.08585	0.0369918	0.610179	133	140	154	467	146
FBgn0003654	sw	370.239	-0.645696	0.309802	-2.08422	0.0371399	0.610179	533	427	422	335	136
FBgn0033484	CG2269	1399.97	-0.355606	0.171348	-2.07534	0.0379551	0.616625	1657	1625	1376	1147	1201
FBgn0052448	CG32448	331.775	-0.647363	0.312115	-2.07411	0.0380688	0.616625	257	442	542	150	271
FBgn0263772	CG43689	36.8006	0.680662	0.328142	2.07429	0.038052	0.616625	6	23	30	73	51
FBgn0039936	Gyf	1858.59	0.421799	0.20347	2.07302	0.03817	0.617152	1608	1582	1667	2557	1860
FBgn0024183	vig	2448.33	-0.427933	0.206495	-2.07237	0.0382312	0.617152	2309	3072	2945	1760	2169
FBgn0038147	CCHa2	726.297	-0.569918	0.275338	-2.06989	0.0384627	0.61737	581	995	1027	443	591
FBgn0037818	CG6465	371.17	-0.645895	0.31211	-2.06944	0.0385044	0.61737	364	467	557	137	335
FBgn0031374	CG7337	1756.78	0.518906	0.250583	2.0708	0.0383776	0.61737	1425	1290	1640	2732	1671
FBgn0039638	dgt6	24.2242	0.61731	0.29825	2.06977	0.0384736	0.61737	15	10	4	79	12
FBgn0032684	CG10178	176.776	-0.529787	0.256135	-2.06839	0.0386031	0.617802	175	217	231	117	145
FBgn0028875	nAChRalpha5	1125.38	0.613978	0.296927	2.06777	0.0386613	0.617802	832	830	920	2127	895
FBgn0027329	Tcp-1zeta	632.779	0.435813	0.210961	2.06585	0.0388431	0.619664	469	628	546	804	712
FBgn0031571	bark	99.1625	0.607035	0.29419	2.06341	0.0390739	0.62176	83	65	81	106	160
FBgn0037248	srl	263.968	0.689202	0.334065	2.06308	0.0391052	0.62176	179	193	137	651	152
FBgn0051343	CG31343	16.2211	0.493407	0.239494	2.06021	0.0393785	0.62506	4	0	4	68	4
FBgn0034314	nopo	49.5626	0.679109	0.330018	2.0578	0.0396098	0.627683	26	30	26	136	28
FBgn0022238	lolal	1588.72	-0.295078	0.143499	-2.0563	0.0397537	0.628915	1718	1774	1702	1407	1346
FBgn0035481	CG12605	3118.07	-0.449723	0.219383	-2.04994	0.04037	0.635612	2809	3941	3932	2229	2696
FBgn0038752	CG4462	98.4879	-0.597106	0.29129	-2.04987	0.0403776	0.635612	130	93	135	62	73
FBgn0036560	CG5895	1890.97	-0.629097	0.306859	-2.05012	0.0403529	0.635612	1953	2457	2598	668	1802
FBgn0033543	CG12338	802.669	-0.611717	0.298584	-2.04873	0.0404887	0.636309	582	995	1364	476	601
FBgn0027567	CG8108	720.975	0.423336	0.206914	2.04595	0.0407615	0.638484	647	625	610	980	736
FBgn0010265	RpS13	14319.9	-0.474477	0.23188	-2.04622	0.0407348	0.638484	14229	17317	17929	8691	13533
FBgn0250791	alphaSnap	2901.95	-0.362429	0.177589	-2.04083	0.0412678	0.638988	3627	3066	2982	2255	2592
FBgn0263111	cac	1800.03	0.662515	0.325332	2.03643	0.0417076	0.638988	1365	1114	1303	4065	1104
FBgn0039644	CG11897	320.92	0.618402	0.303608	2.03684	0.0416661	0.638988	226	230	272	601	269
FBgn0035495	CG14989	3579.7	-0.402408	0.197397	-2.03857	0.0414929	0.638988	3551	4183	4345	2536	3301
FBgn0030183	CG15309	1392.1	-0.45196	0.221893	-2.03684	0.041666	0.638988	1341	1640	1792	935	1260
FBgn0038549	CG17802	57.9212	0.681207	0.334759	2.03492	0.0418591	0.638988	33	43	34	133	45
FBgn0039149	CG18428	68.7006	-0.653635	0.320547	-2.03913	0.0414373	0.638988	59	87	114	40	44
FBgn0051712	CG31712	1464.77	0.529209	0.25923	2.04146	0.0412048	0.638988	1146	1210	1246	2381	1319
FBgn0052726	CG32726	50.7093	-0.674671	0.331997	-2.03216	0.0421377	0.638988	48	58	92	21	35
FBgn0031914	CG5973	1430.67	-0.433525	0.212897	-2.03631	0.0417192	0.638988	1564	1619	1693	929	1357
FBgn0264492	CkIIalpha	748.853	-0.539031	0.265133	-2.03306	0.0420462	0.638988	964	907	783	389	709
FBgn0015039	Cyp9b2	567.653	-0.60197	0.296088	-2.03308	0.0420445	0.638988	1018	585	471	351	419
FBgn0030301	HP5	238.896	0.560294	0.27529	2.03528	0.0418224	0.638988	179	207	188	387	230
FBgn0037163	laza	1096.42	-0.524916	0.258259	-2.03252	0.0421013	0.638988	1018	1419	1425	626	1003
FBgn0261786	mi	79.6962	0.654883	0.320519	2.0432	0.0410327	0.638988	54	58	8	203	73
FBgn0262110	mv	266.885	0.486259	0.238877	2.0356	0.0417901	0.638988	269	202	203	344	314
FBgn0003028	ovo	246.826	0.683071	0.334662	2.04108	0.0412432	0.638988	164	133	173	622	134
FBgn0028700	RfC38	50.0908	0.68255	0.333929	2.044	0.0409536	0.638988	33	37	19	121	39
FBgn0032987	RpL21	26358.1	-0.48327	0.237807	-2.03219	0.0421344	0.638988	23129	32688	35553	17405	23167
FBgn0029113	Uba2	357.12	0.624341	0.305445	2.04404	0.04095	0.638988	327	267	212	662	311
FBgn0015571	alpha-Est3	35.5322	-0.676524	0.334889	-2.02014	0.0433686	0.6394	37	37	69	12	23
FBgn0027552	CG10863	843.739	-0.413498	0.20472	-2.01982	0.0434022	0.6394	1005	835	1017	607	758
FBgn0033454	CG1671	79.8511	0.60212	0.298259	2.01878	0.0435099	0.6394	60	60	64	128	86
FBgn0032450	CG5776	67.6761	0.668439	0.330348	2.02344	0.0430276	0.6394	46	42	26	185	37
FBgn0032400	CG6770	27300.4	-0.553831	0.273212	-2.02711	0.0426509	0.6394	22900	34426	40006	15030	24343
FBgn0038681	Cyp12a4	535.541	-0.447445	0.220685	-2.02752	0.0426091	0.6394	590	610	634	349	498
FBgn0031693	Cyp4ac1	204.221	-0.454557	0.224104	-2.02833	0.0425269	0.6394	216	235	250	155	166
FBgn0024238	Fim	1610.19	-0.307254	0.152004	-2.02135	0.0432435	0.6394	1645	1842	1796	1379	1393
FBgn0033806	FLASH	46.8162	0.676024	0.333505	2.02703	0.0426593	0.6394	36	33	23	96	45
FBgn0001122	Galphao	4048.11	-0.373092	0.184623	-2.02083	0.0432969	0.6394	4127	4824	4591	2946	3773
FBgn0004435	Galphaq	4377.75	-0.272298	0.134327	-2.02713	0.0426494	0.6394	4727	4723	4771	3947	3727
FBgn0004921	Ggamma1	8381.27	-0.425131	0.209531	-2.02896	0.0424622	0.6394	9862	9556	9078	5412	8055
FBgn0002778	mnd	1231.17	-0.462259	0.228947	-2.01907	0.0434801	0.6394	1307	1500	1432	756	1170
FBgn0028997	nmdyn-D7	31.8257	0.662152	0.327898	2.01938	0.0434476	0.6394	19	18	15	85	21
FBgn0027621	Pfrx	2401.37	-0.346706	0.171343	-2.02346	0.0430256	0.6394	2438	2594	2935	1922	2124
FBgn0262614	pyd	1796.4	0.425072	0.210375	2.02054	0.0433274	0.6394	1744	1325	1612	2372	1911
FBgn0035761	RhoGEF4	18.0377	0.479693	0.236996	2.02406	0.0429641	0.6394	6	3	0	76	4
FBgn0031030	Tao	1391.38	0.59326	0.293356	2.02232	0.0431435	0.6394	1232	1019	989	2559	1132
FBgn0004924	Top1	813.705	0.557322	0.275837	2.02048	0.0433338	0.6394	475	769	713	1287	813
FBgn0016078	wun	511.876	-0.396649	0.196002	-2.0237	0.0430013	0.6394	630	575	520	391	446
FBgn0037746	CG8478	25.2873	0.550693	0.272962	2.01747	0.0436463	0.639428	10	10	4	97	4
FBgn0004643	Zw10	246.856	0.593998	0.294342	2.01805	0.043586	0.639428	210	188	176	435	221
FBgn0011559	Acp36DE	20.9806	0.6263	0.310677	2.01592	0.0438081	0.640811	6	10	13	62	13
FBgn0033526	Caf1-105	53.5165	0.603544	0.301427	2.00229	0.0452533	0.641235	31	25	13	183	13
FBgn0029588	CG14798	57.4786	-0.631515	0.315232	-2.00333	0.0451415	0.641235	55	85	75	33	40
FBgn0034459	CG16716	13.3157	0.606333	0.301943	2.00811	0.0446321	0.641235	6	3	8	38	11
FBgn0033458	CG18446	97.6224	0.637864	0.317538	2.00878	0.0445603	0.641235	73	48	24	304	35
FBgn0052103	CG32103	2767.7	-0.267055	0.133362	-2.00248	0.0452333	0.641235	3013	3019	2947	2365	2501
FBgn0052686	CG32686	39.6261	0.673358	0.334766	2.01143	0.04428	0.641235	16	23	34	85	39
FBgn0034800	CG3788	16.9279	0.63707	0.317543	2.00625	0.0448299	0.641235	9	8	8	46	13
FBgn0032454	CG5787	182.127	0.630333	0.314459	2.0045	0.0450165	0.641235	147	142	114	351	153
FBgn0038321	CG6218	2319.77	-0.522399	0.260673	-2.00404	0.0450653	0.641235	2752	2851	2571	1186	2262
FBgn0036710	CG6479	70.428	0.672374	0.334747	2.0086	0.0445791	0.641235	51	45	34	173	47
FBgn0050042	Cpr49Ab	7.90223	0.438642	0.218937	2.00351	0.0451223	0.641235	0	2	0	32	5
FBgn0024698	Cpsf160	101.537	0.665837	0.331764	2.00696	0.0447539	0.641235	81	60	64	223	77
FBgn0026430	Grip84	250.677	0.655996	0.326673	2.00811	0.0446314	0.641235	166	185	175	549	172
FBgn0015396	jumu	207.297	0.667815	0.332742	2.007	0.0447491	0.641235	169	103	92	572	93
FBgn0027539	lili	148.525	0.624885	0.310809	2.01051	0.0443771	0.641235	144	100	88	262	146
FBgn0002552	lin	79.8416	0.640602	0.318467	2.01152	0.0442709	0.641235	73	62	39	132	92
FBgn0002878	mus101	37.5091	0.646647	0.322159	2.00723	0.0447251	0.641235	18	17	23	109	19
FBgn0005683	pie	44.5293	0.663579	0.330164	2.00985	0.0444473	0.641235	25	18	32	117	29
FBgn0263289	scrib	469.457	0.567273	0.283141	2.0035	0.0451235	0.641235	489	347	282	737	486
FBgn0037025	Spc105R	26.9915	0.650273	0.323041	2.01298	0.0441169	0.641235	20	13	9	72	20
FBgn0031216	Zir	269.232	0.6484	0.32344	2.0047	0.0449956	0.641235	260	157	158	547	218
FBgn0003358	Jon99Ci	11.7608	0.47302	0.236528	1.99985	0.0455166	0.643049	1	3	2	51	1
FBgn0030196	Psf3	3310.41	-0.554683	0.277312	-2.00022	0.0454769	0.643049	2754	4339	4733	1789	2964
FBgn0015038	Cyp9b1	53.9327	-0.613026	0.306707	-1.99873	0.0456372	0.643795	63	63	73	38	33
FBgn0030081	CG7246	50.8756	0.668786	0.334924	1.99683	0.0458435	0.644794	37	35	24	116	41
FBgn0003676	T-cp1	532.205	0.597138	0.299021	1.99698	0.0458277	0.644794	388	443	398	991	431
FBgn0038984	AdipoR	3690.33	-0.434203	0.217608	-1.99534	0.0460053	0.646113	3511	4088	4985	2616	3266
FBgn0029851	CG14445	36.4175	0.58572	0.29398	1.99238	0.0463294	0.649705	19	10	15	8	130
FBgn0024315	Picot	1095.38	-0.613173	0.307965	-1.99105	0.0464757	0.650797	1421	1489	1139	390	1054
FBgn0264693	ens	33.6866	0.661714	0.332461	1.99035	0.0465523	0.65091	23	10	26	34	75
FBgn0042134	Capr	846.143	0.475237	0.239411	1.98503	0.0471415	0.651229	556	807	783	1159	917
FBgn0036419	CG13482	7.69575	0.469573	0.236719	1.98367	0.0472924	0.651229	0	2	2	30	4
FBgn0030396	CG2556	73.4954	0.661771	0.33322	1.98599	0.0470347	0.651229	40	50	41	193	41
FBgn0259150	CG42265	623.004	-0.324889	0.163571	-1.98623	0.0470081	0.651229	690	697	668	518	544
FBgn0035641	CG5568	19.7076	0.410453	0.206899	1.98383	0.0472752	0.651229	2	0	0	94	1
FBgn0032287	CG6415	221.016	-0.589715	0.296758	-1.98719	0.0469016	0.651229	199	230	375	137	165
FBgn0033890	Ctf4	30.3452	0.537054	0.270822	1.98305	0.047362	0.651229	13	12	4	117	4
FBgn0263600	DNApol-delta	71.848	0.663835	0.334802	1.98277	0.047393	0.651229	53	40	41	176	47
FBgn0015805	HDAC1	247.846	0.605471	0.305372	1.98274	0.047397	0.651229	250	167	148	432	238
FBgn0035617	l(3)psg2	190.754	0.499436	0.251146	1.98863	0.0467421	0.651229	185	157	135	255	220
FBgn0031078	Nup205	52.2298	0.658132	0.331838	1.98329	0.0473348	0.651229	38	40	28	105	49
FBgn0020255	Ran	78.7625	0.613162	0.308492	1.98761	0.0468546	0.651229	85	13	11	203	79
FBgn0036505	CG7945	827.418	-0.352433	0.17806	-1.97929	0.0477832	0.654447	917	957	878	629	760
FBgn0002868	MtnA	21609.3	-0.640005	0.32343	-1.97881	0.0478377	0.654447	14616	36185	31093	7489	18977
FBgn0010401	Os-C	6.61759	0.531019	0.268287	1.9793	0.0477826	0.654447	1	3	2	6	21
FBgn0030522	CG11103	150.873	-0.4682	0.236953	-1.97592	0.0481644	0.656085	166	175	180	120	114
FBgn0034299	CG5757	56.2069	0.642736	0.325283	1.97593	0.0481628	0.656085	47	27	17	155	33
FBgn0034401	MetRS	190.527	0.536039	0.271198	1.97656	0.048091	0.656085	167	147	150	296	190
FBgn0037205	BoYb	13.9706	0.5141	0.261848	1.96335	0.0496051	0.656714	4	2	6	54	3
FBgn0030886	CG12672	35.1919	0.660024	0.334848	1.97112	0.0487106	0.656714	28	17	21	76	33
FBgn0033661	CG13185	131.93	0.654382	0.331967	1.97122	0.0486983	0.656714	102	72	94	294	94
FBgn0035578	CG13707	358.261	-0.581589	0.295964	-1.96507	0.0494064	0.656714	436	405	460	153	341
FBgn0033442	CG1690	53.2603	0.624353	0.318308	1.96147	0.049824	0.656714	19	13	49	150	33
FBgn0031816	CG16947	775.865	-0.548092	0.278534	-1.96777	0.0490944	0.656714	838	957	974	368	750
FBgn0032713	CG17323	279.452	-0.510614	0.25992	-1.9645	0.0494719	0.656714	386	268	327	176	242
FBgn0050371	CG30371	13.196	0.429945	0.218919	1.96395	0.049536	0.656714	2	0	2	60	1
FBgn0052700	CG32700	1027.86	-0.45766	0.232731	-1.96648	0.0492433	0.656714	910	1317	1310	729	879
FBgn0029708	CG3556	1171.18	-0.366484	0.186878	-1.96109	0.0498682	0.656714	1166	1385	1361	886	1063
FBgn0032494	CG5945	572.2	-0.358471	0.182702	-1.96205	0.0497563	0.656714	672	655	580	493	463
FBgn0030963	CG7101	44.8803	0.656742	0.333606	1.96862	0.0489971	0.656714	33	25	23	110	32
FBgn0037146	CG7470	2471.68	-0.520557	0.263848	-1.97294	0.0485024	0.656714	1983	2924	3799	1808	1853
FBgn0030087	CG7766	417.067	0.536456	0.272781	1.96662	0.0492271	0.656714	441	313	261	448	620
FBgn0038115	CG7966	310.935	-0.463985	0.236442	-1.96236	0.0497205	0.656714	316	417	340	214	270
FBgn0000405	CycB	678.031	0.398341	0.201991	1.97208	0.0486009	0.656714	17	8	4	3298	9
FBgn0264294	Cyt-b5	3111.55	-0.498154	0.253236	-1.96716	0.0491651	0.656714	2548	4108	4213	2083	2625
FBgn0000592	Est-6	1026.05	-0.447431	0.227365	-1.9679	0.0490798	0.656714	1147	1012	1357	919	696
FBgn0000721	for	337.505	0.625437	0.31856	1.96333	0.0496083	0.656714	134	262	345	574	366
FBgn0259483	Mob4	1110.06	-0.429295	0.217855	-1.97055	0.0487753	0.656714	1054	1332	1396	775	999
FBgn0051719	RluA-1	79.73	0.571422	0.291353	1.96127	0.0498473	0.656714	67	57	64	89	121
FBgn0030242	sofe	22.7923	0.585488	0.297822	1.9659	0.0493102	0.656714	5	18	6	71	13
FBgn0003891	tud	744.15	0.600741	0.30613	1.96237	0.049719	0.656714	457	590	651	582	1438
FBgn0028974	xmas-2	33.7414	0.577016	0.292979	1.96948	0.0488984	0.656714	22	10	9	117	9
FBgn0052040	CG32040	24.375	0.633999	0.323661	1.95884	0.050132	0.658261	16	12	11	65	17
FBgn0031538	CG3246	753.316	-0.525076	0.268118	-1.95838	0.0501856	0.658261	722	884	1055	414	697
FBgn0036574	elg1	98.4358	0.654982	0.334563	1.95772	0.0502627	0.658261	55	68	60	251	55
FBgn0053988	Mid1	1023.1	-0.311978	0.159354	-1.95776	0.0502578	0.658261	1062	1125	1175	853	903
FBgn0036422	CG3868	11.1675	0.422975	0.216204	1.95637	0.0504214	0.658355	1	0	2	51	1
FBgn0052791	DIP-alpha	121.829	0.599784	0.306635	1.95602	0.0504633	0.658355	86	102	90	216	113
FBgn0250910	Octbeta3R	124.468	0.502091	0.256707	1.95589	0.0504776	0.658355	98	103	109	169	142
FBgn0032336	AstC	225.23	-0.491303	0.251475	-1.95369	0.0507383	0.658568	214	280	291	186	156
FBgn0026147	CG16833	472.493	0.641426	0.328341	1.95354	0.0507558	0.658568	388	303	302	1060	297
FBgn0031947	CG7154	148.398	0.538402	0.275809	1.95208	0.0509287	0.658568	123	123	114	230	150
FBgn0263218	Dscam2	722.346	0.624597	0.320034	1.95166	0.0509788	0.658568	245	612	724	1169	849
FBgn0033688	Prp8	236.298	0.549629	0.281567	1.95203	0.0509342	0.658568	205	192	171	388	222
FBgn0019662	qm	577.083	-0.401765	0.205684	-1.95331	0.0507825	0.658568	695	688	567	424	515
FBgn0035627	Sse	25.8136	0.614463	0.314277	1.95517	0.0505634	0.658568	18	7	13	74	16
FBgn0022959	yps	18152.3	-0.437559	0.224323	-1.95057	0.0511077	0.659338	16660	24207	21199	12371	16448
FBgn0037686	RpL34b	1676.55	-0.569128	0.292132	-1.94818	0.0513929	0.66125	1235	2282	2537	930	1412
FBgn0037371	Sym	111.423	0.607285	0.311721	1.94817	0.051395	0.66125	75	88	88	202	102
FBgn0031970	CG7227	60.7071	-0.60316	0.309867	-1.94651	0.0515932	0.661823	61	75	88	36	44
FBgn0030350	SelG	1176.03	-0.532621	0.273533	-1.94719	0.0515119	0.661823	1136	1597	1440	600	1119
FBgn0040697	Teh3	86.4747	0.590822	0.3036	1.94605	0.0516484	0.661823	78	52	69	135	97
FBgn0030086	CG7033	1278.09	0.556402	0.286399	1.94275	0.0520465	0.664416	1072	985	993	2275	1043
FBgn0032455	Pih1D1	322.188	0.490527	0.252506	1.94263	0.0520604	0.664416	295	258	255	480	319
FBgn0003996	w	1850.09	-0.576752	0.296877	-1.94273	0.0520486	0.664416	2002	2451	2263	736	1821
FBgn0263930	dally	1969.53	-0.492239	0.253636	-1.94073	0.0522911	0.666467	1818	2386	2665	1164	1828
FBgn0037788	CG3940	1688.63	-0.574422	0.296249	-1.93898	0.0525032	0.667647	1960	2097	2066	668	1672
FBgn0032014	CG7840	176.504	0.649145	0.334915	1.93824	0.0525944	0.667647	120	117	103	444	93
FBgn0051119	HDAC11	718.847	-0.512174	0.264205	-1.93854	0.0525569	0.667647	743	932	854	384	688
FBgn0033733	CG8834	9.95231	0.38218	0.197721	1.93293	0.0532453	0.675009	0	0	0	46	3
FBgn0031109	Obp19a	5.21733	0.406022	0.210283	1.93083	0.0535039	0.677384	1	0	0	4	21
FBgn0003867	tsl	382.628	-0.480977	0.249227	-1.92987	0.0536227	0.677984	348	455	526	265	321
FBgn0029887	CG3198	1023.51	0.331762	0.172003	1.92882	0.0537538	0.67874	841	945	989	1192	1144
FBgn0037899	RpL24-like	4534.37	-0.544541	0.282549	-1.92725	0.0539487	0.680297	3727	6131	6336	2368	4150
FBgn0033062	Ars2	644.896	0.488311	0.253775	1.92419	0.0543312	0.682064	539	548	531	1002	596
FBgn0040660	CG13551	413.863	-0.456188	0.237115	-1.92391	0.0543657	0.682064	402	518	505	274	373
FBgn0030725	CG8958	11.5392	0.458486	0.238116	1.92548	0.0541698	0.682064	5	2	0	45	5
FBgn0025140	pit	41.603	0.485331	0.252273	1.92383	0.0543758	0.682064	29	0	4	129	44
FBgn0028343	Ankle2	277.09	0.55721	0.290032	1.9212	0.0547065	0.683913	235	225	199	476	246
FBgn0031495	GABPI	43.0649	0.639085	0.332596	1.92151	0.0546676	0.683913	22	40	26	47	80
FBgn0015791	Rab14	1488.84	-0.405525	0.211107	-1.92094	0.054739	0.683913	1460	1760	1817	1031	1384
FBgn0260742	CG12213	5.63142	0.378099	0.197272	1.91664	0.0552836	0.685737	0	0	0	8	20
FBgn0038658	CG14292	21.3429	0.376501	0.19622	1.91877	0.0550131	0.685737	0	0	0	104	1
FBgn0031119	CG1812	270.219	0.542304	0.283051	1.91592	0.0553749	0.685737	235	217	199	449	247
FBgn0042185	CG18769	185.918	0.603365	0.315199	1.91424	0.0555896	0.685737	179	122	116	345	164
FBgn0034490	CG9864	10.6773	0.556412	0.290208	1.91728	0.0552019	0.685737	3	8	2	29	11
FBgn0041111	lilli	613.735	0.409149	0.213746	1.91418	0.055597	0.685737	469	557	582	806	649
FBgn0002781	mod(mdg4)	426.526	0.504724	0.263686	1.91411	0.0556062	0.685737	451	322	285	608	462
FBgn0085407	Pvf3	24.0889	-0.577913	0.301624	-1.916	0.0553646	0.685737	77	20	11	6	7
FBgn0019938	RpI1	146.453	0.553837	0.289337	1.91416	0.0556002	0.685737	115	118	116	241	140
FBgn0015323	VAChT	1112.17	-0.349364	0.182238	-1.91708	0.0552282	0.685737	1326	1187	1184	1014	852
FBgn0038535	alt	14.2548	0.583588	0.306043	1.90688	0.0565363	0.68588	2	7	11	19	32
FBgn0000228	Bsg25D	686.105	0.359468	0.188214	1.90989	0.056147	0.68588	547	665	627	826	761
FBgn0031974	CG12560	182.321	-0.471959	0.24773	-1.90513	0.0567626	0.68588	207	228	197	120	161
FBgn0031627	CG15630	809.424	-0.50777	0.265901	-1.90962	0.0561821	0.68588	1300	797	749	618	588
FBgn0035348	CG16758	839.909	-0.402136	0.210687	-1.90869	0.0563015	0.68588	1037	877	925	580	785
FBgn0042135	CG18812	4326.94	-0.277051	0.144922	-1.91172	0.0559123	0.68588	4603	4743	4735	3527	4039
FBgn0050345	CG30345	329.062	-0.462157	0.241803	-1.9113	0.0559663	0.68588	379	307	449	256	255
FBgn0051221	CG31221	5282.34	-0.322522	0.168947	-1.90901	0.056261	0.68588	5805	5566	6045	4919	4081
FBgn0051233	CG31233	10.3605	0.384003	0.20148	1.90591	0.0566618	0.68588	1	0	0	49	1
FBgn0030425	CG3775	582.461	-0.420761	0.220401	-1.90907	0.0562524	0.68588	618	583	779	495	438
FBgn0036821	CG3961	1594.37	-0.346098	0.180911	-1.91309	0.0557364	0.68588	1632	1692	1969	1254	1429
FBgn0035781	CG8560	12.1595	0.458247	0.240542	1.90506	0.056772	0.68588	4	2	2	51	1
FBgn0033987	ckn	18.5171	0.600455	0.314832	1.90722	0.056492	0.68588	17	5	6	43	21
FBgn0040283	SMC1	191.397	0.553224	0.290139	1.90675	0.0565526	0.68588	147	163	146	322	176
FBgn0027359	Tim8	124.102	0.604738	0.317236	1.90627	0.0566147	0.68588	112	92	73	111	232
FBgn0026160	tna	2628.3	-0.387061	0.202773	-1.90884	0.0562833	0.68588	2446	2974	3418	2197	2112
FBgn0016123	Alp4	1300.36	-0.50825	0.266964	-1.90381	0.0569344	0.68697	1296	1610	1667	681	1259
FBgn0033356	CG8229	1710.05	-0.577624	0.303588	-1.90265	0.0570856	0.687051	1130	2194	2907	1033	1296
FBgn0261397	didum	426.355	0.596742	0.313604	1.90285	0.0570597	0.687051	393	292	278	829	331
FBgn0033556	CG12343	264.82	-0.428175	0.22586	-1.89575	0.0579933	0.68724	271	290	342	202	220
FBgn0033196	CG1358	1214.04	-0.492107	0.259531	-1.89614	0.0579415	0.68724	1688	1324	1231	684	1154
FBgn0052549	CG32549	1867.6	-0.465624	0.244909	-1.90121	0.0572745	0.68724	2172	2237	2049	1060	1836
FBgn0036016	CG3306	11.1646	-0.602772	0.317897	-1.89612	0.0579437	0.68724	11	18	19	4	4
FBgn0035996	CG3448	148.823	-0.541697	0.285336	-1.89845	0.0576367	0.68724	136	212	184	121	92
FBgn0031417	CG3597	637.025	-0.556037	0.293068	-1.8973	0.057789	0.68724	498	722	1072	393	503
FBgn0038296	CG6752	36.8119	0.631646	0.332792	1.89802	0.0576933	0.68724	22	28	17	88	28
FBgn0030737	CG9914	67.7352	-0.576982	0.303987	-1.89805	0.0576898	0.68724	83	78	86	55	37
FBgn0031305	Iris	488.776	-0.54128	0.285521	-1.89576	0.0579912	0.68724	526	470	749	436	263
FBgn0027611	LManII	640.562	-0.37545	0.197646	-1.89962	0.0574836	0.68724	679	652	815	524	534
FBgn0031848	Nse1	15.7676	0.513212	0.270212	1.8993	0.0575256	0.68724	1	7	8	55	7
FBgn0033962	Trs31	149.172	-0.494485	0.260889	-1.89539	0.058041	0.68724	199	177	146	104	121
FBgn0260005	wtrw	2835.2	-0.510897	0.268703	-1.90135	0.0572567	0.68724	3571	3576	2842	1437	2781
FBgn0051777	CG31777	511.635	-0.586846	0.309957	-1.89331	0.0583161	0.689522	340	702	837	287	396
FBgn0035763	CG8602	1366.95	-0.311865	0.164808	-1.8923	0.0584513	0.689522	1360	1580	1554	1180	1164
FBgn0028373	Inx3	2048.69	-0.516866	0.273129	-1.89238	0.05844	0.689522	1894	2602	2740	1066	1959
FBgn0000826	png	31.0889	0.381186	0.201684	1.89002	0.0587558	0.692256	2	0	2	149	0
FBgn0031492	CG3542	168.705	0.497378	0.263439	1.88802	0.0590235	0.692464	132	168	120	232	190
FBgn0033814	CG4670	625.888	-0.534564	0.283254	-1.88722	0.0591301	0.692464	1067	607	557	447	456
FBgn0086912	mbm	99.5756	0.63158	0.33467	1.88717	0.0591377	0.692464	72	75	43	244	61
FBgn0004103	Pp1-87B	3312.31	-0.439431	0.232741	-1.88807	0.0590167	0.692464	3360	4309	3680	2058	3181
FBgn0003651	svp	555.596	-0.325007	0.172172	-1.88768	0.0590686	0.692464	611	630	593	450	496
FBgn0028371	jbug	1124.74	0.433729	0.229925	1.8864	0.0592417	0.692829	1076	964	869	1085	1626
FBgn0261053	Cad86C	38.062	0.619029	0.328752	1.88297	0.0597048	0.69387	30	28	23	42	67
FBgn0039313	CG11892	69.7035	-0.560656	0.29777	-1.88285	0.0597212	0.69387	94	72	86	44	53
FBgn0038220	CG12207	838.098	-0.315256	0.167365	-1.88364	0.0596132	0.69387	942	885	931	671	764
FBgn0050033	CG30033	153.247	-0.568226	0.302217	-1.88019	0.0600818	0.69387	218	178	161	137	73
FBgn0085405	CG34376	335.427	-0.389006	0.206445	-1.88431	0.0595235	0.69387	367	347	415	268	281
FBgn0250786	Chd1	460.748	0.36262	0.192687	1.88191	0.0598486	0.69387	384	455	394	549	519
FBgn0033515	Ir47a	4.45281	0.392974	0.20892	1.88098	0.059975	0.69387	1	0	0	16	5
FBgn0050481	mRpL53	50.9341	0.613738	0.326385	1.88041	0.0600518	0.69387	48	38	24	77	67
FBgn0263705	Myo10A	37.3594	0.629279	0.334756	1.87981	0.0601335	0.69387	34	23	17	72	40
FBgn0027570	Nep2	439.392	-0.565019	0.29993	-1.88384	0.0595872	0.69387	452	582	559	185	424
FBgn0003380	Sh	6307.78	0.600221	0.31895	1.88186	0.0598547	0.69387	4222	4384	5441	13254	4083
FBgn0052483	CG32483	12.69	0.586284	0.312186	1.878	0.0603813	0.695043	6	7	6	33	11
FBgn0263392	Tet	1006.1	0.365562	0.194622	1.87832	0.0603377	0.695043	939	867	882	1310	1024
FBgn0039301	Nup37	32.3517	0.6285	0.334787	1.87731	0.0604754	0.695284	22	23	19	66	31
FBgn0023527	CG3071	122.202	0.558934	0.29783	1.87668	0.0605615	0.695433	97	93	98	205	116
FBgn0031351	CG14352	41.1974	0.627649	0.334656	1.8755	0.0607237	0.695535	36	23	23	84	39
FBgn0052104	CG32104	74.1564	0.54092	0.288524	1.87478	0.0608226	0.695535	60	65	53	103	89
FBgn0030628	CG9114	45.1936	0.623956	0.33286	1.87453	0.0608574	0.695535	42	23	28	84	48
FBgn0259216	RhoGAP102A	224.297	0.560208	0.298944	1.87396	0.0609361	0.695535	199	188	141	386	204
FBgn0035539	slow	215.515	-0.57072	0.304505	-1.87426	0.0608953	0.695535	234	275	276	91	204
FBgn0001189	hfw	849.773	-0.406452	0.216958	-1.87341	0.0610116	0.695562	817	1092	970	605	770
FBgn0261004	asl	76.4241	0.625421	0.334539	1.8695	0.0615532	0.695895	57	47	49	174	53
FBgn0032817	CG10631	205.382	0.443001	0.236957	1.86955	0.061547	0.695895	197	160	171	267	230
FBgn0038450	CG17560	22.4979	0.425648	0.227592	1.87022	0.0614529	0.695895	10	2	0	95	4
FBgn0069973	CG40485	898.498	-0.345784	0.184733	-1.87181	0.0612335	0.695895	1083	889	1012	717	794
FBgn0058196	Maf1	465.836	0.560176	0.29959	1.86981	0.0615105	0.695895	472	285	338	806	420
FBgn0039581	Moca-cyp	318.944	0.484449	0.259044	1.87014	0.0614639	0.695895	333	262	205	421	371
FBgn0026619	Taz	940.933	-0.463273	0.247775	-1.86973	0.0615209	0.695895	864	1182	1207	589	869
FBgn0020616	SA	141.972	0.588706	0.31512	1.8682	0.0617348	0.69712	122	92	107	264	122
FBgn0029935	CG4615	503.309	-0.406817	0.218032	-1.86586	0.0620609	0.698314	598	613	495	355	459
FBgn0002940	ninaE	435917	-0.416025	0.222871	-1.86666	0.0619485	0.698314	450390	505284	525720	274432	426488
FBgn0086350	tef	68.5253	0.609129	0.326428	1.86605	0.0620347	0.698314	51	28	38	192	31
FBgn0030048	CG12112	131.454	0.59436	0.318755	1.86463	0.0622331	0.698598	140	77	77	225	136
FBgn0030812	CG8949	619.373	0.412269	0.221058	1.86498	0.0621841	0.698598	456	550	612	805	668
FBgn0027844	CAH1	4064.51	-0.556173	0.298644	-1.86233	0.0625563	0.700572	4689	4831	5165	1576	4107
FBgn0035023	ITP	1556.44	-0.40475	0.217326	-1.86241	0.0625455	0.700572	1732	1772	1766	1005	1517
FBgn0035968	Slc45-1	166.93	-0.514495	0.276347	-1.86177	0.0626356	0.700634	208	183	199	93	153
FBgn0038790	MtnC	28.0374	0.37303	0.200423	1.86122	0.0627136	0.700683	0	2	2	134	0
FBgn0261811	pico	896.3	0.412622	0.22193	1.85924	0.0629925	0.702972	745	780	816	1257	874
FBgn0032726	CG10621	165.768	-0.594136	0.319922	-1.85713	0.0632932	0.704674	149	165	302	132	81
FBgn0004513	Mdr65	705.282	-0.54779	0.294966	-1.85713	0.0632925	0.704674	824	837	876	296	701
FBgn0028381	Decay	6.06365	0.440705	0.237518	1.85546	0.0635302	0.705491	2	2	0	21	5
FBgn0027453	Dnz1	537.378	-0.317705	0.171265	-1.85505	0.0635892	0.705491	578	582	610	463	455
FBgn0085387	shakB	337.418	-0.615419	0.331646	-1.85565	0.0635037	0.705491	234	303	754	240	156
FBgn0030877	Arp8	100.506	0.550192	0.297461	1.84963	0.0643672	0.707141	89	72	77	161	102
FBgn0052446	Atox1	891.111	-0.407355	0.220724	-1.84554	0.0649591	0.707141	928	979	1113	596	844
FBgn0033864	CG18368	9.9354	0.414099	0.224295	1.84623	0.0648595	0.707141	1	0	4	41	3
FBgn0037998	CG4848	23.1081	0.487186	0.263536	1.84865	0.0645077	0.707141	5	18	0	43	49
FBgn0086675	fne	4367.7	-0.424521	0.22997	-1.84599	0.0648942	0.707141	3908	4786	6192	3570	3390
FBgn0001092	Gapdh2	4258.05	-0.280277	0.151862	-1.8456	0.0649497	0.707141	4758	4323	4790	3520	3908
FBgn0030011	Gbeta5	181.528	-0.486284	0.262903	-1.84967	0.0643615	0.707141	193	220	221	110	165
FBgn0032682	grnd	207.863	-0.404893	0.219425	-1.84524	0.0650022	0.707141	248	223	233	172	164
FBgn0015907	HnRNP-K	640.77	-0.327933	0.177668	-1.84576	0.0649264	0.707141	741	650	726	552	536
FBgn0036999	isoQC	453.97	-0.338902	0.183076	-1.85115	0.0641477	0.707141	533	475	497	384	382
FBgn0001491	l(1)10Bb	363.381	-0.475839	0.257615	-1.84709	0.0647335	0.707141	544	378	342	282	273
FBgn0010241	Mdr50	22.9818	0.5759	0.311911	1.84636	0.0648402	0.707141	9	15	11	67	12
FBgn0039125	Ndc1	62.0802	0.611238	0.331031	1.84647	0.0648246	0.707141	50	42	39	125	53
FBgn0042129	OS9	223.925	-0.561081	0.302814	-1.85289	0.063898	0.707141	170	285	357	137	172
FBgn0003277	RpII215	395.652	0.381436	0.206407	1.84798	0.0646048	0.707141	336	362	351	511	415
FBgn0031549	Spindly	22.0347	0.518533	0.280844	1.84634	0.0648434	0.707141	12	5	9	78	5
FBgn0003944	Ubx	17.7389	0.578483	0.312503	1.85113	0.0641508	0.707141	6	8	13	48	13
FBgn0034455	CG11007	84.0668	0.595015	0.322866	1.84292	0.0653412	0.707994	78	67	41	145	88
FBgn0039959	CG17514	1146.52	0.584981	0.317639	1.84165	0.0655258	0.707994	1028	769	788	2337	785
FBgn0029924	CG4586	20.2512	0.460188	0.249816	1.84211	0.0654595	0.707994	4	7	6	82	1
FBgn0040477	cid	44.7596	0.593449	0.321929	1.84342	0.0652684	0.707994	24	20	30	128	20
FBgn0030608	Lsd-2	2858.43	-0.375421	0.203842	-1.84173	0.0655153	0.707994	2902	3216	3468	2688	2021
FBgn0262782	Mdh1	3885.66	-0.354038	0.192293	-1.84113	0.0656019	0.707994	4483	4159	4302	2744	3759
FBgn0032456	MRP	924.216	0.570638	0.309922	1.84123	0.0655876	0.707994	1011	527	593	1657	816
FBgn0262167	ana1	98.3897	0.536015	0.291588	1.83826	0.0660239	0.708064	100	65	71	123	132
FBgn0033624	CG12384	1100.25	-0.443653	0.241474	-1.83727	0.0661696	0.708064	1204	1335	1241	650	1080
FBgn0030224	CG12637	11.909	0.529134	0.28821	1.83593	0.0663677	0.708064	3	3	9	35	9
FBgn0034498	CG16868	78.0771	0.587838	0.319434	1.84025	0.0657315	0.708064	71	55	49	138	76
FBgn0029525	CG18273	108.314	0.531244	0.28876	1.83974	0.0658057	0.708064	89	82	90	169	110
FBgn0030735	CG3632	248.888	0.606397	0.330228	1.8363	0.0663134	0.708064	303	120	107	431	279
FBgn0263029	CG43324	624.422	-0.490966	0.267148	-1.83781	0.066091	0.708064	605	765	816	345	596
FBgn0032444	CG5525	475.094	0.51709	0.281712	1.83553	0.0664276	0.708064	351	403	405	797	412
FBgn0024329	Mekk1	314.707	0.399656	0.217515	1.83737	0.0661547	0.708064	304	268	255	403	341
FBgn0036713	Mip	114.502	-0.474011	0.258053	-1.83687	0.0662287	0.708064	142	123	133	90	85
FBgn0021995	Rs1	105.274	0.606934	0.330299	1.83753	0.0661322	0.708064	89	77	58	218	82
FBgn0037138	P5CDh1	1923.21	-0.315774	0.172083	-1.835	0.0665051	0.708097	2354	1930	2048	1599	1690
FBgn0020762	Atet	1140.44	-0.409771	0.223684	-1.83192	0.0669631	0.708099	1051	1482	1338	810	1028
FBgn0039831	CG12054	461.286	0.489561	0.267394	1.83086	0.0671214	0.708099	385	273	490	580	573
FBgn0042179	CG18869	8.23812	0.560774	0.306222	1.83126	0.0670611	0.708099	5	3	4	14	15
FBgn0030485	CG1998	586.208	-0.544905	0.297681	-1.8305	0.0671756	0.708099	676	752	683	244	583
FBgn0029990	CG2233	10372.1	-0.467646	0.255088	-1.83328	0.0667615	0.708099	11893	9222	14819	9405	6517
FBgn0259098	CG42246	39.1357	-0.608218	0.331976	-1.83211	0.0669345	0.708099	60	47	43	30	16
FBgn0031322	CG5001	203.562	0.607806	0.331709	1.83234	0.0669001	0.708099	216	138	75	184	404
FBgn0032172	CG5850	1152.39	-0.37243	0.20313	-1.83345	0.0667351	0.708099	1114	1294	1453	866	1039
FBgn0037580	DppIII	264.8	0.575141	0.313887	1.83232	0.0669036	0.708099	265	173	167	488	226
FBgn0038118	timeout	12.7398	0.472041	0.257988	1.8297	0.067295	0.708573	1	7	4	47	4
FBgn0037299	Vps37B	261.959	-0.409943	0.224221	-1.82829	0.0675054	0.710001	317	272	300	189	233
FBgn0030536	CG11068	7.46866	0.449531	0.246302	1.82512	0.0679834	0.712732	4	2	0	23	8
FBgn0046294	CG12699	11.6954	0.542651	0.29725	1.82557	0.0679147	0.712732	7	5	4	34	8
FBgn0032331	CG14913	7.04728	0.528285	0.289459	1.82507	0.0679899	0.712732	4	3	2	17	9
FBgn0029094	asf1	122.922	0.61075	0.334897	1.8237	0.0681977	0.714123	99	73	73	294	72
FBgn0030997	CG7990	925.123	-0.357963	0.196403	-1.82259	0.0683649	0.714301	902	1060	1124	706	837
FBgn0034073	CG8414	118.08	0.581234	0.318848	1.82292	0.0683158	0.714301	93	85	88	224	98
FBgn0036536	CG12713	36.6611	0.588753	0.323396	1.82053	0.0686782	0.714961	27	20	15	100	20
FBgn0037376	CG2051	125.764	0.609423	0.334902	1.8197	0.0688041	0.714961	91	80	77	309	68
FBgn0036764	CG5535	58.6892	0.608224	0.334201	1.81993	0.0687693	0.714961	51	35	34	124	48
FBgn0033287	CG8701	5.25798	0.41518	0.227945	1.8214	0.0685453	0.714961	1	2	0	19	4
FBgn0026592	Fie	2328.44	-0.507469	0.278731	-1.82064	0.0686616	0.714961	1932	3144	3146	1271	2169
FBgn0052850	CG32850	2123.22	-0.299565	0.164784	-1.81793	0.069075	0.715692	2405	2176	2376	1949	1712
FBgn0262647	Nup160	92.81	0.601936	0.331141	1.81776	0.0691003	0.715692	91	55	51	185	80
FBgn0026749	Yippee	309.556	-0.388163	0.213501	-1.81808	0.0690515	0.715692	308	363	372	240	266
FBgn0039449	CG6425	29.6791	0.539193	0.297028	1.81529	0.0694786	0.718828	18	12	11	98	8
FBgn0027783	SMC2	67.8126	0.601432	0.331648	1.81346	0.0697604	0.720958	37	58	30	173	39
FBgn0004913	Gnf1	192.184	0.598085	0.329945	1.81268	0.0698816	0.721427	137	132	143	419	125
FBgn0260944	Rbp1	499.459	0.511597	0.282691	1.80974	0.0703363	0.725334	482	388	351	823	446
FBgn0051973	Cda5	167.276	0.451324	0.249665	1.80772	0.0706501	0.726206	152	153	122	220	188
FBgn0032021	CG7781	2583.01	-0.458764	0.253735	-1.80805	0.0705994	0.726206	3490	2741	2703	1478	2524
FBgn0033677	CG8321	66.7437	0.549686	0.304017	1.80808	0.0705947	0.726206	58	58	41	95	81
FBgn0030803	CG4880	51.225	0.570683	0.315793	1.80714	0.0707399	0.726344	33	25	24	155	17
FBgn0250850	rig	168.217	0.596941	0.330447	1.80647	0.0708455	0.726644	135	122	103	364	113
FBgn0010750	atms	124.902	0.51885	0.28747	1.80489	0.0710925	0.728392	76	103	124	170	150
FBgn0032698	CG10336	60.5292	0.604101	0.334912	1.80376	0.0712687	0.729411	50	35	36	136	44
FBgn0053470	CG33470	2735.87	-0.428957	0.237919	-1.80295	0.0713955	0.729681	3860	2611	2883	1836	2505
FBgn0001124	Got1	3271.83	-0.484001	0.268499	-1.80262	0.0714486	0.729681	4564	3396	3480	1729	3219
FBgn0031695	Cyp4ac3	105.344	-0.597261	0.331594	-1.80118	0.0716745	0.730419	216	113	73	67	59
FBgn0000565	Eip71CD	637.297	-0.517204	0.287124	-1.80133	0.0716512	0.730419	585	880	800	317	611
FBgn0036522	CG7372	81.6248	0.585006	0.324929	1.80041	0.0717955	0.730869	68	30	43	229	35
FBgn0033788	CG13323	11.5737	0.356133	0.197921	1.79937	0.0719595	0.730973	0	2	0	54	1
FBgn0024804	Dbp80	564.952	0.537519	0.298653	1.79982	0.0718898	0.730973	549	400	396	1000	470
FBgn0037565	CG9626	24.7192	0.593734	0.330403	1.797	0.0723355	0.731666	24	8	13	47	31
FBgn0039520	Gr98a	7.30948	0.338024	0.188066	1.79737	0.0722767	0.731666	0	0	0	33	3
FBgn0034641	mahj	153.021	0.579539	0.322486	1.7971	0.0723197	0.731666	133	115	94	299	121
FBgn0016977	spen	4673.59	0.312538	0.173865	1.79759	0.0722417	0.731666	4004	4221	4527	5780	4801
FBgn0003598	Su(var)3-7	174.24	0.596279	0.332016	1.79594	0.0725047	0.732598	167	110	92	374	124
FBgn0000147	aurA	63.2004	0.597453	0.332827	1.79508	0.0726404	0.73319	36	45	38	160	35
FBgn0033342	CG8258	686.886	0.493299	0.27491	1.7944	0.0727496	0.733514	504	652	546	1116	607
FBgn0053653	Cadps	1124.85	0.568249	0.316925	1.793	0.0729722	0.734387	1105	682	777	2219	817
FBgn0038390	Rbf2	52.3123	0.594553	0.331617	1.79289	0.0729907	0.734387	39	37	21	130	33
FBgn0013717	not	166.082	0.485687	0.270979	1.79234	0.0730778	0.734486	126	172	116	226	189
FBgn0034816	CG3085	14.1255	0.498522	0.278429	1.79048	0.0733766	0.735593	5	10	2	46	7
FBgn0031483	CG9641	174.336	0.597205	0.333595	1.79021	0.0734201	0.735593	151	107	105	396	108
FBgn0262743	Fs(2)Ket	1772.63	0.359671	0.200841	1.79083	0.0733213	0.735593	1402	1724	1616	2297	1810
FBgn0031392	AIF	210.401	0.55923	0.312655	1.78865	0.0736712	0.735857	187	153	146	392	170
FBgn0050440	CG30440	70.7858	0.598725	0.334691	1.78889	0.0736325	0.735857	54	43	47	159	49
FBgn0037773	CG5359	44.1038	0.564714	0.315729	1.7886	0.0736785	0.735857	33	38	30	63	56
FBgn0032590	CG4631	27.1098	0.596186	0.334081	1.78455	0.0743336	0.736212	17	18	21	48	31
FBgn0035872	CG7185	273.024	0.43874	0.245649	1.78604	0.0740925	0.736212	219	225	257	384	277
FBgn0032910	CG9265	136.241	0.590574	0.330895	1.78478	0.0742974	0.736212	118	95	79	289	97
FBgn0261934	dikar	413.882	0.424193	0.237271	1.7878	0.0738083	0.736212	375	352	345	589	404
FBgn0026439	Eaat1	1673.62	-0.429822	0.240702	-1.7857	0.0741478	0.736212	2492	1639	1597	1324	1324
FBgn0002774	mle	852.379	0.410365	0.229735	1.78626	0.0740576	0.736212	620	789	815	855	1179
FBgn0010575	sbb	1426.1	0.457482	0.256228	1.78544	0.0741893	0.736212	1048	1169	1402	2168	1324
FBgn0037917	wkd	2178.87	-0.426893	0.239166	-1.78492	0.0742742	0.736212	2478	2539	2432	1285	2177
FBgn0022069	Nnp-1	268.276	0.561768	0.315226	1.78211	0.0747308	0.739376	215	210	191	519	201
FBgn0029688	lva	135.001	0.573082	0.321664	1.78162	0.0748118	0.739408	107	143	54	178	192
FBgn0051617	His1:CG31617	24.6236	0.390634	0.219521	1.77948	0.0751606	0.741314	0	13	0	74	35
FBgn0053813	His1:CG33813	24.6236	0.390634	0.219521	1.77948	0.0751606	0.741314	0	13	0	74	35
FBgn0040502	CG8343	2875.48	-0.54392	0.305849	-1.77839	0.0753396	0.74231	1911	3801	4688	1555	2443
FBgn0058263	MFS17	302.128	0.576129	0.324198	1.77709	0.0755531	0.743643	296	187	190	607	224
FBgn0000173	ben	3311.09	-0.434991	0.245157	-1.77434	0.0760076	0.744596	2790	4084	4480	2278	2940
FBgn0034654	CG10306	1289.05	-0.475128	0.268149	-1.77188	0.0764141	0.744596	1189	1667	1640	711	1249
FBgn0035162	CG13900	494.457	0.424919	0.239442	1.77462	0.0759612	0.744596	496	433	351	670	518
FBgn0038400	CG5903	128.187	-0.506644	0.28572	-1.77322	0.0761919	0.744596	121	173	160	78	110
FBgn0029504	CHES-1-like	2056.74	-0.277799	0.156554	-1.77447	0.0759861	0.744596	2397	2151	2151	1856	1732
FBgn0014189	Hel25E	530.772	0.563612	0.317524	1.77502	0.0758939	0.744596	501	377	334	1044	387
FBgn0015795	Rab7	2411.15	-0.416617	0.235117	-1.77195	0.0764022	0.744596	3541	2394	2280	1919	1933
FBgn0014879	Set	374.291	0.530145	0.299103	1.77245	0.0763196	0.744596	274	323	297	668	303
FBgn0260470	SP555	282.397	-0.368734	0.208058	-1.77227	0.0763498	0.744596	336	295	315	221	246
FBgn0011584	Trp1	901.633	-0.313497	0.17694	-1.77177	0.0764331	0.744596	1090	917	961	785	757
FBgn0034638	CG10433	14470.6	-0.50654	0.286103	-1.77048	0.0766474	0.745696	17799	16030	17411	6374	14882
FBgn0033569	CG12942	73.753	0.588618	0.332705	1.76919	0.0768621	0.745696	62	47	47	154	57
FBgn0039151	CG13607	418.281	-0.434934	0.245966	-1.76827	0.0770154	0.745696	384	533	518	282	377
FBgn0030347	CG15739	147.842	-0.458982	0.259515	-1.76862	0.0769576	0.745696	157	165	190	99	129
FBgn0039564	CG5527	179.61	-0.497923	0.281763	-1.76717	0.0772002	0.745696	185	187	261	108	158
FBgn0030634	CG9164	410.277	-0.450836	0.254973	-1.76817	0.0770318	0.745696	494	503	420	243	395
FBgn0038827	Fancd2	31.4841	0.520751	0.294671	1.76723	0.0771896	0.745696	15	20	9	104	8
FBgn0001187	Hex-C	589.842	-0.347466	0.196658	-1.76686	0.0772518	0.745696	598	638	726	520	468
FBgn0038105	yellow-f2	135.691	-0.468862	0.265237	-1.76771	0.0771091	0.745696	184	138	150	110	97
FBgn0260941	app	689.868	0.395673	0.224029	1.76617	0.0773676	0.746056	600	542	670	935	695
FBgn0086691	UK114	514.324	-0.519197	0.294153	-1.76506	0.077554	0.747096	367	658	809	357	383
FBgn0022893	Df31	2663.18	0.507893	0.28786	1.76438	0.0776682	0.747439	1871	2297	2327	4652	2124
FBgn0032835	CG16772	440.512	0.590027	0.334666	1.76303	0.0778953	0.748866	283	262	358	208	1091
FBgn0039680	Cap-D2	29.0112	0.564567	0.320388	1.76213	0.0780467	0.749563	16	18	15	80	15
FBgn0037855	CG6621	188.243	0.417839	0.2372	1.76154	0.0781467	0.749767	154	187	148	230	221
FBgn0051778	CG31778	527.719	-0.41773	0.237297	-1.76037	0.0783459	0.750223	527	560	711	474	367
FBgn0036838	CG3808	54.0664	0.588846	0.334658	1.75954	0.0784853	0.750223	36	47	24	121	41
FBgn0053180	Ranbp16	334.003	0.558956	0.317781	1.75893	0.0785888	0.750223	304	222	238	652	247
FBgn0029157	ssh	240.155	0.389641	0.221444	1.75954	0.0784855	0.750223	223	217	193	303	263
FBgn0028396	TotA	1373.84	0.565404	0.321388	1.75926	0.0785336	0.750223	851	645	1603	2510	1228
FBgn0005632	faf	516.1	0.497113	0.282769	1.75802	0.0787446	0.75061	500	400	370	848	455
FBgn0262734	Rbp2	3622.58	-0.349005	0.19855	-1.75777	0.0787872	0.75061	3426	4211	4422	3301	2758
FBgn0052220	Csas	3807	-0.574399	0.326992	-1.75662	0.0789834	0.751461	3233	5585	5426	1061	3784
FBgn0005596	yem	84.2468	0.587445	0.334476	1.75632	0.0790346	0.751461	69	52	53	188	57
FBgn0032402	CG14945	690.053	-0.497443	0.283355	-1.75555	0.079166	0.751485	876	864	696	335	687
FBgn0261873	sdt	1755.42	-0.323399	0.184233	-1.75538	0.0791952	0.751485	1938	1729	2128	1381	1605
FBgn0062978	CG31808	3571.57	-0.439141	0.250252	-1.75479	0.0792944	0.751676	4897	3791	3592	2129	3477
FBgn0001120	gnu	139.829	0.328923	0.187511	1.75416	0.0794038	0.751964	1	2	6	678	1
FBgn0053199	CG33199	3887.58	-0.305043	0.174153	-1.75159	0.0798451	0.752396	3926	4338	4502	3003	3682
FBgn0058439	CG40439	357.562	-0.378041	0.215721	-1.75245	0.0796957	0.752396	462	363	377	294	293
FBgn0036620	CG4842	1142.79	-0.488475	0.278812	-1.75199	0.0797759	0.752396	953	1367	1693	661	1047
FBgn0036090	CG8009	246.207	-0.457458	0.26096	-1.75298	0.0796054	0.752396	266	302	285	146	234
FBgn0025832	Fen1	49.1661	0.565446	0.322742	1.75201	0.0797724	0.752396	22	33	30	138	21
FBgn0015778	rin	338.581	0.543685	0.31051	1.75094	0.079956	0.752695	144	298	349	501	396
FBgn0032876	Cen	257.204	0.556258	0.31804	1.74902	0.0802877	0.754376	257	167	165	484	208
FBgn0260985	RfC4	80.9737	0.582968	0.333317	1.74899	0.0802933	0.754376	61	65	45	172	60
FBgn0031298	Atg4a	1113.24	-0.308863	0.176658	-1.74837	0.0804004	0.754637	1192	1205	1263	856	1054
FBgn0035213	CG2199	278.602	0.541255	0.309763	1.74732	0.0805817	0.75512	197	250	206	515	220
FBgn0259992	CG42489	1737.08	-0.570346	0.326763	-1.74544	0.0809078	0.75512	1416	2614	2459	511	1710
FBgn0039379	CG5886	105.979	0.557389	0.319138	1.74655	0.0807161	0.75512	94	82	66	193	93
FBgn0000541	E(bx)	918.567	0.485919	0.278295	1.74605	0.0808015	0.75512	854	777	648	1512	789
FBgn0003415	skd	1023.17	0.42918	0.245903	1.74532	0.0809284	0.75512	829	845	963	1520	946
FBgn0039536	unc80	133.446	0.524193	0.300167	1.74634	0.080752	0.75512	100	88	131	213	133
FBgn0052373	CG32373	25.1096	0.575749	0.330984	1.73951	0.0819457	0.757773	22	17	8	50	28
FBgn0031918	CG6055	10.4262	0.500197	0.287853	1.73768	0.0822675	0.757773	9	3	2	11	27
FBgn0028534	CG7916	7.48833	0.395911	0.227647	1.73914	0.0820098	0.757773	3	2	0	29	3
FBgn0034407	DptB	54.7873	-0.502432	0.288877	-1.73926	0.0819895	0.757773	58	7	180	10	19
FBgn0000497	ds	15.6394	0.574327	0.330229	1.73918	0.0820037	0.757773	8	13	8	21	28
FBgn0263219	Dscam4	547.732	0.468172	0.269226	1.73896	0.0820426	0.757773	493	433	450	871	484
FBgn0260243	E(var)3-9	163.287	0.580834	0.334192	1.73803	0.0822062	0.757773	142	98	101	373	98
FBgn0003016	osp	520.248	0.343574	0.197403	1.74047	0.0817765	0.757773	417	463	520	582	616
FBgn0022063	Pcf11	417.255	0.470459	0.270239	1.7409	0.081701	0.757773	391	352	304	651	383
FBgn0261922	PI4KIIIalpha	946.511	0.357701	0.205891	1.73733	0.0823285	0.757773	736	862	933	976	1221
FBgn0032244	RfC3	41.7142	0.552577	0.318005	1.73764	0.0822745	0.757773	28	25	17	120	17
FBgn0039938	Sox102F	59.0832	0.583263	0.334915	1.74153	0.0815913	0.757773	39	18	62	103	72
FBgn0052675	Tango5	853.154	-0.417213	0.239506	-1.74197	0.0815129	0.757773	1238	882	790	684	676
FBgn0027529	tapas	608.517	0.307599	0.176523	1.74254	0.081414	0.757773	593	537	533	711	665
FBgn0035575	CG7509	310.5	-0.551385	0.317733	-1.73537	0.0826746	0.760223	447	312	379	113	305
FBgn0004907	14-3-3zeta	13077.7	-0.282524	0.164884	-1.71347	0.0866259	0.76053	13185	14168	15309	10461	12299
FBgn0030960	Atg101	559.405	-0.374603	0.217743	-1.72039	0.0853616	0.76053	721	622	537	495	424
FBgn0039774	CDase	987.428	-0.522116	0.304591	-1.71415	0.0865005	0.76053	1115	1255	1179	382	1018
FBgn0000278	CecB	10.21	0.449861	0.261095	1.72298	0.0848921	0.76053	7	2	2	4	36
FBgn0033949	CG10131	98.0419	-0.531136	0.307865	-1.72522	0.084487	0.76053	90	123	141	53	84
FBgn0032721	CG10602	558.145	0.285996	0.167694	1.70546	0.0881087	0.76053	513	528	497	630	620
FBgn0033821	CG10799	999.528	-0.520496	0.306069	-1.70058	0.0890212	0.76053	791	1327	1475	456	958
FBgn0037238	CG1090	11.7088	0.432472	0.254387	1.70005	0.0891209	0.76053	4	0	8	33	13
FBgn0033067	CG11211	245.597	-0.54805	0.31756	-1.72582	0.0843805	0.76053	199	243	456	133	198
FBgn0039816	CG11317	386.703	-0.436894	0.257828	-1.69452	0.0901669	0.76053	354	483	494	247	358
FBgn0037167	CG11425	273.819	-0.50453	0.291655	-1.72989	0.0836505	0.76053	336	332	304	130	270
FBgn0035232	CG12099	951.19	-0.393891	0.227891	-1.72842	0.0839125	0.76053	1126	1042	1049	608	937
FBgn0030373	CG12721	8.50467	0.40902	0.238223	1.71697	0.0859853	0.76053	3	2	2	34	1
FBgn0033958	CG12858	672.386	-0.352562	0.208338	-1.69226	0.090597	0.76053	842	678	723	614	506
FBgn0039290	CG13654	47.1355	0.449897	0.265578	1.69403	0.0902591	0.76053	17	38	0	64	116
FBgn0033372	CG13742	34.8011	0.566776	0.331322	1.71065	0.0871455	0.76053	29	20	17	82	25
FBgn0034321	CG14502	48.0871	0.570817	0.332206	1.71826	0.0857487	0.76053	27	37	28	118	29
FBgn0039640	CG14516	227.656	0.566909	0.331715	1.70902	0.0874465	0.76053	245	122	126	470	170
FBgn0030261	CG15203	103.543	-0.552778	0.324106	-1.70555	0.0880922	0.76053	115	133	135	38	98
FBgn0040850	CG15210	376.682	-0.541064	0.316194	-1.71118	0.0870484	0.76053	279	513	582	170	343
FBgn0029719	CG15473	28.5784	0.558565	0.328802	1.69879	0.0893586	0.76053	19	17	17	70	19
FBgn0036537	CG18081	686.427	-0.349306	0.205606	-1.69891	0.0893367	0.76053	803	705	779	495	653
FBgn0030320	CG2247	201.238	0.574575	0.331723	1.7321	0.0832565	0.76053	173	175	86	418	150
FBgn0050463	CG30463	167.324	0.495367	0.291615	1.6987	0.0893754	0.76053	141	112	156	264	161
FBgn0050493	CG30493	83.0831	0.511887	0.300626	1.70274	0.0886168	0.76053	60	78	62	86	129
FBgn0043783	CG32444	662.491	-0.38364	0.224872	-1.70604	0.088001	0.76053	764	610	858	498	584
FBgn0036008	CG3408	88.2733	0.571021	0.334049	1.70939	0.087378	0.76053	62	53	71	193	60
FBgn0085236	CG34207	289.142	-0.404647	0.23799	-1.70027	0.08908	0.76053	334	290	358	262	202
FBgn0259227	CG42327	508.326	-0.340926	0.197477	-1.72641	0.084274	0.76053	610	565	514	391	464
FBgn0260429	CG42524	65.0173	0.559466	0.328272	1.70427	0.0883298	0.76053	29	47	68	98	82
FBgn0262608	CG43134	6.49792	0.328943	0.191101	1.7213	0.085196	0.76053	1	0	0	30	1
FBgn0262679	CG43149	14.607	0.366145	0.214848	1.70421	0.0883424	0.76053	5	3	0	1	64
FBgn0263050	CG43345	14.2733	0.558139	0.32342	1.72574	0.0843937	0.76053	11	8	6	30	16
FBgn0034725	CG6044	609.346	-0.395692	0.229601	-1.72339	0.084818	0.76053	635	680	747	401	587
FBgn0032509	CG6523	450.554	-0.339117	0.1998	-1.69728	0.0896435	0.76053	461	485	550	356	402
FBgn0031011	CG8034	642.907	-0.375137	0.220905	-1.69818	0.0894738	0.76053	586	770	805	492	564
FBgn0036876	CG9451	246.878	-0.426213	0.245914	-1.73318	0.0830633	0.76053	290	275	280	158	233
FBgn0031808	CG9507	1248.92	-0.549886	0.320191	-1.71737	0.085912	0.76053	1186	1722	1682	402	1269
FBgn0030787	CG9609	248.713	0.518638	0.303311	1.70992	0.0872801	0.76053	247	203	145	416	229
FBgn0036857	CG9629	255.225	-0.472816	0.27325	-1.73034	0.0835696	0.76053	254	305	332	146	241
FBgn0086901	cv-c	654.082	0.387123	0.224741	1.72253	0.0849734	0.76053	690	507	527	833	708
FBgn0028940	Cyp28a5	1240.27	-0.444673	0.259867	-1.71115	0.0870529	0.76053	1574	1389	1318	684	1247
FBgn0052185	edin	29.1982	-0.462134	0.273035	-1.69258	0.0905347	0.76053	16	7	111	3	9
FBgn0015222	Fer1HCH	7510.94	-0.410162	0.240257	-1.70718	0.0877884	0.76053	8474	8749	8348	4405	7636
FBgn0032773	fon	1205.98	-0.453541	0.26779	-1.69364	0.0903331	0.76053	1900	1065	1216	1016	837
FBgn0036169	Fuca	98.0645	-0.546293	0.320235	-1.70592	0.0880236	0.76053	176	83	101	67	64
FBgn0027588	GCS2alpha	1749.23	-0.268791	0.155405	-1.72962	0.0836978	0.76053	1805	1890	1988	1452	1615
FBgn0011802	Gem3	100.108	0.575775	0.334417	1.72172	0.0851194	0.76053	80	73	56	224	65
FBgn0027287	Gmap	78.4838	0.569554	0.333683	1.70687	0.0878458	0.76053	53	52	49	195	41
FBgn0063498	GstE2	825.016	-0.527486	0.310147	-1.70076	0.0889882	0.76053	1024	895	1062	304	849
FBgn0004362	HmgD	1295.43	0.538768	0.317333	1.6978	0.0895456	0.76053	1247	1002	753	2537	913
FBgn0025583	IM2	1583.31	-0.477024	0.27795	-1.71622	0.0861218	0.76053	1482	1554	2502	937	1448
FBgn0025394	inc	230.575	-0.370976	0.217246	-1.70763	0.0877048	0.76053	255	268	251	174	206
FBgn0028424	JhI-26	801.815	-0.4972	0.288086	-1.72587	0.0843703	0.76053	800	1022	1013	377	805
FBgn0027280	l(1)G0193	1378.46	-0.399484	0.234933	-1.70042	0.0890521	0.76053	1476	1634	1565	850	1377
FBgn0005654	lat	75.8674	0.559014	0.323786	1.72649	0.0842585	0.76053	45	70	56	136	71
FBgn0040099	lectin-28C	176.694	-0.465575	0.269416	-1.72809	0.0839716	0.76053	202	212	201	164	105
FBgn0029870	Marf	2369.33	-0.268804	0.15819	-1.69925	0.0892723	0.76053	2385	2691	2624	2168	1982
FBgn0033845	mars	31.3245	0.425671	0.248394	1.71369	0.0865848	0.76053	18	12	0	112	13
FBgn0002783	mor	181.18	0.531833	0.314125	1.69306	0.0904437	0.76053	169	152	103	321	158
FBgn0032154	mtDNA-helicase	52.5932	0.556867	0.327888	1.69834	0.0894427	0.76053	41	42	34	96	49
FBgn0085444	mute	154.967	0.576365	0.3346	1.72255	0.0849705	0.76053	158	95	69	341	108
FBgn0086778	nAChRalpha7	1429.05	0.521372	0.307613	1.6949	0.090095	0.76053	1024	1037	1331	2689	1035
FBgn0031261	nAChRbeta3	113.092	-0.560291	0.324755	-1.72527	0.0844783	0.76053	198	132	90	54	93
FBgn0016684	NaPi-T	32.8128	0.563454	0.329492	1.71007	0.0872526	0.76053	20	18	23	81	21
FBgn0085468	ND-MWFE	923.524	-0.546917	0.320455	-1.70669	0.0878799	0.76053	759	1315	1318	326	911
FBgn0261673	nemy	792.985	-0.492027	0.288915	-1.70302	0.0885647	0.76053	1028	887	886	364	808
FBgn0005771	noc	1047.79	-0.36877	0.215454	-1.7116	0.0869711	0.76053	1252	1140	1122	708	1023
FBgn0042201	Nplp3	4338.3	-0.537197	0.316116	-1.69936	0.0892506	0.76053	2826	4634	8327	2408	3513
FBgn0024947	NTPase	1313.33	-0.349949	0.201806	-1.73409	0.0829027	0.76053	1548	1389	1438	927	1271
FBgn0034310	Nup75	81.3581	0.559187	0.329888	1.69508	0.0900599	0.76053	71	52	56	161	65
FBgn0027537	Nup93-1	123.538	0.561278	0.329579	1.70302	0.088565	0.76053	114	85	73	250	93
FBgn0015271	Orc5	25.7685	0.549406	0.324141	1.69496	0.0900825	0.76053	11	18	17	65	17
FBgn0033466	Pal1	4.24181	0.310885	0.181859	1.70948	0.0873616	0.76053	0	0	0	12	9
FBgn0017558	Pdk	4120.03	-0.375667	0.221562	-1.69554	0.0899731	0.76053	4522	4689	4643	2635	4137
FBgn0019948	Phm	1750.36	-0.46088	0.271524	-1.69738	0.0896244	0.76053	1846	2262	1982	897	1782
FBgn0030670	Pis	2292.68	-0.331109	0.194149	-1.70544	0.0881121	0.76053	2582	2657	2357	1650	2230
FBgn0086690	Plp	491.217	0.306472	0.177024	1.73125	0.0834073	0.76053	458	453	432	527	584
FBgn0039227	polybromo	124.673	0.468301	0.270431	1.73168	0.0833299	0.76053	92	112	109	175	134
FBgn0014877	Roe1	134.596	0.411118	0.241634	1.70141	0.0888661	0.76053	114	122	114	164	158
FBgn0029785	RpL35	12671.5	-0.217051	0.1268	-1.71176	0.0869413	0.76053	13406	13330	13828	11458	11347
FBgn0019929	Ser7	236.223	-0.378597	0.223184	-1.69635	0.0898205	0.76053	241	267	287	181	206
FBgn0034897	Sesn	79.5703	0.553461	0.321603	1.72095	0.0852605	0.76053	89	47	45	104	112
FBgn0003444	smo	187.23	0.462326	0.267305	1.72958	0.0837051	0.76053	184	142	146	269	193
FBgn0033917	SmydA-1	101.362	0.537906	0.314413	1.71083	0.0871132	0.76053	62	78	96	172	97
FBgn0003447	sn	1848.23	-0.26541	0.153529	-1.72873	0.0838567	0.76053	1984	2142	1875	1568	1678
FBgn0014031	Spat	797.268	-0.491282	0.286367	-1.71557	0.0862406	0.76053	589	1034	1188	509	671
FBgn0040273	Spt5	175.562	0.441965	0.259901	1.70051	0.0890344	0.76053	163	150	135	248	180
FBgn0003527	stil	8.93087	0.325833	0.192562	1.6921	0.0906269	0.76053	0	2	0	41	1
FBgn0020887	Su(z)12	199.399	0.497467	0.292037	1.70344	0.0884863	0.76053	191	142	154	323	184
FBgn0033876	Syngr	833.161	-0.406027	0.235538	-1.72383	0.0847394	0.76053	1187	844	800	706	632
FBgn0259730	tal-1A	432.291	-0.499511	0.292626	-1.70699	0.0878232	0.76053	556	497	480	198	435
FBgn0259731	tal-2A	432.291	-0.499511	0.292626	-1.70699	0.0878232	0.76053	556	497	480	198	435
FBgn0259732	tal-3A	432.291	-0.499511	0.292626	-1.70699	0.0878232	0.76053	556	497	480	198	435
FBgn0259733	tal-AA	432.291	-0.499511	0.292626	-1.70699	0.0878232	0.76053	556	497	480	198	435
FBgn0037632	Tcp-1eta	381.829	0.485613	0.282341	1.71995	0.0854412	0.76053	271	370	304	616	343
FBgn0031424	VGlut	1046.36	-0.292518	0.169412	-1.72667	0.0842271	0.76053	1166	1045	1212	913	897
FBgn0033194	Vps13	229.899	0.447823	0.262073	1.70877	0.087493	0.76053	228	212	145	286	277
FBgn0261020	wol	302.341	-0.371235	0.218803	-1.69666	0.0897609	0.76053	302	353	360	227	271
FBgn0037770	Art4	112.345	0.56309	0.333283	1.68953	0.0911185	0.761093	84	53	83	283	55
FBgn0041581	AttB	98.5102	-0.520942	0.30949	-1.68323	0.0923308	0.761093	132	23	263	16	59
FBgn0259228	C3G	29.8789	-0.561853	0.33375	-1.68346	0.0922865	0.761093	30	62	26	13	19
FBgn0031395	CG10874	439.003	-0.358955	0.212892	-1.68609	0.0917784	0.761093	428	528	512	330	399
FBgn0051436	CG31436	154.546	-0.447964	0.265786	-1.68543	0.0919059	0.761093	193	190	152	101	138
FBgn0028490	CG31705	3139.79	-0.507259	0.300083	-1.6904	0.0909524	0.761093	5267	3499	2445	1632	2893
FBgn0052182	CG32182	4.023	0.389635	0.230453	1.69074	0.090887	0.761093	1	2	0	8	9
FBgn0053213	CG33213	34.1669	0.563255	0.334673	1.683	0.092375	0.761093	31	15	23	68	33
FBgn0034958	CG3907	1087.6	-0.464342	0.27532	-1.68655	0.0916892	0.761093	1041	1342	1408	570	1086
FBgn0027073	CG4302	624.259	-0.437824	0.259333	-1.68827	0.0913598	0.761093	672	722	756	352	624
FBgn0034588	CG9394	219.53	-0.564145	0.334919	-1.68442	0.0921004	0.761093	123	297	430	64	186
FBgn0260003	Dys	246.338	0.554943	0.329242	1.68552	0.091889	0.761093	107	190	248	483	198
FBgn0053852	His1:CG33852	56.7024	-0.492382	0.292337	-1.68429	0.0921251	0.761093	186	48	17	5	29
FBgn0001222	Hsf	361.44	0.469586	0.278226	1.68778	0.0914525	0.761093	305	298	300	585	314
FBgn0010482	l(2)01289	382.673	0.513043	0.30347	1.69059	0.0909149	0.761093	262	297	358	304	691
FBgn0086711	mol	125.377	0.55007	0.326802	1.68319	0.092338	0.761093	83	78	120	243	100
FBgn0015799	Rbf	256.978	0.482648	0.28577	1.68894	0.0912315	0.761093	229	192	214	418	228
FBgn0039883	RhoGAP100F	826.666	0.513389	0.304047	1.68852	0.0913122	0.761093	736	613	631	1525	613
FBgn0259974	Sfp84E	3.6153	0.332292	0.196755	1.68887	0.091245	0.761093	1	0	0	4	13
FBgn0053200	VepD	38.1035	-0.547699	0.325127	-1.68457	0.0920717	0.761093	54	63	39	30	5
FBgn0034380	Vps51	122.959	0.423975	0.251804	1.68375	0.0922294	0.761093	105	103	109	137	160
FBgn0036686	CG7728	133.201	0.527002	0.313292	1.68214	0.0925416	0.761806	99	130	84	231	120
FBgn0058002	ND-AGGG	210.284	-0.479868	0.285495	-1.68083	0.0927957	0.763236	193	263	283	120	194
FBgn0030816	CG16700	210.027	-0.361144	0.214969	-1.67998	0.0929608	0.763933	233	245	225	170	178
FBgn0032429	CG5446	527.23	-0.442445	0.263521	-1.67897	0.0931571	0.764886	581	673	567	296	524
FBgn0034140	Lst	678.682	-0.39391	0.234707	-1.67831	0.0932873	0.76523	872	622	803	613	484
FBgn0051453	pch2	61.7071	0.470207	0.28023	1.67793	0.09336	0.76523	62	18	2	185	39
FBgn0029522	CG13373	114.8	0.521895	0.3115	1.67542	0.0938512	0.767932	101	82	88	200	101
FBgn0024733	RpL10	27889.2	-0.36659	0.218799	-1.67547	0.0938429	0.767932	24005	33016	36470	23209	22810
FBgn0032810	CG13077	57.8877	-0.526144	0.314138	-1.67488	0.0939569	0.768136	86	68	56	36	44
FBgn0026616	alpha-Man-IIb	125.244	0.520428	0.311184	1.67241	0.0944426	0.769082	110	87	99	219	109
FBgn0033529	CG17765	782.735	-0.317715	0.190081	-1.67147	0.0946289	0.769082	942	847	794	606	728
FBgn0038195	CG3061	1481.8	-0.389763	0.232937	-1.67326	0.0942766	0.769082	1471	1749	1790	948	1460
FBgn0052191	CG32191	181.148	-0.422105	0.252639	-1.67078	0.0947647	0.769082	202	187	231	160	126
FBgn0035726	CG9953	522.991	-0.398523	0.238378	-1.67181	0.094561	0.769082	454	648	672	405	438
FBgn0263973	jv	55.1138	0.51068	0.30516	1.67348	0.0942328	0.769082	51	40	41	72	71
FBgn0013756	Mtor	195.544	0.518629	0.31048	1.67041	0.0948388	0.769082	147	143	173	353	158
FBgn0029881	pigs	582.28	0.4514	0.27005	1.67154	0.0946148	0.769082	518	398	556	891	540
FBgn0024314	Plap	183.282	0.396501	0.23724	1.67131	0.0946605	0.769082	168	167	145	235	200
FBgn0010704	sau	1132.72	-0.320746	0.192041	-1.67019	0.0948815	0.769082	1412	1240	1090	1002	923
FBgn0028686	Rpt3	453.369	0.325517	0.195014	1.6692	0.0950784	0.770022	387	457	385	496	540
FBgn0030813	CG4949	73.5956	0.550959	0.330167	1.66873	0.0951713	0.770118	81	38	21	169	57
FBgn0263198	Acn	227.552	0.535356	0.326961	1.63737	0.101553	0.770986	21	198	206	395	313
FBgn0000108	Appl	7594.58	-0.339351	0.206984	-1.6395	0.101109	0.770986	9150	8054	8042	7416	5318
FBgn0031453	Bacc	18486.1	-0.401618	0.245452	-1.63624	0.10179	0.770986	16781	23012	23057	11547	18154
FBgn0032629	beat-IIIc	454.062	-0.333429	0.202342	-1.64785	0.0993834	0.770986	497	483	526	339	427
FBgn0040388	boi	45.5011	0.539144	0.324974	1.65904	0.0971082	0.770986	37	27	19	120	23
FBgn0037093	Cdk12	467.834	0.377675	0.231021	1.6348	0.10209	0.770986	374	455	407	636	463
FBgn0039311	CG10513	713.511	-0.479805	0.293211	-1.63638	0.10176	0.770986	844	845	828	317	741
FBgn0039930	CG11077	305.579	-0.438653	0.266832	-1.64393	0.100191	0.770986	275	393	387	193	282
FBgn0014427	CG11899	472.437	-0.303726	0.182794	-1.66158	0.0965976	0.770986	542	498	512	422	389
FBgn0033507	CG12909	66.9154	0.547935	0.334908	1.63608	0.101823	0.770986	40	63	36	147	47
FBgn0032084	CG13101	60.4777	0.548073	0.332283	1.64942	0.0990624	0.770986	48	37	47	120	49
FBgn0039150	CG13605	160.636	0.488582	0.297929	1.63993	0.10102	0.770986	170	108	114	247	162
FBgn0032008	CG14277	629.762	-0.392844	0.239274	-1.64182	0.100627	0.770986	612	714	807	416	603
FBgn0034293	CG14495	158.611	-0.525506	0.315702	-1.66456	0.096	0.770986	179	207	190	63	156
FBgn0037835	CG14687	1497.73	-0.525379	0.319935	-1.64215	0.10056	0.770986	1445	1795	2220	495	1550
FBgn0030259	CG1545	652.619	-0.532737	0.321269	-1.65823	0.0972716	0.770986	705	794	890	207	675
FBgn0036538	CG15715	908.441	-0.321477	0.194352	-1.6541	0.0981082	0.770986	858	1119	1025	777	766
FBgn0036550	CG17026	216.997	-0.53152	0.31944	-1.66391	0.0961305	0.770986	191	263	338	89	206
FBgn0037890	CG17734	764.644	-0.28461	0.172706	-1.64795	0.0993639	0.770986	800	804	893	682	645
FBgn0023537	CG17896	2366.48	-0.364478	0.218782	-1.66594	0.095725	0.770986	2360	2816	2755	1587	2328
FBgn0032603	CG17928	341.9	-0.339054	0.205534	-1.64962	0.0990207	0.770986	357	372	407	305	269
FBgn0061356	CG18003	317.152	-0.451868	0.276074	-1.63676	0.10168	0.770986	299	308	494	255	230
FBgn0035642	CG18586	18.8533	0.367289	0.221442	1.65862	0.0971918	0.770986	4	3	6	80	0
FBgn0051635	CG31635	560.943	0.435691	0.263663	1.65246	0.0984415	0.770986	465	428	539	854	511
FBgn0052232	CG32232	6.28841	0.341482	0.206367	1.65473	0.0979785	0.770986	1	0	2	27	1
FBgn0085237	CG34208	97.0049	-0.544397	0.327985	-1.65982	0.0969503	0.770986	51	117	223	20	75
FBgn0038291	CG3984	126.425	0.429829	0.261952	1.64087	0.100824	0.770986	101	120	103	169	138
FBgn0262484	CG43074	21.6862	0.359761	0.219581	1.6384	0.101339	0.770986	2	7	6	92	0
FBgn0035945	CG5026	180.505	0.530837	0.322575	1.64562	0.0998421	0.770986	184	113	118	338	146
FBgn0036579	CG5027	371.537	-0.311812	0.188885	-1.6508	0.0987789	0.770986	421	413	390	302	333
FBgn0033879	CG6543	945.15	-0.289313	0.176098	-1.64291	0.100402	0.770986	956	1092	1044	756	881
FBgn0039049	CG6726	71.8874	0.538136	0.327576	1.64278	0.100428	0.770986	56	55	51	137	59
FBgn0039017	CG6985	37.9879	0.543355	0.32912	1.65093	0.0987527	0.770986	29	32	11	86	31
FBgn0038595	CG7142	4.2415	0.363402	0.222061	1.63649	0.101736	0.770986	1	2	0	14	4
FBgn0033551	CG7222	200.905	0.501705	0.303724	1.65184	0.0985665	0.770986	176	135	173	345	172
FBgn0036124	CG7839	135.296	0.514716	0.314732	1.63541	0.101963	0.770986	112	102	105	245	110
FBgn0031008	CG8010	263.503	0.355933	0.215805	1.64933	0.0990806	0.770986	208	252	244	299	313
FBgn0035779	CG8562	17.6822	0.291135	0.178001	1.63558	0.101928	0.770986	1	0	0	86	0
FBgn0032886	CG9328	1764.59	-0.352687	0.21479	-1.64201	0.100588	0.770986	1760	1815	2314	1293	1646
FBgn0014141	cher	410.572	0.507471	0.309296	1.64073	0.100854	0.770986	402	287	291	315	757
FBgn0033313	Cirl	1161.66	0.334478	0.204568	1.63505	0.102039	0.770986	1124	1032	978	1519	1146
FBgn0011204	cue	433.019	0.399082	0.243422	1.63946	0.101117	0.770986	341	428	362	607	423
FBgn0030339	Cyp28c1	94.423	-0.53314	0.324136	-1.6448	0.100011	0.770986	103	103	141	38	88
FBgn0000459	disco	406.012	-0.471171	0.286667	-1.64362	0.100255	0.770986	298	542	584	299	309
FBgn0002183	dre4	187.558	0.487806	0.297636	1.63893	0.101227	0.770986	121	170	167	305	172
FBgn0033159	Dscam1	96.9188	0.509463	0.309399	1.64662	0.0996362	0.770986	96	62	73	96	157
FBgn0000524	dx	104.47	0.545516	0.327829	1.66403	0.0961074	0.770986	78	70	86	207	79
FBgn0040372	G9a	481.024	0.524915	0.318088	1.65022	0.0988974	0.770986	381	365	375	951	323
FBgn0028433	Ggamma30A	15916.6	-0.2292	0.139623	-1.64157	0.10068	0.770986	16114	17969	17066	14543	13913
FBgn0039098	GILT3	298.995	-0.400305	0.243612	-1.64321	0.10034	0.770986	330	352	334	192	289
FBgn0035411	Girdin	253.649	0.48114	0.289312	1.66305	0.0963026	0.770986	253	208	165	400	239
FBgn0001987	Gli	400.809	-0.48056	0.291574	-1.64816	0.0993204	0.770986	492	457	464	187	408
FBgn0261625	GLS	387.24	0.351	0.211912	1.65635	0.0976505	0.770986	369	323	345	494	402
FBgn0263097	Glut4EF	4060.91	0.28683	0.173992	1.64852	0.0992454	0.770986	3539	3984	3658	4988	4110
FBgn0033039	Gp210	63.432	0.413886	0.250125	1.65471	0.0979827	0.770986	36	30	0	223	25
FBgn0001139	gro	318.073	0.457924	0.280102	1.63484	0.102082	0.770986	176	320	302	374	416
FBgn0014000	Hf	410.412	-0.474736	0.289429	-1.64025	0.100953	0.770986	307	575	561	262	350
FBgn0064237	Idgf5	165.211	-0.530011	0.32418	-1.63493	0.102064	0.770986	309	148	150	138	82
FBgn0261244	inaE	338.502	0.534313	0.320677	1.6662	0.0956726	0.770986	260	233	287	672	233
FBgn0033494	KCNQ	205.064	0.451247	0.273106	1.65228	0.0984775	0.770986	209	157	152	297	208
FBgn0022268	KdelR	898.227	-0.279303	0.167724	-1.66525	0.0958624	0.770986	942	1009	978	725	840
FBgn0016031	lama	813.218	-0.263857	0.160252	-1.64651	0.0996585	0.770986	844	927	869	708	720
FBgn0034602	Lapsyn	320.909	-0.473685	0.286349	-1.65423	0.0980817	0.770986	408	400	319	164	317
FBgn0002565	Lsp2	54.5824	-0.43284	0.264253	-1.63797	0.101427	0.770986	178	37	39	20	0
FBgn0017572	Mo25	1303.57	-0.322487	0.195368	-1.65066	0.0988078	0.770986	1344	1512	1453	951	1264
FBgn0002901	mus304	40.0655	0.52327	0.3181	1.64498	0.0999729	0.770986	32	27	11	108	21
FBgn0031020	NAA15-16	476.864	0.383651	0.23358	1.64248	0.10049	0.770986	353	460	443	637	487
FBgn0029970	Nek2	18.4953	0.294977	0.178915	1.6487	0.0992101	0.770986	1	0	0	90	0
FBgn0037137	Nopp140	273.759	0.550327	0.333134	1.65197	0.0985407	0.770986	212	220	161	616	153
FBgn0027109	NPF	81.464	-0.539232	0.329322	-1.6374	0.101547	0.770986	54	118	131	46	59
FBgn0032433	Oatp33Ea	111.056	-0.451669	0.275567	-1.63905	0.101202	0.770986	151	128	107	84	86
FBgn0011693	Pdh	6048.51	-0.441653	0.266719	-1.65588	0.0977469	0.770986	5716	6735	8436	3387	6006
FBgn0005586	Rab3	1183.23	-0.358373	0.218858	-1.63747	0.101532	0.770986	1592	1249	1119	1046	914
FBgn0035150	Rev1	90.2702	0.512305	0.312454	1.63961	0.101085	0.770986	67	83	64	152	84
FBgn0036980	RhoBTB	529.78	0.43548	0.263959	1.6498	0.0989838	0.770986	453	448	452	822	467
FBgn0036518	RhoGAP71E	645.531	0.435332	0.263057	1.6549	0.0979448	0.770986	589	495	565	994	576
FBgn0036187	RIOK1	95.2745	0.517543	0.313259	1.65213	0.098509	0.770986	77	88	60	160	90
FBgn0033912	RpS23	1980.13	-0.471451	0.287132	-1.64193	0.100605	0.770986	1451	2497	2997	1217	1750
FBgn0025391	Scgdelta	796.545	0.50649	0.309081	1.6387	0.101276	0.770986	706	537	659	1488	577
FBgn0031973	Spn28Dc	158.325	-0.464732	0.283856	-1.63721	0.101587	0.770986	225	177	152	97	142
FBgn0003655	swa	118.879	0.294486	0.179069	1.64454	0.100064	0.770986	6	0	2	572	5
FBgn0034691	Synj	487.662	-0.306752	0.187396	-1.63692	0.101648	0.770986	551	522	531	382	454
FBgn0028670	Vha100-2	1103.5	0.36002	0.218728	1.64597	0.0997693	0.770986	956	997	989	1517	1048
FBgn0010328	woc	155.453	0.536501	0.323838	1.6567	0.0975809	0.770986	112	123	120	306	113
FBgn0038989	CG6937	121.77	0.540187	0.33076	1.63317	0.102433	0.772965	105	77	88	251	85
FBgn0032262	CG7384	71.2356	0.543268	0.33275	1.63266	0.10254	0.773157	51	47	43	177	36
FBgn0020513	ade5	3811.13	-0.432018	0.264784	-1.63158	0.102767	0.773644	4857	3854	4412	3848	2086
FBgn0037239	CG11739	1386.13	-0.238985	0.146463	-1.6317	0.102742	0.773644	1552	1470	1445	1227	1239
FBgn0005672	spi	2060.64	-0.366188	0.224491	-1.6312	0.102849	0.773646	2428	2254	2233	1329	2072
FBgn0051104	CG31104	12.8816	0.500458	0.307009	1.63011	0.103078	0.774755	10	7	4	32	11
FBgn0037989	ATP8B	137.433	0.530997	0.327147	1.62312	0.104564	0.775345	53	70	135	368	56
FBgn0026090	CG14812	381.101	-0.398992	0.245783	-1.62335	0.104515	0.775345	388	458	449	243	370
FBgn0050284	CG30284	6.85881	0.401429	0.24721	1.62384	0.104411	0.775345	3	0	4	18	9
FBgn0051694	CG31694	607.065	0.378837	0.233251	1.62416	0.104341	0.775345	640	478	484	799	629
FBgn0035969	CG4476	79.8402	0.293521	0.180256	1.62835	0.10345	0.775345	4	5	0	381	3
FBgn0030429	CG4661	10.0793	0.443732	0.272626	1.62762	0.103605	0.775345	1	8	4	29	8
FBgn0032934	CG8679	78.1721	0.543819	0.334461	1.62596	0.103958	0.775345	62	60	45	169	53
FBgn0023076	Clk	43.9241	0.5429	0.333667	1.62707	0.103722	0.775345	49	22	24	64	60
FBgn0000370	crc	20922.7	-0.298113	0.183091	-1.62822	0.103478	0.775345	25995	21837	20814	16408	19641
FBgn0011760	ctp	10634.5	-0.358952	0.220568	-1.6274	0.103652	0.775345	9386	12383	13817	7926	9698
FBgn0033304	Cyp6a13	450.434	-0.382098	0.235322	-1.62372	0.104435	0.775345	558	427	535	314	420
FBgn0260771	Larp7	86.4293	0.544073	0.334591	1.62608	0.103932	0.775345	75	58	51	189	57
FBgn0011660	Pms2	85.1822	0.542976	0.334502	1.62324	0.104539	0.775345	73	68	41	181	61
FBgn0032358	Ppt2	291.749	-0.359718	0.221319	-1.62533	0.104091	0.775345	372	310	295	230	253
FBgn0029897	RpL17	672.67	0.358619	0.220808	1.62412	0.10435	0.775345	674	593	527	884	680
FBgn0020909	Rtc1	47.8067	0.543476	0.334834	1.62312	0.104563	0.775345	39	38	24	98	39
FBgn0037766	Teh1	696.848	-0.284057	0.175037	-1.62284	0.104624	0.775345	780	734	762	642	567
FBgn0025879	Timp	1127.96	-0.436016	0.268498	-1.62391	0.104395	0.775345	1395	1214	1284	597	1159
FBgn0000055	Adh	30076.5	-0.454742	0.280924	-1.61874	0.105504	0.775727	27903	34586	42249	15311	30553
FBgn0262730	CG14446	53.7924	0.447621	0.276208	1.62059	0.105105	0.775727	13	27	32	4	193
FBgn0031517	CG15406	16.869	0.287076	0.177027	1.62165	0.104878	0.775727	1	0	0	82	0
FBgn0052267	CG32267	526.429	-0.381623	0.2358	-1.61841	0.105573	0.775727	495	640	642	362	496
FBgn0031251	CG4213	32.4428	0.523305	0.322883	1.62073	0.105076	0.775727	25	10	24	21	82
FBgn0037849	CG4596	159.166	-0.420583	0.259852	-1.61855	0.105544	0.775727	200	190	156	109	142
FBgn0010097	gammaTub37C	16.869	0.287076	0.177027	1.62165	0.104878	0.775727	1	0	0	82	0
FBgn0041629	Hexo2	1690.5	-0.502255	0.309913	-1.62063	0.105097	0.775727	1937	2097	2031	613	1795
FBgn0033897	Rcd1	403.25	0.375707	0.232016	1.61931	0.10538	0.775727	405	353	308	531	416
FBgn0066084	RpL41	28336.2	-0.468935	0.289449	-1.62009	0.105212	0.775727	19662	35497	44248	18148	24267
FBgn0260441	RpS12	11915.2	-0.386548	0.23883	-1.61851	0.105554	0.775727	10667	14653	14973	7820	11532
FBgn0052625	CG32625	13.1391	0.391784	0.242373	1.61645	0.105997	0.77644	1	10	2	49	3
FBgn0039069	CG6763	10.3448	-0.445199	0.275354	-1.61682	0.105917	0.77644	16	18	13	0	5
FBgn0027548	nito	286.202	0.52473	0.324603	1.61653	0.10598	0.77644	242	225	190	578	190
FBgn0033264	Nup50	181.55	0.476264	0.29457	1.61681	0.105919	0.77644	143	152	152	300	158
FBgn0040271	Sulf1	18.9731	0.40054	0.247901	1.61573	0.106153	0.776985	7	13	0	63	11
FBgn0039310	CG11878	5.88182	0.330953	0.205031	1.61416	0.106493	0.777678	1	0	2	25	1
FBgn0085357	CG34328	8.85807	0.46865	0.290226	1.61478	0.106359	0.777678	2	3	8	19	12
FBgn0039186	CG5746	257.377	0.540215	0.334649	1.61427	0.106468	0.777678	301	145	103	542	190
FBgn0050026	CG30026	198.406	-0.404671	0.250809	-1.61346	0.106644	0.778182	183	255	238	153	164
FBgn0062440	CG17680	581.722	-0.326418	0.202469	-1.61219	0.106922	0.778416	623	635	668	426	559
FBgn0039178	CG6356	1108.61	-0.467987	0.29021	-1.61258	0.106836	0.778416	1276	1144	1470	515	1147
FBgn0261286	Mat89Ba	74.5006	0.533364	0.330777	1.61246	0.106862	0.778416	45	67	54	145	60
FBgn0261615	CG42704	5.07486	0.2976	0.184671	1.61151	0.107068	0.778621	1	0	0	23	1
FBgn0036726	QIL1	1183.77	-0.477626	0.296422	-1.6113	0.107114	0.778621	958	1549	1672	592	1158
FBgn0031908	CG5177	220.193	0.539142	0.334921	1.60976	0.107451	0.77988	119	173	171	107	531
FBgn0010333	Rac1	1158.26	-0.233655	0.145148	-1.60977	0.107447	0.77988	1249	1234	1244	1026	1040
FBgn0036846	MESR6	81.2069	0.488898	0.303972	1.60836	0.107756	0.781495	71	70	56	126	82
FBgn0052219	CG32219	3.84131	0.279236	0.173673	1.60783	0.107873	0.781751	0	0	0	12	7
FBgn0030468	CG1622	165.466	0.530979	0.330558	1.60631	0.108206	0.783567	136	148	86	337	117
FBgn0036622	CG4753	73.5276	0.533713	0.332405	1.60561	0.10836	0.784082	65	48	49	148	56
FBgn0031176	CG1678	224.385	0.278608	0.173765	1.60337	0.108854	0.785865	2	5	0	1092	5
FBgn0034982	CG4065	103.396	0.487654	0.304094	1.60363	0.108796	0.785865	111	80	60	140	125
FBgn0031832	CG9596	28.0979	0.537034	0.334922	1.60346	0.108833	0.785865	15	27	17	50	31
FBgn0027866	CG9776	486.124	0.377429	0.235463	1.60292	0.108951	0.785972	396	463	424	675	468
FBgn0024250	brk	111.192	-0.472925	0.295159	-1.60227	0.109095	0.786412	110	152	130	64	101
FBgn0013263	Trl	755.346	0.363309	0.226804	1.60187	0.109185	0.786461	786	688	535	939	824
FBgn0050169	Brca2	93.3936	0.527301	0.329715	1.59927	0.109762	0.786468	86	62	62	183	72
FBgn0028856	CG18063	6.04739	0.387901	0.242333	1.60069	0.109445	0.786468	4	0	2	15	9
FBgn0051345	CG31345	108.086	-0.421241	0.26321	-1.6004	0.10951	0.786468	129	118	124	77	93
FBgn0053307	CG33307	119.272	-0.43507	0.272083	-1.59903	0.109814	0.786468	115	145	152	84	101
FBgn0038774	CG5023	102.008	0.533999	0.333777	1.59987	0.109628	0.786468	62	70	75	48	255
FBgn0038037	Cyp9f2	2161.34	-0.415395	0.259648	-1.59984	0.109634	0.786468	2882	2382	2138	1240	2183
FBgn0038071	Dtg	317.424	-0.453789	0.283702	-1.59953	0.109703	0.786468	428	345	334	168	315
FBgn0260461	Rcd7	35.9816	0.532102	0.332797	1.59888	0.109847	0.786468	16	32	24	79	28
FBgn0011774	Irbp	25.4586	0.337078	0.210941	1.59797	0.110049	0.787319	16	0	0	82	28
FBgn0002924	ncd	53.6511	0.483952	0.302999	1.5972	0.11022	0.78795	36	30	21	168	11
FBgn0038665	CG12269	6632.16	-0.528978	0.331267	-1.59683	0.110304	0.787953	5139	9037	10536	1725	6808
FBgn0015801	Reg-5	887.281	-0.358569	0.224651	-1.59612	0.110463	0.788499	922	1072	978	592	878
FBgn0039723	CG15522	165.968	-0.408997	0.25645	-1.59484	0.110748	0.789524	175	210	182	112	152
FBgn0039623	CG1951	96.2633	0.533937	0.334891	1.59436	0.110856	0.789524	106	45	53	200	75
FBgn0002937	ninaB	511.991	-0.442217	0.277324	-1.59459	0.110804	0.789524	526	598	651	270	519
FBgn0029603	CG14053	4.84692	0.361704	0.227077	1.59287	0.111189	0.790718	2	2	0	16	4
FBgn0005695	gcl	274.422	0.497074	0.312031	1.59303	0.111154	0.790718	208	223	225	507	204
FBgn0015766	Msr-110	11130.6	-0.348167	0.218635	-1.59246	0.111281	0.790779	12214	11663	13254	7353	11223
FBgn0263200	Galt	767.86	-0.413066	0.259564	-1.59138	0.111524	0.79191	692	864	1070	491	726
FBgn0028688	Rpn7	249.838	0.368765	0.231797	1.5909	0.111633	0.792094	239	207	216	326	259
FBgn0043012	AP-2sigma	499.887	-0.432066	0.271957	-1.58873	0.112122	0.793437	493	583	649	279	499
FBgn0037230	CG9780	632.973	-0.389339	0.245087	-1.58858	0.112156	0.793437	661	667	816	403	621
FBgn0259685	crb	614.791	0.393543	0.247704	1.58877	0.112113	0.793437	452	520	634	853	608
FBgn0262728	Pal2	879.055	-0.419844	0.26426	-1.58875	0.112116	0.793437	867	1069	1081	495	890
FBgn0035625	Blimp-1	25.2626	0.523557	0.329701	1.58798	0.112292	0.793691	10	13	26	26	51
FBgn0261509	haf	38.4808	0.51	0.321223	1.58768	0.112359	0.793691	19	12	39	96	25
FBgn0002891	mus205	58.7183	0.487472	0.30727	1.58646	0.112634	0.795043	56	47	39	80	71
FBgn0015376	cutlet	22.9631	0.491108	0.309856	1.58496	0.112976	0.796654	19	12	8	63	12
FBgn0027084	LysRS	479.752	0.352117	0.222195	1.58472	0.11303	0.796654	346	478	458	545	569
FBgn0034350	CG5189	199.419	-0.465595	0.293973	-1.5838	0.113239	0.796925	201	258	242	102	196
FBgn0021944	Coprox	117.421	0.449343	0.283884	1.58284	0.113458	0.796925	74	110	111	151	140
FBgn0039140	Miro	369.153	0.322845	0.203829	1.58391	0.113215	0.796925	337	327	336	461	382
FBgn0026401	Nipped-B	1988.13	0.411076	0.259789	1.58234	0.113571	0.796925	1797	1652	1689	3089	1688
FBgn0011230	poe	453.928	0.387991	0.245031	1.58343	0.113323	0.796925	503	345	342	510	567
FBgn0010421	TfIIFbeta	111.694	0.521818	0.329728	1.58257	0.11352	0.796925	94	77	81	225	79
FBgn0259211	grh	896.685	-0.325545	0.205915	-1.58097	0.113885	0.79854	884	924	1160	784	732
FBgn0261710	nocte	1282.84	0.301078	0.19053	1.58021	0.114059	0.799167	1009	1247	1252	1524	1374
FBgn0036799	CG13380	13.3401	0.420714	0.266444	1.579	0.114337	0.79969	6	3	8	46	3
FBgn0040383	CG5254	725.749	-0.458895	0.290664	-1.57878	0.114386	0.79969	807	877	858	334	760
FBgn0030136	RpS28b	11445.1	-0.418093	0.264784	-1.579	0.114337	0.79969	9295	14273	15690	7179	10856
FBgn0034942	CG13566	50.7043	-0.525419	0.333074	-1.57748	0.114684	0.800601	45	62	83	21	43
FBgn0034878	pita	171.877	0.369775	0.234371	1.57773	0.114628	0.800601	151	152	152	218	185
FBgn0038032	CG10096	11.9259	0.416177	0.264395	1.57407	0.115471	0.801586	4	3	8	41	3
FBgn0037387	CG1213	1376.28	-0.368504	0.234187	-1.57354	0.115593	0.801586	1784	1545	1301	923	1338
FBgn0029594	CG14806	439.156	-0.409865	0.260634	-1.57257	0.115819	0.801586	405	573	524	275	422
FBgn0035073	CG16896	80.4302	0.494515	0.314141	1.57418	0.115445	0.801586	69	70	53	133	76
FBgn0085396	CG34367	102.303	-0.519377	0.329964	-1.57404	0.115478	0.801586	110	147	122	34	100
FBgn0039022	CG4725	100.063	-0.479151	0.303979	-1.57627	0.114964	0.801586	152	92	111	62	84
FBgn0015664	Dref	128.044	0.504822	0.321034	1.57249	0.115837	0.801586	131	88	81	228	110
FBgn0263199	Galk	915.404	-0.327319	0.207719	-1.57578	0.115077	0.801586	1010	885	1137	842	703
FBgn0033799	GLaz	696.928	-0.37576	0.23847	-1.57571	0.115092	0.801586	724	810	816	442	697
FBgn0034392	MFS15	324.044	-0.401888	0.255497	-1.57296	0.115727	0.801586	320	367	417	207	311
FBgn0004066	Prosalpha4	471.568	0.481327	0.305902	1.57347	0.11561	0.801586	370	343	432	849	355
FBgn0051155	Rpb7	104.496	0.477425	0.303186	1.57469	0.115327	0.801586	104	68	83	160	106
FBgn0005198	gig	119.871	0.462546	0.294378	1.57127	0.116121	0.802966	126	73	98	160	141
FBgn0050323	CG30323	4.24293	0.311422	0.198336	1.57017	0.116375	0.803242	0	2	0	14	5
FBgn0014184	Oda	15645.6	-0.388288	0.247317	-1.57	0.116414	0.803242	14749	17849	20410	9636	15672
FBgn0036354	Poc1	50.9922	0.518605	0.330255	1.57031	0.116342	0.803242	43	38	34	94	45
FBgn0037537	CG2767	861.867	-0.332793	0.212199	-1.5683	0.11681	0.80539	1123	874	865	659	792
FBgn0243511	psidin	175.156	0.397971	0.253825	1.5679	0.116905	0.80546	161	143	152	240	178
FBgn0015903	apt	208.009	0.512573	0.327272	1.5662	0.117302	0.805858	219	142	116	401	158
FBgn0002906	Blm	89.761	0.516997	0.329988	1.56671	0.117182	0.805858	65	78	60	177	67
FBgn0263979	Caf1-55	200.284	0.520098	0.332039	1.56638	0.117261	0.805858	161	172	114	426	124
FBgn0034804	CG3831	179.438	0.447206	0.285466	1.56658	0.117212	0.805858	153	165	133	279	165
FBgn0010406	RNaseX25	783.487	-0.288082	0.184	-1.56566	0.117428	0.806142	939	837	788	712	643
FBgn0000045	Act79B	300.653	0.516387	0.33002	1.56472	0.11765	0.807067	215	188	188	85	828
FBgn0261535	l(2)34Fd	87.048	0.491945	0.31447	1.56436	0.117733	0.807067	65	83	60	145	81
FBgn0053505	U3-55K	53.0403	0.523411	0.334678	1.56392	0.117836	0.807191	42	45	24	114	39
FBgn0001105	Gbeta13F	10675.7	-0.420576	0.269017	-1.56338	0.117963	0.807483	8247	14072	14375	6861	9890
FBgn0039600	CG1646	443.976	0.433062	0.277132	1.56266	0.118134	0.808068	436	345	347	696	390
FBgn0261588	pdm3	288.086	-0.349517	0.223747	-1.56211	0.118263	0.808371	353	275	334	240	239
FBgn0002413	dco	149.741	0.518393	0.332059	1.56115	0.118489	0.809334	42	83	175	339	105
FBgn0011710	2001-09-01	255.765	0.493293	0.317781	1.55231	0.120589	0.80989	245	180	182	477	190
FBgn0003502	Btk29A	408.211	0.465092	0.300444	1.54802	0.121618	0.80989	315	320	370	712	317
FBgn0261458	capt	479.551	0.320232	0.205483	1.55844	0.119129	0.80989	499	392	409	545	550
FBgn0026143	CDC45L	180.28	0.518251	0.333903	1.5521	0.120639	0.80989	143	142	111	400	101
FBgn0032836	CG10680	1155.97	-0.331708	0.214276	-1.54804	0.121612	0.80989	1364	1047	1425	1035	909
FBgn0030510	CG12177	172.193	-0.449358	0.290058	-1.5492	0.121334	0.80989	228	157	216	100	161
FBgn0031535	CG12795	129.74	0.448212	0.289225	1.5497	0.121214	0.80989	112	108	105	201	121
FBgn0036814	CG14073	399.13	0.360447	0.231453	1.55732	0.119394	0.80989	396	323	342	531	400
FBgn0032322	CG16743	527.821	-0.464773	0.299957	-1.54947	0.12127	0.80989	583	672	606	228	556
FBgn0038830	CG17272	221.442	-0.437671	0.282809	-1.54759	0.121722	0.80989	181	262	325	162	178
FBgn0038589	CG18598	470.65	-0.50625	0.32631	-1.55144	0.120796	0.80989	401	643	678	154	483
FBgn0037378	CG2046	153.981	0.37089	0.238706	1.55375	0.120244	0.80989	127	137	143	170	192
FBgn0051088	CG31088	7.26882	0.404791	0.260547	1.55362	0.120275	0.80989	4	3	2	24	3
FBgn0042178	CG32165	165.904	0.403721	0.260753	1.54829	0.121553	0.80989	161	143	126	226	172
FBgn0053080	CG33080	21.1627	0.476934	0.30763	1.55035	0.121058	0.80989	11	12	13	60	9
FBgn0029750	CG3323	5.25549	0.336598	0.217255	1.54932	0.121304	0.80989	1	3	0	19	3
FBgn0035983	CG4080	452.939	0.32438	0.209303	1.54981	0.121187	0.80989	382	393	450	565	471
FBgn0035878	CG7182	295.884	0.431942	0.277626	1.55584	0.119746	0.80989	193	292	267	437	287
FBgn0031003	CG7889	70.0552	0.514647	0.330833	1.55561	0.119801	0.80989	68	52	38	130	61
FBgn0037622	CG8202	106.574	0.50724	0.326288	1.55458	0.120046	0.80989	106	80	60	195	90
FBgn0031548	CG8852	10.8285	0.497136	0.321171	1.54788	0.12165	0.80989	7	7	6	14	20
FBgn0085390	Dgk	85.8791	0.490559	0.314987	1.55739	0.119377	0.80989	82	55	68	141	82
FBgn0263933	ebi	451.433	0.347127	0.223655	1.55206	0.120647	0.80989	393	398	417	605	440
FBgn0027086	IleRS	443.895	0.411518	0.264142	1.55795	0.119246	0.80989	350	397	398	673	396
FBgn0002571	Mal-A3	6.68621	0.30315	0.194989	1.5547	0.120017	0.80989	3	0	0	27	3
FBgn0000063	Mps1	50.0602	0.513976	0.33209	1.5477	0.121694	0.80989	42	38	21	116	32
FBgn0026196	nop5	579.664	0.428032	0.274758	1.55785	0.119269	0.80989	411	560	507	902	511
FBgn0014001	Pak	108.689	0.519794	0.333174	1.56013	0.118729	0.80989	35	83	122	137	165
FBgn0039214	puf	305.919	0.329218	0.211354	1.55766	0.119314	0.80989	243	300	283	343	359
FBgn0003268	rod	34.6209	0.499112	0.321187	1.55396	0.120193	0.80989	22	27	15	91	17
FBgn0015806	S6k	3059.24	-0.287764	0.184627	-1.55862	0.119086	0.80989	3003	3696	3313	2383	2914
FBgn0030486	Set2	223.207	0.40456	0.261228	1.54868	0.121458	0.80989	148	210	220	287	249
FBgn0262717	Skeletor	104.08	0.473896	0.305148	1.553	0.120422	0.80989	91	80	83	93	173
FBgn0052438	SMC5	149.486	0.476136	0.306031	1.55585	0.119745	0.80989	126	118	120	256	125
FBgn0033124	Tsp42Ec	14.513	0.459302	0.295978	1.55181	0.120708	0.80989	12	5	6	41	8
FBgn0035025	uri	90.5932	0.517769	0.332305	1.55811	0.119206	0.80989	81	65	56	184	65
FBgn0032216	Usp14	393.415	0.459725	0.296514	1.55043	0.121037	0.80989	317	348	310	676	310
FBgn0037489	CG1234	160.938	0.407335	0.263268	1.54723	0.121808	0.809898	150	133	133	226	161
FBgn0027091	CysRS	91.4843	0.480404	0.310627	1.54656	0.121968	0.810394	85	65	71	150	85
FBgn0038462	CG17556	465.579	-0.308153	0.199411	-1.54532	0.12227	0.811267	551	518	465	425	370
FBgn0086253	rumi	69.6503	0.506343	0.327664	1.54531	0.12227	0.811267	71	42	47	122	65
FBgn0031645	CG3036	1557.04	-0.369411	0.239151	-1.54468	0.122425	0.811725	1836	1529	1875	988	1565
FBgn0002431	hyd	320.849	0.500603	0.324158	1.54432	0.122511	0.811734	338	215	195	616	234
FBgn0085209	CG34180	171.586	-0.489779	0.317282	-1.54367	0.122668	0.812205	118	223	276	102	140
FBgn0039271	CG11839	69.5144	0.441423	0.286317	1.54173	0.123139	0.81476	62	55	58	84	88
FBgn0261703	gce	1037.96	-0.275054	0.178452	-1.54133	0.123237	0.814792	1021	1170	1192	951	857
FBgn0041150	hoe1	1640.24	-0.411313	0.266912	-1.541	0.123316	0.814792	2298	1660	1663	943	1650
FBgn0263738	Ada2a	49.5727	0.512693	0.333273	1.53836	0.123961	0.815439	54	28	28	85	52
FBgn0037290	CG1124	273.772	-0.38247	0.248606	-1.53845	0.123938	0.815439	314	252	360	238	205
FBgn0034703	CG3045	20.1452	0.462179	0.300386	1.53862	0.123897	0.815439	19	3	11	51	16
FBgn0036423	CG3919	12.6834	0.464814	0.302104	1.53859	0.123905	0.815439	9	8	4	33	9
FBgn0026059	Mhcl	782.943	0.287678	0.186803	1.54001	0.123558	0.815439	771	690	691	793	967
FBgn0262518	Rab8	1092.42	-0.256656	0.166888	-1.53789	0.124075	0.815439	1276	1150	1115	917	1007
FBgn0031186	wap	12.2832	0.460559	0.299494	1.53779	0.1241	0.815439	11	3	6	30	11
FBgn0041713	yellow-c	148.245	-0.514591	0.334187	-1.53983	0.123602	0.815439	183	153	221	37	149
FBgn0259178	5PtaseI	613.464	-0.267079	0.17384	-1.53635	0.124453	0.816071	626	710	659	522	552
FBgn0040606	CG6503	2654.7	-0.488446	0.317843	-1.53675	0.124355	0.816071	1532	3196	4814	1577	2166
FBgn0033258	CG8712	58.2363	0.505748	0.32913	1.53662	0.124386	0.816071	45	37	51	106	51
FBgn0038363	Acyp2	122.12	-0.468351	0.305642	-1.53235	0.125436	0.816423	150	187	96	82	97
FBgn0026573	ADD1	278.24	0.390581	0.255426	1.52913	0.126231	0.816423	247	220	259	396	266
FBgn0259876	Cap-G	125.541	0.507954	0.332253	1.52882	0.12631	0.816423	89	112	81	261	82
FBgn0000256	capu	184.777	0.387758	0.252923	1.53311	0.125249	0.816423	167	138	178	242	197
FBgn0015019	Cctgamma	853.694	0.339919	0.221695	1.53327	0.125208	0.816423	608	879	805	1026	945
FBgn0033169	CG11123	67.3291	0.443122	0.289614	1.53004	0.126006	0.816423	53	58	58	88	79
FBgn0052568	CG32568	12.0766	0.394869	0.257779	1.53181	0.12557	0.816423	7	8	0	30	15
FBgn0052797	CG32797	4.04176	0.300058	0.196209	1.52928	0.126196	0.816423	2	0	0	13	5
FBgn0032431	CG5435	37.4556	-0.494094	0.323065	-1.52939	0.126167	0.816423	28	67	56	6	31
FBgn0025700	CG5885	407.819	-0.357372	0.232771	-1.53529	0.124712	0.816423	380	492	495	296	378
FBgn0020305	dbe	97.2356	0.443651	0.289685	1.5315	0.125647	0.816423	76	85	83	144	97
FBgn0001089	Gal	185.92	-0.41952	0.274192	-1.53002	0.126011	0.816423	194	225	221	110	181
FBgn0262519	Mi-2	571.001	0.36416	0.237281	1.53472	0.124853	0.816423	388	585	541	698	639
FBgn0034259	P32	190.792	0.499338	0.326522	1.52926	0.126199	0.816423	179	132	131	376	132
FBgn0043578	PGRP-SB1	173.559	-0.502896	0.327879	-1.53378	0.125083	0.816423	121	87	479	53	128
FBgn0029723	Proc-R	306.283	-0.506706	0.330297	-1.53409	0.125007	0.816423	431	385	390	30	301
FBgn0000100	RpLP0	23432.3	-0.391023	0.255445	-1.53075	0.125831	0.816423	19914	29454	30239	14803	22896
FBgn0262714	Sap130	198.719	0.363342	0.237191	1.53185	0.125559	0.816423	195	165	167	252	213
FBgn0040071	tara	560.841	-0.273218	0.178037	-1.53461	0.124879	0.816423	646	580	601	504	474
FBgn0027560	Tps1	6203.33	-0.386027	0.252453	-1.52911	0.126238	0.816423	5007	6948	9065	5029	4977
FBgn0262560	wcd	60.4516	0.511882	0.333461	1.53506	0.124769	0.816423	56	42	36	119	48
FBgn0041171	ago	347.777	0.449335	0.294083	1.52792	0.126532	0.816634	320	302	246	579	287
FBgn0261822	Bsg	5100.93	-0.27401	0.179571	-1.52592	0.12703	0.816634	4923	5538	6158	4690	4198
FBgn0031249	CG11911	12.3965	0.259782	0.170238	1.526	0.12701	0.816634	1	0	0	60	0
FBgn0030456	CG4332	136.969	0.503268	0.329553	1.52712	0.12673	0.816634	138	87	88	268	101
FBgn0035170	dpr20	250.966	-0.376282	0.246495	-1.52653	0.126878	0.816634	335	282	231	211	197
FBgn0026417	Hus1-like	13.6903	0.475186	0.31126	1.52666	0.126847	0.816634	10	5	9	33	11
FBgn0261844	pre-mod(mdg4)-V	154.356	0.506969	0.331925	1.52736	0.126671	0.816634	132	148	68	303	118
FBgn0028341	Ptpmeg2	2262.3	-0.207168	0.135707	-1.52659	0.126864	0.816634	2432	2462	2333	2031	2057
FBgn0037624	CG8223	339.603	0.4732	0.310401	1.52448	0.127389	0.817525	269	287	268	621	247
FBgn0263740	eIF-2gamma	618.322	0.290271	0.190425	1.52433	0.127427	0.817525	548	638	512	704	687
FBgn0032848	nesd	16.7447	0.432093	0.283391	1.52472	0.127328	0.817525	5	12	8	53	5
FBgn0037106	CG11307	89.2457	0.48099	0.315687	1.52363	0.127602	0.818095	96	60	58	139	92
FBgn0015477	Rme-8	60.974	0.489389	0.321287	1.52321	0.127705	0.818207	63	40	41	95	65
FBgn0036298	nst	169.3	0.382251	0.25106	1.52255	0.127872	0.818726	165	140	139	223	178
FBgn0262018	CadN2	74.7604	0.508233	0.333984	1.52173	0.128077	0.818934	65	40	60	152	55
FBgn0001248	Idh	3045.87	-0.278346	0.182875	-1.52205	0.127995	0.818934	3200	3291	3448	2295	3006
FBgn0262117	IntS3	475.852	0.450821	0.29662	1.51986	0.128546	0.820899	481	350	353	799	389
FBgn0032373	Vha100-5	9.74746	0.277635	0.182676	1.51982	0.128557	0.820899	1	0	2	45	0
FBgn0035690	CG10274	58.5855	0.489744	0.322383	1.51914	0.128728	0.820932	54	43	41	98	56
FBgn0027936	vih	437.189	0.455915	0.30012	1.51911	0.128735	0.820932	403	352	327	759	338
FBgn0038473	Ns1	163.589	0.478486	0.315224	1.51793	0.129033	0.821617	147	118	128	294	128
FBgn0016726	RpL29	5731.11	-0.47872	0.315434	-1.51766	0.129101	0.821617	3611	7984	8911	2778	5421
FBgn0260463	Unc-115b	226.443	0.479657	0.315985	1.51798	0.129021	0.821617	273	122	148	348	238
FBgn0037120	CG11247	961.88	-0.384339	0.253315	-1.51724	0.129207	0.821649	907	1295	1060	606	949
FBgn0040674	CG9445	77.4292	-0.472626	0.311564	-1.51695	0.129279	0.821649	77	122	77	49	63
FBgn0039705	Atg16	103.618	0.432347	0.286544	1.50883	0.131342	0.82415	90	95	77	150	105
FBgn0030073	CG10962	98.1077	-0.419348	0.277614	-1.51054	0.130905	0.82415	97	115	126	71	82
FBgn0086604	CG12484	346.52	-0.38435	0.254056	-1.51285	0.130317	0.82415	501	342	332	285	274
FBgn0033221	CG12825	23.2939	0.502207	0.332973	1.50825	0.131491	0.82415	22	15	11	44	24
FBgn0035246	CG13928	2365.26	-0.342721	0.22703	-1.50958	0.13115	0.82415	2519	2744	2628	1527	2423
FBgn0029915	CG14434	33.2768	0.46113	0.305649	1.5087	0.131377	0.82415	11	12	34	93	15
FBgn0052000	CG32000	1847.36	0.451371	0.299471	1.50722	0.131753	0.82415	1947	1282	1355	3183	1440
FBgn0036301	CG4069	116.624	0.469487	0.309893	1.51499	0.129774	0.82415	91	127	66	173	125
FBgn0262476	CG43066	1249.32	-0.255228	0.169173	-1.50868	0.131381	0.82415	1366	1312	1370	999	1203
FBgn0264503	CG43902	906.443	-0.270797	0.17898	-1.513	0.13028	0.82415	905	1002	1044	837	745
FBgn0030776	CG4653	11.9548	0.319291	0.21182	1.50737	0.131716	0.82415	5	2	2	50	0
FBgn0033233	Kdm4A	118.815	0.492172	0.326002	1.50972	0.131114	0.82415	119	90	68	218	97
FBgn0030964	Pvf1	14.7503	0.311019	0.20614	1.50878	0.131356	0.82415	10	0	0	48	15
FBgn0043900	pygo	247.501	0.412194	0.272873	1.51057	0.130897	0.82415	263	197	176	350	249
FBgn0016700	Rab1	1945.34	-0.271102	0.179762	-1.50812	0.131524	0.82415	2109	2124	2102	1480	1919
FBgn0031118	RhoGAP19D	1034.6	0.288344	0.190607	1.51276	0.13034	0.82415	826	949	1066	1151	1175
FBgn0024941	RSG7	1171.79	-0.303936	0.201513	-1.50827	0.131485	0.82415	1073	1357	1426	956	1050
FBgn0003285	rst	168.048	0.425414	0.281956	1.5088	0.13135	0.82415	148	118	161	247	164
FBgn0261270	SelD	160.312	0.495222	0.327426	1.51247	0.130414	0.82415	115	113	143	317	110
FBgn0029123	SoxN	998.704	-0.342541	0.226331	-1.51345	0.130164	0.82415	1175	1145	1012	666	1002
FBgn0028984	Spn88Ea	810.98	-0.410089	0.271169	-1.5123	0.130458	0.82415	852	1005	925	436	844
FBgn0262473	Tl	465.078	0.50032	0.330387	1.51435	0.129938	0.82415	483	300	278	968	286
FBgn0032601	yellow-b	136.287	-0.429917	0.285193	-1.50746	0.131693	0.82415	144	135	193	88	122
FBgn0004045	Yp1	65046.2	-0.502643	0.331994	-1.51401	0.130022	0.82415	31312	62771	146341	38599	46263
FBgn0030177	CG2972	14.856	0.389505	0.258716	1.50553	0.132189	0.825762	0	13	6	23	32
FBgn0005642	wdn	257.769	0.390104	0.259118	1.50551	0.132194	0.825762	247	205	220	368	246
FBgn0052685	ZAP3	644.138	0.333247	0.221397	1.50521	0.132271	0.825762	504	580	649	831	651
FBgn0004880	scrt	5459.74	-0.26866	0.178554	-1.50465	0.132415	0.826119	5077	6225	6462	4725	4819
FBgn0032050	CG13096	122.573	0.502034	0.333884	1.50362	0.13268	0.826497	61	160	36	232	122
FBgn0040285	Scamp	1118.73	-0.335966	0.223433	-1.50365	0.132671	0.826497	988	1354	1381	849	1026
FBgn0003660	Syb	329.232	0.385978	0.256737	1.5034	0.132737	0.826497	310	223	327	340	444
FBgn0052280	CG32280	745.044	-0.353308	0.235174	-1.50233	0.133013	0.827676	879	827	790	480	754
FBgn0034324	CG18538	6.87097	0.351949	0.234371	1.50168	0.133181	0.828176	3	0	4	22	5
FBgn0030710	CG8924	139.242	0.499563	0.332813	1.50103	0.133347	0.82867	139	80	94	286	94
FBgn0039089	beat-IV	453.094	-0.340542	0.22714	-1.49926	0.133806	0.829462	441	567	503	326	431
FBgn0040985	CG6115	4341.93	-0.483918	0.322741	-1.4994	0.13377	0.829462	2552	6843	6299	1939	4125
FBgn0001186	Hex-A	7142.92	-0.360003	0.240131	-1.49919	0.133824	0.829462	6506	8190	9287	4709	7057
FBgn0013342	nSyb	11127.4	-0.31574	0.210587	-1.49933	0.133787	0.829462	10382	13582	12813	8066	10848
FBgn0032679	bsf	256.857	0.37987	0.253585	1.498	0.134134	0.830342	218	253	203	357	251
FBgn0037115	CG11249	7.57023	-0.451527	0.30156	-1.4973	0.134315	0.830342	11	13	8	3	3
FBgn0010226	GstS1	903.094	-0.336461	0.224612	-1.49796	0.134143	0.830342	984	887	1134	866	644
FBgn0014020	Rho1	4678.9	-0.390973	0.261112	-1.49734	0.134305	0.830342	4534	5563	5820	2648	4863
FBgn0032188	CG13137	5.87523	0.308099	0.205825	1.49689	0.134421	0.830373	0	2	2	24	1
FBgn0050503	CG30503	789.934	-0.490118	0.327512	-1.49649	0.134527	0.830373	386	1187	1308	435	640
FBgn0029502	COQ7	837.244	-0.470732	0.314602	-1.49628	0.134582	0.830373	665	1234	1089	352	856
FBgn0065035	AlkB	27.9665	0.478537	0.321292	1.48941	0.136379	0.830669	25	17	11	69	17
FBgn0037834	Art1	257.961	0.475181	0.318157	1.49354	0.135296	0.830669	187	225	206	485	182
FBgn0033844	bbc	1939.62	-0.33511	0.224696	-1.4914	0.135858	0.830669	1976	2244	2235	1284	1970
FBgn0010014	CanB	1056.9	-0.309742	0.208008	-1.48909	0.136465	0.830669	1270	1164	1053	767	1036
FBgn0030794	CG13005	32.1622	0.495437	0.332142	1.49164	0.135793	0.830669	27	22	17	71	23
FBgn0029894	CG14440	715.947	-0.375578	0.252031	-1.49021	0.13617	0.830669	601	879	940	508	655
FBgn0034325	CG18539	3.63162	0.323696	0.217044	1.49138	0.13586	0.830669	1	2	0	11	4
FBgn0069056	CG33226	7.43992	0.374186	0.250757	1.49223	0.135639	0.830669	4	5	0	16	12
FBgn0053284	CG33284	3.84279	0.318047	0.213532	1.48946	0.136367	0.830669	1	0	2	13	3
FBgn0261508	CG42656	4.21754	0.338846	0.227395	1.49012	0.136193	0.830669	2	0	2	5	12
FBgn0034664	CG4377	15.487	0.475936	0.319595	1.48919	0.136439	0.830669	13	8	8	35	13
FBgn0039697	CG7834	2526.2	-0.434104	0.290717	-1.49322	0.135379	0.830669	1774	3431	3579	1546	2318
FBgn0030592	CG9514	6.04066	0.418698	0.280906	1.49053	0.136086	0.830669	3	2	4	14	7
FBgn0005775	Con	798.793	-0.235152	0.157529	-1.49275	0.135503	0.830669	841	872	860	725	697
FBgn0023512	eIF2B-epsilon	213.961	0.361693	0.242495	1.49155	0.135818	0.830669	215	172	180	275	226
FBgn0039066	EloA	215.524	0.470367	0.315545	1.49065	0.136053	0.830669	212	165	143	386	168
FBgn0000579	Eno	9220.73	-0.365557	0.244572	-1.49468	0.134998	0.830669	9045	10941	11054	5612	9512
FBgn0003008	or	200.546	-0.425284	0.285449	-1.48988	0.136257	0.830669	180	242	272	121	189
FBgn0032015	Ostgamma	295.891	-0.329211	0.220334	-1.49415	0.135137	0.830669	346	352	285	231	267
FBgn0037020	Pex14	265.98	-0.317993	0.213146	-1.4919	0.135725	0.830669	315	297	268	213	238
FBgn0034410	Topors	122.457	0.432992	0.289514	1.49558	0.134762	0.830669	113	112	84	180	122
FBgn0038146	CG9799	118.14	0.429071	0.288388	1.48783	0.136797	0.832157	104	122	73	147	144
FBgn0037792	TAF1B	56.6551	0.497562	0.334529	1.48735	0.136923	0.832393	44	43	38	117	40
FBgn0039734	Tace	171.368	0.346194	0.232816	1.48699	0.137019	0.832444	164	153	141	189	209
FBgn0030551	CG11674	87.376	0.249254	0.167708	1.48624	0.137215	0.832529	4	3	2	421	0
FBgn0039128	CG13599	13.9285	0.4063	0.27343	1.48594	0.137295	0.832529	6	8	6	46	3
FBgn0042213	CG18731	126.188	-0.447849	0.301384	-1.48598	0.137286	0.832529	118	162	163	69	120
FBgn0020660	eIF-4B	4991.27	-0.230347	0.155175	-1.48443	0.137694	0.833644	5150	5488	5417	4765	4139
FBgn0004374	neb	33.0317	0.447043	0.301069	1.48485	0.137583	0.833644	33	17	6	92	16
FBgn0039902	Zip102B	418.65	-0.423611	0.285404	-1.48425	0.137742	0.833644	434	388	625	245	403
FBgn0036146	CG14141	659.239	-0.488846	0.329661	-1.48288	0.138107	0.834375	594	907	914	186	704
FBgn0037171	CG14459	10.1097	0.367431	0.247844	1.48251	0.138204	0.834375	1	3	8	35	3
FBgn0034534	maf-S	688.938	-0.433299	0.292346	-1.48214	0.138302	0.834375	702	915	781	326	728
FBgn0038065	Snx3	778.904	-0.303292	0.204597	-1.48239	0.138238	0.834375	917	827	820	570	764
FBgn0262057	Spn77Ba	193.495	0.412524	0.278159	1.48305	0.138061	0.834375	185	172	139	181	290
FBgn0000044	Act57B	4437.98	0.407424	0.282153	1.44399	0.148743	0.834762	4249	3556	3568	3385	7428
FBgn0033718	ana3	32.6794	0.431345	0.297065	1.45202	0.146496	0.834762	19	15	21	100	7
FBgn0029512	Aos1	178.515	0.476116	0.330745	1.43953	0.150001	0.834762	101	177	135	356	120
FBgn0011745	Arp1	655.532	-0.310601	0.214496	-1.44805	0.147603	0.834762	633	735	796	488	628
FBgn0013433	beat-Ia	76.115	-0.410002	0.281395	-1.45703	0.145107	0.834762	89	92	81	59	60
FBgn0025678	CaBP1	210.554	0.460906	0.312298	1.47586	0.139982	0.834762	179	97	236	263	275
FBgn0036294	CG10654	731.572	-0.45146	0.310274	-1.45503	0.14566	0.834762	814	972	801	287	793
FBgn0037279	CG1129	21.6438	0.482128	0.327584	1.47177	0.141083	0.834762	24	10	9	25	40
FBgn0035558	CG11357	365.457	-0.285323	0.193763	-1.47253	0.140877	0.834762	425	390	381	327	305
FBgn0034425	CG11906	76.2704	0.47879	0.329429	1.45339	0.146114	0.834762	83	40	54	130	73
FBgn0034031	CG12963	9.74265	0.264656	0.18249	1.45025	0.146988	0.834762	0	0	4	43	1
FBgn0036652	CG13032	3.6518	0.254617	0.175142	1.45378	0.146009	0.834762	1	0	0	16	1
FBgn0037627	CG13318	139.111	-0.36139	0.247679	-1.4591	0.144537	0.834762	170	142	156	112	116
FBgn0038961	CG13850	149.464	0.491427	0.334289	1.47007	0.141543	0.834762	113	137	83	323	88
FBgn0031677	CG14036	13.2031	0.240009	0.166479	1.44168	0.149393	0.834762	0	2	0	63	0
FBgn0038651	CG14299	184.611	0.333927	0.229178	1.45706	0.145099	0.834762	182	160	154	212	214
FBgn0028953	CG14478	4.63501	0.28575	0.197996	1.44321	0.14896	0.834762	3	0	0	11	9
FBgn0031606	CG15439	73.5462	0.428911	0.296071	1.44867	0.147429	0.834762	71	60	54	101	81
FBgn0035405	CG15812	100.782	0.46835	0.324655	1.4426	0.149132	0.834762	87	73	79	186	77
FBgn0037678	CG16749	31.7786	0.477993	0.330352	1.44692	0.147919	0.834762	19	22	24	73	20
FBgn0028938	CG16886	22.2819	0.490113	0.334778	1.464	0.143195	0.834762	20	13	15	38	25
FBgn0036962	CG17122	4.82711	0.395182	0.272421	1.45063	0.146883	0.834762	3	2	2	10	7
FBgn0038009	CG17738	5.60218	0.337606	0.233129	1.44815	0.147575	0.834762	2	2	2	1	21
FBgn0025635	CG17829	124.845	0.481801	0.329059	1.46418	0.143146	0.834762	108	113	69	239	93
FBgn0037468	CG1943	493.031	0.487752	0.331288	1.47229	0.140943	0.834762	742	125	143	850	596
FBgn0050020	CG30020	143.669	0.487769	0.332639	1.46636	0.14255	0.834762	126	97	103	301	88
FBgn0050285	CG30285	667.68	-0.465807	0.316223	-1.47303	0.140743	0.834762	736	800	846	239	725
FBgn0051191	CG31191	113.668	-0.395936	0.268206	-1.47624	0.13988	0.834762	125	130	133	77	104
FBgn0051195	CG31195	446.792	0.299253	0.207851	1.43975	0.149939	0.834762	450	393	377	549	462
FBgn0051272	CG31272	12.1021	0.409485	0.277777	1.47415	0.140441	0.834762	6	8	4	38	4
FBgn0051687	CG31687	498.617	0.357529	0.247978	1.44178	0.149365	0.834762	539	415	368	661	506
FBgn0051759	CG31759	85.557	0.47632	0.330491	1.44125	0.149514	0.834762	65	65	68	167	61
FBgn0052507	CG32507	3.84421	0.277208	0.190684	1.45375	0.146014	0.834762	0	0	2	13	4
FBgn0032120	CG33298	278.083	0.430581	0.29877	1.44118	0.149534	0.834762	262	187	248	456	233
FBgn0085383	CG34354	622.785	-0.302969	0.209341	-1.44725	0.147826	0.834762	783	643	625	576	488
FBgn0085412	CG34383	826.482	0.235775	0.162825	1.44803	0.14761	0.834762	770	752	794	939	873
FBgn0031662	CG3792	234.301	-0.320706	0.219386	-1.46183	0.143787	0.834762	238	255	283	196	200
FBgn0250754	CG42232	203.954	0.431577	0.291838	1.47882	0.139188	0.834762	169	182	163	329	174
FBgn0259163	CG42268	544.13	0.461257	0.319298	1.4446	0.148571	0.834762	603	365	343	997	403
FBgn0259740	CG42394	475.615	-0.349463	0.239145	-1.4613	0.143933	0.834762	616	515	462	329	459
FBgn0261553	CG42671	88.4635	0.405118	0.273813	1.47954	0.138996	0.834762	4	38	86	19	295
FBgn0038795	CG4335	195.671	-0.46453	0.321403	-1.44532	0.148368	0.834762	125	233	343	133	145
FBgn0034663	CG4363	9.75368	0.237767	0.164431	1.446	0.148178	0.834762	1	0	0	47	0
FBgn0028506	CG4455	82.1512	0.493499	0.334922	1.47348	0.140623	0.834762	93	48	38	165	65
FBgn0029839	CG4660	527.002	-0.401193	0.272139	-1.47422	0.140422	0.834762	446	722	636	331	504
FBgn0033815	CG4676	27.6655	0.487627	0.332166	1.46802	0.142099	0.834762	23	23	17	40	35
FBgn0034139	CG4927	76.9222	-0.402522	0.279635	-1.43945	0.150022	0.834762	91	87	86	58	63
FBgn0030838	CG5445	849.364	-0.252907	0.174542	-1.44897	0.147345	0.834762	838	1000	914	733	764
FBgn0036993	CG5910	264.229	-0.326126	0.224733	-1.45118	0.146731	0.834762	280	278	319	199	246
FBgn0036030	CG6767	80.1914	0.453958	0.307239	1.47754	0.13953	0.834762	61	50	86	101	102
FBgn0038586	CG7168	290.01	-0.427014	0.29279	-1.45843	0.144722	0.834762	271	412	325	156	289
FBgn0036493	CG7255	73.5795	0.49445	0.334544	1.47798	0.139412	0.834762	54	58	45	168	41
FBgn0038256	CG7530	850.596	-0.293858	0.199616	-1.47211	0.14099	0.834762	1061	825	905	770	693
FBgn0032026	CG7627	401.225	0.481972	0.327173	1.47314	0.140713	0.834762	277	303	357	819	241
FBgn0034002	CG8079	111.434	0.423864	0.290684	1.45816	0.144796	0.834762	72	107	103	154	120
FBgn0034057	CG8314	270.15	-0.366045	0.253319	-1.445	0.148459	0.834762	251	315	345	188	253
FBgn0030693	CG8974	1888.19	-0.249422	0.171753	-1.45222	0.146442	0.834762	2211	2099	1802	1607	1728
FBgn0035193	CG9192	17.0183	0.461896	0.313631	1.47274	0.140822	0.834762	13	7	11	11	43
FBgn0030740	CG9917	1616.67	-0.218439	0.14899	-1.46613	0.142612	0.834762	1635	1762	1785	1463	1440
FBgn0043002	Chrac-14	98.6977	0.473376	0.321757	1.47122	0.141231	0.834762	50	95	90	160	97
FBgn0040529	COX7A	3353.61	-0.393874	0.271192	-1.45238	0.146395	0.834762	3049	4134	4266	1865	3479
FBgn0033730	Cpr49Ag	171.098	-0.445796	0.308273	-1.44611	0.148146	0.834762	133	245	225	97	157
FBgn0025680	cry	563.258	-0.375556	0.258621	-1.45215	0.14646	0.834762	736	570	601	345	568
FBgn0032956	Cul2	733.298	0.329895	0.229137	1.43973	0.149943	0.834762	739	617	617	986	701
FBgn0010385	Def	13.2103	0.376188	0.26102	1.44122	0.149522	0.834762	7	2	9	3	45
FBgn0011761	dhd	1083.74	0.229341	0.158889	1.4434	0.148907	0.834762	1	2	0	5325	3
FBgn0259245	DIP-beta	179.219	-0.437188	0.303001	-1.44286	0.14906	0.834762	218	220	190	86	184
FBgn0260632	dl	336.145	0.377728	0.260246	1.45143	0.146661	0.834762	242	278	360	454	343
FBgn0043903	dome	151.316	0.387667	0.263934	1.4688	0.141886	0.834762	125	115	154	197	164
FBgn0000527	e	2233.36	-0.479452	0.324452	-1.47773	0.139481	0.834762	2078	2974	3027	685	2431
FBgn0020445	E23	148.386	-0.455839	0.307822	-1.48085	0.138646	0.834762	198	135	191	75	144
FBgn0024371	E2f2	207.854	0.449247	0.306262	1.46687	0.142411	0.834762	182	173	158	359	164
FBgn0033483	egr	313.873	-0.457239	0.313013	-1.46077	0.144079	0.834762	400	367	347	125	334
FBgn0035909	ergic53	790.812	-0.284424	0.19637	-1.44841	0.147503	0.834762	952	825	811	747	620
FBgn0032157	Etl1	148.313	0.468437	0.32072	1.46058	0.144131	0.834762	136	120	99	271	113
FBgn0020440	Fak	253.696	0.394151	0.272545	1.44619	0.148125	0.834762	276	197	184	352	257
FBgn0023083	fray	307.75	-0.447701	0.309187	-1.448	0.147618	0.834762	203	388	494	213	242
FBgn0010223	Galphaf	26.3407	0.476877	0.328465	1.45184	0.146547	0.834762	25	13	15	58	20
FBgn0023081	gek	214.692	0.406263	0.279238	1.4549	0.145697	0.834762	225	138	188	295	225
FBgn0039188	Golgin84	199.06	-0.336473	0.22722	-1.48083	0.138652	0.834762	199	237	227	163	170
FBgn0010039	GstD3	362.829	-0.380093	0.263064	-1.44487	0.148494	0.834762	324	428	479	239	346
FBgn0038020	GstD9	453.463	-0.475798	0.323531	-1.47064	0.141388	0.834762	330	623	683	182	454
FBgn0037697	GstZ2	747.502	-0.35027	0.241711	-1.44913	0.147302	0.834762	699	852	953	504	733
FBgn0264491	how	545.334	0.304938	0.209371	1.45645	0.145269	0.834762	552	493	441	554	685
FBgn0029079	icln	75.3034	0.479291	0.330426	1.45052	0.146912	0.834762	50	62	62	144	57
FBgn0026415	Idgf4	3551.01	-0.405373	0.275959	-1.46896	0.141844	0.834762	3377	3994	4805	1900	3703
FBgn0010053	Jheh1	350.237	-0.360227	0.248542	-1.44936	0.147236	0.834762	361	385	432	228	347
FBgn0030268	Klp10A	842.273	-0.389628	0.265567	-1.46715	0.142334	0.834762	1031	927	910	868	476
FBgn0002121	l(2)gl	685.654	0.421747	0.289332	1.45766	0.144935	0.834762	681	488	569	1121	559
FBgn0086451	l(2)k09022	72.1974	0.462007	0.315476	1.46448	0.143064	0.834762	63	63	49	117	68
FBgn0259110	mmd	1634.33	0.349551	0.236206	1.47986	0.138912	0.834762	1335	1415	1607	2300	1497
FBgn0263241	Mocs1	422.576	-0.372071	0.252923	-1.47108	0.141269	0.834762	533	478	417	268	420
FBgn0025631	moody	1446.06	-0.356877	0.242267	-1.47307	0.140732	0.834762	1790	1552	1513	901	1484
FBgn0002789	Mp20	902.508	0.442553	0.30644	1.44418	0.14869	0.834762	776	705	753	616	1662
FBgn0035209	msd1	13.9269	0.393236	0.270141	1.45567	0.145484	0.834762	9	7	4	46	3
FBgn0027951	MTA1-like	535.634	0.289444	0.199667	1.44963	0.147162	0.834762	425	517	527	619	587
FBgn0031043	NAA20	363.392	-0.307449	0.213256	-1.44169	0.149391	0.834762	436	412	351	329	290
FBgn0010488	NAT1	3025.08	0.284298	0.194458	1.462	0.14374	0.834762	2317	2852	3146	3374	3419
FBgn0020392	Nmt	265.606	0.466169	0.315457	1.47776	0.139473	0.834762	231	190	221	489	192
FBgn0039004	Nup133	48.9999	0.491102	0.33492	1.46632	0.14256	0.834762	48	35	24	97	40
FBgn0038344	obe	136.691	0.428726	0.291387	1.47133	0.141202	0.834762	149	98	98	191	146
FBgn0034470	Obp56d	372.954	-0.395856	0.273893	-1.44529	0.148376	0.834762	449	315	510	243	349
FBgn0003023	otu	90.6477	0.242267	0.164256	1.47493	0.140231	0.834762	1	2	2	441	0
FBgn0052226	Pex23	265.952	0.329947	0.226962	1.45375	0.146015	0.834762	266	238	212	329	283
FBgn0022382	Pka-R2	2430.35	-0.238381	0.165115	-1.44373	0.148815	0.834762	2492	2579	2766	2307	2008
FBgn0031069	Pmp70	25.9852	0.382075	0.258433	1.47843	0.139293	0.834762	17	17	0	72	23
FBgn0025739	pon	19.002	0.352467	0.241847	1.4574	0.145007	0.834762	11	0	11	64	8
FBgn0022987	qkr54B	466.653	-0.367931	0.251319	-1.464	0.143194	0.834762	640	452	482	437	323
FBgn0010263	Rbp9	5570.87	-0.396593	0.273447	-1.45034	0.146962	0.834762	5273	7027	6749	2972	5880
FBgn0037012	Rcd2	201.483	-0.424357	0.290511	-1.46073	0.144091	0.834762	251	162	285	134	176
FBgn0003250	Rh4	9134.54	-0.297163	0.203706	-1.45878	0.144625	0.834762	10272	10719	9035	6524	9175
FBgn0010173	RpA-70	407.289	0.458763	0.315335	1.45484	0.145713	0.834762	342	337	310	763	277
FBgn0010078	RpL23	17591.4	-0.440177	0.304645	-1.44488	0.148491	0.834762	11058	24384	26275	10286	16077
FBgn0005533	RpS17	10995.9	-0.40882	0.2782	-1.46952	0.141692	0.834762	8935	13998	14844	6277	11003
FBgn0011260	Sema-2a	160.317	0.45688	0.311747	1.46554	0.142772	0.834762	161	152	79	239	169
FBgn0031971	Sirup	2528.6	-0.453216	0.311717	-1.45393	0.145965	0.834762	2427	3319	3207	960	2759
FBgn0037236	Skp2	25.4288	0.349742	0.239555	1.45997	0.144299	0.834762	7	22	0	86	11
FBgn0023167	SmD3	165.251	0.382032	0.260805	1.46482	0.14297	0.834762	114	158	160	200	193
FBgn0034913	Snap29	463.861	-0.440987	0.303494	-1.45303	0.146214	0.834762	347	555	724	262	434
FBgn0052667	ssp7	887.573	-0.470416	0.318971	-1.47479	0.140268	0.834762	603	1137	1438	405	862
FBgn0050404	Tango11	81.4242	0.476781	0.326515	1.46021	0.144232	0.834762	37	62	92	110	105
FBgn0026869	Thd1	518.61	0.414727	0.282204	1.4696	0.14167	0.834762	347	520	458	451	816
FBgn0037310	Tim17b1	14.0736	0.461535	0.320649	1.43938	0.150043	0.834762	6	8	13	28	15
FBgn0010424	TpnC73F	168.1	0.404754	0.277067	1.46085	0.144056	0.834762	131	117	184	190	217
FBgn0035713	velo	32.0978	0.483163	0.33446	1.44461	0.148569	0.834762	13	35	21	54	37
FBgn0261341	verm	138.127	0.429537	0.297575	1.44346	0.148892	0.834762	83	142	122	142	201
FBgn0028665	VhaAC39-1	2571.03	-0.214537	0.148251	-1.44713	0.147862	0.834762	2828	2732	2673	2425	2199
FBgn0033748	vis	4.02895	0.374731	0.253654	1.47733	0.139587	0.834762	1	2	2	10	5
FBgn0261930	vnd	14.3342	0.385707	0.260749	1.47922	0.13908	0.834762	9	8	2	49	3
FBgn0034708	Vps35	586.609	-0.250808	0.174154	-1.44015	0.149825	0.834762	599	632	668	505	530
FBgn0025878	wrapper	573.577	-0.466507	0.321282	-1.45202	0.146496	0.834762	649	707	702	190	627
FBgn0031972	Wwox	270.634	-0.35933	0.245573	-1.46323	0.143404	0.834762	305	323	282	180	265
FBgn0261850	Xpd	63.2468	0.479682	0.328896	1.45846	0.144714	0.834762	53	43	51	116	52
FBgn0032859	Arpc2	670.435	0.417582	0.291095	1.43452	0.151424	0.835756	610	535	556	1126	515
FBgn0030258	CG1552	5832.64	-0.458033	0.319432	-1.4339	0.151601	0.835756	5728	7972	7132	1939	6468
FBgn0039860	CG1792	76.1827	0.468182	0.326486	1.434	0.151571	0.835756	77	67	36	120	80
FBgn0261538	CG42662	48.6267	0.467741	0.326334	1.43332	0.151766	0.835756	39	20	38	24	122
FBgn0031895	CG4497	124.155	0.479543	0.333972	1.43588	0.151037	0.835756	117	90	73	261	77
FBgn0000463	Dl	192.606	0.455072	0.316451	1.43805	0.15042	0.835756	132	193	143	342	150
FBgn0010381	Drs	599.016	0.464227	0.323092	1.43683	0.150767	0.835756	501	72	595	326	1497
FBgn0000588	esc	114.239	0.467891	0.326081	1.43489	0.151318	0.835756	103	83	84	215	84
FBgn0027341	Gfat1	313.517	0.388825	0.270662	1.43657	0.150841	0.835756	329	217	268	443	307
FBgn0001612	Grip91	133.368	0.448886	0.312251	1.43758	0.150554	0.835756	138	105	84	218	120
FBgn0013981	His4r	5367.98	-0.437542	0.304587	-1.43651	0.150857	0.835756	4405	6908	7505	2412	5659
FBgn0027106	Inx7	8.85857	0.406956	0.284012	1.43288	0.151892	0.835756	7	5	2	23	7
FBgn0044511	mRpS21	82.6612	-0.456612	0.318184	-1.43505	0.151272	0.835756	87	133	75	71	48
FBgn0023178	Pdf	176.639	-0.373916	0.260612	-1.43476	0.151355	0.835756	163	212	223	128	158
FBgn0038947	Sar1	232.193	0.44627	0.311411	1.43306	0.151841	0.835756	268	190	113	250	339
FBgn0040011	Slmap	565.225	0.460413	0.320498	1.43655	0.150845	0.835756	565	377	417	1079	377
FBgn0023518	trr	137.831	0.36324	0.253195	1.43463	0.151394	0.835756	121	125	118	180	144
FBgn0259978	vlc	307.345	0.462387	0.322682	1.43295	0.151873	0.835756	327	205	203	574	222
FBgn0041087	wun2	406.053	-0.304045	0.212124	-1.43334	0.151762	0.835756	420	462	456	301	393
FBgn0036480	Cep135	64.6105	0.466226	0.325833	1.43087	0.152466	0.836812	58	52	43	113	56
FBgn0035265	CG18173	9.34709	0.233812	0.163354	1.43132	0.152339	0.836812	1	0	0	45	0
FBgn0050105	CG30105	14.5109	0.429112	0.299926	1.43073	0.152508	0.836812	9	5	11	39	8
FBgn0030158	CG9686	4423.6	-0.433806	0.303341	-1.43009	0.15269	0.836812	4417	5118	5942	1842	4840
FBgn0020307	dve	103.089	-0.402622	0.281542	-1.43006	0.1527	0.836812	138	103	113	72	90
FBgn0028952	Kebab	14.5635	0.324365	0.226797	1.4302	0.15266	0.836812	11	0	4	53	4
FBgn0004512	Mdr49	284.36	-0.426754	0.298202	-1.43109	0.152405	0.836812	283	322	385	141	293
FBgn0015546	spel1	119.593	0.478766	0.334901	1.42958	0.152839	0.837092	127	67	68	261	72
FBgn0030520	Pdcd4	2559.57	-0.214357	0.150052	-1.42855	0.153134	0.837743	2675	2836	2686	2422	2181
FBgn0086377	Syx7	1253.24	-0.33795	0.236555	-1.42863	0.153109	0.837743	1104	1515	1562	886	1205
FBgn0030272	CG15201	22161.9	-0.462813	0.324087	-1.42805	0.153277	0.838045	19270	32003	28453	7014	24367
FBgn0262166	calypso	112.769	0.366933	0.257279	1.42621	0.153809	0.84047	105	98	94	140	126
FBgn0035388	CG2162	35.8977	0.472203	0.331193	1.42576	0.153937	0.840683	19	32	32	53	43
FBgn0021800	Reph	3338.92	-0.293122	0.205702	-1.42498	0.154162	0.841431	3027	3931	4003	2581	3164
FBgn0053926	CG33926	251.095	-0.427469	0.300136	-1.42425	0.154374	0.841755	228	275	372	135	247
FBgn0019985	mGluR	331.125	0.438428	0.307849	1.42417	0.154398	0.841755	314	238	268	580	250
FBgn0038224	ATPsynE	2602.5	-0.406851	0.289027	-1.40766	0.159233	0.841782	2322	3229	3421	1303	2759
FBgn0262870	axo	658.876	-0.31969	0.227119	-1.40759	0.159253	0.841782	847	715	623	482	631
FBgn0026257	cav	85.2135	0.473354	0.334794	1.41387	0.157401	0.841782	78	52	60	181	53
FBgn0039321	CG10550	1012.49	-0.415614	0.296136	-1.40345	0.160481	0.841782	982	1260	1269	469	1092
FBgn0036286	CG10616	9.618	0.42334	0.301966	1.40194	0.160932	0.841782	3	8	6	10	21
FBgn0032857	CG10947	290.119	-0.428452	0.301742	-1.41993	0.155628	0.841782	236	320	456	169	271
FBgn0030525	CG10996	6.25308	0.377312	0.266904	1.41366	0.157461	0.841782	3	2	4	18	4
FBgn0039929	CG11076	90.7402	0.453176	0.323293	1.40175	0.16099	0.841782	97	55	28	231	40
FBgn0035171	CG12502	287.291	-0.300934	0.212553	-1.41581	0.156832	0.841782	321	325	300	267	224
FBgn0037206	CG12768	281.388	-0.426778	0.304178	-1.40305	0.160602	0.841782	431	328	225	156	270
FBgn0037149	CG14561	38.5307	0.471977	0.333212	1.41645	0.156645	0.841782	31	33	24	69	35
FBgn0030157	CG1468	972.488	-0.443707	0.314249	-1.41196	0.157962	0.841782	629	1249	1560	514	917
FBgn0033316	CG14749	122.351	0.445052	0.316172	1.40762	0.159243	0.841782	117	105	77	207	104
FBgn0023513	CG14803	18.2965	0.218953	0.155675	1.40648	0.159583	0.841782	0	0	0	90	0
FBgn0030218	CG1628	346.609	-0.425625	0.299472	-1.42125	0.155244	0.841782	280	340	586	281	246
FBgn0032791	CG18094	48.5257	-0.43856	0.310978	-1.41026	0.158462	0.841782	60	58	53	32	40
FBgn0039876	CG2126	175.269	0.383528	0.273495	1.40232	0.16082	0.841782	165	173	118	237	182
FBgn0051207	CG31207	306.975	-0.325549	0.231808	-1.40439	0.160203	0.841782	282	370	368	241	275
FBgn0086909	CG31751	123.48	0.465156	0.330897	1.40574	0.1598	0.841782	155	23	79	134	225
FBgn0052115	CG32115	55.1015	-0.454079	0.32149	-1.41242	0.157826	0.841782	80	57	60	30	49
FBgn0052633	CG32633	4.86498	0.248796	0.177693	1.40014	0.161471	0.841782	0	2	0	21	1
FBgn0052639	CG32639	7.45802	0.377669	0.269067	1.40362	0.160431	0.841782	4	5	2	22	4
FBgn0085217	CG34188	11.8794	0.397249	0.283051	1.40345	0.160482	0.841782	13	2	4	29	11
FBgn0085488	CG34459	3.99006	-0.334237	0.234857	-1.42315	0.154693	0.841782	7	3	9	1	0
FBgn0029867	CG3847	124.153	0.430493	0.30718	1.40144	0.161083	0.841782	114	103	92	204	106
FBgn0259707	CG42361	214.015	-0.415521	0.29542	-1.40655	0.159562	0.841782	208	275	259	112	218
FBgn0031384	CG4238	24.7558	0.450558	0.320199	1.40712	0.159392	0.841782	9	15	24	58	17
FBgn0264086	CG43755	17.8716	0.46581	0.327468	1.42246	0.154893	0.841782	7	10	19	28	25
FBgn0034126	CG4398	35.3554	-0.4617	0.328099	-1.4072	0.159369	0.841782	39	48	41	29	20
FBgn0036994	CG5199	127.181	0.450488	0.318036	1.41647	0.156638	0.841782	87	128	94	220	105
FBgn0032478	CG5458	57.5513	-0.433205	0.308559	-1.40396	0.160331	0.841782	78	55	69	43	43
FBgn0038515	CG5823	568.415	-0.238506	0.170147	-1.40177	0.160984	0.841782	632	615	587	514	495
FBgn0038056	CG5961	221.061	-0.296843	0.211855	-1.40116	0.161166	0.841782	247	242	238	181	198
FBgn0026576	CG5991	689.275	-0.289401	0.205625	-1.40742	0.159302	0.841782	660	750	850	547	641
FBgn0030876	CG6762	291.773	-0.321789	0.229665	-1.40112	0.161178	0.841782	324	302	342	210	282
FBgn0036145	CG7607	2638.4	-0.455794	0.323003	-1.41111	0.158212	0.841782	2681	3294	3478	820	2951
FBgn0032004	CG8292	7.78433	-0.408488	0.290962	-1.40392	0.160342	0.841782	15	5	13	3	3
FBgn0033741	CG8545	296.963	0.434112	0.306753	1.41518	0.157015	0.841782	216	265	257	517	225
FBgn0031675	CG9121	63.6041	0.469747	0.333678	1.40778	0.159195	0.841782	39	70	36	117	55
FBgn0030598	CG9503	4.25546	0.277147	0.197942	1.40014	0.16147	0.841782	1	0	2	17	1
FBgn0037623	CG9801	321.503	-0.303418	0.21337	-1.42202	0.155019	0.841782	318	345	396	274	275
FBgn0013770	Cp1	2645.77	-0.265227	0.188438	-1.4075	0.159279	0.841782	3155	2626	2826	2049	2581
FBgn0023090	dtr	4.01425	0.310686	0.221715	1.40129	0.161129	0.841782	2	0	2	4	12
FBgn0028737	Ef1beta	9479.91	-0.403589	0.286892	-1.40676	0.159499	0.841782	7129	12738	12759	5453	9391
FBgn0039153	GatB	72.2243	0.454051	0.321322	1.41307	0.157635	0.841782	70	53	51	121	65
FBgn0263831	Gen	22.7256	0.453831	0.320304	1.41687	0.15652	0.841782	22	13	9	53	16
FBgn0001125	Got2	3713.81	-0.248144	0.176093	-1.40917	0.158785	0.841782	4174	3497	4341	3170	3390
FBgn0001216	Hsc70-1	101.169	0.463099	0.328123	1.41136	0.158139	0.841782	64	67	75	34	266
FBgn0001224	Hsp23	52.0095	0.473054	0.332825	1.42133	0.15522	0.841782	44	37	38	99	41
FBgn0014906	Hydr2	779.642	-0.378112	0.267977	-1.41098	0.158249	0.841782	1212	717	719	661	592
FBgn0001330	kz	32.5559	0.460891	0.329073	1.40057	0.161341	0.841782	32	22	13	71	24
FBgn0010549	l(2)03659	7.50638	0.249381	0.17736	1.40607	0.159703	0.841782	1	2	0	34	0
FBgn0020278	loco	763.507	-0.381407	0.271011	-1.40735	0.159324	0.841782	876	892	830	414	812
FBgn0037109	MED1	128.788	0.444712	0.317631	1.40009	0.161486	0.841782	134	97	83	218	110
FBgn0260745	mfas	1755.69	-0.427377	0.304993	-1.40127	0.161134	0.841782	1916	2186	2038	711	1947
FBgn0032151	nAChRalpha6	2023.45	0.428127	0.301096	1.42189	0.155057	0.841782	1674	1584	1811	3596	1417
FBgn0039234	nct	176.683	0.457464	0.325813	1.40407	0.160299	0.841782	182	160	79	303	157
FBgn0052230	ND-MLRQ	1891.17	-0.41109	0.290609	-1.41458	0.157192	0.841782	1497	2287	2746	1045	1893
FBgn0010222	Nmdmc	248.158	-0.390631	0.278539	-1.40243	0.160788	0.841782	347	212	289	225	168
FBgn0002989	okr	26.5272	0.437637	0.310538	1.40929	0.158751	0.841782	22	23	4	60	23
FBgn0029878	Pat1	745.74	-0.260059	0.184728	-1.4078	0.159191	0.841782	820	787	815	715	592
FBgn0037339	Pi4KIIalpha	292.548	0.371448	0.262467	1.41522	0.157005	0.841782	285	267	216	415	277
FBgn0003114	plu	18.4998	0.219853	0.155958	1.4097	0.158628	0.841782	0	0	0	91	0
FBgn0010770	ppan	94.2904	0.445225	0.314014	1.41785	0.156234	0.841782	76	80	75	159	80
FBgn0033413	prel	978.226	-0.3148	0.222832	-1.41273	0.157736	0.841782	938	1165	1134	689	970
FBgn0261064	Rbsn-5	139.159	0.354627	0.250153	1.41764	0.156297	0.841782	131	112	126	150	176
FBgn0035106	rno	490.894	0.3019	0.213916	1.4113	0.158156	0.841782	495	432	411	618	495
FBgn0004574	Rop	637.329	-0.269634	0.189768	-1.42086	0.155357	0.841782	770	630	676	536	576
FBgn0003278	RpI135	66.2005	0.444782	0.314625	1.41369	0.157454	0.841782	52	50	60	105	63
FBgn0015283	Rpn10	440.883	0.301178	0.212005	1.42062	0.155428	0.841782	368	402	432	552	447
FBgn0004584	Rrp1	85.1907	0.474505	0.334778	1.41737	0.156374	0.841782	77	62	51	181	53
FBgn0028468	rtet	102.261	0.467514	0.332045	1.40799	0.159135	0.841782	82	68	86	205	68
FBgn0260855	Sec22	1436.47	-0.340971	0.24272	-1.40479	0.160082	0.841782	1237	1820	1745	1003	1385
FBgn0031406	Send1	8.9405	0.22969	0.162221	1.41591	0.156802	0.841782	1	0	0	43	0
FBgn0004391	shtd	71.9479	0.428869	0.302953	1.41563	0.156885	0.841782	61	68	51	104	75
FBgn0003482	spn-D	9.04584	0.429824	0.303767	1.41498	0.157075	0.841782	3	5	8	17	12
FBgn0038767	trem	53.2146	0.472494	0.334916	1.41078	0.158309	0.841782	42	48	28	108	39
FBgn0037073	Tsr1	164.158	0.45605	0.324046	1.40736	0.159321	0.841782	147	145	101	305	120
FBgn0031187	Usp2	50.8801	0.46233	0.32762	1.41118	0.158192	0.841782	41	30	49	50	84
FBgn0263603	Zn72D	350.181	0.352545	0.2494	1.41357	0.157487	0.841782	352	317	261	475	343
FBgn0000014	abd-A	8.53391	0.225363	0.161018	1.39961	0.161629	0.842067	1	0	0	41	0
FBgn0030071	CG12661	6.68877	0.279787	0.20036	1.39642	0.162588	0.842184	1	0	4	27	1
FBgn0033491	CG18011	34.9363	0.467182	0.334431	1.39695	0.162429	0.842184	37	22	17	66	32
FBgn0031457	CG3077	8.40921	0.224444	0.160777	1.396	0.162715	0.842184	1	0	0	0	41
FBgn0038301	CG6654	190.175	0.387153	0.276953	1.3979	0.162142	0.842184	202	152	139	266	190
FBgn0030791	CG9132	903.293	-0.238631	0.170775	-1.39735	0.162309	0.842184	1029	989	897	833	770
FBgn0011217	eff	82.1085	0.217136	0.155363	1.39761	0.162231	0.842184	1	0	0	2	407
FBgn0053558	mim	603.277	0.381368	0.273186	1.396	0.162714	0.842184	622	460	488	913	526
FBgn0040298	Myt1	115.034	0.445619	0.318766	1.39795	0.162129	0.842184	124	100	56	170	124
FBgn0038722	Nup58	110.87	0.409532	0.29293	1.39805	0.162097	0.842184	86	100	96	167	104
FBgn0259680	Pkcdelta	38.71	0.45951	0.328984	1.39676	0.162487	0.842184	30	22	39	53	49
FBgn0038721	subdued	14.9545	-0.460465	0.329834	-1.39605	0.162699	0.842184	18	25	15	8	9
FBgn0011290	Taf12	480.581	-0.329415	0.235774	-1.39716	0.162365	0.842184	517	578	505	322	484
FBgn0029880	CG14443	5.64766	0.366244	0.262447	1.39549	0.162867	0.842381	2	2	4	16	4
FBgn0002905	mus308	23.8874	0.467314	0.334924	1.39528	0.16293	0.842381	19	17	17	42	24
FBgn0035231	Cct2	723.323	-0.420459	0.301424	-1.39491	0.163044	0.84251	966	782	771	321	784
FBgn0028426	JhI-1	48.5047	0.433333	0.310993	1.39338	0.163504	0.84397	44	37	39	66	56
FBgn0028697	RpL15	29024.2	-0.34753	0.249368	-1.39364	0.163426	0.84397	22684	35690	38916	21930	26002
FBgn0035619	CG10592	5.05934	0.282185	0.202863	1.39101	0.164223	0.844174	2	2	0	20	1
FBgn0032864	CG2493	372.392	-0.338011	0.2429	-1.39156	0.164055	0.844174	486	385	373	261	359
FBgn0044050	Ilp3	57.6858	-0.443394	0.318781	-1.39091	0.164253	0.844174	57	80	68	32	52
FBgn0040297	Nhe2	412.133	0.414832	0.298051	1.39181	0.163979	0.844174	446	305	291	666	347
FBgn0022981	rpk	66.4593	0.216831	0.155748	1.39219	0.163866	0.844174	2	0	0	322	3
FBgn0031980	RpL36A	4018.41	-0.356157	0.255915	-1.3917	0.164014	0.844174	3219	5065	5238	3766	2809
FBgn0086472	RpS25	15109.8	-0.378873	0.272317	-1.39129	0.164136	0.844174	11946	19029	20401	9326	14938
FBgn0037847	SelR	2306.82	-0.245671	0.176568	-1.39137	0.164114	0.844174	2220	2502	2736	1927	2153
FBgn0040929	CG12659	30.3284	0.464844	0.33439	1.39013	0.164491	0.844936	30	17	19	58	27
FBgn0025716	Bap55	110.496	0.415219	0.299014	1.38863	0.164946	0.845453	104	83	92	170	102
FBgn0033250	CG14762	2127.98	-0.273443	0.196894	-1.38878	0.164899	0.845453	2207	2491	2247	1570	2135
FBgn0040733	CG15068	2125.44	-0.433199	0.312094	-1.38804	0.165125	0.845453	1367	2416	3690	1235	1928
FBgn0040967	CG18666	5.85129	0.355245	0.255928	1.38807	0.165116	0.845453	4	2	2	18	3
FBgn0039650	Mesh1	44.1597	-0.437542	0.315123	-1.38848	0.164991	0.845453	48	50	58	33	32
FBgn0040078	pont	112.77	0.437387	0.314879	1.38906	0.164814	0.845453	103	82	92	192	93
FBgn0260462	CG12163	1996.44	-0.260947	0.188173	-1.38674	0.165522	0.846574	2376	1975	2136	1560	1941
FBgn0039055	Rassf	346.071	0.358986	0.258868	1.38675	0.165517	0.846574	354	292	268	487	326
FBgn0038938	CG7084	832.81	-0.438832	0.316545	-1.38632	0.16565	0.846773	823	1102	1023	307	919
FBgn0028932	CG16890	202.059	-0.33435	0.24127	-1.38579	0.165811	0.847141	190	240	244	160	177
FBgn0046222	CG1109	116.991	0.372915	0.269245	1.38504	0.16604	0.847487	119	88	99	144	134
FBgn0000533	ea	106.589	0.381746	0.275632	1.38499	0.166057	0.847487	77	95	105	134	121
FBgn0061209	His2B:CG17949	11.1701	0.224994	0.162613	1.38362	0.166474	0.848251	0	2	0	53	0
FBgn0020279	lig	359.73	0.318422	0.230096	1.38387	0.166399	0.848251	365	318	289	462	362
FBgn0037364	Rab23	125.542	0.452271	0.326827	1.38382	0.166413	0.848251	137	72	47	316	52
FBgn0034569	dgt3	33.9735	0.461068	0.333484	1.38258	0.166794	0.848517	19	20	34	69	27
FBgn0034877	levy	1580.47	-0.446467	0.322811	-1.38306	0.166647	0.848517	1291	1949	2402	565	1711
FBgn0021768	nudC	176.278	0.414766	0.299968	1.3827	0.166757	0.848517	176	138	131	282	152
FBgn0031851	Aatf	118.837	0.371373	0.269091	1.3801	0.167555	0.848972	109	93	109	158	124
FBgn0000120	Arr1	5652.6	0.34355	0.249569	1.37658	0.168644	0.848972	6524	4019	4514	5667	7515
FBgn0013432	bcn92	361.177	-0.322824	0.234311	-1.37776	0.168277	0.848972	435	405	360	253	355
FBgn0035871	BI-1	768.485	-0.300651	0.218915	-1.37337	0.169637	0.848972	954	792	786	556	758
FBgn0032863	Cdc23	57.7662	0.447172	0.323804	1.381	0.16728	0.848972	37	55	47	94	55
FBgn0034200	CG11395	441.677	-0.460985	0.334061	-1.37994	0.167605	0.848972	1113	315	244	164	379
FBgn0040775	CG12158	1232.84	-0.44958	0.326614	-1.37649	0.16867	0.848972	767	1620	2042	505	1241
FBgn0034662	CG13492	7.92403	0.218454	0.15907	1.37332	0.169652	0.848972	1	0	0	38	0
FBgn0031289	CG13950	4.7819	-0.372922	0.271244	-1.37486	0.169175	0.848972	7	8	6	2	1
FBgn0031697	CG14024	267.017	-0.357775	0.259544	-1.37847	0.168058	0.848972	291	320	289	167	270
FBgn0037360	CG2182	532.006	0.326097	0.237357	1.37387	0.169483	0.848972	463	488	480	736	488
FBgn0051156	CG31156	85.04	0.431013	0.313661	1.37414	0.169399	0.848972	80	68	62	138	76
FBgn0028539	CG31731	165.926	0.398584	0.290194	1.37351	0.169595	0.848972	185	127	113	231	172
FBgn0052576	CG32576	248.643	-0.31768	0.230393	-1.37886	0.167937	0.848972	269	255	300	186	234
FBgn0028916	CG33090	16.4669	0.210345	0.15293	1.37544	0.168996	0.848972	0	0	0	81	0
FBgn0053640	CG33640	10.6845	0.383852	0.278929	1.37616	0.168771	0.848972	6	7	4	32	4
FBgn0053642	CG33642	6.64468	0.373457	0.270461	1.38082	0.167334	0.848972	1	3	6	15	8
FBgn0031670	CG3887	596.703	-0.325087	0.236465	-1.37478	0.1692	0.848972	627	687	670	392	611
FBgn0058191	CG40191	722.595	0.375147	0.272762	1.37536	0.169018	0.848972	698	597	591	1118	600
FBgn0026878	CG4325	42.361	-0.457221	0.331153	-1.38069	0.167374	0.848972	40	43	71	25	33
FBgn0031893	CG4495	258.156	0.382666	0.278455	1.37425	0.169365	0.848972	277	200	193	373	245
FBgn0034365	CG5335	369.671	-0.381447	0.277276	-1.37569	0.168916	0.848972	340	458	462	216	375
FBgn0029950	CG9657	938.204	-0.412102	0.299044	-1.37807	0.168183	0.848972	837	1152	1265	446	999
FBgn0000411	D	86.7244	-0.414021	0.29966	-1.38164	0.167084	0.848972	119	77	105	60	73
FBgn0050018	mthl13	13.255	0.450842	0.326845	1.37937	0.167779	0.848972	10	8	9	24	15
FBgn0052580	Muc14A	7.4659	0.366425	0.266123	1.3769	0.168542	0.848972	4	3	4	23	3
FBgn0000038	nAChRbeta1	1436.49	0.392414	0.285262	1.37563	0.168937	0.848972	1349	1060	1289	2341	1122
FBgn0260010	rump	867.606	0.313516	0.226917	1.38163	0.167085	0.848972	867	779	704	1160	821
FBgn0032330	Samuel	226.792	0.335283	0.243277	1.37819	0.168144	0.848972	179	210	218	295	230
FBgn0086656	shrb	1223.59	-0.237022	0.172357	-1.37518	0.169076	0.848972	1430	1204	1312	1039	1135
FBgn0029996	UbcE2H	2971.47	-0.251028	0.182734	-1.37373	0.169525	0.848972	3166	3174	3286	2937	2294
FBgn0036111	Aps	2653.65	-0.235879	0.172007	-1.37133	0.170272	0.851244	2519	3021	3016	2431	2284
FBgn0032717	CG10600	604.33	0.233177	0.170394	1.36846	0.171168	0.851244	544	557	593	646	679
FBgn0050349	CG30349	137.886	0.395723	0.288875	1.36987	0.170726	0.851244	111	138	105	204	130
FBgn0051262	CG31262	17.8721	0.223735	0.163501	1.3684	0.171186	0.851244	4	0	0	84	0
FBgn0052271	CG32271	110.784	-0.419868	0.30651	-1.36983	0.170739	0.851244	147	127	113	58	110
FBgn0033717	CG8839	709.102	-0.329112	0.240555	-1.36814	0.171269	0.851244	791	802	769	452	736
FBgn0031801	CG9498	233.717	-0.311877	0.227834	-1.36888	0.171036	0.851244	232	250	291	195	201
FBgn0024332	Mcm3	7.89676	0.284793	0.207875	1.37002	0.170681	0.851244	2	3	2	32	0
FBgn0029888	ND-ASHI	58.7919	0.44232	0.323096	1.36901	0.170998	0.851244	51	42	49	98	53
FBgn0035891	Oseg1	56.4	0.448894	0.328007	1.36855	0.17114	0.851244	49	40	45	99	48
FBgn0051118	RabX4	221.095	-0.341744	0.249507	-1.36968	0.170788	0.851244	295	207	238	186	180
FBgn0033699	RpS11	13549.2	-0.347233	0.253418	-1.3702	0.170625	0.851244	11688	16611	17158	8669	13698
FBgn0011327	Uch-L5	185.946	0.446956	0.326506	1.3689	0.171029	0.851244	114	215	116	334	148
FBgn0033437	CG12926	710.912	-0.421797	0.308411	-1.36765	0.171423	0.851562	748	864	875	290	785
FBgn0024995	CG2680	233.944	-0.422429	0.309104	-1.36662	0.171743	0.851606	221	300	298	108	245
FBgn0036824	CG3902	664.742	-0.247548	0.181064	-1.36718	0.171568	0.851606	762	663	726	553	621
FBgn0028380	fal	185.571	0.428458	0.31356	1.36643	0.171804	0.851606	184	147	128	320	146
FBgn0031886	Nuf2	35.9	0.405698	0.296845	1.3667	0.171719	0.851606	19	18	26	108	7
FBgn0027495	Smyd4-4	155.767	0.334977	0.245191	1.36619	0.17188	0.851606	140	155	122	185	176
FBgn0000158	bam	15.857	0.207257	0.151927	1.36419	0.172507	0.85192	0	0	0	78	0
FBgn0038395	CG10407	25.5699	-0.455748	0.333954	-1.3647	0.172346	0.85192	26	30	38	17	17
FBgn0039419	CG12290	15.82	0.207463	0.151994	1.36494	0.172272	0.85192	0	0	0	0	79
FBgn0029804	CG3097	358.281	-0.380654	0.279074	-1.36399	0.17257	0.85192	292	500	430	235	337
FBgn0010315	CycD	137.191	0.453479	0.332261	1.36483	0.172307	0.85192	117	93	83	336	53
FBgn0039777	Jon99Fii	6.8965	0.239522	0.175446	1.36522	0.172183	0.85192	1	2	0	31	0
FBgn0029800	lin-52	15.857	0.207257	0.151927	1.36419	0.172507	0.85192	0	0	0	78	0
FBgn0034399	CG15083	149.559	0.348581	0.255664	1.36344	0.172745	0.852072	155	122	120	165	185
FBgn0030686	mRpL3	141.821	0.36336	0.266525	1.36332	0.17278	0.852072	138	130	105	187	148
FBgn0026361	2005-09-01	16.5207	0.414124	0.303875	1.36281	0.172942	0.852141	7	8	15	43	9
FBgn0052068	Adi1	481.262	-0.352821	0.265529	-1.32875	0.183931	0.852141	396	557	668	344	443
FBgn0015570	alpha-Est2	69.332	-0.380994	0.285729	-1.33341	0.182397	0.852141	78	82	77	54	56
FBgn0000212	brm	376.634	0.269577	0.201439	1.33825	0.180814	0.852141	379	333	328	443	398
FBgn0005585	Calr	2873.39	-0.283805	0.213639	-1.32843	0.184036	0.852141	2902	3299	3217	2007	2956
FBgn0013995	Calx	123.558	0.443235	0.334877	1.32358	0.185644	0.852141	48	58	171	206	132
FBgn0264607	CaMKII	1623.98	0.426031	0.315313	1.35114	0.176652	0.852141	1819	1095	1098	2930	1150
FBgn0029093	cathD	2789.77	-0.357233	0.268409	-1.33093	0.183213	0.852141	3007	3329	3085	1511	3040
FBgn0004580	Cbp53E	900.937	-0.311409	0.235339	-1.32323	0.185758	0.852141	1181	845	957	869	653
FBgn0025781	Cdc16	79.2569	0.441792	0.334231	1.32182	0.186229	0.852141	89	60	34	143	69
FBgn0032409	Ced-12	214.521	-0.301024	0.222662	-1.35194	0.176396	0.852141	218	232	257	182	184
FBgn0032785	CG10026	144.284	-0.351053	0.265506	-1.3222	0.186101	0.852141	130	183	173	116	120
FBgn0039116	CG10375	253.359	-0.386086	0.290486	-1.3291	0.183814	0.852141	243	328	298	138	262
FBgn0034307	CG10914	76.2839	0.41301	0.310649	1.32951	0.183681	0.852141	59	85	47	94	96
FBgn0036317	CG10948	323.77	0.417989	0.314629	1.32851	0.184009	0.852141	374	220	210	544	266
FBgn0037313	CG1161	509.722	-0.397871	0.298278	-1.33389	0.182239	0.852141	452	647	661	254	539
FBgn0033519	CG11825	30.4865	0.442785	0.333798	1.32651	0.184672	0.852141	28	28	11	52	33
FBgn0037386	CG1208	137.946	-0.3313	0.245591	-1.34899	0.177339	0.852141	155	142	163	117	113
FBgn0033557	CG12325	70.5367	0.44687	0.334848	1.33455	0.182025	0.852141	52	50	58	148	43
FBgn0029771	CG12730	1070.19	-0.318666	0.240138	-1.32701	0.184505	0.852141	1373	1087	1094	712	1091
FBgn0039544	CG12877	184.356	0.324823	0.240664	1.3497	0.177114	0.852141	154	192	150	207	218
FBgn0040375	CG13760	507.119	-0.289153	0.21528	-1.34315	0.179224	0.852141	460	623	582	434	438
FBgn0036908	CG14103	270.959	-0.292213	0.21957	-1.33084	0.183242	0.852141	278	330	283	214	251
FBgn0030996	CG14194	129.708	0.446746	0.333472	1.33968	0.180349	0.852141	109	43	148	137	210
FBgn0039639	CG14512	24.9348	-0.44603	0.334862	-1.33198	0.182866	0.852141	30	42	21	17	15
FBgn0038260	CG14855	41.3048	-0.443114	0.333706	-1.32786	0.184225	0.852141	48	50	53	16	40
FBgn0035541	CG15019	434.914	-0.250883	0.189199	-1.32603	0.184829	0.852141	457	508	445	364	402
FBgn0030938	CG15047	15.6537	0.206201	0.151581	1.36033	0.173725	0.852141	0	0	0	77	0
FBgn0032649	CG15145	4.4477	0.299118	0.224729	1.33102	0.183184	0.852141	1	2	2	16	1
FBgn0029801	CG15771	1816.08	-0.290214	0.219398	-1.32277	0.18591	0.852141	1617	2147	2202	1371	1750
FBgn0029765	CG16756	292.927	-0.367178	0.275622	-1.33218	0.182801	0.852141	251	303	439	229	243
FBgn0037763	CG16904	23.8561	0.296472	0.221312	1.33961	0.180373	0.852141	19	7	0	89	3
FBgn0038809	CG16953	2117.42	-0.282005	0.209126	-1.3485	0.177499	0.852141	2766	2122	2046	1673	1988
FBgn0030687	CG17209	59.5673	0.440927	0.330568	1.33385	0.182254	0.852141	66	43	32	97	59
FBgn0034924	CG17658	11.759	0.23967	0.177963	1.34674	0.178064	0.852141	1	5	0	52	0
FBgn0036837	CG18135	4877.74	-0.260908	0.193188	-1.35054	0.176844	0.852141	6064	4664	5127	4583	3953
FBgn0037683	CG18473	12.4434	0.421073	0.313998	1.34101	0.179919	0.852141	13	7	4	21	17
FBgn0030000	CG2260	73.7487	0.395193	0.29123	1.35698	0.174787	0.852141	58	65	66	100	79
FBgn0014931	CG2678	45.8189	0.443421	0.33463	1.32511	0.185136	0.852141	41	27	34	95	31
FBgn0037521	CG2993	963.865	0.316744	0.238687	1.32703	0.1845	0.852141	1019	864	719	1280	930
FBgn0050172	CG30172	268.602	-0.382953	0.28389	-1.34895	0.177354	0.852141	241	343	334	158	269
FBgn0050184	CG30184	15.571	-0.407754	0.307473	-1.32615	0.184791	0.852141	7	22	34	6	9
FBgn0051373	CG31373	13.1253	0.356935	0.266929	1.33719	0.181161	0.852141	4	5	11	42	3
FBgn0051547	CG31547	483.058	-0.408402	0.305637	-1.33623	0.181474	0.852141	479	595	606	213	527
FBgn0051636	CG31636	71.8898	-0.410801	0.304039	-1.35114	0.176649	0.852141	84	82	84	42	68
FBgn0029896	CG3168	1854.78	-0.317481	0.235856	-1.34608	0.178277	0.852141	2357	1865	1931	1232	1899
FBgn0051706	CG31706	2956.96	-0.454092	0.334096	-1.35917	0.174094	0.852141	2461	4588	3831	651	3301
FBgn0051717	CG31717	225.178	-0.325997	0.245631	-1.32718	0.184448	0.852141	224	263	263	159	218
FBgn0051898	CG31898	21.3292	0.428332	0.318524	1.34474	0.178709	0.852141	19	10	13	51	13
FBgn0052026	CG32026	5.24352	0.301193	0.226175	1.33168	0.182964	0.852141	3	3	0	16	4
FBgn0047178	CG32147	268.682	-0.285479	0.214403	-1.3315	0.183023	0.852141	263	303	315	227	236
FBgn0031631	CG3225	22.6787	0.452709	0.334517	1.35332	0.175953	0.852141	20	17	13	40	23
FBgn0052425	CG32425	2100.07	-0.343411	0.252185	-1.36174	0.173279	0.852141	1779	2554	2703	1407	2068
FBgn0052486	CG32486	2224.11	-0.234943	0.175043	-1.3422	0.179531	0.852141	2446	2541	2186	1787	2169
FBgn0053127	CG33127	7.11085	0.208358	0.156158	1.33428	0.182113	0.852141	1	0	0	34	0
FBgn0053158	CG33158	73.8102	0.420563	0.309597	1.35842	0.174331	0.852141	63	52	69	112	72
FBgn0031493	CG3605	54.9759	0.340226	0.250012	1.36084	0.173566	0.852141	10	0	64	107	92
FBgn0034802	CG3800	8678.75	-0.290164	0.214501	-1.35274	0.176138	0.852141	7724	11001	9778	6629	8301
FBgn0025558	CG4101	265.37	-0.404907	0.300245	-1.34859	0.17747	0.852141	257	313	349	132	278
FBgn0025628	CG4199	612.632	0.242627	0.17941	1.35236	0.17626	0.852141	610	557	544	706	643
FBgn0261262	CG42613	10046.1	-0.333915	0.248578	-1.3433	0.179175	0.852141	10956	12498	10112	6081	10664
FBgn0261928	CG42795	529.738	0.258642	0.190918	1.35472	0.175506	0.852141	439	528	503	605	571
FBgn0262617	CG43143	424.926	0.315326	0.234937	1.34217	0.179542	0.852141	300	413	435	484	490
FBgn0263846	CG43707	170.85	0.396571	0.296891	1.33575	0.181632	0.852141	165	138	133	270	146
FBgn0032214	CG4968	178.562	0.360462	0.272392	1.32332	0.185729	0.852141	179	147	143	252	170
FBgn0039342	CG5107	10.3591	0.217845	0.160737	1.35529	0.175324	0.852141	2	0	0	49	0
FBgn0039430	CG5455	777.805	-0.34322	0.259663	-1.32179	0.186238	0.852141	1167	759	685	662	619
FBgn0032208	CG5604	744.702	0.36505	0.270073	1.35167	0.17648	0.852141	855	542	557	1040	722
FBgn0032197	CG5694	274.079	0.416035	0.309553	1.34399	0.178953	0.852141	289	173	223	457	224
FBgn0038930	CG5778	347.543	-0.370747	0.278387	-1.33177	0.182937	0.852141	335	310	535	259	299
FBgn0039207	CG5789	169.927	0.448262	0.330066	1.3581	0.174432	0.852141	152	118	131	339	106
[truncated: 9,013 more rows]
